# Supplementary material for: Crystal and mol­ecular structures of some phosphane-substituted cymantrenes [(C5H4 X)Mn(CO)LL′] (X = H or Cl, L = CO, L′ = PPh3 or PCy3, and LL’ = Ph2PCH2CH2PPh2)
Source: Acta Crystallogr C Struct Chem. 2021 Sep 27;77(Pt 10):633–40. doi: 10.1107/S2053229621009177 (PMC8491095; doi:10.1107/S2053229621009177)
Supplement: Supplementary file 1 [file c-77-00633-sup1.cif]

##############################################################################
#                                                                            #
# This CIF contains the data in a paper accepted for publication in          #
# Acta Crystallographica Section C. It conforms to the requirements of       #
# Notes for Authors for Acta Crystallographica Section C, and has been       #
# peer reviewed under the auspices of the IUCr Commission on Journals.       #
#                                                                            #
# Full details of the Crystallographic Information File format               #
# are given in the paper "The Crystallographic Information File (CIF):       #
# a New Standard Archive File for Crystallography" by S. R. Hall, F. H.      #
# Allen and I. D. Brown [Acta Cryst. (1991), A47, 655-685].                  #
#                                                                            #
# The current version of the core CIF dictionary is obtainable from          #
# ftp://ftp.iucr.org/pub/cif_core.dic.                                       #
#                                                                            #
# Software is freely available for graphical display of the structure(s)     #
# in this CIF. For information consult the CIF software page                 #
# http://www.iucr.org/resources/cif/software.                                #
#                                                                            #
# This file may be used for bona fide research purposes within the           #
# scientific community so long as proper attribution is given to the journal # 
# article from which it was obtained.                                        #
#                                                                            #
##############################################################################
data_compd1a
_audit_creation_method     'SHELXL-2018/3'
_chemical_name_systematic
;
Dicarbonyl(\h^5^-cyclopentadienyl)(triphenylphosphane-\k<i>P</i>)manganese(I)
;
_chemical_name_common     ?
_chemical_formula_moiety     'C25 H20 Mn O2 P'
_chemical_formula_sum     'C25 H20 Mn O2 P'
_chemical_formula_iupac     '[Mn (C5 H5) (C18 H15 P) (C O)2]'
_chemical_formula_weight     438.32
_chemical_melting_point     ?
_space_group_crystal_system     monoclinic
_space_group_name_H-M_alt     'P 21/n'
_space_group_name_Hall     '-P 2yn'
loop_
    _space_group_symop_operation_xyz
    'x, y, z'
    '-x+1/2, y+1/2, -z+1/2'
    '-x, -y, -z'
    'x-1/2, -y-1/2, z-1/2'
_cell_length_a     7.6736(4)
_cell_length_b     15.7356(8)
_cell_length_c     33.912(2)
_cell_angle_alpha     90
_cell_angle_beta     95.942(2)
_cell_angle_gamma     90
_cell_volume     4072.9(4)
_cell_formula_units_Z     8
_cell_measurement_reflns_used     9770
_cell_measurement_theta_min     2.6745
_cell_measurement_theta_max     27.0679
_cell_measurement_temperature     110(2)
_exptl_crystal_description     block
_exptl_crystal_colour     yellow
_exptl_crystal_size_max     0.050
_exptl_crystal_size_mid     0.050
_exptl_crystal_size_min     0.030
_exptl_crystal_density_diffrn     1.430
_exptl_crystal_density_meas     ?
_exptl_crystal_density_method     'not measured'
_exptl_crystal_F_000     1808
_exptl_absorpt_coefficient_mu     0.745
_exptl_absorpt_correction_type     multi-scan
_exptl_absorpt_process_details
;
(SADABS; Krause <i>et al.</i>,  2015)
;
_exptl_absorpt_correction_T_min     0.7093
_exptl_absorpt_correction_T_max     0.7455
_diffrn_ambient_temperature     110(2)
_diffrn_source     'rotating anode generator'
_diffrn_radiation_type     MoK\a
_diffrn_radiation_wavelength     0.71073
_diffrn_measurement_device_type     'Bruker D8 Venture'
_diffrn_measurement_method     'mix of omega and phi scans'
_diffrn_detector_area_resol_mean     7.391
_diffrn_reflns_number     64715
_diffrn_reflns_av_R_equivalents     0.0477
_diffrn_reflns_av_unetI/netI     0.0297
_diffrn_reflns_theta_min     2.226
_diffrn_reflns_theta_max     27.107
_diffrn_reflns_theta_full     25.242
_diffrn_measured_fraction_theta_max     0.998
_diffrn_measured_fraction_theta_full     0.998
_diffrn_reflns_limit_h_min     -9
_diffrn_reflns_limit_h_max     9
_diffrn_reflns_limit_k_min     -20
_diffrn_reflns_limit_k_max     20
_diffrn_reflns_limit_l_min     -43
_diffrn_reflns_limit_l_max     43
_refine_special_details     ?
_reflns_number_total     8968
_reflns_number_gt     7809
_reflns_threshold_expression     'I > 2\s(I)'
_refine_ls_structure_factor_coef     Fsqd
_refine_ls_matrix_type     full
_refine_ls_R_factor_all     0.0470
_refine_ls_R_factor_gt     0.0382
_refine_ls_wR_factor_gt     0.0849
_refine_ls_wR_factor_ref     0.0898
_refine_ls_goodness_of_fit_ref     1.074
_refine_ls_restrained_S_all     1.074
_refine_ls_number_reflns     8968
_refine_ls_number_parameters     523
_refine_ls_number_restraints     0
_refine_ls_hydrogen_treatment     constr
_refine_ls_weighting_scheme     calc
_refine_ls_weighting_details
              'w=1/[\s^2^(Fo^2^)+(0.0276P)^2^+5.0438P] where P=(Fo^2^+2Fc^2^)/3'
_atom_sites_solution_hydrogens     geom
_atom_sites_solution_primary     dual
_atom_sites_solution_secondary     ?
_refine_ls_shift/su_max     0.001
_refine_ls_shift/su_mean     0.000
_refine_diff_density_max     0.549
_refine_diff_density_min     -0.654
_refine_ls_extinction_method     none
_refine_ls_extinction_coef     .
loop_
    _atom_type_symbol
    _atom_type_description
    _atom_type_scat_dispersion_real
    _atom_type_scat_dispersion_imag
    _atom_type_scat_source
    'C' 'C' 0.0033 0.0016
                         'International Tables Vol C Tables 4.2.6.8 and 6.1.1.4'
    'H' 'H' 0.0000 0.0000
                         'International Tables Vol C Tables 4.2.6.8 and 6.1.1.4'
    'O' 'O' 0.0106 0.0060
                         'International Tables Vol C Tables 4.2.6.8 and 6.1.1.4'
    'P' 'P' 0.1023 0.0942
                         'International Tables Vol C Tables 4.2.6.8 and 6.1.1.4'
    'Mn' 'Mn' 0.3368 0.7283
                         'International Tables Vol C Tables 4.2.6.8 and 6.1.1.4'
_computing_data_collection
;
APEX2 (Bruker, 2011)
;
_computing_cell_refinement
;
APEX2 (Bruker, 2011)
;
_computing_data_reduction
;
SAINT (Bruker, 2011)
;
_computing_structure_solution
;
SHELXT2014 (Sheldrick, 2015a)
;
_computing_structure_refinement
;
SHELXL2018 (Sheldrick, 2015b)
;
_computing_molecular_graphics     ?
_computing_publication_material     ?
loop_
    _atom_site_type_symbol
    _atom_site_label
    _atom_site_fract_x
    _atom_site_fract_y
    _atom_site_fract_z
    _atom_site_U_iso_or_equiv
    _atom_site_adp_type
    _atom_site_calc_flag
    _atom_site_occupancy
    _atom_site_disorder_assembly
    _atom_site_disorder_group
    Mn Mn1 0.85454(4) 0.19579(2) 0.67910(2) 0.01828(8) Uani d 1 . .
    P P1 0.73804(6) 0.28831(3) 0.71853(2) 0.01491(11) Uani d 1 . .
    C C11 1.1174(3) 0.17804(14) 0.70677(7) 0.0235(5) Uani d 1 . .
    H H11 1.193292 0.222944 0.716205 0.028 Uiso calc 1 . .
    C C12 1.0005(3) 0.13330(14) 0.72884(7) 0.0254(5) Uani d 1 . .
    H H12 0.984055 0.143119 0.755842 0.030 Uiso calc 1 . .
    C C13 0.9123(3) 0.07157(14) 0.70398(8) 0.0303(5) Uani d 1 . .
    H H13 0.826935 0.032542 0.711328 0.036 Uiso calc 1 . .
    C C14 0.9740(3) 0.07820(15) 0.66602(8) 0.0330(6) Uani d 1 . .
    H H14 0.936847 0.044647 0.643412 0.040 Uiso calc 1 . .
    C C15 1.1002(3) 0.14347(15) 0.66793(7) 0.0280(5) Uani d 1 . .
    H H15 1.163359 0.161356 0.646739 0.034 Uiso calc 1 . .
    C C16 0.8850(3) 0.27855(14) 0.64521(6) 0.0220(4) Uani d 1 . .
    C C17 0.6483(3) 0.16736(15) 0.65394(7) 0.0288(5) Uani d 1 . .
    O O11 0.9126(2) 0.33197(11) 0.62291(5) 0.0318(4) Uani d 1 . .
    O O12 0.5185(2) 0.14436(12) 0.63652(6) 0.0438(5) Uani d 1 . .
    C C101 0.6000(3) 0.37102(13) 0.69258(6) 0.0164(4) Uani d 1 . .
    C C102 0.4413(3) 0.34694(13) 0.67145(6) 0.0198(4) Uani d 1 . .
    H H102 0.405493 0.289162 0.671610 0.024 Uiso calc 1 . .
    C C103 0.3355(3) 0.40626(15) 0.65028(6) 0.0227(4) Uani d 1 . .
    H H103 0.228223 0.388841 0.636103 0.027 Uiso calc 1 . .
    C C104 0.3858(3) 0.49091(14) 0.64972(6) 0.0240(5) Uani d 1 . .
    H H104 0.313675 0.531441 0.635078 0.029 Uiso calc 1 . .
    C C105 0.5416(3) 0.51582(14) 0.67062(7) 0.0273(5) Uani d 1 . .
    H H105 0.576460 0.573735 0.670396 0.033 Uiso calc 1 . .
    C C106 0.6480(3) 0.45647(13) 0.69203(6) 0.0224(4) Uani d 1 . .
    H H106 0.754444 0.474430 0.706413 0.027 Uiso calc 1 . .
    C C111 0.8995(3) 0.35271(12) 0.74917(6) 0.0172(4) Uani d 1 . .
    C C112 0.8897(3) 0.36919(14) 0.78919(6) 0.0231(4) Uani d 1 . .
    H H112 0.802080 0.342276 0.802631 0.028 Uiso calc 1 . .
    C C113 1.0077(3) 0.42495(15) 0.80964(7) 0.0295(5) Uani d 1 . .
    H H113 0.999684 0.435950 0.836938 0.035 Uiso calc 1 . .
    C C114 1.1363(3) 0.46444(14) 0.79053(7) 0.0300(5) Uani d 1 . .
    H H114 1.213755 0.503974 0.804361 0.036 Uiso calc 1 . .
    C C115 1.1515(3) 0.44600(14) 0.75114(7) 0.0255(5) Uani d 1 . .
    H H115 1.241859 0.471526 0.738076 0.031 Uiso calc 1 . .
    C C116 1.0348(3) 0.39030(13) 0.73074(6) 0.0208(4) Uani d 1 . .
    H H116 1.046990 0.377456 0.703793 0.025 Uiso calc 1 . .
    C C121 0.5917(3) 0.24949(13) 0.75399(6) 0.0169(4) Uani d 1 . .
    C C122 0.5862(3) 0.16338(14) 0.76309(7) 0.0222(4) Uani d 1 . .
    H H122 0.656269 0.124327 0.750313 0.027 Uiso calc 1 . .
    C C123 0.4789(3) 0.13418(14) 0.79078(7) 0.0263(5) Uani d 1 . .
    H H123 0.477895 0.075423 0.797185 0.032 Uiso calc 1 . .
    C C124 0.3739(3) 0.18983(15) 0.80905(7) 0.0242(5) Uani d 1 . .
    H H124 0.299947 0.169375 0.827753 0.029 Uiso calc 1 . .
    C C125 0.3767(3) 0.27557(15) 0.80001(7) 0.0251(5) Uani d 1 . .
    H H125 0.304373 0.314099 0.812470 0.030 Uiso calc 1 . .
    C C126 0.4854(3) 0.30524(14) 0.77272(6) 0.0219(4) Uani d 1 . .
    H H126 0.487297 0.364193 0.766742 0.026 Uiso calc 1 . .
    Mn Mn2 0.58566(4) 0.16120(2) 0.42672(2) 0.02007(8) Uani d 1 . .
    P P2 0.75532(7) 0.24724(3) 0.46702(2) 0.01895(12) Uani d 1 . .
    C C21 0.4526(4) 0.12059(16) 0.47594(8) 0.0360(6) Uani d 1 . .
    H H21 0.487507 0.136169 0.502652 0.043 Uiso calc 1 . .
    C C22 0.5107(4) 0.04810(15) 0.45630(8) 0.0372(6) Uani d 1 . .
    H H22 0.590921 0.006526 0.467502 0.045 Uiso calc 1 . .
    C C23 0.4279(4) 0.04866(16) 0.41692(8) 0.0356(6) Uani d 1 . .
    H H23 0.442709 0.007495 0.397052 0.043 Uiso calc 1 . .
    C C24 0.3195(3) 0.12124(17) 0.41250(8) 0.0347(6) Uani d 1 . .
    H H24 0.248934 0.137633 0.389071 0.042 Uiso calc 1 . .
    C C25 0.3345(3) 0.16552(16) 0.44923(8) 0.0330(6) Uani d 1 . .
    H H25 0.275176 0.216472 0.454726 0.040 Uiso calc 1 . .
    C C26 0.7653(3) 0.11595(13) 0.40507(6) 0.0238(5) Uani d 1 . .
    C C27 0.5568(3) 0.24139(13) 0.39010(6) 0.0204(4) Uani d 1 . .
    O O21 0.8763(2) 0.08380(11) 0.38960(5) 0.0326(4) Uani d 1 . .
    O O22 0.5301(2) 0.29233(10) 0.36554(5) 0.0297(4) Uani d 1 . .
    C C201 0.9218(3) 0.19896(15) 0.50301(6) 0.0246(5) Uani d 1 . .
    C C202 1.0608(3) 0.24533(17) 0.52160(7) 0.0294(5) Uani d 1 . .
    H H202 1.075712 0.303089 0.514518 0.035 Uiso calc 1 . .
    C C203 1.1787(3) 0.20805(18) 0.55054(7) 0.0342(6) Uani d 1 . .
    H H203 1.273940 0.240137 0.562932 0.041 Uiso calc 1 . .
    C C204 1.1566(4) 0.12431(18) 0.56117(7) 0.0406(7) Uani d 1 . .
    H H204 1.236939 0.098886 0.580891 0.049 Uiso calc 1 . .
    C C205 1.0182(5) 0.07731(18) 0.54327(9) 0.0538(9) Uani d 1 . .
    H H205 1.002150 0.020021 0.550959 0.065 Uiso calc 1 . .
    C C206 0.9022(4) 0.11449(17) 0.51386(8) 0.0462(8) Uani d 1 . .
    H H206 0.808821 0.081763 0.501093 0.055 Uiso calc 1 . .
    C C211 0.6293(3) 0.31214(13) 0.49899(6) 0.0188(4) Uani d 1 . .
    C C212 0.6646(3) 0.31426(14) 0.54006(6) 0.0228(4) Uani d 1 . .
    H H212 0.758496 0.281595 0.552688 0.027 Uiso calc 1 . .
    C C213 0.5629(3) 0.36407(15) 0.56272(7) 0.0268(5) Uani d 1 . .
    H H213 0.588103 0.365541 0.590740 0.032 Uiso calc 1 . .
    C C214 0.4252(3) 0.41147(15) 0.54459(7) 0.0258(5) Uani d 1 . .
    H H214 0.355729 0.445217 0.560126 0.031 Uiso calc 1 . .
    C C215 0.3890(3) 0.40957(14) 0.50369(7) 0.0247(5) Uani d 1 . .
    H H215 0.295116 0.442376 0.491176 0.030 Uiso calc 1 . .
    C C216 0.4893(3) 0.36003(14) 0.48109(6) 0.0229(4) Uani d 1 . .
    H H216 0.462911 0.358491 0.453105 0.027 Uiso calc 1 . .
    C C221 0.8851(3) 0.32809(14) 0.44380(6) 0.0202(4) Uani d 1 . .
    C C222 0.8888(3) 0.41354(14) 0.45507(7) 0.0253(5) Uani d 1 . .
    H H222 0.820547 0.431825 0.475315 0.030 Uiso calc 1 . .
    C C223 0.9907(3) 0.47224(15) 0.43713(7) 0.0293(5) Uani d 1 . .
    H H223 0.989093 0.530341 0.444700 0.035 Uiso calc 1 . .
    C C224 1.0944(3) 0.44648(16) 0.40834(7) 0.0303(5) Uani d 1 . .
    H H224 1.165649 0.486403 0.396437 0.036 Uiso calc 1 . .
    C C225 1.0933(3) 0.36201(17) 0.39705(7) 0.0312(5) Uani d 1 . .
    H H225 1.164519 0.343855 0.377343 0.037 Uiso calc 1 . .
    C C226 0.9889(3) 0.30359(16) 0.41429(7) 0.0275(5) Uani d 1 . .
    H H226 0.988091 0.245992 0.405888 0.033 Uiso calc 1 . .
loop_
    _atom_site_aniso_label
    _atom_site_aniso_U_11
    _atom_site_aniso_U_22
    _atom_site_aniso_U_33
    _atom_site_aniso_U_12
    _atom_site_aniso_U_13
    _atom_site_aniso_U_23
    Mn1 0.01353(15) 0.01902(16) 0.02168(17) 0.00274(12) -0.00109(12)
                                                                    -0.00469(12)
    P1 0.0134(2) 0.0143(2) 0.0166(2) 0.00031(18) -0.00035(19) -0.00050(19)
    C11 0.0153(10) 0.0248(11) 0.0292(12) 0.0054(8) -0.0031(8) 0.0008(9)
    C12 0.0218(11) 0.0263(11) 0.0279(12) 0.0085(9) 0.0017(9) 0.0048(9)
    C13 0.0209(11) 0.0180(11) 0.0516(16) 0.0038(9) 0.0024(10) 0.0012(10)
    C14 0.0282(12) 0.0281(12) 0.0412(14) 0.0123(10) -0.0027(10) -0.0136(11)
    C15 0.0192(11) 0.0328(12) 0.0320(12) 0.0110(9) 0.0031(9) -0.0015(10)
    C16 0.0157(10) 0.0310(12) 0.0184(10) 0.0042(9) -0.0021(8) -0.0056(9)
    C17 0.0218(11) 0.0257(11) 0.0382(13) 0.0049(9) -0.0008(10) -0.0123(10)
    O11 0.0287(9) 0.0444(10) 0.0215(8) 0.0022(8) -0.0014(7) 0.0065(7)
    O12 0.0235(9) 0.0434(11) 0.0614(13) 0.0012(8) -0.0107(9) -0.0247(10)
    C101 0.0163(9) 0.0184(9) 0.0148(9) 0.0039(8) 0.0032(7) 0.0002(7)
    C102 0.0191(10) 0.0207(10) 0.0198(10) 0.0003(8) 0.0032(8) -0.0006(8)
    C103 0.0165(10) 0.0340(12) 0.0173(10) 0.0045(9) 0.0004(8) 0.0008(9)
    C104 0.0270(11) 0.0275(11) 0.0173(10) 0.0118(9) 0.0008(9) 0.0034(8)
    C105 0.0333(12) 0.0183(10) 0.0298(12) 0.0042(9) 0.0014(10) 0.0037(9)
    C106 0.0218(11) 0.0201(10) 0.0242(11) 0.0018(8) -0.0031(9) -0.0001(8)
    C111 0.0166(9) 0.0145(9) 0.0194(10) 0.0011(8) -0.0029(8) 0.0002(7)
    C112 0.0219(11) 0.0248(11) 0.0217(11) 0.0018(9) -0.0021(8) 0.0001(9)
    C113 0.0328(13) 0.0312(12) 0.0226(11) 0.0040(10) -0.0069(10) -0.0078(9)
    C114 0.0286(12) 0.0210(11) 0.0374(13) -0.0028(9) -0.0116(10) -0.0052(10)
    C115 0.0214(11) 0.0197(10) 0.0337(13) -0.0020(9) -0.0050(9) 0.0051(9)
    C116 0.0190(10) 0.0221(10) 0.0204(10) 0.0001(8) -0.0018(8) 0.0011(8)
    C121 0.0139(9) 0.0185(10) 0.0178(10) -0.0001(8) -0.0007(7) 0.0005(8)
    C122 0.0217(10) 0.0191(10) 0.0260(11) 0.0006(8) 0.0041(9) -0.0031(8)
    C123 0.0301(12) 0.0195(10) 0.0295(12) -0.0037(9) 0.0044(10) 0.0033(9)
    C124 0.0212(11) 0.0302(12) 0.0216(11) -0.0030(9) 0.0042(8) 0.0031(9)
    C125 0.0234(11) 0.0299(12) 0.0230(11) 0.0045(9) 0.0065(9) 0.0011(9)
    C126 0.0219(10) 0.0196(10) 0.0242(11) 0.0034(8) 0.0028(8) 0.0029(8)
    Mn2 0.03021(18) 0.01543(15) 0.01517(16) 0.00275(13) 0.00515(13) 0.00225(12)
    P2 0.0255(3) 0.0184(3) 0.0130(2) 0.0089(2) 0.0018(2) 0.00046(19)
    C21 0.0540(16) 0.0306(13) 0.0264(12) -0.0077(12) 0.0185(12) 0.0038(10)
    C22 0.0623(18) 0.0208(11) 0.0304(13) -0.0008(12) 0.0145(12) 0.0073(10)
    C23 0.0548(17) 0.0238(12) 0.0305(13) -0.0116(11) 0.0153(12) -0.0003(10)
    C24 0.0348(13) 0.0363(14) 0.0342(14) -0.0127(11) 0.0089(11) 0.0008(11)
    C25 0.0356(13) 0.0291(12) 0.0374(14) -0.0039(11) 0.0193(11) 0.0023(10)
    C26 0.0350(12) 0.0180(10) 0.0174(10) 0.0053(9) -0.0023(9) 0.0016(8)
    C27 0.0183(10) 0.0216(10) 0.0216(10) 0.0014(8) 0.0042(8) -0.0022(8)
    O21 0.0371(10) 0.0298(9) 0.0310(9) 0.0148(8) 0.0035(7) -0.0055(7)
    O22 0.0328(9) 0.0274(8) 0.0288(9) 0.0058(7) 0.0022(7) 0.0140(7)
    C201 0.0311(12) 0.0291(11) 0.0132(10) 0.0157(10) 0.0009(8) -0.0020(8)
    C202 0.0236(11) 0.0393(13) 0.0260(12) 0.0097(10) 0.0059(9) 0.0083(10)
    C203 0.0242(12) 0.0547(16) 0.0233(12) 0.0142(11) 0.0008(9) 0.0049(11)
    C204 0.0522(17) 0.0472(16) 0.0201(12) 0.0306(14) -0.0077(11) -0.0023(11)
    C205 0.087(2) 0.0292(14) 0.0390(16) 0.0194(15) -0.0252(16) 0.0006(12)
    C206 0.068(2) 0.0262(13) 0.0385(15) 0.0109(13) -0.0240(14) -0.0005(11)
    C211 0.0218(10) 0.0179(10) 0.0167(10) 0.0046(8) 0.0030(8) -0.0007(8)
    C212 0.0213(10) 0.0286(11) 0.0182(10) 0.0086(9) 0.0010(8) -0.0008(9)
    C213 0.0251(11) 0.0379(13) 0.0172(10) 0.0086(10) 0.0015(9) -0.0049(9)
    C214 0.0243(11) 0.0294(12) 0.0244(11) 0.0094(9) 0.0063(9) -0.0059(9)
    C215 0.0223(11) 0.0251(11) 0.0261(11) 0.0084(9) -0.0007(9) -0.0001(9)
    C216 0.0282(11) 0.0234(11) 0.0163(10) 0.0062(9) -0.0008(8) -0.0004(8)
    C221 0.0188(10) 0.0240(11) 0.0168(10) 0.0060(8) -0.0026(8) 0.0024(8)
    C222 0.0239(11) 0.0253(11) 0.0267(12) 0.0076(9) 0.0018(9) 0.0003(9)
    C223 0.0251(12) 0.0246(11) 0.0371(13) 0.0041(9) -0.0017(10) 0.0033(10)
    C224 0.0226(11) 0.0387(13) 0.0282(12) -0.0037(10) -0.0036(9) 0.0070(10)
    C225 0.0272(12) 0.0447(15) 0.0219(11) -0.0023(11) 0.0038(9) -0.0039(10)
    C226 0.0289(12) 0.0317(12) 0.0219(11) 0.0003(10) 0.0029(9) -0.0056(9)
_geom_special_details
;
 All esds (except the esd in the dihedral angle between two l.s. planes)
 are estimated using the full covariance matrix.  The cell esds are taken
 into account individually in the estimation of esds in distances, angles
 and torsion angles; correlations between esds in cell parameters are only
 used when they are defined by crystal symmetry.  An approximate (isotropic)
 treatment of cell esds is used for estimating esds involving l.s. planes.
;
loop_
    _geom_bond_atom_site_label_1
    _geom_bond_atom_site_label_2
    _geom_bond_site_symmetry_2
    _geom_bond_distance
    _geom_bond_publ_flag
    Mn1 C16 . 1.768(2) ?
    Mn1 C17 . 1.776(2) ?
    Mn1 C15 . 2.127(2) ?
    Mn1 C14 . 2.132(2) ?
    Mn1 C11 . 2.153(2) ?
    Mn1 C13 . 2.157(2) ?
    Mn1 C12 . 2.162(2) ?
    Mn1 P1 . 2.2259(6) ?
    P1 C121 . 1.833(2) ?
    P1 C111 . 1.837(2) ?
    P1 C101 . 1.843(2) ?
    C11 C12 . 1.414(3) ?
    C11 C15 . 1.419(3) ?
    C11 H11 . 0.9500 ?
    C12 C13 . 1.412(3) ?
    C12 H12 . 0.9500 ?
    C13 C14 . 1.421(4) ?
    C13 H13 . 0.9500 ?
    C14 C15 . 1.409(4) ?
    C14 H14 . 0.9500 ?
    C15 H15 . 0.9500 ?
    C16 O11 . 1.165(3) ?
    C17 O12 . 1.162(3) ?
    C101 C106 . 1.395(3) ?
    C101 C102 . 1.400(3) ?
    C102 C103 . 1.387(3) ?
    C102 H102 . 0.9500 ?
    C103 C104 . 1.387(3) ?
    C103 H103 . 0.9500 ?
    C104 C105 . 1.382(3) ?
    C104 H104 . 0.9500 ?
    C105 C106 . 1.394(3) ?
    C105 H105 . 0.9500 ?
    C106 H106 . 0.9500 ?
    C111 C112 . 1.391(3) ?
    C111 C116 . 1.397(3) ?
    C112 C113 . 1.393(3) ?
    C112 H112 . 0.9500 ?
    C113 C114 . 1.383(4) ?
    C113 H113 . 0.9500 ?
    C114 C115 . 1.384(3) ?
    C114 H114 . 0.9500 ?
    C115 C116 . 1.386(3) ?
    C115 H115 . 0.9500 ?
    C116 H116 . 0.9500 ?
    C121 C122 . 1.391(3) ?
    C121 C126 . 1.395(3) ?
    C122 C123 . 1.389(3) ?
    C122 H122 . 0.9500 ?
    C123 C124 . 1.380(3) ?
    C123 H123 . 0.9500 ?
    C124 C125 . 1.384(3) ?
    C124 H124 . 0.9500 ?
    C125 C126 . 1.389(3) ?
    C125 H125 . 0.9500 ?
    C126 H126 . 0.9500 ?
    Mn2 C27 . 1.768(2) ?
    Mn2 C26 . 1.776(2) ?
    Mn2 C21 . 2.142(2) ?
    Mn2 C24 . 2.143(3) ?
    Mn2 C25 . 2.146(2) ?
    Mn2 C22 . 2.150(2) ?
    Mn2 C23 . 2.151(2) ?
    Mn2 P2 . 2.2421(7) ?
    P2 C211 . 1.836(2) ?
    P2 C201 . 1.837(2) ?
    P2 C221 . 1.842(2) ?
    C21 C25 . 1.404(4) ?
    C21 C22 . 1.416(4) ?
    C21 H21 . 0.9500 ?
    C22 C23 . 1.418(4) ?
    C22 H22 . 0.9500 ?
    C23 C24 . 1.412(4) ?
    C23 H23 . 0.9500 ?
    C24 C25 . 1.421(4) ?
    C24 H24 . 0.9500 ?
    C25 H25 . 0.9500 ?
    C26 O21 . 1.162(3) ?
    C27 O22 . 1.159(3) ?
    C201 C202 . 1.389(3) ?
    C201 C206 . 1.391(4) ?
    C202 C203 . 1.393(3) ?
    C202 H202 . 0.9500 ?
    C203 C204 . 1.381(4) ?
    C203 H203 . 0.9500 ?
    C204 C205 . 1.382(4) ?
    C204 H204 . 0.9500 ?
    C205 C206 . 1.395(4) ?
    C205 H205 . 0.9500 ?
    C206 H206 . 0.9500 ?
    C211 C212 . 1.392(3) ?
    C211 C216 . 1.398(3) ?
    C212 C213 . 1.392(3) ?
    C212 H212 . 0.9500 ?
    C213 C214 . 1.384(3) ?
    C213 H213 . 0.9500 ?
    C214 C215 . 1.386(3) ?
    C214 H214 . 0.9500 ?
    C215 C216 . 1.382(3) ?
    C215 H215 . 0.9500 ?
    C216 H216 . 0.9500 ?
    C221 C226 . 1.396(3) ?
    C221 C222 . 1.397(3) ?
    C222 C223 . 1.390(3) ?
    C222 H222 . 0.9500 ?
    C223 C224 . 1.382(3) ?
    C223 H223 . 0.9500 ?
    C224 C225 . 1.383(4) ?
    C224 H224 . 0.9500 ?
    C225 C226 . 1.388(3) ?
    C225 H225 . 0.9500 ?
    C226 H226 . 0.9500 ?
loop_
    _geom_angle_atom_site_label_1
    _geom_angle_atom_site_label_2
    _geom_angle_atom_site_label_3
    _geom_angle_site_symmetry_1
    _geom_angle_site_symmetry_3
    _geom_angle
    _geom_angle_publ_flag
    C16 Mn1 C17 . . 92.56(11) ?
    C16 Mn1 C15 . . 89.43(10) ?
    C17 Mn1 C15 . . 125.40(10) ?
    C16 Mn1 C14 . . 114.54(10) ?
    C17 Mn1 C14 . . 93.58(10) ?
    C15 Mn1 C14 . . 38.63(9) ?
    C16 Mn1 C11 . . 101.41(9) ?
    C17 Mn1 C11 . . 157.66(10) ?
    C15 Mn1 C11 . . 38.71(9) ?
    C14 Mn1 C11 . . 64.82(9) ?
    C16 Mn1 C13 . . 152.38(10) ?
    C17 Mn1 C13 . . 95.54(10) ?
    C15 Mn1 C13 . . 64.45(9) ?
    C14 Mn1 C13 . . 38.68(10) ?
    C11 Mn1 C13 . . 64.31(9) ?
    C16 Mn1 C12 . . 138.51(9) ?
    C17 Mn1 C12 . . 128.62(11) ?
    C15 Mn1 C12 . . 64.26(9) ?
    C14 Mn1 C12 . . 64.43(9) ?
    C11 Mn1 C12 . . 38.25(8) ?
    C13 Mn1 C12 . . 38.17(9) ?
    C16 Mn1 P1 . . 89.83(7) ?
    C17 Mn1 P1 . . 93.44(7) ?
    C15 Mn1 P1 . . 141.14(7) ?
    C14 Mn1 P1 . . 154.26(8) ?
    C11 Mn1 P1 . . 103.85(6) ?
    C13 Mn1 P1 . . 115.90(7) ?
    C12 Mn1 P1 . . 92.10(6) ?
    C121 P1 C111 . . 103.65(9) ?
    C121 P1 C101 . . 100.81(9) ?
    C111 P1 C101 . . 101.61(9) ?
    C121 P1 Mn1 . . 119.18(7) ?
    C111 P1 Mn1 . . 114.28(7) ?
    C101 P1 Mn1 . . 114.95(7) ?
    C12 C11 C15 . . 107.3(2) ?
    C12 C11 Mn1 . . 71.24(12) ?
    C15 C11 Mn1 . . 69.66(12) ?
    C12 C11 H11 . . 126.3 ?
    C15 C11 H11 . . 126.3 ?
    Mn1 C11 H11 . . 124.4 ?
    C13 C12 C11 . . 108.5(2) ?
    C13 C12 Mn1 . . 70.71(13) ?
    C11 C12 Mn1 . . 70.51(12) ?
    C13 C12 H12 . . 125.7 ?
    C11 C12 H12 . . 125.7 ?
    Mn1 C12 H12 . . 124.6 ?
    C12 C13 C14 . . 107.8(2) ?
    C12 C13 Mn1 . . 71.13(13) ?
    C14 C13 Mn1 . . 69.71(14) ?
    C12 C13 H13 . . 126.1 ?
    C14 C13 H13 . . 126.1 ?
    Mn1 C13 H13 . . 124.7 ?
    C15 C14 C13 . . 107.7(2) ?
    C15 C14 Mn1 . . 70.49(13) ?
    C13 C14 Mn1 . . 71.60(13) ?
    C15 C14 H14 . . 126.2 ?
    C13 C14 H14 . . 126.2 ?
    Mn1 C14 H14 . . 123.4 ?
    C14 C15 C11 . . 108.6(2) ?
    C14 C15 Mn1 . . 70.89(13) ?
    C11 C15 Mn1 . . 71.63(12) ?
    C14 C15 H15 . . 125.7 ?
    C11 C15 H15 . . 125.7 ?
    Mn1 C15 H15 . . 123.4 ?
    O11 C16 Mn1 . . 177.06(19) ?
    O12 C17 Mn1 . . 175.7(2) ?
    C106 C101 C102 . . 118.11(19) ?
    C106 C101 P1 . . 123.19(16) ?
    C102 C101 P1 . . 118.67(15) ?
    C103 C102 C101 . . 120.9(2) ?
    C103 C102 H102 . . 119.5 ?
    C101 C102 H102 . . 119.5 ?
    C102 C103 C104 . . 120.3(2) ?
    C102 C103 H103 . . 119.8 ?
    C104 C103 H103 . . 119.8 ?
    C105 C104 C103 . . 119.5(2) ?
    C105 C104 H104 . . 120.3 ?
    C103 C104 H104 . . 120.3 ?
    C104 C105 C106 . . 120.4(2) ?
    C104 C105 H105 . . 119.8 ?
    C106 C105 H105 . . 119.8 ?
    C105 C106 C101 . . 120.8(2) ?
    C105 C106 H106 . . 119.6 ?
    C101 C106 H106 . . 119.6 ?
    C112 C111 C116 . . 118.38(19) ?
    C112 C111 P1 . . 123.56(16) ?
    C116 C111 P1 . . 117.99(15) ?
    C111 C112 C113 . . 120.3(2) ?
    C111 C112 H112 . . 119.8 ?
    C113 C112 H112 . . 119.8 ?
    C114 C113 C112 . . 120.6(2) ?
    C114 C113 H113 . . 119.7 ?
    C112 C113 H113 . . 119.7 ?
    C113 C114 C115 . . 119.6(2) ?
    C113 C114 H114 . . 120.2 ?
    C115 C114 H114 . . 120.2 ?
    C114 C115 C116 . . 120.0(2) ?
    C114 C115 H115 . . 120.0 ?
    C116 C115 H115 . . 120.0 ?
    C115 C116 C111 . . 121.1(2) ?
    C115 C116 H116 . . 119.5 ?
    C111 C116 H116 . . 119.5 ?
    C122 C121 C126 . . 118.62(19) ?
    C122 C121 P1 . . 120.31(16) ?
    C126 C121 P1 . . 121.07(16) ?
    C123 C122 C121 . . 120.4(2) ?
    C123 C122 H122 . . 119.8 ?
    C121 C122 H122 . . 119.8 ?
    C124 C123 C122 . . 120.5(2) ?
    C124 C123 H123 . . 119.7 ?
    C122 C123 H123 . . 119.7 ?
    C123 C124 C125 . . 119.7(2) ?
    C123 C124 H124 . . 120.1 ?
    C125 C124 H124 . . 120.1 ?
    C124 C125 C126 . . 119.9(2) ?
    C124 C125 H125 . . 120.0 ?
    C126 C125 H125 . . 120.0 ?
    C125 C126 C121 . . 120.8(2) ?
    C125 C126 H126 . . 119.6 ?
    C121 C126 H126 . . 119.6 ?
    C27 Mn2 C26 . . 92.40(10) ?
    C27 Mn2 C21 . . 136.46(10) ?
    C26 Mn2 C21 . . 130.93(10) ?
    C27 Mn2 C24 . . 90.25(10) ?
    C26 Mn2 C24 . . 123.47(10) ?
    C21 Mn2 C24 . . 64.39(11) ?
    C27 Mn2 C25 . . 100.11(10) ?
    C26 Mn2 C25 . . 157.44(10) ?
    C21 Mn2 C25 . . 38.22(10) ?
    C24 Mn2 C25 . . 38.70(10) ?
    C27 Mn2 C22 . . 153.93(11) ?
    C26 Mn2 C22 . . 96.74(10) ?
    C21 Mn2 C22 . . 38.52(10) ?
    C24 Mn2 C22 . . 64.38(11) ?
    C25 Mn2 C22 . . 64.34(10) ?
    C27 Mn2 C23 . . 116.83(10) ?
    C26 Mn2 C23 . . 93.13(10) ?
    C21 Mn2 C23 . . 64.45(10) ?
    C24 Mn2 C23 . . 38.37(10) ?
    C25 Mn2 C23 . . 64.49(10) ?
    C22 Mn2 C23 . . 38.50(10) ?
    C27 Mn2 P2 . . 91.14(7) ?
    C26 Mn2 P2 . . 93.87(8) ?
    C21 Mn2 P2 . . 89.93(8) ?
    C24 Mn2 P2 . . 142.54(7) ?
    C25 Mn2 P2 . . 104.49(7) ?
    C22 Mn2 P2 . . 112.44(8) ?
    C23 Mn2 P2 . . 150.81(7) ?
    C211 P2 C201 . . 102.14(9) ?
    C211 P2 C221 . . 102.08(10) ?
    C201 P2 C221 . . 101.53(10) ?
    C211 P2 Mn2 . . 112.82(7) ?
    C201 P2 Mn2 . . 118.37(8) ?
    C221 P2 Mn2 . . 117.52(7) ?
    C25 C21 C22 . . 108.4(2) ?
    C25 C21 Mn2 . . 71.03(14) ?
    C22 C21 Mn2 . . 71.04(14) ?
    C25 C21 H21 . . 125.8 ?
    C22 C21 H21 . . 125.8 ?
    Mn2 C21 H21 . . 123.8 ?
    C21 C22 C23 . . 107.8(2) ?
    C21 C22 Mn2 . . 70.44(13) ?
    C23 C22 Mn2 . . 70.79(14) ?
    C21 C22 H22 . . 126.1 ?
    C23 C22 H22 . . 126.1 ?
    Mn2 C22 H22 . . 124.3 ?
    C24 C23 C22 . . 107.9(2) ?
    C24 C23 Mn2 . . 70.50(14) ?
    C22 C23 Mn2 . . 70.70(14) ?
    C24 C23 H23 . . 126.1 ?
    C22 C23 H23 . . 126.1 ?
    Mn2 C23 H23 . . 124.3 ?
    C23 C24 C25 . . 108.1(2) ?
    C23 C24 Mn2 . . 71.12(15) ?
    C25 C24 Mn2 . . 70.76(14) ?
    C23 C24 H24 . . 126.0 ?
    C25 C24 H24 . . 126.0 ?
    Mn2 C24 H24 . . 123.8 ?
    C21 C25 C24 . . 107.9(2) ?
    C21 C25 Mn2 . . 70.75(14) ?
    C24 C25 Mn2 . . 70.54(14) ?
    C21 C25 H25 . . 126.1 ?
    C24 C25 H25 . . 126.1 ?
    Mn2 C25 H25 . . 124.3 ?
    O21 C26 Mn2 . . 176.3(2) ?
    O22 C27 Mn2 . . 176.7(2) ?
    C202 C201 C206 . . 118.7(2) ?
    C202 C201 P2 . . 122.21(18) ?
    C206 C201 P2 . . 118.95(19) ?
    C201 C202 C203 . . 120.7(2) ?
    C201 C202 H202 . . 119.6 ?
    C203 C202 H202 . . 119.6 ?
    C204 C203 C202 . . 119.8(3) ?
    C204 C203 H203 . . 120.1 ?
    C202 C203 H203 . . 120.1 ?
    C203 C204 C205 . . 120.4(2) ?
    C203 C204 H204 . . 119.8 ?
    C205 C204 H204 . . 119.8 ?
    C204 C205 C206 . . 119.6(3) ?
    C204 C205 H205 . . 120.2 ?
    C206 C205 H205 . . 120.2 ?
    C201 C206 C205 . . 120.8(3) ?
    C201 C206 H206 . . 119.6 ?
    C205 C206 H206 . . 119.6 ?
    C212 C211 C216 . . 118.87(19) ?
    C212 C211 P2 . . 122.99(16) ?
    C216 C211 P2 . . 118.12(16) ?
    C211 C212 C213 . . 120.3(2) ?
    C211 C212 H212 . . 119.9 ?
    C213 C212 H212 . . 119.9 ?
    C214 C213 C212 . . 120.2(2) ?
    C214 C213 H213 . . 119.9 ?
    C212 C213 H213 . . 119.9 ?
    C213 C214 C215 . . 119.8(2) ?
    C213 C214 H214 . . 120.1 ?
    C215 C214 H214 . . 120.1 ?
    C216 C215 C214 . . 120.1(2) ?
    C216 C215 H215 . . 120.0 ?
    C214 C215 H215 . . 120.0 ?
    C215 C216 C211 . . 120.7(2) ?
    C215 C216 H216 . . 119.7 ?
    C211 C216 H216 . . 119.7 ?
    C226 C221 C222 . . 117.7(2) ?
    C226 C221 P2 . . 119.31(17) ?
    C222 C221 P2 . . 122.97(17) ?
    C223 C222 C221 . . 121.0(2) ?
    C223 C222 H222 . . 119.5 ?
    C221 C222 H222 . . 119.5 ?
    C224 C223 C222 . . 120.3(2) ?
    C224 C223 H223 . . 119.8 ?
    C222 C223 H223 . . 119.8 ?
    C223 C224 C225 . . 119.3(2) ?
    C223 C224 H224 . . 120.3 ?
    C225 C224 H224 . . 120.3 ?
    C224 C225 C226 . . 120.5(2) ?
    C224 C225 H225 . . 119.8 ?
    C226 C225 H225 . . 119.8 ?
    C225 C226 C221 . . 121.1(2) ?
    C225 C226 H226 . . 119.5 ?
    C221 C226 H226 . . 119.5 ?
loop_
    _geom_torsion_atom_site_label_1
    _geom_torsion_atom_site_label_2
    _geom_torsion_atom_site_label_3
    _geom_torsion_atom_site_label_4
    _geom_torsion_site_symmetry_1
    _geom_torsion_site_symmetry_2
    _geom_torsion_site_symmetry_3
    _geom_torsion_site_symmetry_4
    _geom_torsion
    _geom_torsion_publ_flag
    C15 C11 C12 C13 . . . . 0.2(2) ?
    Mn1 C11 C12 C13 . . . . 60.78(15) ?
    C15 C11 C12 Mn1 . . . . -60.63(14) ?
    C11 C12 C13 C14 . . . . -0.3(3) ?
    Mn1 C12 C13 C14 . . . . 60.33(16) ?
    C11 C12 C13 Mn1 . . . . -60.66(15) ?
    C12 C13 C14 C15 . . . . 0.4(3) ?
    Mn1 C13 C14 C15 . . . . 61.61(16) ?
    C12 C13 C14 Mn1 . . . . -61.23(15) ?
    C13 C14 C15 C11 . . . . -0.3(3) ?
    Mn1 C14 C15 C11 . . . . 62.04(15) ?
    C13 C14 C15 Mn1 . . . . -62.33(16) ?
    C12 C11 C15 C14 . . . . 0.1(2) ?
    Mn1 C11 C15 C14 . . . . -61.57(15) ?
    C12 C11 C15 Mn1 . . . . 61.65(15) ?
    C121 P1 C101 C106 . . . . 119.77(18) ?
    C111 P1 C101 C106 . . . . 13.2(2) ?
    Mn1 P1 C101 C106 . . . . -110.72(17) ?
    C121 P1 C101 C102 . . . . -62.04(17) ?
    C111 P1 C101 C102 . . . . -168.57(16) ?
    Mn1 P1 C101 C102 . . . . 67.47(17) ?
    C106 C101 C102 C103 . . . . 0.6(3) ?
    P1 C101 C102 C103 . . . . -177.73(16) ?
    C101 C102 C103 C104 . . . . 0.0(3) ?
    C102 C103 C104 C105 . . . . -0.4(3) ?
    C103 C104 C105 C106 . . . . 0.2(3) ?
    C104 C105 C106 C101 . . . . 0.4(3) ?
    C102 C101 C106 C105 . . . . -0.8(3) ?
    P1 C101 C106 C105 . . . . 177.44(17) ?
    C121 P1 C111 C112 . . . . -4.7(2) ?
    C101 P1 C111 C112 . . . . 99.60(18) ?
    Mn1 P1 C111 C112 . . . . -135.99(16) ?
    C121 P1 C111 C116 . . . . 178.39(16) ?
    C101 P1 C111 C116 . . . . -77.32(17) ?
    Mn1 P1 C111 C116 . . . . 47.10(17) ?
    C116 C111 C112 C113 . . . . 2.9(3) ?
    P1 C111 C112 C113 . . . . -174.03(17) ?
    C111 C112 C113 C114 . . . . -0.2(3) ?
    C112 C113 C114 C115 . . . . -2.3(3) ?
    C113 C114 C115 C116 . . . . 2.0(3) ?
    C114 C115 C116 C111 . . . . 0.7(3) ?
    C112 C111 C116 C115 . . . . -3.2(3) ?
    P1 C111 C116 C115 . . . . 173.92(16) ?
    C111 P1 C121 C122 . . . . -112.90(18) ?
    C101 P1 C121 C122 . . . . 142.20(17) ?
    Mn1 P1 C121 C122 . . . . 15.4(2) ?
    C111 P1 C121 C126 . . . . 66.33(19) ?
    C101 P1 C121 C126 . . . . -38.58(19) ?
    Mn1 P1 C121 C126 . . . . -165.34(14) ?
    C126 C121 C122 C123 . . . . -1.0(3) ?
    P1 C121 C122 C123 . . . . 178.22(17) ?
    C121 C122 C123 C124 . . . . 1.2(3) ?
    C122 C123 C124 C125 . . . . -0.6(3) ?
    C123 C124 C125 C126 . . . . -0.2(3) ?
    C124 C125 C126 C121 . . . . 0.4(3) ?
    C122 C121 C126 C125 . . . . 0.2(3) ?
    P1 C121 C126 C125 . . . . -179.01(17) ?
    C25 C21 C22 C23 . . . . 0.3(3) ?
    Mn2 C21 C22 C23 . . . . -61.28(18) ?
    C25 C21 C22 Mn2 . . . . 61.53(17) ?
    C21 C22 C23 C24 . . . . 0.0(3) ?
    Mn2 C22 C23 C24 . . . . -61.03(17) ?
    C21 C22 C23 Mn2 . . . . 61.05(18) ?
    C22 C23 C24 C25 . . . . -0.3(3) ?
    Mn2 C23 C24 C25 . . . . -61.44(17) ?
    C22 C23 C24 Mn2 . . . . 61.16(18) ?
    C22 C21 C25 C24 . . . . -0.4(3) ?
    Mn2 C21 C25 C24 . . . . 61.11(16) ?
    C22 C21 C25 Mn2 . . . . -61.53(18) ?
    C23 C24 C25 C21 . . . . 0.4(3) ?
    Mn2 C24 C25 C21 . . . . -61.24(17) ?
    C23 C24 C25 Mn2 . . . . 61.68(17) ?
    C211 P2 C201 C202 . . . . -72.7(2) ?
    C221 P2 C201 C202 . . . . 32.5(2) ?
    Mn2 P2 C201 C202 . . . . 162.74(16) ?
    C211 P2 C201 C206 . . . . 103.2(2) ?
    C221 P2 C201 C206 . . . . -151.6(2) ?
    Mn2 P2 C201 C206 . . . . -21.3(2) ?
    C206 C201 C202 C203 . . . . 0.1(4) ?
    P2 C201 C202 C203 . . . . 176.02(18) ?
    C201 C202 C203 C204 . . . . -0.6(4) ?
    C202 C203 C204 C205 . . . . 0.0(4) ?
    C203 C204 C205 C206 . . . . 1.1(5) ?
    C202 C201 C206 C205 . . . . 1.0(4) ?
    P2 C201 C206 C205 . . . . -175.1(3) ?
    C204 C205 C206 C201 . . . . -1.6(5) ?
    C201 P2 C211 C212 . . . . -2.2(2) ?
    C221 P2 C211 C212 . . . . -107.0(2) ?
    Mn2 P2 C211 C212 . . . . 125.97(18) ?
    C201 P2 C211 C216 . . . . 179.22(18) ?
    C221 P2 C211 C216 . . . . 74.44(19) ?
    Mn2 P2 C211 C216 . . . . -52.62(19) ?
    C216 C211 C212 C213 . . . . -0.7(3) ?
    P2 C211 C212 C213 . . . . -179.25(18) ?
    C211 C212 C213 C214 . . . . 0.4(4) ?
    C212 C213 C214 C215 . . . . -0.3(4) ?
    C213 C214 C215 C216 . . . . 0.5(4) ?
    C214 C215 C216 C211 . . . . -0.8(4) ?
    C212 C211 C216 C215 . . . . 0.9(3) ?
    P2 C211 C216 C215 . . . . 179.51(18) ?
    C211 P2 C221 C226 . . . . -174.52(17) ?
    C201 P2 C221 C226 . . . . 80.23(19) ?
    Mn2 P2 C221 C226 . . . . -50.55(19) ?
    C211 P2 C221 C222 . . . . 7.3(2) ?
    C201 P2 C221 C222 . . . . -98.00(19) ?
    Mn2 P2 C221 C222 . . . . 131.22(17) ?
    C226 C221 C222 C223 . . . . 0.8(3) ?
    P2 C221 C222 C223 . . . . 179.04(17) ?
    C221 C222 C223 C224 . . . . -1.7(3) ?
    C222 C223 C224 C225 . . . . 1.2(4) ?
    C223 C224 C225 C226 . . . . 0.2(4) ?
    C224 C225 C226 C221 . . . . -1.1(4) ?
    C222 C221 C226 C225 . . . . 0.6(3) ?
    P2 C221 C226 C225 . . . . -177.74(18) ?
_shelx_space_group_comment
;
The symmetry employed for this shelxl refinement is uniquely defined
by the following loop, which should always be used as a source of
symmetry information in preference to the above space-group names.
They are only intended as comments.
;
_shelx_estimated_absorpt_T_min     0.964
_shelx_estimated_absorpt_T_max     0.978
_shelx_hkl_file
;
   1   0   0    0.23    0.67
   1   0   0   -0.36    0.47
   1   0   0    0.63    0.52
  -1   0   0    1.06    0.76
  -1   0   0   -0.22    0.58
  -1   0   0    0.27    0.63
  -2   0   0 5947.44  232.67
   2   0   0 6542.03  235.12
   3   0   0    0.88    1.77
   3   0   0   -0.15    1.53
   3   0   0   -0.08    1.42
  -3   0   0    1.01    1.77
   3   0   0    0.14    1.56
   3   0   0    0.07    1.73
   4   0   0 1457.73   54.17
  -4   0   0 1528.14   54.64
   4   0   0 1507.84   54.13
   4   0   0 1427.50   55.03
   4   0   0 1460.14   54.99
   4   0   0 1511.30   54.43
   5   0   0   10.43    3.66
   5   0   0    6.77    2.31
   5   0   0    7.97    2.75
   5   0   0    8.92    2.90
   5   0   0    9.81    3.02
  -5   0   0   10.21    2.90
   6   0   0  233.55   13.62
   6   0   0  276.50   14.25
   6   0   0  264.43   13.81
   6   0   0  293.82   16.02
  -6   0   0  261.04   14.45
   6   0   0  244.20   14.60
   7   0   0   11.21    3.49
   7   0   0   11.91    4.43
   7   0   0   20.40    5.73
  -7   0   0   15.45    4.79
  -8   0   0  541.36   26.70
   8   0   0  558.12   26.08
   8   0   0  534.72   27.84
   9   0   0   -4.76    4.42
  -9   0   0    2.64    5.00
   9   0   0   -3.34    4.14
   2  -1   0  119.11    5.50
  -2  -1   0  118.06    5.83
   2  -1   0  123.41    6.13
  -2  -1   0  125.90    6.38
   2  -1   0  123.29    5.59
   2   1   0  117.89    6.43
  -2   1   0  111.80    6.19
  -2   1   0  119.86    6.13
   2   1   0  116.42    5.68
   2   1   0  121.69    6.31
   3  -1   0  258.16   11.30
   3  -1   0  250.05   11.98
   3  -1   0  266.66   11.51
   3  -1   0  274.80   12.32
  -3  -1   0  275.26   11.86
  -3  -1   0  285.88   12.39
   3  -1   0  259.54   12.04
   3   1   0  274.77   12.30
   3   1   0  277.38   12.17
   3   1   0  262.35   12.59
  -3   1   0  260.10   12.25
   3   1   0  286.94   12.82
   3   1   0  262.04   11.66
  -3   1   0  272.75   12.25
   4  -1   0  297.65   13.97
   4  -1   0  270.97   13.85
   4  -1   0  317.94   13.36
  -4  -1   0  301.76   13.79
   4  -1   0  304.54   14.28
   4  -1   0  307.76   13.50
   4   1   0  299.33   14.64
   4   1   0  310.58   14.93
   4   1   0  304.56   13.69
   4   1   0  290.17   13.86
  -4   1   0  278.44   14.01
   4   1   0  294.56   14.04
   5  -1   0    7.00    2.65
   5  -1   0    5.29    2.95
  -5  -1   0    7.79    2.90
   5  -1   0    6.85    2.67
   5  -1   0    4.42    2.64
   5  -1   0    7.91    2.62
   5   1   0    4.03    2.42
   5   1   0    5.69    2.91
   5   1   0    8.15    2.79
   5   1   0    3.93    2.66
   5   1   0    2.80    3.11
  -5   1   0    3.25    3.03
   6  -1   0  237.21   13.76
   6  -1   0  225.22   12.23
   6  -1   0  228.95   14.11
   6  -1   0  254.76   13.02
  -6  -1   0  251.33   13.77
  -6   1   0  248.21   14.08
   6   1   0  232.70   13.09
   6   1   0  243.59   13.10
   6   1   0  240.68   14.84
   6   1   0  238.78   13.58
  -7  -1   0   22.52    5.96
   7  -1   0   23.82    5.10
   7  -1   0   28.45    5.04
   7  -1   0   16.58    5.95
  -7   1   0   23.54    5.60
   7   1   0   22.50    6.26
   7   1   0   18.88    5.59
   8  -1   0  124.33   11.39
  -8  -1   0  119.31   10.16
   8  -1   0   98.57    9.20
  -8   1   0  123.13   10.84
   8   1   0  130.28   12.15
   8   1   0   91.66   10.00
  -9  -1   0    9.61    5.04
   9  -1   0    5.11    5.90
   9  -1   0    2.87    4.11
   9   1   0    7.12    5.99
   9   1   0    5.41    5.34
  -9   1   0    8.92    4.56
   0  -2   0   -0.25    0.47
   0  -2   0   -0.37    0.35
   0  -2   0   -0.03    0.39
   0   2   0   -0.39    0.48
   0   2   0    0.43    0.57
   0   2   0   -0.18    0.36
  -1  -2   0   64.16    3.81
   1  -2   0   64.74    3.07
   1  -2   0   68.09    3.66
   1  -2   0   60.37    2.62
  -1  -2   0   62.18    2.78
   1   2   0   61.48    2.75
   1   2   0   65.92    3.96
  -1   2   0   66.98    3.15
  -2  -2   0  488.72   19.90
   2  -2   0  498.77   19.52
  -2  -2   0  503.65   19.72
   2  -2   0  510.98   19.01
  -2  -2   0  506.48   18.61
   2  -2   0  500.17   18.06
   2   2   0  490.11   19.71
  -2   2   0  500.25   18.06
   2   2   0  488.39   19.73
   2   2   0  507.72   20.03
  -2   2   0  497.83   18.90
   2   2   0  490.01   18.43
  -2   2   0  513.13   19.61
   3  -2   0  716.73   25.77
  -3  -2   0  721.63   27.67
   3  -2   0  699.57   27.33
   3  -2   0  656.05   26.72
  -3  -2   0  709.53   26.40
   3  -2   0  739.82   25.96
   3   2   0  691.25   27.78
   3   2   0  684.47   27.92
   3   2   0  735.64   26.39
   3   2   0  686.92   27.45
  -3   2   0  670.64   26.78
  -3   2   0  699.96   27.36
   4  -2   0   27.22    3.43
   4  -2   0   21.95    3.88
   4  -2   0   28.74    3.51
   4  -2   0   21.99    3.92
  -4  -2   0   25.69    3.76
   4  -2   0   23.08    4.02
  -4   2   0   24.54    4.02
   4   2   0   25.77    4.62
   4   2   0   24.57    3.64
  -4   2   0   26.03    4.50
   4   2   0   27.97    4.36
   4   2   0   19.31    4.47
   4   2   0   30.70    4.27
   5  -2   0   13.70    3.71
  -5  -2   0    9.84    3.04
   5  -2   0   11.39    2.79
   5  -2   0   12.50    2.77
   5  -2   0    9.50    3.40
   5  -2   0    7.74    3.23
   5   2   0   13.13    3.15
  -5   2   0   11.77    3.83
   5   2   0    9.33    3.31
   5   2   0   10.79    3.41
   5   2   0   11.20    3.69
   5   2   0   10.23    3.18
   6  -2   0  213.69   11.30
  -6  -2   0  207.18   12.19
   6  -2   0  229.74   11.90
   6  -2   0  231.71   13.08
  -6   2   0  231.61   13.64
   6   2   0  223.34   14.38
   6   2   0  206.53   11.82
   6   2   0  203.86   12.52
   7  -2   0    5.82    4.28
   7  -2   0    6.29    3.26
   7  -2   0    7.59    2.69
  -7  -2   0   10.11    3.97
   7   2   0   11.53    4.68
   7   2   0    9.91    4.90
  -7   2   0    5.22    3.15
  -8  -2   0   87.14    8.52
   8  -2   0   74.94    7.63
   8  -2   0   79.99   10.20
   8  -2   0   91.96    7.19
   8   2   0   70.51   11.07
   8   2   0   73.85    9.80
  -8   2   0   71.98    9.67
  -9  -2   0   10.73    4.50
   9  -2   0   -2.51    3.64
   9  -2   0    1.62    4.07
   9   2   0   -3.72    4.82
   9   2   0    6.75    5.82
  -9   2   0   10.99    5.34
   0  -3   0    1.29    1.00
   0  -3   0    1.32    1.34
   0  -3   0    1.64    1.02
   0  -3   0    0.94    0.94
   0   3   0    3.19    1.37
   0   3   0    1.49    1.17
  -1  -3   0   14.34    1.17
   1  -3   0   15.50    2.12
   1  -3   0   16.01    1.57
  -1  -3   0   13.52    2.12
  -1  -3   0   16.02    2.42
   1  -3   0   12.73    1.38
  -1   3   0   11.20    1.53
  -1   3   0   13.26    1.44
   1   3   0   12.22    1.17
  -1   3   0   14.68    2.21
   1   3   0   14.41    2.44
   1   3   0   18.63    2.88
   2  -3   0  153.59    7.35
  -2  -3   0  139.73    7.91
   2  -3   0  149.69    5.86
  -2  -3   0  158.35    8.07
   2  -3   0  152.77    7.75
  -2  -3   0  146.62    6.34
   2   3   0  153.15    8.09
  -2   3   0  142.45    5.84
   2   3   0  156.56    6.33
   2   3   0  138.95    7.70
  -2   3   0  141.93    6.78
  -2   3   0  150.26    7.61
   3  -3   0   80.33    4.31
   3  -3   0   85.82    6.04
  -3  -3   0   80.19    4.83
   3  -3   0   62.37    4.89
   3  -3   0   79.46    4.21
  -3  -3   0   81.10    5.93
  -3   3   0   84.89    5.26
   3   3   0   66.58    6.29
  -3   3   0   81.86    6.15
   3   3   0   80.70    5.88
   3   3   0   75.48    5.86
   4  -3   0  129.51    8.15
  -4  -3   0  137.34    8.81
   4  -3   0  138.87    8.85
  -4  -3   0  153.51    7.94
   4  -3   0  137.55    7.14
   4  -3   0  152.03    7.17
   4   3   0  152.20    9.62
  -4   3   0  125.80    8.17
   4   3   0  152.43    8.95
  -4   3   0  139.64    9.13
   4   3   0  146.44    7.69
   4   3   0  156.62    9.79
   4   3   0  151.96    9.41
   5  -3   0  423.10   18.84
  -5  -3   0  390.70   17.13
   5  -3   0  381.04   17.65
   5  -3   0  371.46   17.66
   5  -3   0  384.12   16.03
   5  -3   0  365.02   16.00
   5   3   0  392.95   19.86
  -5   3   0  383.00   18.84
   5   3   0  345.81   16.56
   5   3   0  368.19   18.84
   5   3   0  392.28   20.24
   5   3   0  394.72   18.82
   6  -3   0  145.38   10.32
   6  -3   0  148.24    8.63
   6  -3   0  147.43    9.94
  -6  -3   0  152.87    9.69
   6  -3   0  154.79    9.01
   6   3   0  167.14   12.29
   6   3   0  137.12    8.97
  -6   3   0  140.68   10.87
   6   3   0  154.69   10.57
   6   3   0  157.11   11.07
  -7  -3   0  269.43   14.63
   7  -3   0  237.31   12.70
   7  -3   0  273.90   13.47
   7  -3   0  244.44   15.34
   7   3   0  264.93   17.30
  -7   3   0  244.27   15.44
   7   3   0  262.53   15.84
  -8  -3   0   63.18    8.39
   8  -3   0   58.69    5.91
   8  -3   0   49.72    8.57
   8  -3   0   56.64    7.00
   8   3   0   69.89    9.53
  -8   3   0   52.01    8.60
   8   3   0   55.47    9.77
   9  -3   0    6.76    5.87
  -9  -3   0    7.44    4.47
   9  -3   0   -0.02    3.70
  -9   3   0    7.59    5.05
   9   3   0   11.73    6.23
   9   3   0    2.81    5.77
   0  -4   0 2936.73  153.31
   0   4   0 2913.16  154.15
   1  -4   0  816.20   30.57
  -1  -4   0  902.09   30.16
   1  -4   0  872.22   31.63
  -1  -4   0  882.10   32.06
  -1  -4   0  837.03   32.17
   1  -4   0  959.91   30.69
   1   4   0  834.16   30.12
   1   4   0  844.88   32.22
  -1   4   0  809.50   30.57
  -1   4   0  899.85   31.78
   1   4   0  890.19   32.95
  -1   4   0  852.97   30.57
  -2  -4   0 1991.81   70.09
  -2  -4   0 1954.20   70.01
   2  -4   0 1982.34   69.49
  -2  -4   0 1943.19   67.44
   2  -4   0 1924.36   67.04
   2  -4   0 2028.88   68.08
   2   4   0 1929.21   67.36
   2   4   0 1925.34   70.02
   2   4   0 1890.39   69.79
  -2   4   0 1926.67   68.01
  -2   4   0 1979.23   67.05
  -2   4   0 1911.70   69.45
   3  -4   0   53.49    3.11
   3  -4   0   52.67    4.72
  -3  -4   0   48.25    5.92
   3  -4   0   54.03    4.06
  -3  -4   0   54.50    5.48
  -3  -4   0   51.56    3.77
   3  -4   0   55.94    3.08
   3   4   0   54.35    3.54
   3   4   0   44.72    5.90
  -3   4   0   63.78    5.22
  -3   4   0   53.38    4.76
   3   4   0   62.51    5.48
   3   4   0   52.01    5.39
   4  -4   0  362.61   14.21
   4  -4   0  344.20   16.81
   4  -4   0  369.29   14.12
   4  -4   0  405.92   16.18
  -4  -4   0  347.21   15.08
  -4  -4   0  352.00   17.29
   4   4   0  365.44   17.42
   4   4   0  361.01   17.38
  -4   4   0  340.18   15.73
   4   4   0  340.04   17.57
   4   4   0  356.98   14.93
  -4   4   0  352.40   17.07
   5  -4   0   44.85    5.58
   5  -4   0   35.94    5.17
   5  -4   0   39.36    5.85
  -5  -4   0   44.18    4.63
   5  -4   0   36.96    3.59
   5  -4   0   48.60    3.70
   5   4   0   39.41    6.01
   5   4   0   47.16    6.55
   5   4   0   40.24    6.68
   5   4   0   37.18    3.86
  -5   4   0   33.42    5.59
   5   4   0   45.64    6.25
   6  -4   0    1.97    2.32
  -6  -4   0    3.26    2.59
   6  -4   0    0.67    2.75
   6  -4   0    4.99    2.55
   6  -4   0   -3.18    1.71
  -6   4   0    3.90    4.04
   6   4   0    8.62    3.66
   6   4   0    7.63    4.82
   6   4   0    0.74    2.17
   7  -4   0   26.84    4.28
   7  -4   0   30.22    4.08
  -7  -4   0   30.13    5.32
   7  -4   0   24.72    5.55
   7   4   0   33.88    7.01
   7   4   0   23.46    4.82
  -7   4   0   20.52    5.37
   7   4   0   29.69    7.77
   8  -4   0   42.70    5.87
   8  -4   0   54.88    5.12
  -8  -4   0   60.42    7.96
   8  -4   0   48.91    7.89
   8   4   0   43.55    9.07
   8   4   0   59.35    8.97
  -8   4   0   70.45   10.07
   9  -4   0   -4.63    3.57
   9  -4   0   -7.28    2.91
   9  -4   0   12.76    3.77
  -9  -4   0    3.72    4.18
  -9   4   0    1.97    4.18
   9   4   0   -3.02    4.95
   0  -5   0   17.97   16.56
   0   5   0   31.98   19.66
  -1  -5   0   24.39    3.63
   1  -5   0   23.66    2.14
  -1  -5   0   21.94    1.70
   1  -5   0   21.50    2.19
   1  -5   0   24.86    3.14
  -1  -5   0   24.23    3.37
   1   5   0   24.82    1.79
  -1   5   0   26.05    2.42
  -1   5   0   21.60    2.95
   1   5   0   19.04    3.35
  -1   5   0   20.56    2.23
   1   5   0   28.01    3.48
  -2  -5   0  232.59   11.67
  -2  -5   0  218.14   11.42
  -2  -5   0  232.00    9.08
   2  -5   0  238.84   11.32
   2  -5   0  263.93    9.11
   2   5   0  225.35   11.57
  -2   5   0  231.93   11.35
   2   5   0  233.01    9.04
  -2   5   0  258.63    9.95
   2   5   0  228.39   11.72
  -2   5   0  229.39    8.98
   3  -5   0  131.63    6.84
   3  -5   0  132.72    8.23
  -3  -5   0  129.71    6.20
   3  -5   0  126.41    5.35
  -3  -5   0  118.24    8.43
  -3  -5   0  127.16    8.82
  -3   5   0  136.14    5.38
   3   5   0  122.08    8.43
   3   5   0  122.81    6.00
   3   5   0  133.05    8.43
  -3   5   0  139.82    8.58
   4  -5   0  164.53    9.10
  -4  -5   0  187.56    8.78
   4  -5   0  186.50   10.78
   4  -5   0  189.00    7.62
   4  -5   0  174.48    7.43
   4   5   0  180.79   10.96
  -4   5   0  167.74   10.65
   4   5   0  166.10   10.82
   4   5   0  179.53   11.35
  -4   5   0  170.33    9.24
   4   5   0  172.35    8.36
  -5  -5   0  139.25    8.07
   5  -5   0  135.60    6.79
  -5  -5   0  138.92   10.36
   5  -5   0  145.58    8.85
   5  -5   0  141.45    6.94
   5  -5   0  154.86    9.01
  -5   5   0  148.18   10.47
   5   5   0  138.00   10.65
   5   5   0  152.21   10.98
   5   5   0  148.62   10.26
  -5   5   0  141.06    8.87
   5   5   0  137.40    7.87
   6  -5   0   16.66    4.85
  -6  -5   0   13.30    3.63
   6  -5   0   12.25    2.79
   6  -5   0   16.99    2.83
   6   5   0   12.32    4.55
  -6   5   0    6.72    4.50
   6   5   0   11.17    2.86
   6   5   0    3.78    4.59
   7  -5   0  102.83    6.46
   7  -5   0  111.29    9.21
  -7  -5   0  107.99    8.42
   7  -5   0  110.46    7.04
   7   5   0  109.42   11.61
   7   5   0  103.58   10.41
  -7   5   0   98.48   10.26
   7   5   0  104.02    7.69
  -8  -5   0   66.79    8.02
   8  -5   0   53.52    5.49
   8  -5   0   55.69    8.10
   8  -5   0   71.79    5.33
  -8   5   0   42.42    8.55
   8   5   0   54.37   10.42
   8   5   0   65.17   10.03
   9  -5   0   13.44    4.24
  -9  -5   0   19.30    5.34
   9  -5   0    7.76    5.11
   9   5   0   18.93    8.06
  -9   5   0   14.02    6.26
   9   5   0   24.47    7.35
   0  -6   0  884.36   31.71
   0  -6   0  899.70   31.73
   0  -6   0  869.37   32.57
   0  -6   0  887.82   32.19
   0   6   0  842.95   32.00
   0   6   0  869.61   32.62
  -1  -6   0   16.82    3.38
  -1  -6   0   13.92    1.66
  -1  -6   0   11.57    2.89
  -1  -6   0   13.27    1.70
   1  -6   0   19.18    3.03
   1  -6   0   14.30    2.39
   1  -6   0   18.69    2.43
  -1   6   0   15.29    2.76
  -1   6   0   12.87    2.14
   1   6   0   11.03    2.72
   1   6   0   16.35    3.33
  -1   6   0   20.91    2.58
  -2  -6   0  364.57   16.49
   2  -6   0  382.03   13.76
   2  -6   0  363.07   14.26
   2  -6   0  355.95   15.85
  -2  -6   0  357.57   16.57
  -2  -6   0  372.46   13.42
  -2   6   0  416.13   14.49
   2   6   0  341.15   13.33
  -2   6   0  362.61   13.69
   2   6   0  344.10   16.31
   2   6   0  355.34   16.79
  -2   6   0  356.36   16.06
  -3  -6   0  451.54   20.17
   3  -6   0  438.77   17.20
  -3  -6   0  437.08   17.05
  -3  -6   0  414.52   19.90
   3  -6   0  434.06   19.25
   3  -6   0  430.40   15.64
  -3   6   0  446.92   15.62
   3   6   0  442.37   19.95
  -3   6   0  454.44   18.38
   3   6   0  425.88   19.92
  -3   6   0  454.46   19.62
   3   6   0  404.56   16.20
   4  -6   0  683.32   25.12
   4  -6   0  752.93   27.61
  -4  -6   0  713.18   26.67
  -4  -6   0  695.58   30.42
   4  -6   0  707.41   25.17
   4  -6   0  694.87   29.54
   4   6   0  724.26   30.74
  -4   6   0  695.48   27.53
   4   6   0  702.17   31.09
   4   6   0  691.53   30.20
  -4   6   0  708.80   30.20
   4   6   0  755.59   26.63
   5  -6   0  480.86   19.84
   5  -6   0  447.92   16.82
  -5  -6   0  458.78   18.73
   5  -6   0  423.39   16.86
  -5   6   0  468.95   22.13
   5   6   0  455.80   23.09
   5   6   0  445.09   18.45
   5   6   0  470.45   22.46
  -5   6   0  428.66   19.55
   6  -6   0   26.12    2.74
   6  -6   0   27.21    2.76
   6  -6   0   22.40    4.40
  -6  -6   0   17.69    3.51
   6  -6   0   20.17    4.24
  -6   6   0   19.10    5.50
   6   6   0   19.18    5.67
   6   6   0   19.28    5.61
   6   6   0   19.40    3.40
   7  -6   0    7.15    3.33
   7  -6   0    7.19    2.03
   7  -6   0    1.24    1.99
   7  -6   0    6.25    3.96
  -7  -6   0    8.71    3.45
   7   6   0    7.44    5.33
  -7   6   0    6.07    5.13
   7   6   0    0.51    3.29
   7   6   0    6.59    3.03
   8  -6   0   11.46    2.40
   8  -6   0    0.82    2.50
   8  -6   0    8.22    3.87
  -8  -6   0    8.87    3.95
  -8   6   0    7.07    5.15
   8   6   0   -0.40    4.16
   8   6   0   14.52    6.14
  -9  -6   0    5.63    4.03
   9  -6   0   -5.48    3.96
   9   6   0   -4.42    4.45
   9   6   0   -4.43    5.04
  -9   6   0    3.00    4.31
   0   7   0   24.09   18.46
  -1  -7   0 1451.22   53.27
  -1  -7   0 1480.77   52.87
   1  -7   0 1426.58   51.52
  -1  -7   0 1425.14   50.43
  -1  -7   0 1443.28   50.39
   1  -7   0 1397.12   51.11
   1  -7   0 1466.50   52.21
  -1   7   0 1430.54   51.49
   1   7   0 1475.32   52.71
   1   7   0 1361.20   53.03
  -1   7   0 1484.45   52.27
  -1   7   0 1455.41   51.13
  -2  -7   0  122.97    8.22
  -2  -7   0  127.31    8.48
   2  -7   0  124.10    7.78
   2  -7   0  119.59    6.16
  -2  -7   0  125.63    5.31
   2  -7   0  128.09    6.01
   2   7   0  129.84    5.37
   2   7   0  130.44    8.32
  -2   7   0  136.71    6.15
  -2   7   0  112.58    6.17
  -2   7   0  127.49    8.02
   2   7   0  155.59    9.38
  -3  -7   0  356.59   18.05
   3  -7   0  398.02   13.68
   3  -7   0  360.53   17.24
  -3  -7   0  369.11   14.11
   3  -7   0  407.99   15.26
  -3   7   0  364.95   17.52
   3   7   0  346.23   17.68
  -3   7   0  347.69   15.84
   3   7   0  356.45   17.99
  -3   7   0  398.27   13.66
   3   7   0  369.37   14.02
  -4  -7   0    8.37    1.94
   4  -7   0    5.26    3.05
  -4  -7   0   14.04    3.85
   4  -7   0    8.73    2.47
  -4  -7   0   13.75    4.06
   4   7   0   11.08    3.82
   4   7   0    9.11    3.83
  -4   7   0    9.96    2.64
  -4   7   0   11.57    3.63
   4   7   0    4.84    4.04
   5  -7   0   49.73    5.09
   5  -7   0   44.34    2.04
  -5  -7   0   52.97    4.29
  -5   7   0   45.47    7.06
   5   7   0   49.88    8.08
   5   7   0   43.72    3.98
   5   7   0   39.75    7.44
  -5   7   0   42.44    5.16
   6  -7   0   16.07    3.91
   6  -7   0   21.93    4.11
   6  -7   0   14.33    1.62
  -6  -7   0   19.61    3.73
   6  -7   0   17.40    1.67
   6   7   0   14.15    5.09
  -6   7   0   21.96    6.21
   6   7   0   20.44    3.31
   6   7   0   23.39    5.60
   7  -7   0    3.61    2.69
   7  -7   0    0.44    3.26
   7  -7   0    2.31    1.22
  -7  -7   0    0.57    2.92
  -7   7   0    0.33    3.15
   7   7   0    2.92    3.67
   7   7   0    2.93    2.36
   7   7   0    0.11    4.58
  -8  -7   0   62.87    7.37
   8  -7   0   62.03    3.43
   8  -7   0   59.17    8.07
   8   7   0   66.54   10.89
  -8   7   0   68.72   10.82
   8   7   0   54.09    9.65
  -9  -7   0    2.80    3.63
   9  -7   0   -6.28    3.50
   9   7   0    3.95    5.43
   9   7   0   -5.60    5.23
  -9   7   0    2.89    5.19
   0  -8   0  283.53   11.70
   0  -8   0  267.61   12.69
   0  -8   0  256.47   12.17
   0  -8   0  262.31   11.58
   0   8   0  258.77   12.01
   0   8   0  295.71   13.02
   1  -8   0    2.26    1.85
  -1  -8   0    2.49    1.38
   1  -8   0    1.63    2.30
   1  -8   0    3.80    1.95
  -1  -8   0    3.13    2.60
   1  -8   0    3.07    2.09
  -1  -8   0    7.33    2.86
  -1  -8   0    5.75    1.53
  -1   8   0    2.54    2.24
   1   8   0    1.07    2.20
  -1   8   0    2.64    2.16
   1   8   0    1.70    2.62
  -2  -8   0    2.39    2.63
  -2  -8   0    5.12    1.15
   2  -8   0    4.71    1.64
   2  -8   0    2.44    1.51
   2  -8   0    0.20    2.16
  -2  -8   0   -0.17    2.65
   2   8   0    3.89    1.13
  -2   8   0    3.66    1.76
  -2   8   0    1.21    2.48
   2   8   0   11.30    4.01
   2   8   0    3.41    2.26
  -2   8   0    4.57    1.71
   3  -8   0    5.37    1.92
   3  -8   0    7.04    2.71
  -3  -8   0   11.15    1.55
   3  -8   0   10.30    1.46
  -3  -8   0   13.17    3.96
  -3  -8   0    7.00    3.64
   3   8   0   16.86    3.96
  -3   8   0    6.89    3.19
   3   8   0   11.34    3.62
   3   8   0    8.36    1.40
  -3   8   0   10.53    1.39
  -4  -8   0  790.54   34.32
  -4  -8   0  780.78   28.83
   4  -8   0  771.77   29.96
   4   8   0  785.31   34.18
   4   8   0  804.13   34.66
  -4   8   0  780.23   30.19
   4   8   0  829.70   28.84
  -4   8   0  802.57   33.35
  -5  -8   0  233.78   10.59
   5  -8   0  228.32   11.55
   5   8   0  226.85   15.17
   5   8   0  239.16   15.42
  -5   8   0  228.65   11.75
   5   8   0  240.34   10.43
  -5   8   0  232.10   14.27
   6  -8   0  250.35   13.15
   6  -8   0  257.87   13.28
  -6  -8   0  260.04   12.14
   6   8   0  274.79   17.31
   6   8   0  245.46   11.74
  -6   8   0  240.93   15.61
   6   8   0  256.89   17.40
   7  -8   0    2.45    3.86
  -7  -8   0    8.98    3.16
   7  -8   0    9.09    3.62
   7   8   0    4.35    2.42
   7   8   0    4.56    5.77
   7   8   0   18.06    6.79
  -7   8   0    7.02    5.40
   8  -8   0   18.49    5.00
  -8  -8   0   34.40    5.16
   8   8   0   24.49    8.71
   8   8   0   14.35    7.28
   8   8   0   17.86    3.89
  -8   8   0   20.72    6.63
   0  -9   0   -0.02    2.04
   0  -9   0    2.51    2.19
   0  -9   0    0.30    1.53
   0  -9   0    5.84    2.07
   0   9   0    1.31    1.79
   0   9   0    4.68    2.50
  -1  -9   0 1265.28   43.84
  -1  -9   0 1257.92   46.47
   1  -9   0 1267.74   44.80
  -1  -9   0 1195.67   43.70
   1  -9   0 1229.30   45.58
   1  -9   0 1300.05   45.83
  -1  -9   0 1130.70   46.58
   1  -9   0 1314.38   45.49
   1   9   0 1241.99   46.19
   1   9   0 1214.86   47.08
  -1   9   0 1175.30   45.11
  -1   9   0 1168.25   44.45
  -2  -9   0 1413.10   49.77
  -2  -9   0 1401.95   54.13
  -2  -9   0 1426.85   49.79
   2  -9   0 1406.54   51.01
   2  -9   0 1426.95   53.29
  -2  -9   0 1504.01   57.39
   2   9   0 1471.82   54.12
  -2   9   0 1378.38   51.01
  -2   9   0 1428.27   53.39
   2   9   0 1380.84   54.52
  -2   9   0 1491.10   52.11
  -3  -9   0   69.30    9.33
   3  -9   0   67.31    3.67
  -3  -9   0   65.51    6.86
   3  -9   0   63.07    4.37
  -3  -9   0   67.04    3.17
   3  -9   0   64.50    6.23
   3   9   0   64.11    8.08
  -3   9   0   64.34    3.61
   3   9   0   63.16    6.66
   3   9   0   60.97    3.13
  -3   9   0   56.23    6.82
   4  -9   0   61.51    4.67
  -4  -9   0   66.89    8.61
  -4   9   0   59.03    4.91
   4   9   0   66.40    3.61
   4   9   0   64.38    8.47
   4   9   0   70.34    7.61
  -4   9   0   58.17    7.62
  -5  -9   0  189.20    8.51
   5  -9   0  195.30    9.95
   5   9   0  155.76   13.22
   5   9   0  193.74   14.32
   5   9   0  197.18    9.18
  -5   9   0  184.48   10.04
  -5   9   0  168.22   12.27
   6  -9   0  213.56   11.72
   6  -9   0  216.91   11.79
  -6  -9   0  225.60   10.57
  -6   9   0  241.91   15.72
   6   9   0  206.37   16.11
   6   9   0  216.10   10.27
   6   9   0  234.98   16.51
   7  -9   0   30.12    5.00
  -7  -9   0   31.48    4.34
   7  -9   0   44.93    5.93
   7   9   0   35.87    8.34
  -7   9   0   30.35    6.78
   7   9   0   29.83    3.96
   8  -9   0    0.61    3.64
  -8  -9   0    7.39    3.39
  -8   9   0   -1.14    4.08
   8   9   0   -1.88    5.62
   8   9   0    2.31    2.65
   8   9   0   10.50    6.82
   0 -10   0   60.68    4.89
   0 -10   0   75.95    5.10
   0 -10   0   65.28    5.77
   0 -10   0   71.76    5.80
   0  10   0   65.05    6.01
   0  10   0   77.95    5.50
  -1 -10   0  214.63   12.09
   1 -10   0  198.97   10.66
  -1 -10   0  208.19    9.30
   1 -10   0  207.73   10.87
   1 -10   0  212.94   10.81
  -1 -10   0  232.18   11.90
   1 -10   0  219.72   10.32
   1  10   0  241.59   11.76
   1  10   0  221.51   12.39
  -1  10   0  206.11   10.79
  -1  10   0  199.52    9.96
  -2 -10   0  262.29    9.93
  -2 -10   0  261.89   13.99
  -2 -10   0  270.61   14.48
   2 -10   0  250.25   13.03
   2 -10   0  237.69   11.06
   2 -10   0  259.61   11.51
   2 -10   0  257.71   13.12
  -2 -10   0  245.97    9.84
   2  10   0  260.65   15.20
  -2  10   0  247.38   11.14
  -2  10   0  248.53   13.09
   2  10   0  239.34   15.64
  -2  10   0  245.93   11.33
  -3 -10   0   78.51    3.31
   3 -10   0   81.41    4.44
   3 -10   0   80.01    4.99
  -3 -10   0   73.78    3.25
   3 -10   0   80.97    6.79
  -3 -10   0   75.76    7.87
  -3  10   0   73.80    5.98
  -3  10   0   81.00    7.45
  -3  10   0   76.75    5.07
   3  10   0   75.75    7.32
   3  10   0   77.24    7.81
   4 -10   0   35.02    3.60
  -4 -10   0   38.77    6.94
  -4 -10   0   34.75    2.02
  -4  10   0   35.36    6.27
   4  10   0   38.54    6.77
   4  10   0   32.44    2.11
  -4  10   0   31.81    3.93
   4  10   0   34.32    7.18
  -5 -10   0   35.16    2.88
   5 -10   0   28.85    3.92
   5  10   0   23.91    2.45
  -5  10   0   26.69    4.12
  -5  10   0   26.81    5.50
   5  10   0   28.71    7.30
   5  10   0   35.65    7.35
   6 -10   0  342.70   15.75
  -6 -10   0  335.27   13.87
   6 -10   0  325.85   15.44
  -6  10   0  333.58   19.91
   6  10   0  353.92   21.70
   6  10   0  338.15   20.54
   6  10   0  325.58   13.68
   7 -10   0    2.22    3.25
  -7 -10   0    3.41    2.03
   7  10   0   -5.25    5.05
   7  10   0   -4.87    5.07
   7  10   0    2.84    2.20
  -7  10   0   -3.34    4.41
  -8 -10   0   69.70    6.21
   8 -10   0   79.64    7.77
   8  10   0   73.03   13.14
  -8  10   0   88.01   12.78
   8  10   0   70.22   11.97
   0 -11   0   11.70    3.14
   0 -11   0   11.67    3.17
   0 -11   0    6.08    2.28
   0 -11   0    8.62    2.45
   0  11   0   10.02    3.68
   0  11   0    7.50    2.70
   1 -11   0  218.22   11.63
   1 -11   0  239.87   12.04
  -1 -11   0  230.34   10.23
  -1 -11   0  226.80   12.55
   1 -11   0  247.76   11.48
  -1 -11   0  226.12   12.96
  -1 -11   0  248.57   10.40
   1 -11   0  245.12   12.05
   1  11   0  225.29   12.26
   1  11   0  224.11   13.16
  -1  11   0  245.07   11.32
  -1  11   0  227.21   11.93
   2 -11   0  512.50   23.05
   2 -11   0  529.23   23.01
   2 -11   0  530.28   20.92
   2 -11   0  565.63   21.51
  -2 -11   0  518.84   23.79
  -2 -11   0  487.76   24.14
  -2 -11   0  535.07   19.41
  -2  11   0  535.31   21.29
   2  11   0  548.09   24.88
   2  11   0  507.67   23.53
  -2  11   0  522.56   20.81
   3 -11   0   62.09    4.12
   3 -11   0   57.13    4.49
  -3 -11   0   76.15    8.95
   3 -11   0   63.81    7.58
  -3  11   0   56.21    7.20
   3  11   0   78.54    7.99
  -3  11   0   60.06    4.18
  -3  11   0   59.07    4.63
   4 -11   0  113.29    6.51
  -4 -11   0  112.06   10.62
  -4  11   0  115.99    9.47
  -4  11   0  110.93    6.61
   4  11   0  123.96   11.39
   4  11   0  111.92   10.77
   5 -11   0   16.24    3.00
   5  11   0   13.66    6.13
  -5  11   0    6.79    4.66
   5  11   0    7.49    5.42
  -5  11   0   12.60    2.99
   6 -11   0   68.91    5.66
   6 -11   0   61.60    5.42
   6  11   0   60.55   10.05
  -6  11   0   71.40   10.05
   6  11   0   81.73   11.49
   6  11   0   62.20    3.75
   7 -11   0   45.17    5.55
   7 -11   0   32.52    4.97
   7  11   0   48.08    9.12
   7  11   0   43.74    3.71
  -7  11   0   35.63    7.51
   7  11   0   36.14    3.44
   7  11   0   14.89    7.56
   8 -11   0    8.28    6.65
   8  11   0  -11.84    4.88
   8  11   0    6.53    2.84
  -8  11   0   -3.70    4.69
   8  11   0   21.24    8.15
   0 -12   0   16.04    3.03
   0 -12   0   19.38    3.65
   0 -12   0   17.43    3.20
   0 -12   0   14.12    3.61
   0  12   0   13.70    4.17
   0  12   0   11.44    3.15
   1 -12   0   38.17    5.21
  -1 -12   0   33.78    3.42
   1 -12   0   43.67    4.50
  -1 -12   0   54.81    6.82
  -1 -12   0   41.95    3.73
   1 -12   0   38.29    5.05
  -1 -12   0   42.70    6.08
   1 -12   0   38.40    4.97
   1  12   0   33.71    5.22
  -1  12   0   42.30    4.84
  -1  12   0   46.14    5.70
   1  12   0   26.83    6.99
   2 -12   0   37.54    4.24
  -2 -12   0   33.74    2.61
   2 -12   0   36.98    4.51
   2 -12   0   27.70    4.84
  -2 -12   0   30.19    5.54
   2  12   0   26.19    4.96
  -2  12   0   34.59    3.81
  -2  12   0   34.32    4.50
   2  12   0   35.70    6.36
  -3 -12   0   14.96    5.08
   3 -12   0   13.02    2.81
   3 -12   0    9.84    4.30
   3 -12   0   12.70    2.60
  -3  12   0    9.33    2.26
   3  12   0   19.24    5.27
  -3  12   0    8.59    2.49
   4 -12   0   85.79   10.10
   4 -12   0   98.03    5.78
  -4 -12   0   86.80   10.65
  -4  12   0   88.73    5.70
  -4  12   0   88.61   10.25
   4  12   0   86.67   11.01
   4  12   0   95.62    9.92
   5 -12   0   34.48    7.59
   5 -12   0   33.32    3.69
   5  12   0   29.57    7.95
  -5  12   0   28.00    6.92
   5  12   0   36.35    8.53
  -5  12   0   31.02    3.96
   6 -12   0  285.37   18.65
   6 -12   0  269.96   13.08
   6 -12   0  279.12   12.92
   6  12   0  275.11   19.77
  -6  12   0  290.56   18.52
   6  12   0  299.76   19.68
   7 -12   0   -1.24    4.59
   7 -12   0   -2.52    2.09
   7 -12   0    2.41    2.56
   7  12   0    0.62    6.73
   7  12   0    8.09    6.98
  -7  12   0    6.84    5.10
   0 -13   0   15.06    3.89
   0 -13   0   10.18    2.46
   0 -13   0   11.90    3.64
   0 -13   0   11.04    2.84
   0  13   0    5.58    2.69
   0  13   0   13.71    4.36
   1 -13   0  128.15    8.04
  -1 -13   0  109.10    8.76
  -1 -13   0  134.73    6.85
   1 -13   0  123.51    8.04
  -1 -13   0  124.92    6.82
   1 -13   0  121.38    8.41
   1 -13   0  102.16    8.00
   1  13   0  110.27    8.36
   1  13   0  122.37   10.13
  -1  13   0  113.73    8.65
  -1  13   0  116.26    7.48
   2 -13   0    9.13    2.88
   2 -13   0   14.10    3.47
  -2 -13   0   13.08    4.50
   2 -13   0   17.84    4.48
  -2 -13   0   11.82    1.98
   2 -13   0   10.38    2.86
  -2 -13   0   10.46    1.77
  -2  13   0    9.30    2.76
   2  13   0    9.59    4.98
  -2  13   0    6.52    3.19
   3 -13   0  291.46   13.06
   3 -13   0  285.75   13.02
  -3 -13   0  340.01   18.33
   3 -13   0  297.18   16.40
  -3  13   0  298.69   13.01
  -3  13   0  307.48   13.20
   3  13   0  297.77   17.89
   4 -13   0   52.81    8.13
   4 -13   0   59.28    4.42
  -4  13   0   60.36    4.68
   4  13   0   48.12    8.74
   4  13   0   63.14    9.81
   5 -13   0   87.96    5.28
   5 -13   0   78.70   10.33
   5  13   0   67.95   10.74
   5  13   0   79.66   11.21
  -5  13   0   70.62    5.21
  -5  13   0   80.33   10.30
   6 -13   0   15.49    2.91
   6 -13   0   12.67    5.76
   6 -13   0   11.76    2.53
   6  13   0   17.06    7.66
   6  13   0   11.53    7.17
   7 -13   0   12.24    6.74
   7 -13   0   10.31    2.63
   7  13   0   15.75    7.55
   7  13   0   10.54    7.47
  -7  13   0   15.41    6.53
   0 -14   0   10.80    3.35
   0 -14   0   13.76    3.56
   0 -14   0    3.31    3.30
   0 -14   0   12.45    3.15
   0  14   0   13.09    3.58
   0  14   0   12.61    4.40
   1 -14   0   57.83    6.73
   1 -14   0   62.80    6.05
  -1 -14   0   58.98    4.52
  -1 -14   0   59.54    7.53
  -1 -14   0   53.32    4.50
   1 -14   0   49.55    5.54
  -1  14   0   45.95    5.21
  -1  14   0   55.30    6.85
   1  14   0   55.00    8.02
   1  14   0   64.24    6.30
   2 -14   0  100.30    7.51
  -2 -14   0  100.83    9.28
   2 -14   0  113.70    9.25
  -2 -14   0  106.33    5.20
   2 -14   0  103.11    6.91
  -2 -14   0  101.69    5.14
   2  14   0  108.87   10.57
  -2  14   0   91.65    6.72
  -2  14   0  116.13    7.91
  -3 -14   0  143.86   11.94
   3 -14   0  147.30    7.89
   3 -14   0  147.24   11.16
   3  14   0  139.92   11.84
  -3  14   0  143.74    7.88
  -3  14   0  164.16    8.11
  -3  14   0  139.27    7.86
   3  14   0  126.86   11.60
   4 -14   0   70.84    8.84
   4 -14   0   69.57    4.66
   4  14   0   51.89    9.15
   4  14   0   47.59    8.85
   5 -14   0  137.04    7.06
   5 -14   0  175.55   13.74
   5  14   0  157.61   14.56
   6 -14   0    6.47    5.40
   6 -14   0    1.93    1.60
   6  14   0    1.25    3.71
   6  14   0   -0.99    4.76
   7 -14   0   11.19    6.87
   7  14   0   18.25    7.53
   7  14   0   21.83    8.56
   0 -15   0    1.58    2.19
   0 -15   0    5.58    3.08
   0 -15   0    3.78    2.80
   0  15   0    3.72    3.04
   0  15   0   -6.16    2.93
   1 -15   0  537.68   24.82
   1 -15   0  561.25   23.85
  -1 -15   0  550.64   22.18
  -1 -15   0  600.94   26.25
  -1 -15   0  552.81   22.16
   1 -15   0  554.55   24.35
  -1  15   0  534.02   23.46
   1  15   0  563.45   27.01
  -1  15   0  595.62   25.44
  -2 -15   0   32.12    2.55
   2 -15   0   21.83    4.04
  -2 -15   0   24.75    5.90
   2 -15   0   26.23    5.68
   2 -15   0   31.44    4.86
  -2  15   0   24.57    3.90
  -2  15   0   20.59    4.43
   2  15   0   36.37    7.54
   3 -15   0   41.49    6.87
   3 -15   0   43.23    4.23
  -3 -15   0   53.67    8.61
  -3  15   0   38.67    4.34
  -3  15   0   47.74    4.44
   3  15   0   52.80    8.43
   3  15   0   43.32    8.20
  -3  15   0   42.73    4.38
   4 -15   0   23.66    2.90
   4 -15   0   24.11    6.29
   4  15   0   21.40    7.41
   5 -15   0   29.37    7.08
   5  15   0   42.38    9.93
   5  15   0   37.46    9.13
   6 -15   0   55.88    9.60
   6  15   0   34.77    9.21
   6  15   0   37.45    8.71
   0 -16   0   13.92    3.71
   0 -16   0   16.41    3.68
   0  16   0   23.01    4.47
   0  16   0   30.03    6.29
  -1 -16   0   13.70    4.98
   1 -16   0    8.19    3.42
   1 -16   0    9.97    3.94
   1 -16   0    8.99    3.64
  -1 -16   0   10.65    2.66
   1 -16   0   11.62    3.99
  -1 -16   0   10.54    2.81
  -1  16   0    9.11    3.27
  -1  16   0   12.42    4.21
   1  16   0   10.81    5.32
  -2 -16   0   18.44    5.78
  -2 -16   0   17.89    1.99
   2 -16   0   17.63    3.46
   2 -16   0   17.66    5.14
  -2  16   0   15.59    4.22
   2  16   0   16.40    6.82
  -2  16   0    9.13    3.25
  -2  16   0   12.95    3.43
   3 -16   0   32.75    3.99
   3 -16   0   26.74    5.96
  -3 -16   0   41.27    8.00
  -3  16   0   24.84    3.76
   3  16   0   22.64    6.69
  -3  16   0   33.28    4.41
  -3  16   0   33.97    4.32
   3  16   0   30.90    7.83
   4 -16   0    6.92    4.64
   4  16   0    3.71    5.29
  -4  16   0   -1.97    1.75
   4  16   0    3.05    5.83
   5 -16   0  124.92   12.06
   5  16   0  113.30   14.86
   5  16   0  103.62   14.17
   0 -17   0    2.40    2.65
   0 -17   0    5.82    3.50
   0  17   0    1.12    3.04
   0  17   0    5.72    4.60
   1 -17   0   67.36    7.85
  -1 -17   0   67.31    5.38
  -1 -17   0   73.87    5.67
   1 -17   0   81.82    7.11
  -1 -17   0   84.39    8.84
  -1  17   0   73.02    8.91
   1  17   0   80.04   10.61
   2 -17   0  206.05   10.93
   2 -17   0  192.61   12.85
  -2 -17   0  211.94   14.38
  -2 -17   0  191.88    7.65
   2  17   0  214.67   14.64
   2  17   0  171.60   14.75
  -2  17   0  201.15   11.86
  -2  17   0  188.05   10.70
  -2  17   0  211.48   12.06
   3 -17   0    7.34    2.50
   3 -17   0   17.35    5.41
  -3  17   0   18.91    3.63
  -3  17   0    8.47    3.17
   3  17   0   11.15    5.30
  -3  17   0    7.72    3.12
   4 -17   0   -1.64    4.35
   4  17   0    2.54    6.45
   4  17   0    2.70    5.31
   5 -17   0    5.29    5.52
   5  17   0    6.03    5.75
   5  17   0   -1.87    5.39
   0 -18   0  112.76    8.48
   0 -18   0  130.89    8.56
   0 -18   0  130.30   10.11
   0  18   0  140.70   11.74
  -1 -18   0    5.86    2.37
  -1 -18   0    3.82    3.96
   1 -18   0    4.27    3.29
   1 -18   0    1.63    3.22
  -1 -18   0    4.01    2.63
  -1  18   0   -8.38    3.45
   1  18   0    0.02    4.46
  -1  18   0    4.90    4.36
   2 -18   0   15.48    3.35
  -2 -18   0    7.69    4.41
   2 -18   0    4.89    4.23
  -2  18   0    6.76    3.83
  -2  18   0    1.11    3.42
   2  18   0    8.86    5.45
  -2  18   0   12.12    4.33
   3 -18   0  140.99   11.61
   3 -18   0  160.28    7.90
   3  18   0  147.89   14.80
   3  18   0  144.90   13.24
  -3  18   0  153.79    8.95
  -3  18   0  118.74    8.15
   4 -18   0    2.81    5.01
   4  18   0    8.24    7.10
   4  18   0   -4.60    6.59
   0 -19   0    3.08    3.70
   0  19   0    5.77    4.58
   0  19   0    3.68    4.85
  -1 -19   0   89.08    9.18
  -1 -19   0  110.85    6.82
   1 -19   0  138.19   14.03
   1  19   0  120.36   11.14
   1  19   0   84.25   11.72
  -1  19   0  106.61   10.32
   2 -19   0   24.50    4.35
   2 -19   0   20.61    5.71
   2  19   0   42.09    7.94
  -2  19   0   29.65    5.74
   2  19   0   32.99    8.75
  -3  19   0    0.76    2.84
   3  19   0   11.29    6.69
   3  19   0   -0.35    4.54
   0 -20   0   95.98    8.05
   0  20   0   95.69    9.76
   0  20   0   94.04   11.75
  -1 -20   0   -1.08    2.52
   1 -20   0   -5.70    3.20
  -1  20   0   -8.22    4.14
  -1  20   0    1.28    3.95
   1  20   0   11.06    5.55
   1  20   0   -3.03    5.18
   9   0  -1   25.90    8.65
   9   0  -1   18.48    5.46
  -8   0   1    4.33    4.09
   8   0  -1    4.09    4.41
   8   0  -1    0.30    3.35
   7   0  -1  307.04   17.78
   7   0  -1  277.81   15.29
  -7   0   1  298.95   16.60
   7   0  -1  273.47   15.86
  -6   0   1   -1.10    2.92
   6   0  -1   -1.00    1.95
   6   0  -1    0.76    2.49
   6   0  -1   -1.35    1.79
   6   0  -1    3.33    3.62
   6   0  -1    0.96    1.75
   5   0  -1   47.73    5.10
   5   0  -1   49.63    5.07
   5   0  -1   50.75    4.80
   5   0  -1   43.17    6.16
   5   0  -1   51.99    6.34
  -5   0   1   45.41    5.79
   4   0  -1    0.10    1.98
   4   0  -1    1.49    2.69
   4   0  -1    2.71    2.51
   4   0  -1    1.19    2.03
   4   0  -1   -0.04    2.06
  -4   0   1   -3.11    2.03
   3   0  -1  246.43   11.12
   3   0  -1  253.56   11.04
   3   0  -1  243.75   11.07
   3   0  -1  243.96   11.42
  -3   0   1  246.48   11.16
   3   0  -1  232.17   11.41
   2   0  -1    0.23    1.41
   2   0  -1    0.60    1.40
   2   0  -1    1.63    1.14
  -2   0   1    1.30    1.24
   2   0  -1   -1.07    1.24
   2   0  -1    1.20    1.66
  -1   0   1   -0.11    0.38
  -1   0   1    0.25    0.61
  -1   0   1   -0.14    0.59
   2   0   1    1.43    1.36
  -2   0  -1   -0.43    1.41
  -2   0  -1    0.16    1.28
  -2   0  -1   -1.09    1.21
   2   0   1    0.88    1.56
   3   0   1  236.25   10.23
  -3   0  -1  234.05   10.32
   3   0   1  234.57   10.33
   3   0   1  216.19   10.35
   3   0   1  193.80   10.47
  -3   0  -1  220.53   10.78
   3   0   1  230.81   10.84
  -3   0  -1  210.77   10.29
  -4   0  -1    0.18    2.24
   4   0   1    0.72    2.03
   4   0   1    0.58    2.17
   4   0   1   -3.21    1.71
   4   0   1   -2.10    2.34
   4   0   1   -0.71    1.84
   5   0   1   57.86    7.28
  -5   0  -1   54.03    6.43
   5   0   1   70.17    5.84
   5   0   1   51.94    5.36
   5   0   1   63.70    5.30
  -6   0  -1    3.80    3.15
   6   0   1    1.16    2.81
   6   0   1    3.39    2.07
   6   0   1    5.43    3.44
   6   0   1    2.26    3.83
   7   0   1   -3.64    3.98
  -7   0  -1    5.07    3.87
   7   0   1   -0.74    2.59
   7   0   1   -0.05    3.21
  -8   0  -1    2.20    4.02
   8   0   1   -8.45    3.06
   8   0   1    9.39    5.71
   9   0   1   80.09   11.83
  -9   0  -1  102.21   10.52
   9   0   1   63.28    9.33
  -9  -1   1   12.70    5.23
   9  -1  -1    1.07    4.50
   9  -1  -1    7.97    5.78
   9   1  -1   -0.73    5.22
   9   1  -1   -6.93    3.79
  -9   1   1   21.40    6.25
   8  -1  -1   75.02    8.21
   8  -1  -1   76.29   10.25
  -8  -1   1   63.92    8.79
   8   1  -1   83.62   10.89
   8   1  -1   78.95    9.53
  -8   1   1   84.28   10.25
   7  -1  -1   25.78    5.50
  -7  -1   1   25.26    5.71
   7  -1  -1   26.69    6.28
   7  -1  -1   40.05    5.60
  -7   1   1   35.12    6.35
   7   1  -1   30.39    5.89
   7   1  -1   21.12    6.38
   6  -1  -1   -0.57    2.86
   6  -1  -1   -1.71    2.29
   6  -1  -1    2.52    2.29
   6  -1  -1    6.05    3.64
  -6   1   1    0.35    2.87
   6   1  -1   -1.38    2.40
   6   1  -1    2.56    4.01
   6   1  -1    0.01    2.32
   6   1  -1    7.67    2.78
  -5  -1   1    1.92    2.41
   5  -1  -1    0.58    2.03
   5  -1  -1    2.07    2.19
   5  -1  -1    0.72    1.95
   5  -1  -1    2.67    2.67
   5   1  -1    1.43    2.30
   5   1  -1    2.58    2.79
  -5   1   1   -1.74    1.60
   5   1  -1   -0.79    2.05
   5   1  -1    0.15    2.68
   5   1  -1    2.24    2.11
   4  -1  -1    6.56    2.92
  -4  -1   1    9.73    2.79
   4  -1  -1    8.76    2.74
   4  -1  -1    7.11    2.35
   4  -1  -1    3.53    2.48
   4  -1  -1    9.96    2.91
   4   1  -1    4.90    2.58
   4   1  -1   10.81    3.09
  -4   1   1    7.35    2.54
   4   1  -1   10.76    2.93
   4   1  -1    7.82    2.99
   4   1  -1    9.62    2.71
   3  -1  -1   90.59    5.84
   3  -1  -1   94.28    5.96
   3  -1  -1   84.61    5.66
   3  -1  -1   89.86    5.29
   3  -1  -1   94.01    5.53
  -3  -1   1   90.52    5.52
   3   1  -1  105.04    6.20
   3   1  -1   82.39    6.01
  -3   1   1   94.73    6.09
   3   1  -1   91.51    6.43
   3   1  -1   90.14    5.42
   3   1  -1   87.01    5.74
   2  -1  -1    4.83    1.73
   2  -1  -1    6.05    1.42
  -2  -1   1    3.58    1.48
  -2  -1   1    7.47    2.03
   2  -1  -1    5.32    2.25
   2  -1  -1    8.02    1.87
  -2   1   1    6.20    1.44
   2   1  -1    7.04    1.67
   2   1  -1    5.55    2.40
   2   1  -1    6.80    1.94
  -2   1   1    4.65    1.65
   2   1  -1    5.64    2.00
  -2   1   1    5.68    1.75
   2   1  -1    5.07    1.89
   1  -1   1  657.74   23.15
  -1  -1  -1  642.61   23.33
  -1  -1  -1  675.14   23.24
  -1   1  -1  630.10   22.92
   1   1   1  655.06   23.33
   1   1   1  629.20   22.65
  -1   1  -1  598.43   22.23
   2  -1   1    2.09    1.20
   2  -1   1    0.58    1.14
   2  -1   1    4.38    1.80
   2  -1   1    1.35    1.67
  -2  -1  -1    0.29    1.31
  -2  -1  -1    0.65    1.60
  -2  -1  -1   -0.91    1.39
   2   1   1    1.28    1.73
   2   1   1    2.30    1.57
  -2   1  -1    0.12    1.58
   2   1   1    3.49    1.44
  -2   1  -1    0.46    1.59
   2   1   1    2.35    2.09
  -3  -1  -1  986.75   36.51
   3  -1   1  982.71   36.71
  -3  -1  -1 1004.15   36.15
   3  -1   1 1009.29   35.54
   3  -1   1  996.27   35.58
   3  -1   1  928.05   36.35
  -3   1  -1  998.61   36.70
   3   1   1  942.09   35.89
   3   1   1  951.84   36.94
   3   1   1  967.16   36.38
  -3   1  -1  977.30   36.56
   3   1   1  970.27   37.14
  -4  -1  -1    4.37    2.28
   4  -1   1    6.17    2.11
   4  -1   1    5.56    2.11
  -4  -1  -1    0.91    2.06
   4  -1   1    4.64    2.50
   4  -1   1    7.84    2.76
   4  -1   1    4.83    2.32
   4   1   1    3.60    2.34
  -4   1  -1    2.30    2.64
  -4   1  -1    3.04    2.59
   4   1   1    3.85    2.29
   4   1   1    6.08    2.79
   4   1   1    2.67    2.23
   4   1   1    4.23    2.74
   5  -1   1  268.55   12.94
   5  -1   1  286.92   14.76
   5  -1   1  280.08   14.33
  -5  -1  -1  286.40   13.99
   5  -1   1  275.32   13.29
   5  -1   1  281.20   14.09
  -5   1  -1  252.10   13.99
   5   1   1  259.08   14.46
   5   1   1  282.78   14.19
   5   1   1  260.97   14.85
   5   1   1  269.20   13.48
   5   1   1  282.03   13.92
   6  -1   1   17.91    3.78
   6  -1   1   13.61    3.90
  -6  -1  -1   22.52    4.86
   6  -1   1   21.15    5.14
   6  -1   1   15.70    4.23
   6   1   1   16.27    3.86
   6   1   1   19.76    4.51
  -6   1  -1   18.99    4.37
   6   1   1   24.82    5.89
   6   1   1   18.65    4.14
   7  -1   1  508.20   25.08
  -7  -1  -1  503.43   23.86
   7  -1   1  501.37   22.82
   7  -1   1  485.43   22.23
  -7   1  -1  502.89   24.37
   7   1   1  527.23   26.00
   7   1   1  472.39   23.44
  -8  -1  -1   30.35    6.32
   8  -1   1   43.25    8.32
   8  -1   1   27.37    5.40
   8   1   1   34.11    7.54
   8   1   1   28.34    6.11
  -8   1  -1   34.84    6.83
   9  -1   1  160.02   12.28
   9  -1   1  207.73   18.15
  -9  -1  -1  181.36   13.97
   9   1   1  162.16   13.00
  -9   1  -1  182.94   14.17
   9   1   1  187.63   15.59
   9  -2  -1   41.22    7.00
   9  -2  -1   46.62    8.54
  -9  -2   1   58.53    8.98
  -9   2   1   44.25    8.14
   9   2  -1   46.31    8.63
   9   2  -1   49.23    9.43
   8  -2  -1  109.22    8.25
   8  -2  -1   96.29    8.62
   8  -2  -1  101.50   10.19
  -8  -2   1  104.92    9.44
   8   2  -1  101.60   10.00
   8   2  -1  108.92   11.69
  -8   2   1  111.64   10.80
   7  -2  -1   99.00    9.46
  -7  -2   1   96.18    8.94
   7  -2  -1   95.26    8.00
   7  -2  -1   99.87    7.48
  -7   2   1  110.50    9.29
   7   2  -1   98.09   10.25
   7   2  -1   94.01    9.12
   6  -2  -1  264.11   13.79
   6  -2  -1  288.17   15.17
   6  -2  -1  278.01   15.35
   6  -2  -1  290.60   13.84
  -6  -2   1  270.22   14.46
  -6   2   1  268.95   15.51
   6   2  -1  284.40   17.36
   6   2  -1  305.62   17.05
   6   2  -1  276.61   15.00
   6   2  -1  290.97   14.44
   5  -2  -1  148.11    9.67
  -5  -2   1  146.85    8.97
   5  -2  -1  141.86    8.33
   5  -2  -1  149.04    9.35
   5  -2  -1  155.04    9.84
   5  -2  -1  158.63    8.79
  -5   2   1  152.45   10.02
   5   2  -1  150.17   10.68
   5   2  -1  154.77    8.87
   5   2  -1  171.37   10.17
   5   2  -1  158.88    9.72
   5   2  -1  155.07   10.28
   4  -2  -1  211.31   10.21
  -4  -2   1  247.91   11.08
   4  -2  -1  225.15   10.53
   4  -2  -1  237.25   11.63
   4  -2  -1  211.15   11.48
   4  -2  -1  221.66   11.35
   4   2  -1  214.52   10.62
  -4   2   1  241.02   12.11
   4   2  -1  204.21   12.27
   4   2  -1  226.75   11.91
   4   2  -1  228.58   11.73
   4   2  -1  236.08   12.30
   3  -2  -1    1.01    2.19
   3  -2  -1    2.62    2.11
  -3  -2   1    2.47    1.67
   3  -2  -1    0.32    1.62
  -3  -2   1    3.01    2.08
   3  -2  -1    1.97    1.54
   3  -2  -1    1.76    1.74
  -3  -2   1    0.90    2.28
   3   2  -1    0.23    1.62
   3   2  -1    1.38    1.95
  -3   2   1    0.49    1.74
  -3   2   1    3.95    1.92
   3   2  -1    0.14    2.25
   3   2  -1    2.27    2.22
   3   2  -1    1.59    2.04
  -2  -2   1   40.19    2.70
  -2  -2   1   37.59    3.77
   2  -2  -1   39.40    2.57
   2  -2  -1   42.92    3.07
   2  -2  -1   43.44    3.74
  -2  -2   1   43.14    4.05
   2   2  -1   37.17    3.78
  -2   2   1   37.99    2.91
   2   2  -1   42.30    2.74
  -2   2   1   41.77    2.70
   2   2  -1   46.28    4.03
  -2   2   1   39.02    3.35
   1  -2  -1  283.41   10.03
   1  -2  -1  245.44    9.88
  -1  -2   1  282.64   11.23
   1  -2  -1  271.98   10.84
   1   2  -1  287.45    9.74
  -1   2   1  277.53   10.03
   1   2  -1  277.24   11.14
  -1   2   1  266.57    9.96
   0  -2  -1   -0.30    0.39
   0  -2   1   -0.64    0.41
   0  -2   1    2.10    0.74
   0  -2   1    0.87    0.53
   0  -2  -1   -0.19    0.48
   0   2   1   -0.16    0.59
   0   2  -1   -0.24    0.53
   0   2  -1    0.21    0.57
   0   2  -1    0.29    0.37
   0   2   1   -0.86    0.47
   1  -2   1 1078.31   40.50
  -1  -2  -1 1217.58   41.40
   1  -2   1 1213.29   41.17
  -1  -2  -1 1166.00   40.29
  -1   2  -1 1108.29   40.56
   1   2   1 1140.66   42.09
   1   2   1 1194.55   41.37
   1   2   1 1175.46   40.28
   2  -2   1  430.11   15.72
  -2  -2  -1  406.90   17.33
   2  -2   1  419.40   17.16
  -2  -2  -1  432.28   16.44
   2  -2   1  431.65   15.67
   2  -2   1  450.58   16.86
   2   2   1  440.26   16.33
   2   2   1  480.63   17.99
   2   2   1  435.37   17.51
  -2   2  -1  419.52   16.80
  -2   2  -1  436.52   17.30
   2   2   1  423.98   17.52
  -3  -2  -1  408.71   16.66
   3  -2   1  419.45   15.87
  -3  -2  -1  388.46   17.49
   3  -2   1  438.04   17.34
   3  -2   1  427.67   17.64
   3  -2   1  410.88   16.59
   3   2   1  400.76   16.51
  -3   2  -1  437.14   17.30
   3   2   1  389.14   17.78
   3   2   1  431.70   18.33
   3   2   1  405.41   17.57
  -3   2  -1  405.97   17.49
  -4  -2  -1  204.52   10.76
   4  -2   1  191.47    9.18
   4  -2   1  198.32   10.68
   4  -2   1  209.25   10.77
   4  -2   1  196.77    9.24
  -4  -2  -1  197.76   10.04
  -4   2  -1  184.71   10.42
   4   2   1  206.16    9.97
  -4   2  -1  204.59   11.02
   4   2   1  187.49   11.49
   4   2   1  187.49   10.29
   4   2   1  184.42   11.07
   4   2   1  193.74   10.76
   5  -2   1  285.06   14.19
   5  -2   1  265.17   12.39
   5  -2   1  262.34   13.65
   5  -2   1  256.20   13.61
  -5  -2  -1  282.84   13.37
   5  -2   1  249.44   12.02
   5   2   1  255.23   14.32
   5   2   1  279.72   14.11
   5   2   1  250.13   12.73
  -5   2  -1  251.35   13.92
   5   2   1  260.21   13.55
   5   2   1  235.22   14.52
  -6  -2  -1  222.15   14.27
   6  -2   1  236.86   13.54
   6  -2   1  238.79   12.20
   6  -2   1  240.86   14.11
   6  -2   1  241.80   11.98
   6   2   1  243.53   15.09
   6   2   1  193.77   12.03
   6   2   1  248.08   13.55
  -6   2  -1  234.67   13.71
  -7  -2  -1   17.00    5.00
   7  -2   1   17.45    3.63
   7  -2   1   13.96    5.21
   7  -2   1   14.56    4.38
   7   2   1   26.87    7.00
   7   2   1    9.19    4.89
  -7   2  -1   16.24    5.21
   8  -2   1    4.17    6.52
   8  -2   1   -2.86    3.82
  -8  -2  -1    0.73    3.29
   8  -2   1    0.98    2.27
   8   2   1   -3.08    3.34
  -8   2  -1    7.74    4.20
   8   2   1    5.28    5.50
  -9  -2  -1   33.34    7.14
   9  -2   1   37.40    7.89
   9  -2   1   47.05    6.97
   9   2   1   44.10    9.78
   9   2   1   24.70    7.79
  -9   2  -1   36.85    8.07
  -9  -3   1    7.93    4.47
   9  -3  -1   -3.31    3.74
   9  -3  -1    1.26    4.62
   9   3  -1    0.96    4.94
   9   3  -1    7.94    5.93
  -9   3   1   10.41    5.51
   8  -3  -1   12.73    3.54
   8  -3  -1   15.65    5.82
   8  -3  -1    9.13    3.91
  -8  -3   1   20.04    5.22
  -8   3   1   20.59    6.20
   8   3  -1   16.37    6.81
   8   3  -1   15.11    5.80
   7  -3  -1   -0.17    2.23
   7  -3  -1   -2.81    3.44
   7  -3  -1    1.54    2.93
  -7  -3   1    0.67    3.79
  -7   3   1    7.29    4.57
   7   3  -1    4.47    4.89
   7   3  -1    5.88    3.66
   6  -3  -1    0.03    2.46
  -6  -3   1    4.21    2.89
   6  -3  -1    0.23    2.38
   6  -3  -1    1.57    2.93
   6  -3  -1    1.88    2.45
   6   3  -1    0.73    3.55
   6   3  -1    8.02    3.36
  -6   3   1    2.14    3.67
   6   3  -1    3.47    3.03
   6   3  -1    4.31    3.38
   5  -3  -1    0.52    2.00
   5  -3  -1    3.47    3.04
   5  -3  -1    1.82    1.91
  -5  -3   1    1.73    2.22
   5  -3  -1    1.79    2.24
   5  -3  -1    0.88    2.77
   5   3  -1   -2.08    2.02
   5   3  -1   -0.64    2.51
   5   3  -1    1.22    2.10
   5   3  -1    0.45    1.64
   4  -3  -1   11.50    2.50
   4  -3  -1   12.82    3.45
  -4  -3   1   13.57    2.83
   4  -3  -1   15.63    3.32
   4  -3  -1   11.92    3.05
  -4   3   1   16.56    4.22
   4   3  -1   13.86    2.61
   4   3  -1   12.14    3.06
   4   3  -1   12.05    3.32
   4   3  -1   10.46    3.18
   4   3  -1   13.16    3.69
   3  -3  -1  225.47   10.86
  -3  -3   1  217.37   10.95
  -3  -3   1  216.86    9.27
   3  -3  -1  194.25    9.61
   3  -3  -1  198.82    8.73
  -3  -3   1  214.53   11.16
   3   3  -1  228.88   10.93
  -3   3   1  204.70   10.51
   3   3  -1  206.60   11.03
   3   3  -1  199.19    9.10
   3   3  -1  218.82   11.01
  -3   3   1  205.43   10.74
   3   3  -1  224.30   11.37
  -2  -3   1   15.19    3.24
  -2  -3   1   13.96    2.95
   2  -3  -1   13.66    2.00
   2  -3  -1   13.06    1.55
  -2  -3   1   16.29    1.79
   2  -3  -1   13.73    2.48
   2   3  -1   14.93    1.67
   2   3  -1   16.41    3.33
   2   3  -1   14.03    2.69
  -2   3   1   12.91    1.93
  -2   3   1   14.02    2.55
  -2   3   1   14.93    1.63
  -1  -3   1  241.05   10.45
  -1  -3   1  242.03   10.35
   1  -3  -1  241.45    9.99
   1  -3  -1  243.72    8.85
   1  -3  -1  238.46    9.13
  -1   3   1  247.87   10.04
  -1   3   1  251.41    9.18
   1   3  -1  236.07   10.28
  -1   3   1  208.11    8.78
   1   3  -1  245.94    8.45
   1   3  -1  247.97   10.55
   0  -3  -1  903.63   30.74
   0  -3   1  829.24   30.04
   0  -3  -1  852.03   30.26
   0  -3   1  846.84   30.53
   0  -3  -1  868.14   30.23
   0  -3   1  825.62   30.44
   0   3  -1  856.91   30.08
   0   3  -1  845.43   30.53
   0   3   1  894.94   30.73
   0   3  -1  899.04   30.51
   0   3   1  850.42   30.22
   0   3   1  814.75   30.19
  -1  -3  -1 1862.21   64.23
  -1  -3  -1 1853.37   65.62
   1  -3   1 1803.45   65.27
   1  -3   1 1865.87   63.95
  -1  -3  -1 1948.79   65.83
   1   3   1 1886.62   64.23
  -1   3  -1 1878.84   65.35
   1   3   1 1867.75   65.80
  -1   3  -1 1945.31   64.69
   1   3   1 1735.67   65.44
   2  -3   1  481.29   16.89
  -2  -3  -1  500.34   17.96
   2  -3   1  472.06   18.28
   2  -3   1  477.84   19.14
  -2  -3  -1  503.47   19.70
   2  -3   1  482.19   16.92
  -2  -3  -1  479.31   19.47
   2   3   1  471.63   19.46
  -2   3  -1  478.16   19.14
  -2   3  -1  448.77   18.24
   2   3   1  466.39   19.56
   2   3   1  500.92   17.81
   2   3   1  489.70   19.59
  -3  -3  -1  234.27   11.97
   3  -3   1  222.81   11.01
  -3  -3  -1  242.09   10.58
   3  -3   1  242.54   11.79
   3  -3   1  241.65    9.54
   3  -3   1  233.47    9.57
   3   3   1  257.88   10.53
   3   3   1  230.33   12.12
  -3   3  -1  239.45   11.70
  -3   3  -1  249.57   11.14
   3   3   1  259.49   12.81
   3   3   1  228.70   11.79
   4  -3   1  384.00   17.95
   4  -3   1  421.07   17.70
  -4  -3  -1  386.62   18.16
   4  -3   1  401.65   15.73
   4  -3   1  407.22   15.81
  -4  -3  -1  406.52   16.94
  -4   3  -1  398.27   18.30
   4   3   1  409.09   19.11
  -4   3  -1  388.09   17.45
   4   3   1  403.23   16.68
   4   3   1  380.05   18.49
   4   3   1  383.79   18.15
   5  -3   1  112.02    7.96
   5  -3   1  117.99    6.57
   5  -3   1   96.59    7.96
  -5  -3  -1  106.40    7.39
  -5  -3  -1  106.70    9.28
   5  -3   1  118.61    8.32
   5  -3   1  126.53    6.98
   5   3   1  106.90    7.13
  -5   3  -1  104.10    8.02
   5   3   1  112.84    9.26
   5   3   1  133.39    9.19
  -5   3  -1  117.14    8.49
   5   3   1  102.49    8.63
   5   3   1  123.02    9.85
  -6  -3  -1   28.87    4.89
   6  -3   1   31.46    4.12
   6  -3   1   29.04    5.22
   6  -3   1   31.52    4.37
   6  -3   1   29.77    5.73
   6   3   1   24.94    6.01
   6   3   1   29.13    4.55
  -6   3  -1   24.55    5.46
   6   3   1   29.03    5.72
   6   3   1   36.36    5.62
   7  -3   1  102.90    7.15
  -7  -3  -1  119.32    9.05
   7  -3   1  107.99    9.68
   7  -3   1   87.98    7.32
  -7   3  -1   96.14    9.77
   7   3   1   90.90    9.39
   7   3   1   95.42   12.05
   8  -3   1   -1.21    3.30
   8  -3   1   -4.70    3.54
  -8  -3  -1   -0.48    2.89
   8   3   1    3.35    5.58
   8   3   1    0.34    4.05
  -8   3  -1    0.02    4.16
  -9  -3  -1  122.28   10.59
   9  -3   1  116.14    9.55
   9  -3   1  114.05   11.92
   9  -3   1  120.00    8.59
   9   3   1  127.92   13.66
  -9   3  -1  115.90   11.81
   9   3   1  114.04   12.41
  -9  -4   1   26.60    6.18
   9  -4  -1   13.39    5.97
   9  -4  -1   26.23    4.04
   9   4  -1   24.28    8.28
  -9   4   1   25.84    7.55
   8  -4  -1  199.58   14.43
   8  -4  -1  200.73   11.17
  -8  -4   1  228.28   13.74
   8  -4  -1  189.15   11.48
   8   4  -1  229.38   16.98
  -8   4   1  211.99   15.33
   8   4  -1  221.33   15.49
   7  -4  -1    8.30    2.55
   7  -4  -1   10.90    3.18
  -7  -4   1    8.29    3.56
   7  -4  -1    8.19    4.49
   7   4  -1    7.30    3.94
   7   4  -1   13.09    3.47
   7   4  -1    8.66    4.64
  -7   4   1   12.10    5.09
   6  -4  -1  571.82   22.87
   6  -4  -1  640.04   25.71
  -6  -4   1  547.29   23.99
   6  -4  -1  567.28   23.10
  -6   4   1  570.71   26.55
   6   4  -1  524.05   23.58
   6   4  -1  546.94   27.46
   6   4  -1  599.88   27.09
   5  -4  -1   17.18    2.84
  -5  -4   1   12.37    2.90
   5  -4  -1    9.03    3.23
   5  -4  -1   13.43    2.65
   5  -4  -1   10.90    3.24
   5  -4  -1   10.88    3.41
  -5   4   1   17.21    4.71
   5   4  -1   11.63    3.73
   5   4  -1    9.67    3.40
   5   4  -1   19.42    5.19
   5   4  -1   16.05    4.54
   5   4  -1   14.72    2.92
  -4  -4   1 1499.03   55.66
  -4  -4   1 1530.26   58.42
   4  -4  -1 1542.58   55.07
   4  -4  -1 1503.40   54.85
   4  -4  -1 1523.83   57.87
   4  -4  -1 1656.36   56.70
   4   4  -1 1530.56   58.18
  -4   4   1 1523.88   58.02
   4   4  -1 1501.79   58.40
   4   4  -1 1527.12   58.95
   4   4  -1 1709.45   58.91
  -4   4   1 1580.77   56.56
   4   4  -1 1566.16   55.61
  -3  -4   1  125.01    5.92
  -3  -4   1  121.25    7.79
   3  -4  -1  112.48    6.26
   3  -4  -1  114.57    5.40
   3  -4  -1  122.73    7.65
  -3  -4   1  122.86    7.97
  -3   4   1  109.78    7.60
   3   4  -1  113.81    5.71
   3   4  -1  116.64    8.08
  -3   4   1  115.45    5.46
  -3   4   1  123.95    6.41
   3   4  -1  115.43    7.64
  -2  -4   1   61.39    3.09
   2  -4  -1   65.43    4.89
  -2  -4   1   62.13    4.88
  -2  -4   1   61.23    5.20
   2  -4  -1   61.53    3.22
   2  -4  -1   65.77    3.56
  -2   4   1   63.69    3.58
  -2   4   1   64.13    4.70
  -2   4   1   61.64    3.22
   2   4  -1   56.06    4.79
   2   4  -1   68.36    4.99
   2   4  -1   61.16    3.02
  -1  -4   1  423.61   16.98
   1  -4  -1  401.68   16.42
  -1  -4   1  414.93   16.78
   1  -4  -1  410.41   15.10
   1  -4  -1  418.25   15.56
   1   4  -1  417.43   14.68
   1   4  -1  430.11   16.98
  -1   4   1  410.43   15.13
  -1   4   1  435.77   15.61
  -1   4   1  423.66   16.41
   0  -4  -1  764.58   27.75
   0  -4  -1  814.35   28.43
   0  -4   1  768.72   27.59
   0  -4   1  790.48   28.28
   0  -4  -1  791.80   27.91
   0  -4  -1  771.77   27.75
   0   4   1  713.96   27.73
   0   4  -1  790.70   27.63
   0   4  -1  886.97   29.34
   0   4   1  723.80   28.22
   0   4  -1  727.00   27.95
  -1  -4  -1  729.57   26.70
   1  -4   1  696.88   26.24
  -1  -4  -1  683.50   26.72
   1  -4   1  688.85   25.51
  -1  -4  -1  743.11   25.06
   1  -4   1  716.42   25.08
  -1   4  -1  697.14   26.24
   1   4   1  771.60   27.15
  -1   4  -1  700.47   25.53
  -1   4  -1  689.40   25.05
   1   4   1  694.96   26.63
   1   4   1  698.05   25.01
   2  -4   1    9.83    1.93
   2  -4   1    5.81    2.35
  -2  -4  -1    4.93    2.02
  -2  -4  -1    9.91    2.52
  -2  -4  -1    9.36    1.57
   2  -4   1    7.65    0.77
   2   4   1    5.31    2.59
   2   4   1   11.03    2.72
   2   4   1    8.96    1.48
  -2   4  -1    5.89    2.04
  -2   4  -1   10.61    2.07
  -3  -4  -1    0.29    1.59
   3  -4   1    2.10    0.99
   3  -4   1    1.24    0.91
  -3  -4  -1    3.93    2.82
   3  -4   1    3.40    2.46
   3  -4   1   -1.63    1.82
   3   4   1   -0.68    2.65
  -3   4  -1   -0.65    2.37
  -3   4  -1   -0.01    1.66
   3   4   1   -1.10    2.43
   3   4   1   -0.20    1.27
   3   4   1   -0.23    2.27
   4  -4   1   74.32    4.21
  -4  -4  -1   83.88    6.95
  -4  -4  -1   70.26    5.03
   4  -4   1   76.01    6.63
   4  -4   1   76.80    6.01
   4   4   1   72.64    5.07
  -4   4  -1   76.61    5.73
   4   4   1   61.96    6.56
  -4   4  -1   83.67    7.00
   4   4   1   72.41    7.35
   4   4   1   84.48    7.36
  -5  -4  -1   47.17    6.56
   5  -4   1   37.70    5.41
   5  -4   1   35.32    5.27
   5  -4   1   43.87    5.74
  -5  -4  -1   45.77    5.32
   5  -4   1   42.25    3.77
   5   4   1   45.28    6.79
   5   4   1   28.35    6.03
  -5   4  -1   46.94    5.00
  -5   4  -1   31.63    5.59
   5   4   1   51.09    6.78
   5   4   1   39.96    4.04
   5   4   1   40.52    5.75
   6  -4   1  752.35   31.75
   6  -4   1  772.23   29.06
  -6  -4  -1  775.80   30.96
   6  -4   1  695.70   28.92
   6  -4   1  808.52   32.32
   6   4   1  777.29   34.55
   6   4   1  722.88   32.74
  -6   4  -1  768.82   33.27
   7  -4   1   11.46    4.89
   7  -4   1   13.29    3.03
  -7  -4  -1   11.04    3.88
   7  -4   1    7.29    3.02
   7   4   1    3.08    5.19
   7   4   1    7.80    4.80
  -7   4  -1   11.54    5.10
   8  -4   1    4.56    4.06
   8  -4   1    2.86    3.26
   8  -4   1    3.98    2.52
  -8  -4  -1    1.55    3.34
   8   4   1   11.77    5.63
  -8   4  -1    9.96    4.50
   8   4   1   12.47    7.14
   9  -4   1    2.14    3.90
   9  -4   1   -4.90    3.84
  -9  -4  -1    5.96    4.59
   9   4   1   -2.07    5.06
  -9   4  -1    1.77    3.38
  -9  -5   1   21.95    5.71
   9  -5  -1   16.75    4.88
   9  -5  -1   19.70    6.04
   9   5  -1   13.11    6.30
   9   5  -1   31.72    8.87
  -9   5   1   18.48    6.64
   8  -5  -1   62.50    8.59
  -8  -5   1   54.66    7.27
   8  -5  -1   58.02    5.80
   8  -5  -1   75.04    5.62
   8   5  -1   68.62   10.14
  -8   5   1   68.61    9.89
   8   5  -1   51.31    9.87
   7  -5  -1    7.26    4.06
   7  -5  -1    6.44    3.53
   7  -5  -1    7.74    2.86
   7  -5  -1   11.48    2.73
  -7   5   1   14.03    4.76
   7   5  -1   16.58    6.26
   7   5  -1    9.56    2.95
   7   5  -1   10.46    5.18
   6  -5  -1   17.46    4.28
  -6  -5   1   15.43    3.65
   6  -5  -1   15.71    4.25
   6  -5  -1   17.93    3.17
   6  -5  -1   13.48    2.69
  -6   5   1   15.60    4.69
   6   5  -1   12.24    5.13
   6   5  -1   22.38    3.66
   6   5  -1   14.56    5.82
   5  -5  -1   92.48    6.80
   5  -5  -1  102.64    6.09
  -5  -5   1   97.36    6.33
   5  -5  -1   99.36    5.70
   5  -5  -1   99.98    7.08
   5   5  -1  104.50    8.69
   5   5  -1   87.85    6.01
  -5   5   1   96.46    8.14
   5   5  -1  107.84    8.38
   5   5  -1  114.17    9.92
   4  -5  -1   19.05    2.25
  -4  -5   1   19.36    2.77
   4  -5  -1   11.57    2.66
  -4  -5   1   13.46    4.14
   4  -5  -1   19.80    3.81
   4   5  -1   14.74    2.50
   4   5  -1   20.00    4.54
  -4   5   1   22.11    3.45
  -4   5   1   14.06    3.96
   4   5  -1   17.83    4.08
   4   5  -1   19.45    4.99
  -3  -5   1  187.59   10.97
  -3  -5   1  190.08   11.36
  -3  -5   1  208.33    9.04
   3  -5  -1  197.28    8.15
   3  -5  -1  213.75    9.23
   3  -5  -1  195.55   10.60
   3   5  -1  195.17   11.15
  -3   5   1  204.59    8.18
   3   5  -1  204.84    8.44
  -3   5   1  198.34    9.22
   3   5  -1  205.49   11.18
  -3   5   1  228.79   11.21
   2  -5  -1  480.38   19.68
  -2  -5   1  479.48   17.15
   2  -5  -1  511.81   17.71
   2  -5  -1  477.35   17.80
  -2  -5   1  482.42   20.21
  -2  -5   1  494.54   20.41
   2   5  -1  447.47   20.10
  -2   5   1  479.05   17.63
   2   5  -1  488.75   20.23
  -2   5   1  477.36   17.86
  -2   5   1  500.77   19.95
   2   5  -1  466.18   17.10
  -1  -5   1   65.05    3.01
  -1  -5   1   69.96    4.99
  -1  -5   1   71.26    4.87
   1  -5  -1   63.91    4.00
  -1  -5   1   71.35    3.04
   1  -5  -1   66.16    3.49
   1  -5  -1   64.90    4.32
   1   5  -1   74.64    4.97
  -1   5   1   72.84    4.57
  -1   5   1   62.71    3.50
   1   5  -1   72.58    5.30
  -1   5   1   63.18    4.52
   0  -5  -1   95.16    4.91
   0  -5   1   95.29    5.21
   0  -5  -1   98.25    5.06
   0  -5  -1   89.75    5.40
   0  -5  -1  100.99    4.97
   0  -5   1   97.59    4.78
   0  -5   1   96.73    5.26
   0  -5   1  100.72    5.45
   0   5   1   95.66    5.57
   0   5  -1   99.97    5.20
   0   5  -1   89.50    5.13
   0   5  -1   98.31    5.45
   0   5   1   89.97    4.91
  -1  -5  -1   15.91    2.79
  -1  -5  -1   16.15    2.83
  -1  -5  -1   14.95    1.65
   1  -5   1   12.85    2.51
   1  -5   1   13.48    1.83
   1   5   1   11.87    1.53
  -1   5  -1    8.93    1.86
   1   5   1   11.11    2.48
  -1   5  -1   13.71    2.48
  -1   5  -1   12.31    1.81
   1   5   1   11.97    2.68
   2  -5   1   85.86    4.93
  -2  -5  -1  103.22    6.87
   2  -5   1   89.54    3.75
   2  -5   1   89.69    6.09
  -2  -5  -1   86.06    6.22
  -2  -5  -1   99.24    4.42
  -2   5  -1   80.82    6.04
   2   5   1   89.99    6.41
   2   5   1   85.82    6.35
   2   5   1   87.83    4.31
  -2   5  -1   90.65    3.72
  -2   5  -1  100.74    5.25
   3  -5   1 2061.07   75.24
  -3  -5  -1 2282.77   74.78
   3  -5   1 2112.29   73.04
   3  -5   1 2078.04   73.05
  -3  -5  -1 2131.28   77.86
   3  -5   1 2166.88   77.16
  -3  -5  -1 2012.47   77.51
  -3   5  -1 2139.56   75.54
   3   5   1 2150.51   74.52
   3   5   1 2177.73   77.77
   3   5   1 2253.38   78.33
  -3   5  -1 2142.49   77.24
   3   5   1 2047.25   77.64
   4  -5   1 1025.08   36.20
   4  -5   1  998.95   40.28
  -4  -5  -1 1041.87   37.97
   4  -5   1 1150.51   39.15
   4  -5   1 1003.52   36.14
   4   5   1 1040.80   41.15
  -4   5  -1 1030.02   40.52
   4   5   1 1050.00   41.21
  -4   5  -1  974.69   38.69
   4   5   1 1027.59   41.61
   4   5   1  986.26   37.63
   5  -5   1  113.02    5.88
   5  -5   1  113.25    8.07
  -5  -5  -1  128.94    9.68
   5  -5   1  120.59    5.88
  -5  -5  -1  124.54    7.55
   5   5   1  117.57    9.21
  -5   5  -1  129.80    9.71
   5   5   1  118.10    7.15
   5   5   1  136.48   10.20
   5   5   1  114.22    8.95
  -5   5  -1  109.67    7.91
   6  -5   1  119.34    8.55
  -6  -5  -1  105.23    7.68
   6  -5   1  110.03    6.21
   6  -5   1  120.47    8.92
   6  -5   1  116.89    6.50
  -6   5  -1  121.62   10.42
   6   5   1  121.88   10.63
   6   5   1  124.28   10.47
   6   5   1  111.43    7.57
   7  -5   1   10.30    4.32
   7  -5   1   -0.54    2.02
  -7  -5  -1    3.09    2.83
   7  -5   1    5.09    2.10
   7   5   1    3.87    4.08
  -7   5  -1    0.64    4.20
   7   5   1    2.56    2.15
   7   5   1    4.43    4.20
   8  -5   1    5.89    2.43
   8  -5   1    5.88    4.94
   8  -5   1   -1.26    2.76
  -8  -5  -1    4.49    3.97
  -8   5  -1    9.78    4.70
   8   5   1    0.76    5.14
   8   5   1    2.41    5.06
   9  -5   1  169.49   10.79
   9   5   1  185.55   15.41
   9   5   1  210.57   18.05
  -9   5  -1  225.38   16.60
   9  -6  -1   29.90    4.53
  -9  -6   1   30.55    6.12
   9  -6  -1   40.89    7.85
   9   6  -1   48.20    9.73
  -9   6   1   26.94    7.74
   9   6  -1   35.59    9.09
   8  -6  -1    7.62    2.51
   8  -6  -1    7.19    3.85
  -8  -6   1   14.27    4.50
   8  -6  -1    5.25    2.59
   8   6  -1   15.92    7.25
   8   6  -1    6.17    5.43
  -8   6   1    0.69    2.75
   7  -6  -1    1.13    2.31
  -7  -6   1    1.51    2.64
   7  -6  -1    7.51    2.13
   7  -6  -1    0.96    1.95
   7  -6  -1   -1.61    2.76
  -7   6   1   -0.31    3.02
   7   6  -1   -1.44    1.98
   7   6  -1   -0.13    3.92
   7   6  -1   -0.58    4.75
   6  -6  -1   -1.14    2.84
   6  -6  -1   -0.23    2.30
   6  -6  -1   -1.41    1.46
  -6  -6   1    1.98    2.37
   6   6  -1    2.48    3.17
   6   6  -1   -0.03    4.07
   6   6  -1   -0.99    1.83
  -6   6   1   -4.26    3.00
  -5  -6   1  195.53    9.56
   5  -6  -1  179.15    8.32
   5  -6  -1  191.71   10.27
   5  -6  -1  185.96   10.15
   5  -6  -1  196.35    8.29
   5   6  -1  188.54    9.26
  -5   6   1  177.67   12.16
   5   6  -1  191.68   13.50
   5   6  -1  190.23   12.95
  -4  -6   1  372.37   19.24
   4  -6  -1  368.92   14.24
  -4  -6   1  358.85   14.96
  -4  -6   1  368.21   18.50
   4  -6  -1  387.19   18.17
   4  -6  -1  370.75   14.18
   4  -6  -1  414.50   16.06
   4   6  -1  360.14   18.58
   4   6  -1  369.72   18.28
   4   6  -1  388.50   18.76
  -4   6   1  366.35   15.86
   4   6  -1  413.54   15.93
   4   6  -1  333.04   18.83
  -4   6   1  386.75   18.65
   3  -6  -1   39.63    3.32
   3  -6  -1   36.97    2.69
  -3  -6   1   38.39    5.63
  -3  -6   1   35.31    2.64
  -3  -6   1   45.83    5.91
   3  -6  -1   46.00    5.51
  -3   6   1   39.63    2.57
  -3   6   1   42.96    5.67
  -3   6   1   42.89    3.52
   3   6  -1   47.20    6.04
   3   6  -1   43.59    2.74
   3   6  -1   38.94    5.61
  -2  -6   1  269.37    9.84
   2  -6  -1  271.05   12.63
  -2  -6   1  263.85   13.25
   2  -6  -1  258.72   10.68
  -2  -6   1  271.70   13.46
   2  -6  -1  259.87   10.65
  -2   6   1  310.72   10.95
   2   6  -1  268.07   13.16
   2   6  -1  262.08    9.81
   2   6  -1  270.39   13.62
  -2   6   1  274.25   12.88
  -2   6   1  264.47   10.72
  -1  -6   1 1129.59   42.46
   1  -6  -1 1174.72   43.10
   1  -6  -1 1251.75   44.49
  -1  -6   1 1232.71   45.02
   1  -6  -1 1268.85   43.82
  -1  -6   1 1206.85   45.24
   1  -6  -1 1270.03   44.60
  -1  -6   1 1186.81   42.53
   1   6  -1 1282.67   44.99
   1   6  -1 1274.93   45.48
  -1   6   1 1248.60   43.14
  -1   6   1 1182.44   43.70
  -1   6   1 1205.00   44.42
   0  -6   1   35.96    3.37
   0  -6   1   36.90    3.01
   0  -6  -1   39.63    3.21
   0  -6  -1   43.05    3.17
   0  -6  -1   41.98    3.80
   0  -6   1   41.46    3.13
   0  -6  -1   38.34    3.40
   0  -6   1   36.72    3.56
   0   6  -1   41.91    3.79
   0   6   1   38.81    3.34
   0   6   1   35.38    3.76
  -1  -6  -1  159.09    8.51
   1  -6   1  143.94    7.09
   1  -6   1  154.22    7.10
  -1  -6  -1  163.52    6.65
   1  -6   1  162.00    7.92
  -1  -6  -1  143.69    8.12
  -1   6  -1  165.04    7.30
   1   6   1  149.56    8.43
   1   6   1  156.43    6.65
  -1   6  -1  148.43    7.80
  -1   6  -1  147.01    7.12
   1   6   1  161.54    8.27
   2  -6   1   13.97    1.55
  -2  -6  -1   17.29    3.91
   2  -6   1   16.48    2.46
  -2  -6  -1   16.11    1.90
  -2  -6  -1   15.54    3.38
   2  -6   1   17.93    3.22
  -2   6  -1   15.47    1.71
   2   6   1   18.87    3.93
  -2   6  -1   16.48    2.61
   2   6   1   17.48    1.92
   2   6   1   14.58    3.53
  -2   6  -1   11.56    3.07
  -3  -6  -1    7.90    1.71
   3  -6   1    4.48    1.83
  -3  -6  -1    1.09    2.50
  -3  -6  -1    4.30    3.06
   3  -6   1    7.01    2.54
   3   6   1    6.52    1.60
  -3   6  -1    5.93    2.13
   3   6   1    1.38    2.77
   3   6   1    5.08    2.59
   3   6   1    8.80    3.77
  -3   6  -1   11.42    3.33
  -4  -6  -1  363.68   18.61
   4  -6   1  406.32   18.53
   4  -6   1  368.79   16.29
  -4  -6  -1  384.18   15.68
   4   6   1  383.68   21.52
   4   6   1  384.00   18.96
   4   6   1  370.59   15.38
   4   6   1  380.72   18.90
  -4   6  -1  421.69   20.85
  -4   6  -1  382.78   16.62
  -5  -6  -1    7.31    2.39
   5  -6   1    8.00    1.39
   5  -6   1   10.14    3.13
   5  -6   1    7.06    1.31
  -5   6  -1    7.96    3.86
   5   6   1    7.37    2.22
   5   6   1   13.37    5.00
   5   6   1    9.63    4.44
  -5   6  -1   11.69    3.30
   6  -6   1   85.51    4.44
  -6  -6  -1   81.03    6.47
   6  -6   1   77.36    7.38
   6   6   1   66.68    5.71
  -6   6  -1   71.04    8.85
   6   6   1   70.80    9.68
   6   6   1   87.00   10.24
   7  -6   1  151.68   10.78
   7  -6   1  124.48    6.78
  -7   6  -1  130.30   11.30
   7   6   1  142.31   13.23
   7   6   1  117.70    8.41
   7   6   1  133.34   11.41
   8  -6   1   84.93    8.90
   8  -6   1   74.49    5.58
  -8  -6  -1  102.64    8.63
   8  -6   1   88.91    5.48
  -8   6  -1  114.21   11.54
   8   6   1   85.08   11.49
   8   6   1  100.78   13.61
   9  -6   1   31.97    7.34
  -9  -6  -1   38.70    6.64
   9  -6   1   16.69    3.31
  -9   6  -1   29.95    8.22
   9   6   1   18.20    8.30
   9   6   1   30.14    8.14
   9  -7  -1    5.58    4.83
  -9  -7   1   18.18    4.69
  -9   7   1   12.41    6.75
   9   7  -1   13.34    7.41
   9   7  -1   11.73    6.95
  -8  -7   1   -0.64    2.95
   8  -7  -1   11.08    4.59
   8   7  -1    8.74    5.15
   8   7  -1   10.29    6.89
  -8   7   1   -0.96    4.65
   7  -7  -1   51.76    6.51
  -7  -7   1   49.66    6.14
   7  -7  -1   36.92    3.35
   7  -7  -1   34.24    6.90
   7  -7  -1   44.06    3.35
   7   7  -1   40.67    5.59
   7   7  -1   33.55    8.19
  -7   7   1   45.85    8.48
   7   7  -1   43.60    8.65
   6  -7  -1  148.37    9.14
   6  -7  -1  124.61    8.48
   6  -7  -1  130.80    6.10
  -6  -7   1  137.08    8.03
  -6   7   1  124.76   10.47
   6   7  -1  112.35   11.31
   6   7  -1  142.53    7.89
   6   7  -1  133.29   11.14
   5  -7  -1  449.48   19.06
   5  -7  -1  450.61   19.23
   5  -7  -1  415.42   16.41
   5  -7  -1  427.24   16.46
  -5  -7   1  478.63   18.28
   5   7  -1  423.60   17.81
   5   7  -1  474.02   23.51
  -5   7   1  458.97   19.30
  -5   7   1  447.69   22.11
   5   7  -1  504.70   23.33
  -4  -7   1  164.81   11.65
  -4  -7   1  142.29   10.70
   4  -7  -1  174.93    6.85
  -4  -7   1  173.59    7.66
   4  -7  -1  171.50    8.39
   4  -7  -1  157.98   10.51
   4   7  -1  149.10   10.53
   4   7  -1  161.67   11.16
  -4   7   1  174.52   11.04
   4   7  -1  173.85   11.98
   4   7  -1  169.60    7.47
  -4   7   1  173.66    8.60
   3  -7  -1   89.70    7.03
   3  -7  -1   82.92    4.25
   3  -7  -1   90.78    4.94
  -3  -7   1   90.06    8.23
  -3  -7   1   74.21    6.84
  -3  -7   1   86.79    4.05
  -3   7   1   82.38    4.22
  -3   7   1   83.49    7.07
   3   7  -1   87.22    7.72
   3   7  -1   92.90    7.08
  -3   7   1   87.52    5.03
   3   7  -1   88.15    3.99
   2  -7  -1  227.51    9.42
  -2  -7   1  224.07    8.11
  -2  -7   1  209.96   11.86
   2  -7  -1  229.16   11.33
  -2  -7   1  214.55   11.55
   2   7  -1  221.20   12.20
  -2   7   1  246.90   11.48
  -2   7   1  201.22    9.09
   2   7  -1  208.87   11.33
  -2   7   1  229.52    9.50
   2   7  -1  215.79    8.14
  -1  -7   1  474.86   18.11
   1  -7  -1  499.18   18.85
  -1  -7   1  502.01   20.65
   1  -7  -1  475.92   19.95
   1  -7  -1  472.16   19.86
   1  -7  -1  542.14   20.68
  -1  -7   1  500.76   18.14
  -1  -7   1  477.26   20.71
   1   7  -1  479.73   20.88
  -1   7   1  509.14   18.84
  -1   7   1  506.43   19.57
   1   7  -1  531.80   20.69
   0  -7  -1   27.41    3.82
   0  -7  -1   27.69    3.59
   0  -7   1   30.74    3.85
   0  -7  -1   24.37    3.21
   0  -7  -1   28.42    3.24
   0  -7   1   27.70    3.10
   0  -7   1   24.58    3.00
   0  -7   1   32.38    3.77
   0   7   1   23.28    3.69
   0   7   1   27.62    3.33
   0   7  -1   32.26    3.55
   0   7  -1   34.31    4.17
   1  -7   1    0.03    1.86
  -1  -7  -1    0.16    1.39
  -1  -7  -1    0.73    2.17
   1  -7   1    0.54    1.57
   1  -7   1    0.45    1.65
  -1  -7  -1    0.11    2.19
  -1   7  -1   -0.43    1.52
  -1   7  -1    2.89    1.90
   1   7   1    1.72    2.69
   1   7   1    0.62    1.17
  -1   7  -1    0.21    1.80
   1   7   1    0.23    2.00
  -2  -7  -1  590.27   25.45
   2  -7   1  601.44   22.41
  -2  -7  -1  639.52   26.01
   2  -7   1  606.72   24.78
  -2  -7  -1  617.94   22.27
   2  -7   1  624.38   23.26
   2   7   1  636.56   26.17
   2   7   1  615.92   25.43
  -2   7  -1  598.38   24.86
   2   7   1  602.00   22.23
  -2   7  -1  616.48   22.39
  -2   7  -1  644.86   23.32
   3  -7   1 2184.06   76.79
  -3  -7  -1 2081.25   77.55
  -3  -7  -1 2144.74   73.24
   3  -7   1 2062.33   74.16
   3   7   1 2149.43   73.14
   3   7   1 2113.83   77.34
  -3   7  -1 2029.19   76.56
   3   7   1 2251.32   78.16
  -3   7  -1 2116.85   74.36
   3   7   1 1883.65   77.06
   4  -7   1    5.85    2.33
   4  -7   1    4.22    3.15
  -4  -7  -1    4.91    1.77
  -4  -7  -1    3.52    2.29
   4   7   1    3.42    3.01
  -4   7  -1    6.14    2.52
   4   7   1    2.48    3.60
  -4   7  -1    8.58    3.89
   4   7   1    2.41    3.56
   4   7   1    4.87    1.62
  -5  -7  -1   -0.43    1.63
   5  -7   1    7.94    3.09
  -5   7  -1    0.36    2.13
   5   7   1    4.75    4.36
   5   7   1   -3.69    3.49
  -5   7  -1   -1.51    3.32
   5   7   1    3.30    1.98
   6  -7   1    6.38    3.56
   6  -7   1   11.96    3.43
  -6  -7  -1    4.56    2.52
  -6   7  -1    3.80    2.78
  -6   7  -1    5.54    4.66
   6   7   1    7.24    2.27
   6   7   1   -2.28    3.97
   6   7   1    1.54    3.06
  -7  -7  -1    5.23    2.98
   7  -7   1   12.26    4.26
   7  -7   1    3.62    3.27
   7   7   1    7.29    4.58
   7   7   1    8.77    5.58
   7   7   1   14.16    3.26
  -7   7  -1   11.06    5.63
   8  -7   1   -2.50    3.54
  -8  -7  -1   -5.30    2.59
   8   7   1   -7.20    4.62
  -8   7  -1    9.08    5.66
   8   7   1    4.61    6.06
  -9  -7  -1    7.44    4.24
   9  -7   1   -1.41    4.19
   9   7   1  -12.76    5.47
  -9   7  -1   10.58    5.43
   9  -8  -1   40.84    7.53
  -9  -8   1   44.53    6.72
  -9   8   1   51.63    9.99
   9   8  -1   31.89    8.69
   8  -8  -1   68.05    7.54
   8   8  -1   59.37   10.81
   8   8  -1   70.07   10.30
   8   8  -1   60.10    5.98
  -8   8   1   62.81   10.26
   7  -8  -1   11.05    3.75
  -7  -8   1    8.64    3.14
   7  -8  -1    4.75    3.37
   7   8  -1   11.21    5.04
  -7   8   1    4.72    4.30
   7   8  -1    3.24    2.47
   7   8  -1    4.52    5.92
  -6  -8   1    5.94    2.50
   6  -8  -1    8.09    2.80
   6  -8  -1   13.94    3.61
   6   8  -1   10.09    2.58
   6   8  -1    2.53    4.77
  -6   8   1    5.05    4.03
   6   8  -1    5.99    5.35
  -5  -8   1    1.26    1.73
   5  -8  -1    2.06    2.40
   5   8  -1    0.87    1.44
  -5   8   1    5.59    3.62
  -5   8   1    1.69    2.10
   5   8  -1    3.01    3.42
   5   8  -1    6.86    4.80
   4  -8  -1   13.80    2.69
   4  -8  -1   16.84    1.47
  -4  -8   1   12.86    4.22
  -4   8   1   17.00    2.88
  -4   8   1   15.44    1.33
   4   8  -1   15.96    1.93
  -4   8   1   12.58    4.17
   4   8  -1   14.35    5.16
   4   8  -1   24.73    5.33
  -3  -8   1   72.35    7.27
   3  -8  -1   76.39    6.30
  -3  -8   1   72.58    3.31
   3  -8  -1   71.48    4.05
   3  -8  -1   82.16    4.60
  -3  -8   1   84.38    7.15
   3   8  -1   61.02    6.16
   3   8  -1   88.39    7.90
  -3   8   1   70.30    6.27
  -3   8   1   78.20    4.65
  -3   8   1   79.60    4.09
   3   8  -1   76.51    3.33
  -2  -8   1  413.72   14.29
   2  -8  -1  413.69   15.89
  -2  -8   1  420.71   18.66
   2  -8  -1  407.86   15.43
   2  -8  -1  382.51   17.59
  -2  -8   1  405.67   14.26
  -2  -8   1  384.81   18.55
  -2   8   1  365.86   15.30
   2   8  -1  384.06   18.01
  -2   8   1  419.08   15.93
  -2   8   1  386.78   17.71
   2   8  -1  388.22   18.74
  -1  -8   1   -0.41    2.11
  -1  -8   1    2.82    2.53
   1  -8  -1    3.99    2.21
   1  -8  -1    1.61    1.53
  -1  -8   1    1.70    1.20
   1  -8  -1    1.39    1.98
   1  -8  -1   -0.28    1.58
  -1   8   1    1.23    1.55
   1   8  -1    0.90    1.90
   1   8  -1   -0.91    1.95
  -1   8   1   -0.63    1.78
   0  -8   1   10.78    2.85
   0  -8  -1   11.62    2.53
   0  -8  -1   10.55    2.73
   0  -8  -1   10.46    2.33
   0  -8   1   10.69    2.81
   0  -8   1   10.43    2.23
   0  -8  -1    8.24    2.75
   0  -8   1    8.49    2.19
   0   8   1    8.33    3.03
   0   8  -1    9.96    2.53
   0   8   1    7.40    2.18
   0   8  -1    5.96    2.69
   1  -8   1  447.75   18.69
   1  -8   1  460.29   19.34
  -1  -8  -1  526.64   18.11
  -1  -8  -1  467.84   17.98
  -1  -8  -1  484.45   20.15
  -1  -8  -1  484.40   20.73
   1  -8   1  458.52   18.89
  -1   8  -1  505.65   19.08
   1   8   1  477.97   20.00
   1   8   1  437.40   20.50
  -1   8  -1  478.13   19.56
  -1   8  -1  466.41   18.71
  -2  -8  -1   52.68    6.35
   2  -8   1   57.65    4.16
  -2  -8  -1   60.94    5.66
   2  -8   1   57.31    3.76
   2  -8   1   51.93    5.15
  -2  -8  -1   62.07    3.42
   2   8   1   55.76    3.36
  -2   8  -1   54.65    5.33
   2   8   1   54.64    5.54
   2   8   1   58.39    6.42
  -2   8  -1   53.76    3.75
   3  -8   1   27.23    4.69
  -3  -8  -1   23.96    4.70
   3  -8   1   23.51    3.21
  -3  -8  -1   25.63    4.75
   3   8   1   21.88    5.26
   3   8   1   21.47    4.35
   3   8   1   17.68    4.25
   3   8   1   27.13    2.29
  -3   8  -1   26.33    4.75
  -3   8  -1   24.63    3.26
   4  -8   1  836.65   31.05
  -4  -8  -1  803.10   29.79
  -4   8  -1  807.55   31.13
  -4   8  -1  801.24   33.96
   4   8   1  817.45   35.28
   4   8   1  805.72   35.02
   5  -8   1   24.05    3.97
  -5  -8  -1   21.84    3.24
   5   8   1   13.10    4.82
   5   8   1   21.88    5.64
   5   8   1   18.59    2.78
  -5   8  -1   16.17    3.61
  -5   8  -1   28.33    6.44
   6  -8   1   14.35    3.24
  -6  -8  -1    6.44    2.76
   6  -8   1   10.59    3.59
   6   8   1    5.80    2.18
   6   8   1    5.76    4.16
   6   8   1   16.83    5.54
  -6   8  -1    9.45    5.13
  -6   8  -1    8.48    3.28
   7  -8   1   39.48    5.83
  -7  -8  -1   36.08    5.16
   7  -8   1   35.34    5.86
   7   8   1   42.75    8.34
   7   8   1   32.83    4.63
  -7   8  -1   39.17    8.39
   7   8   1   42.24    8.41
  -8  -8  -1   26.42    4.93
   8  -8   1   31.21    5.75
   8   8   1   19.58    7.64
  -8   8  -1   13.75    6.26
   8   8   1   18.18    7.79
   8   8   1    3.54    3.51
  -8  -9   1    3.04    3.02
   8  -9  -1   -2.58    3.38
   8   9  -1    4.67    6.75
   8   9  -1    2.95    5.05
  -8   9   1    8.21    5.12
  -7  -9   1  127.13    7.32
   7  -9  -1  115.70    8.42
  -7   9   1  107.82   11.10
   7   9  -1   91.52   12.60
   7   9  -1  101.28    6.72
   6  -9  -1   10.61    3.21
   6  -9  -1   10.56    3.16
  -6  -9   1    7.43    2.30
   6   9  -1    7.92    4.94
  -6   9   1   20.66    6.14
   6   9  -1    1.95    3.91
   6   9  -1    7.72    2.18
   5  -9  -1  196.25    9.85
  -5  -9   1  191.04    8.47
  -5   9   1  190.17    9.97
  -5   9   1  188.15   12.79
   5   9  -1  180.18   13.95
   5   9  -1  197.37   14.49
   5   9  -1  193.25    8.39
  -4  -9   1    1.65    2.76
   4  -9  -1   -0.65    1.59
   4  -9  -1    1.30    0.72
  -4  -9   1    0.71    0.77
   4   9  -1    0.99    3.24
   4   9  -1   -0.50    0.86
  -4   9   1    0.72    1.82
  -4   9   1    0.71    0.48
   4   9  -1   -0.78    2.66
  -4   9   1    8.30    4.01
   3  -9  -1  101.43    7.88
  -3  -9   1   97.90    8.17
   3  -9  -1  113.11    5.63
   3  -9  -1  105.99    5.36
   3   9  -1   99.34    8.32
  -3   9   1  103.29    5.86
  -3   9   1   98.19    8.08
  -3   9   1  114.19    5.83
   3   9  -1  100.55    8.50
  -2  -9   1   35.93    2.04
   2  -9  -1   38.51    3.60
  -2  -9   1   32.13    2.01
   2  -9  -1   47.80    5.73
   2  -9  -1   37.73    3.19
  -2  -9   1   42.87    5.91
   2  -9  -1   49.16    5.62
  -2   9   1   35.32    3.67
  -2   9   1   33.18    3.07
  -2   9   1   28.40    4.72
   2   9  -1   33.20    5.62
   2   9  -1   40.17    5.52
  -1  -9   1  181.82   10.68
   1  -9  -1  179.54    9.74
  -1  -9   1  203.08   10.70
   1  -9  -1  190.28    9.85
  -1  -9   1  188.08    8.16
   1  -9  -1  169.97    9.38
   1  -9  -1  190.92    8.95
  -1  -9   1  196.84    8.23
  -1   9   1  186.52    9.64
   1   9  -1  197.04   10.40
   1   9  -1  182.24   10.91
  -1   9   1  197.26    8.97
   0  -9  -1   62.96    4.72
   0  -9  -1   69.32    4.85
   0  -9  -1   76.84    5.89
   0  -9   1   60.81    5.37
   0  -9   1   82.12    5.68
   0  -9   1   78.13    4.97
   0  -9   1   62.21    4.56
   0  -9  -1   73.74    5.26
   0   9   1   63.24    5.03
   0   9  -1   68.62    5.73
   0   9   1   81.75    6.39
   0   9  -1   73.44    5.28
  -1  -9  -1   11.15    2.11
   1  -9   1   15.51    2.85
   1  -9   1   14.46    2.97
  -1  -9  -1    8.04    3.18
  -1  -9  -1   11.96    2.19
   1  -9   1   15.50    3.20
  -1  -9  -1   15.76    3.72
   1  -9   1   17.42    3.02
   1   9   1   12.49    3.14
  -1   9  -1   13.58    3.00
  -1   9  -1   18.18    2.96
   1   9   1   18.96    3.98
  -1   9  -1   15.61    3.11
   2  -9   1  270.43   13.99
   2  -9   1  300.82   12.45
  -2  -9  -1  270.37   15.24
   2  -9   1  303.84   12.79
  -2  -9  -1  308.74   15.37
  -2   9  -1  295.67   12.73
  -2   9  -1  280.04   14.29
   2   9   1  293.62   14.85
   2   9   1  302.99   11.70
  -2   9  -1  306.83   12.45
   2   9   1  340.94   16.39
  -3  -9  -1  224.49   13.86
   3  -9   1  254.54   13.22
   3  -9   1  243.02    9.34
  -3  -9  -1  234.73   15.67
   3  -9   1  248.10   11.01
  -3  -9  -1  242.25   10.06
   3   9   1  246.08   14.56
   3   9   1  235.84    9.62
   3   9   1  235.01   15.64
   3   9   1  259.28   14.06
  -3   9  -1  250.44    9.33
  -3   9  -1  233.70   11.03
  -3   9  -1  248.38   13.51
  -4  -9  -1   23.77    2.53
   4  -9   1   27.58    3.70
   4   9   1   30.42    5.93
   4   9   1   21.58    5.64
  -4   9  -1   27.45    5.46
  -4   9  -1   25.05    3.76
   4   9   1   26.78    2.55
   5  -9   1  184.99    9.95
  -5  -9  -1  182.16    8.75
  -5   9  -1  172.10   10.05
  -5   9  -1  189.44   13.16
   5   9   1  186.14    8.71
   5   9   1  207.28   14.71
   5   9   1  194.90   14.07
   6  -9   1   83.81    7.01
   6  -9   1   90.47    7.09
  -6  -9  -1   85.65    5.93
   6   9   1  101.74    6.14
  -6   9  -1   94.84    9.28
   6   9   1   88.13   11.78
   6   9   1  115.31   11.44
  -6   9  -1   89.33    7.19
   7  -9   1   19.60    4.10
  -7  -9  -1   14.99    3.53
   7  -9   1    6.82    4.12
  -7   9  -1   18.17    6.32
   7   9   1   17.71    3.50
   7   9   1   20.07    7.52
   8  -9   1   -4.25    3.23
   8   9   1    4.91    5.88
  -8   9  -1    6.79    4.25
   8   9   1   20.54    8.10
   8   9   1   -3.63    2.29
   8 -10  -1  210.64   13.36
   8  10  -1  174.69   16.39
   8  10  -1  189.28   10.17
   8  10  -1  201.56   17.51
   7 -10  -1   12.24    3.40
   7 -10  -1   10.16    3.57
   7  10  -1   13.74    2.88
  -7  10   1   29.78    7.71
   7  10  -1   15.39    6.11
   7  10  -1   15.89    6.39
   6 -10  -1   41.90    5.00
   6 -10  -1   46.63    5.00
  -6 -10   1   48.19    3.55
   6  10  -1   47.85    8.83
   6  10  -1   40.10    8.87
  -6  10   1   36.87    7.11
  -5 -10   1    1.00    0.90
   5 -10  -1    1.97    2.02
   5  10  -1    2.00    4.95
   5  10  -1   -0.29    3.12
  -5  10   1    0.17    2.00
   5  10  -1    0.62    1.07
  -5  10   1   -2.03    2.40
  -4 -10   1  464.05   23.27
   4 -10  -1  474.85   18.14
   4 -10  -1  447.74   16.18
   4  10  -1  435.00   23.20
   4  10  -1  457.89   23.34
  -4  10   1  456.45   19.02
  -4  10   1  466.14   22.46
   3 -10  -1   74.10    7.31
   3 -10  -1   75.13    6.79
   3 -10  -1   78.36    4.65
   3 -10  -1   80.45    4.69
  -3 -10   1   73.71    7.32
  -3  10   1   79.62    4.88
  -3  10   1   79.99    4.71
   3  10  -1   82.14    7.92
  -3  10   1   74.79    7.28
   3  10  -1   75.09    7.33
  -2 -10   1  556.56   24.90
   2 -10  -1  564.43   24.01
  -2 -10   1  577.86   20.12
  -2 -10   1  553.42   25.16
  -2 -10   1  607.97   20.17
   2 -10  -1  590.41   21.66
   2 -10  -1  568.03   24.13
   2 -10  -1  514.14   22.00
  -2  10   1  500.31   21.97
  -2  10   1  560.34   22.22
   2  10  -1  597.30   26.13
   1 -10  -1   92.72    5.73
  -1 -10   1   90.05    7.23
  -1 -10   1   90.64    4.88
   1 -10  -1   88.16    6.29
  -1 -10   1   91.05    7.10
   1 -10  -1   94.55    6.36
  -1 -10   1   90.99    4.93
   1 -10  -1   87.88    6.60
  -1  10   1   94.28    6.72
   1  10  -1   81.49    6.56
  -1  10   1   80.09    5.38
   1  10  -1   86.06    7.47
   0 -10   1  243.76   12.78
   0 -10  -1  265.21   11.84
   0 -10  -1  234.42   12.81
   0 -10  -1  252.68   11.76
   0 -10   1  260.24   11.64
   0 -10   1  243.11   11.54
   0 -10  -1  251.56   12.31
   0 -10   1  258.71   12.65
   0  10  -1  273.11   13.35
   0  10   1  261.51   12.22
   0  10  -1  270.10   12.51
   0  10   1  294.50   13.83
   1 -10   1  843.09   32.72
  -1 -10  -1  855.20   31.12
   1 -10   1  876.68   32.82
  -1 -10  -1  834.49   33.49
   1 -10   1  857.27   32.54
  -1 -10  -1  782.73   30.83
   1 -10   1  858.84   32.19
  -1 -10  -1  821.96   34.19
  -1  10  -1  821.37   32.38
   1  10   1  911.04   34.69
   1  10   1  840.25   33.24
  -1  10  -1  842.53   31.97
   2 -10   1    5.91    2.15
   2 -10   1    7.44    2.91
  -2 -10  -1    5.98    1.48
  -2 -10  -1    7.34    1.58
  -2 -10  -1    8.09    3.43
  -2 -10  -1    5.14    2.62
   2 -10   1    6.68    2.07
  -2  10  -1    9.14    2.34
  -2  10  -1   11.75    2.51
   2  10   1   10.24    3.40
  -2  10  -1    7.97    3.01
   3 -10   1   67.81    6.49
  -3 -10  -1   70.41    7.09
  -3 -10  -1   68.98    3.57
   3 -10   1   68.73    5.02
  -3  10  -1   66.66    3.71
   3  10   1   76.65    7.49
   3  10   1   66.02    3.60
  -3  10  -1   65.42    4.99
   3  10   1   66.60    6.89
  -3  10  -1   70.57    6.57
   3  10   1   94.95    9.00
   4 -10   1   11.91    2.82
  -4  10  -1   15.30    4.43
   4  10   1   21.26    5.73
  -4  10  -1   11.65    3.07
   4  10   1   11.68    5.23
   4  10   1   13.67    1.83
  -5 -10  -1   40.40    3.25
   5 -10   1   40.04    4.84
   5  10   1   49.59    8.71
   5  10   1   33.05    7.47
  -5  10  -1   33.33    6.71
  -5  10  -1   40.92    5.04
   6 -10   1   77.34    6.37
  -6 -10  -1   63.21    4.66
   6 -10   1   69.72    6.23
   6  10   1   46.92    9.25
   6  10   1   51.71   10.12
  -6  10  -1   64.93    9.10
  -6  10  -1   70.64    6.41
   6  10   1   57.24    4.55
  -7 -10  -1    4.43    2.40
   7 -10   1    4.30    2.88
   7 -10   1    2.97    3.16
   7  10   1    2.74    2.09
  -7  10  -1    0.00    3.67
   7  10   1   -7.20    5.21
   7  10   1    9.99    4.97
  -8 -10  -1    5.89    3.06
   8 -10   1   -0.77    3.51
  -8  10  -1    7.33    6.00
   8  10   1   -6.82    4.84
   8  10   1   -3.31    5.96
   8 -11  -1   -7.31    4.77
   8 -11  -1   -4.08    2.96
   8  11  -1   -5.42    1.81
   8  11  -1    2.85    6.82
  -8  11   1   -3.96    4.52
   8  11  -1    3.90    5.99
   7 -11  -1  160.24    9.43
   7 -11  -1  183.33   15.02
   7 -11  -1  157.74    9.35
  -7  11   1  145.94   13.84
   7  11  -1  153.53   14.51
   7  11  -1  154.43    7.32
   7  11  -1  192.79   16.42
   6 -11  -1   33.13    4.22
   6 -11  -1   27.78    3.94
   6  11  -1   22.21    1.57
   6  11  -1   21.32    6.00
  -6  11   1   21.98    6.06
   6  11  -1   22.06    1.58
   6  11  -1   36.95    7.96
   5 -11  -1   65.29    8.88
   5 -11  -1   63.13    4.76
  -5  11   1   68.56    5.02
   5  11  -1   60.68   10.03
  -5  11   1   63.53    8.67
   5  11  -1   60.87    9.05
   4 -11  -1    4.68    4.02
  -4 -11   1    7.30    4.69
   4 -11  -1    6.12    1.83
   4  11  -1   -3.19    3.40
  -4  11   1    5.06    0.81
   4  11  -1    3.12    4.47
  -4  11   1    0.90    3.43
   3 -11  -1   92.12    5.38
  -3 -11   1  114.96    9.37
   3 -11  -1  110.88    8.73
  -3  11   1   92.14    5.81
  -3  11   1   89.62    5.50
   3  11  -1   85.79    8.62
   2 -11  -1   26.77    3.92
  -2 -11   1   25.34    1.94
   2 -11  -1   25.09    4.50
  -2 -11   1   23.73    4.96
  -2 -11   1   28.70    5.48
  -2 -11   1   25.11    1.92
   2 -11  -1   26.92    4.80
   2 -11  -1   28.48    3.37
   2  11  -1   21.22    5.32
  -2  11   1   23.94    3.18
   2  11  -1   31.67    5.23
  -2  11   1   29.96    4.08
   1 -11  -1   56.56    4.54
   1 -11  -1   44.40    5.32
  -1 -11   1   40.09    3.44
  -1 -11   1   48.92    6.49
   1 -11  -1   50.93    4.72
   1 -11  -1   37.49    5.15
  -1 -11   1   43.00    6.00
  -1  11   1   43.12    4.06
  -1  11   1   53.77    5.53
   1  11  -1   40.12    6.22
   1  11  -1   46.84    5.04
   0 -11  -1   42.36    5.16
   0 -11   1   33.17    4.05
   0 -11  -1   34.04    4.23
   0 -11  -1   32.38    4.03
   0 -11   1   34.28    4.76
   0 -11   1   33.66    4.96
   0 -11  -1   40.71    5.31
   0 -11   1   35.96    4.17
   0  11   1   32.94    4.36
   0  11   1   33.44    5.27
   0  11  -1   46.83    5.93
   0  11  -1   38.87    4.86
  -1 -11  -1   81.55    5.05
  -1 -11  -1   71.88    6.86
   1 -11   1   90.85    6.16
  -1 -11  -1   84.71    5.14
  -1 -11  -1   81.90    7.09
   1 -11   1   87.78    6.23
   1 -11   1   78.79    6.27
   1 -11   1   87.37    6.42
   1  11   1   83.19    6.57
   1  11   1   71.03    7.27
  -1  11  -1   78.55    5.79
  -1  11  -1   84.76    6.44
   2 -11   1   42.80    4.12
   2 -11   1   48.24    5.95
  -2 -11  -1   48.57    3.19
  -2 -11  -1   38.01    6.24
   2 -11   1   43.47    5.92
   2 -11   1   40.25    4.08
  -2 -11  -1   54.78    6.83
  -2 -11  -1   44.62    3.18
   2  11   1   44.14    6.28
  -2  11  -1   56.62    5.79
  -2  11  -1   44.63    4.31
  -2  11  -1   47.61    4.23
   2  11   1   48.46    7.15
  -3 -11  -1   27.49    1.97
  -3 -11  -1   28.71    5.96
  -3 -11  -1   25.43    1.95
   3 -11   1   24.45    3.54
   3  11   1   23.13    5.56
  -3  11  -1   29.37    4.18
  -3  11  -1   31.06    3.83
  -3  11  -1   21.00    4.84
   3  11   1   24.29    5.61
  -3  11  -1   23.28    2.61
   4 -11   1    8.64    2.61
  -4 -11  -1    6.62    1.06
  -4  11  -1    4.02    2.47
   4  11   1   10.00    5.30
  -4  11  -1    4.70    3.30
   4  11   1    3.98    1.12
   4  11   1    9.97    4.87
   5 -11   1   57.96    5.13
   5  11   1   54.37    9.29
   5  11   1   55.36    9.62
   5  11   1   55.96    3.27
  -5  11  -1   64.94    9.01
  -5  11  -1   49.41    4.97
   6 -11   1   12.67    3.39
   6 -11   1   16.14    3.38
  -6 -11  -1    8.93    2.05
   6  11   1   12.52    5.72
  -6  11  -1    8.31    3.37
  -6  11  -1    8.46    5.34
   6  11   1    8.34    5.02
  -7 -11  -1   23.57    3.47
   7 -11   1   21.72    4.64
  -7  11  -1   16.66    6.45
   7  11   1   18.75    2.93
   7  11   1   33.21    9.02
   7  11   1   11.92    6.70
   8 -11   1    2.63    3.69
  -8  11  -1    5.73    4.66
   8  11   1    4.21    7.62
   8  11   1   -0.19    2.21
   8  11   1    0.87    5.91
   7 -12  -1   74.12    5.69
   7 -12  -1   84.95    5.94
  -7  12   1  100.99   12.51
   7  12  -1   48.76    9.78
   6 -12  -1    9.46    2.48
   6 -12  -1    8.22    5.56
   6 -12  -1    4.21    2.22
  -6  12   1   10.43    5.35
   6  12  -1   11.36    6.13
   6  12  -1   11.40    5.17
   5 -12  -1   48.58    3.81
   5 -12  -1   40.13    7.52
   5  12  -1   44.95    8.19
   5  12  -1   39.02    8.37
  -5  12   1   41.19    7.37
   4 -12  -1  139.30    7.16
  -4 -12   1  151.16   12.51
   4 -12  -1  150.40   11.14
  -4  12   1  146.28   10.95
   4  12  -1  155.20   12.79
  -4  12   1  142.20    5.85
  -4  12   1  157.68    5.95
   4  12  -1  136.36   12.66
   3 -12  -1   45.11    6.96
   3 -12  -1   35.73    3.47
   3 -12  -1   42.35    3.86
  -3 -12   1   55.62    7.66
   3  12  -1   44.67    7.26
  -3  12   1   43.41    4.04
   2 -12  -1   11.35    2.56
   2 -12  -1   12.87    3.66
  -2 -12   1   10.48    4.21
  -2 -12   1   10.65    1.49
   2 -12  -1   13.43    3.21
  -2 -12   1    9.46    1.41
   2  12  -1    7.83    3.35
  -2  12   1   13.95    3.32
   2  12  -1    7.49    3.65
  -2  12   1    9.25    2.38
   1 -12  -1   90.62    6.79
   1 -12  -1   91.01    7.05
   1 -12  -1  102.71    7.55
  -1 -12   1   97.01    8.05
  -1 -12   1  101.45    5.63
   1 -12  -1  106.13    6.76
  -1 -12   1   90.48    7.97
  -1 -12   1   97.31    5.51
  -1  12   1   91.46    6.20
  -1  12   1   90.86    7.48
   1  12  -1   89.70    8.37
   0 -12  -1  223.57   11.50
   0 -12   1  218.04   11.69
   0 -12  -1  196.55   10.35
   0 -12  -1  203.14   10.50
   0 -12   1  198.79   11.72
   0 -12  -1  195.81   13.15
   0 -12   1  214.49   10.45
   0 -12   1  203.25   10.27
   0  12   1  204.06   10.90
   0  12  -1  233.97   11.63
   0  12   1  201.89   12.24
   0  12  -1  207.96   12.24
  -1 -12  -1  542.66   21.57
   1 -12   1  557.24   23.39
   1 -12   1  577.79   23.43
   1 -12   1  553.99   22.91
  -1 -12  -1  553.15   25.03
  -1 -12  -1  544.16   24.27
  -1 -12  -1  572.49   21.67
   1 -12   1  550.92   23.33
   1  12   1  535.73   23.74
   1  12   1  456.02   24.25
  -1  12  -1  585.04   22.91
  -1  12  -1  605.16   23.76
  -2 -12  -1  176.04    7.81
   2 -12   1  166.29   12.19
   2 -12   1  181.39    9.34
   2 -12   1  188.25    9.57
  -2 -12  -1  174.43    7.80
  -2 -12  -1  180.02   11.71
   2 -12   1  162.03   10.57
   2  12   1  191.27   11.68
  -2  12  -1  168.60    9.14
   2  12   1  179.15   12.54
  -2  12  -1  176.61    9.45
  -3 -12  -1   47.06    7.48
   3 -12   1   38.30    6.52
   3 -12   1   41.90    4.24
  -3 -12  -1   41.46    2.14
  -3 -12  -1   39.16    2.17
  -3  12  -1   36.83    4.39
  -3  12  -1   33.28    3.25
  -3  12  -1   41.54    6.59
   3  12   1   36.40    6.99
  -3  12  -1   45.10    3.42
   3  12   1   41.60    7.19
   4 -12   1  152.69    8.25
  -4  12  -1  148.00   11.65
   4  12   1  158.00   12.72
   4  12   1  160.62   12.97
  -4  12  -1  162.82    8.69
   5 -12   1   54.57    4.69
  -5  12  -1   42.15    8.07
  -5  12  -1   37.24    4.64
   5  12   1   41.73    8.30
   5  12   1   48.37    9.09
   6 -12   1    3.80    2.48
   6 -12   1    4.56    2.42
   6  12   1   11.99    5.49
   6  12   1   12.27    6.65
  -6  12  -1    8.90    5.32
   7 -12   1  119.99    7.93
   7 -12   1  133.10    8.23
   7  12   1  102.59    4.94
   7  12   1   81.75    5.88
  -7  12  -1  121.02   12.47
   7  12   1  113.45   14.56
   7  12   1   92.90   13.94
   7 -13  -1  155.86    7.95
   7 -13  -1  164.71   14.28
   7  13  -1  178.34   16.71
   7  13  -1  150.00   14.92
   6 -13  -1  212.13   15.94
   6 -13  -1  197.40    9.09
   6  13  -1  214.03   16.92
   6  13  -1  207.77   17.07
   5 -13  -1   26.25    2.77
   5 -13  -1   27.65    6.10
   5  13  -1   28.02    7.69
   5  13  -1   31.40    8.04
   4 -13  -1   13.60    2.25
  -4 -13   1   17.69    5.94
   4 -13  -1    7.83    4.34
  -4  13   1   17.36    2.62
   4  13  -1    7.77    5.83
  -4  13   1   14.65    1.67
  -4  13   1   19.17    1.63
   4  13  -1    7.53    5.50
   3 -13  -1   38.39    3.55
   3 -13  -1   33.08    6.16
   3 -13  -1   42.42    4.23
  -3 -13   1   37.68    6.71
   3  13  -1   39.85    7.87
  -3  13   1   31.88    4.03
   2 -13  -1  441.80   21.06
  -2 -13   1  451.98   16.71
   2 -13  -1  453.04   18.72
  -2 -13   1  486.37   22.71
   2 -13  -1  448.03   19.71
   2 -13  -1  478.09   21.55
  -2 -13   1  461.15   16.72
  -2  13   1  450.10   18.58
  -2  13   1  449.84   19.79
   2  13  -1  450.52   23.00
  -1 -13   1   63.11    4.57
  -1 -13   1   54.83    7.07
   1 -13  -1   63.33    5.60
  -1 -13   1   65.13    4.58
   1 -13  -1   58.00    5.86
   1 -13  -1   66.62    7.71
   1 -13  -1   68.21    6.23
  -1  13   1   54.91    6.91
   1  13  -1   59.26    6.19
  -1  13   1   67.89    5.54
   1  13  -1   75.21    8.03
   0 -13  -1   27.52    4.10
   0 -13   1   34.33    4.37
   0 -13   1   34.97    4.98
   0 -13  -1   35.81    4.41
   0 -13   1   26.41    3.67
   0 -13   1   29.95    5.15
   0 -13  -1   25.10    4.89
   0 -13  -1   23.82    4.43
   0  13  -1   29.69    4.76
   0  13   1   23.23    5.23
   0  13  -1   30.15    5.44
   0  13   1   26.66    4.36
  -1 -13  -1  142.78    7.64
   1 -13   1  141.67    9.09
  -1 -13  -1  137.06    9.71
  -1 -13  -1  147.04    7.79
   1 -13   1  143.69    8.94
   1 -13   1  158.28    9.24
   1 -13   1  147.40    9.34
  -1  13  -1  138.31    9.24
   1  13   1  163.29   11.59
  -1  13  -1  142.60    8.70
   1  13   1  136.16    9.26
  -2 -13  -1  130.58   10.24
   2 -13   1  133.61    7.98
  -2 -13  -1  132.91    6.42
   2 -13   1  129.13    9.19
   2 -13   1  131.86    8.16
   2 -13   1  160.90   10.45
  -2 -13  -1  128.90    6.32
  -2  13  -1  123.70    8.13
  -2  13  -1  129.20    7.84
   2  13   1  125.09   10.50
   3 -13   1   46.44    7.09
  -3 -13  -1   50.65    8.30
   3 -13   1   48.98    4.49
   3  13   1   52.34    8.27
  -3  13  -1   46.27    4.55
  -3  13  -1   51.18    4.08
  -3  13  -1   47.55    3.97
   3  13   1   46.81    8.40
   4 -13   1   87.35    9.05
   4 -13   1   76.93    5.50
   4  13   1   77.70   10.18
  -4  13  -1   68.54    5.41
   4  13   1   70.18   10.55
  -4  13  -1   95.40    9.26
   5 -13   1    2.99    1.97
   5 -13   1    2.56    4.12
  -5  13  -1    2.11    2.46
   5  13   1    2.65    6.12
  -5  13  -1    9.86    4.39
   5  13   1    6.42    5.67
   6 -13   1   80.66   11.07
   6 -13   1   63.59    5.26
   6 -13   1   69.83    5.64
   6  13   1   88.53   12.69
   6  13   1   67.00   10.83
  -6  13  -1   83.47   11.01
   7 -13   1   -0.71    2.04
   7 -13   1   -6.57    4.56
  -7  13  -1    6.19    6.38
   7  13   1    4.71    5.00
   7  13   1    5.64    6.61
   7 -14  -1   85.96   12.32
   7  14  -1   96.07   14.26
   7  14  -1   62.41   12.33
   6 -14  -1    0.13    0.72
   6 -14  -1    0.23    4.53
   6  14  -1    7.72    6.64
   6  14  -1   -2.34    5.73
   5 -14  -1   67.89   11.26
   5 -14  -1   73.03    3.79
   5  14  -1   81.72   11.66
   4 -14  -1    5.99    4.56
  -4 -14   1    1.59    3.60
  -4  14   1    4.88    1.18
  -4  14   1    3.05    1.70
   4  14  -1    6.53    4.50
   4  14  -1    5.60    5.61
  -4  14   1    6.06    1.33
   3 -14  -1    0.36    2.36
   3 -14  -1    5.17    3.93
   3 -14  -1   -0.11    1.69
  -3 -14   1    7.82    3.43
  -3  14   1    4.91    2.43
   3  14  -1    7.34    5.57
   2 -14  -1  809.37   33.28
  -2 -14   1  783.44   34.26
   2 -14  -1  790.44   30.16
  -2 -14   1  796.59   27.85
   2 -14  -1  762.67   31.41
  -2 -14   1  788.80   28.20
  -2  14   1  782.22   31.40
   2  14  -1  778.16   35.05
  -2  14   1  759.37   29.94
   1 -14  -1  103.45    7.95
   1 -14  -1   95.45    8.01
   1 -14  -1  124.46    7.83
  -1 -14   1  119.50    6.56
   1 -14  -1  131.02    8.55
  -1 -14   1  114.55    6.53
  -1 -14   1  132.44    9.53
   1  14  -1   98.50    9.76
  -1  14   1  109.56    8.97
   1  14  -1  115.39    8.63
  -1  14   1  100.14    7.22
   0 -14  -1  132.03    9.98
   0 -14  -1  141.11    8.67
   0 -14   1  137.37    8.47
   0 -14   1  152.71    8.58
   0 -14   1  153.46    9.98
   0 -14  -1  160.45    9.95
   0 -14   1  151.25   10.41
   0 -14  -1  136.70    8.53
   0  14  -1  152.35   10.73
   0  14   1  154.76   10.92
   0  14   1  138.55    9.10
   0  14  -1  134.09   10.46
   1 -14   1   61.44    5.84
   1 -14   1   50.19    6.47
  -1 -14  -1   66.28    4.96
   1 -14   1   54.22    6.60
  -1 -14  -1   56.15    4.77
   1 -14   1   57.93    6.62
  -1  14  -1   73.50    6.31
   1  14   1   60.32    8.47
  -1  14  -1   71.93    6.98
   1  14   1   62.32    6.25
   2 -14   1  605.22   24.55
  -2 -14  -1  618.44   22.49
   2 -14   1  647.93   27.11
  -2 -14  -1  634.44   28.18
   2 -14   1  576.43   24.79
  -2  14  -1  604.87   24.87
  -2  14  -1  587.95   24.32
   2  14   1  532.11   27.94
   3 -14   1  104.05    6.62
   3 -14   1  106.79    9.26
  -3 -14  -1   85.44   10.65
   3  14   1   99.76   10.27
  -3  14  -1  104.16    6.07
  -3  14  -1   97.92    6.00
   3  14   1  101.75   11.02
  -3  14  -1   91.30    6.45
   4 -14   1  544.93   26.40
   4 -14   1  514.86   21.00
   4  14   1  542.52   28.31
  -4  14  -1  524.93   21.25
   4  14   1  524.90   27.65
   5 -14   1   37.73    8.48
   5 -14   1   38.95    3.77
  -5  14  -1   39.88    4.27
   5  14   1   32.10    7.94
   6 -14   1   15.01    3.07
   6 -14   1   20.65    3.05
   6 -14   1   25.21    7.30
   6  14   1   10.94    6.16
   6  14   1   11.30    8.12
  -6  14  -1   17.86    6.47
   7 -14   1   36.13    8.90
   7 -14   1   23.91    3.35
   7  14   1   12.82    6.61
   7  14   1    0.53    7.44
   6 -15  -1  137.71   13.42
   6  15  -1  136.86   14.54
   6  15  -1  140.78   15.28
   5 -15  -1   12.62    5.82
   5  15  -1   16.47    6.97
   5  15  -1    5.48    4.86
   4 -15  -1   12.06    5.18
  -4 -15   1    5.22    4.83
  -4  15   1   10.96    1.61
   4  15  -1   10.51    5.97
  -4  15   1    8.95    1.56
   3 -15  -1  170.63    9.61
   3 -15  -1  174.09    8.57
   3 -15  -1  170.28   12.46
  -3 -15   1  189.09   13.66
  -3  15   1  199.10    9.40
  -3  15   1  169.01    9.39
   3  15  -1  164.54   14.13
  -2 -15   1  110.59    4.73
  -2 -15   1  107.19    4.76
   2 -15  -1  104.67    6.93
  -2 -15   1  114.69   10.06
   2 -15  -1  111.02    9.14
   2 -15  -1   94.18    7.76
  -2  15   1  105.29    8.03
  -2  15   1  107.77    6.91
   2  15  -1  112.49   11.16
  -1 -15   1   43.50    4.11
   1 -15  -1   44.30    6.15
   1 -15  -1   41.94    5.88
   1 -15  -1   49.84    5.30
  -1 -15   1   38.64    3.93
  -1 -15   1   56.58    7.62
   1 -15  -1   41.20    6.08
   1  15  -1   39.63    7.47
  -1  15   1   39.54    5.05
   0 -15   1   37.48    4.93
   0 -15   1   30.56    5.18
   0 -15  -1   45.20    5.23
   0 -15  -1   38.69    5.75
   0 -15   1   32.09    4.60
   0 -15  -1   27.37    4.44
   0  15   1   28.86    6.20
   0  15  -1   31.93    5.92
   0  15  -1   38.52    5.71
  -1 -15  -1   62.65    6.86
   1 -15   1   66.31    6.41
   1 -15   1   45.61    6.35
  -1 -15  -1   59.03    4.88
  -1 -15  -1   60.90    4.86
   1 -15   1   63.25    6.05
   1  15   1   62.07    6.54
   1  15   1   57.06    8.44
  -1  15  -1   43.27    5.66
  -1  15  -1   52.48    7.14
  -2 -15  -1   16.72    5.27
  -2 -15  -1   15.59    2.33
   2 -15   1   14.22    4.73
   2 -15   1   16.51    3.69
   2  15   1   12.70    5.92
  -2  15  -1   17.18    3.82
  -2  15  -1   18.67    4.23
  -2  15  -1   15.87    3.43
   3 -15   1    6.19    2.46
   3 -15   1    7.51    3.93
   3  15   1    4.83    5.84
  -3  15  -1    4.71    2.10
  -3  15  -1    6.25    2.24
  -3  15  -1    4.72    2.69
   3  15   1   17.04    5.57
   4 -15   1   57.62    4.53
   4 -15   1   48.98    8.00
   4  15   1   54.55    9.24
  -4  15  -1   42.67    4.67
   4  15   1   56.92   10.26
   5 -15   1   13.12    2.29
   5 -15   1   10.24    5.32
   5  15   1    6.65    6.12
   5  15   1    3.76    6.28
   6 -15   1   15.65    6.98
   6 -15   1   13.84    2.29
   6  15   1   18.12    7.33
   6  15   1   18.57    7.75
   5 -16  -1   26.58    7.12
   5  16  -1    9.12    6.74
   5  16  -1   17.83    8.36
   4 -16  -1    5.54    4.83
   4  16  -1    3.11    5.09
  -4  16   1    3.84    1.34
   4  16  -1    8.58    6.47
   3 -16  -1  211.13    9.83
   3 -16  -1  204.64   14.17
  -3 -16   1  192.33   14.84
   3  16  -1  226.00   15.78
   3  16  -1  221.39   16.61
  -3  16   1  225.75   11.28
  -3  16   1  229.63   11.21
   2 -16  -1  171.38   12.05
  -2 -16   1  177.06   13.15
   2 -16  -1  183.35    9.57
  -2 -16   1  158.57    6.52
   2 -16  -1  177.54   11.91
  -2  16   1  167.78    9.49
   2  16  -1  183.92   14.60
  -2  16   1  176.19   10.90
  -1 -16   1   28.64    3.63
   1 -16  -1   40.40    5.68
   1 -16  -1   38.53    5.97
  -1 -16   1   37.55    4.06
   1 -16  -1   42.94    5.85
  -1 -16   1   46.96    7.13
  -1  16   1   30.47    4.93
  -1  16   1   31.26    6.12
   1  16  -1   44.17    8.31
   0 -16  -1  161.57    9.63
   0 -16  -1  158.73    9.41
   0 -16   1  138.15    8.80
   0 -16  -1  145.64   10.33
   0 -16   1  148.84    9.14
   0 -16   1  143.21   10.51
   0  16   1  157.48   11.88
   0  16  -1  151.23   11.56
   0  16  -1  156.67   10.40
   0  16   1  157.39   10.19
  -1 -16  -1   96.15    6.21
  -1 -16  -1   91.65    6.20
   1 -16   1  116.36    8.34
   1 -16   1   73.10    7.32
   1 -16   1  105.71    8.45
  -1 -16  -1  108.44    9.14
   1 -16   1  112.16    8.27
  -1  16  -1   75.02    7.06
  -1  16  -1   97.34    8.18
   1  16   1   83.45   10.55
  -1  16  -1   80.33    8.37
  -2 -16  -1    5.19    1.64
   2 -16   1    5.17    2.79
  -2 -16  -1    1.67    2.83
   2 -16   1    7.03    3.72
  -2  16  -1    3.76    3.10
  -2  16  -1   -3.96    2.53
   2  16   1    7.13    4.08
  -2  16  -1    3.30    2.67
   2  16   1    5.27    5.61
   3 -16   1   98.44    9.35
   3 -16   1   97.81    6.54
   3  16   1   97.24   10.62
  -3  16  -1   83.20    6.45
  -3  16  -1   91.73    6.24
  -3  16  -1   99.22    6.38
   3  16   1   82.73   12.07
   4 -16   1   28.63    3.45
   4 -16   1   35.89    7.51
  -4  16  -1   23.10    3.65
   4  16   1   12.01    6.07
   4  16   1   32.14    7.81
   5 -16   1   81.19   11.13
   5 -16   1   73.41    5.29
   5  16   1  103.48   14.13
   5  16   1  103.51   13.80
   5 -17  -1    1.65    4.87
   5  17  -1   -6.86    4.50
   5  17  -1   -6.87    6.35
   4 -17  -1   -3.92    3.93
   4  17  -1   12.18    6.84
   4  17  -1    3.18    4.71
  -4  17   1    1.99    1.48
   3 -17  -1  190.49    8.88
  -3 -17   1  188.30   14.75
   3 -17  -1  181.87   13.72
   3  17  -1  189.38   14.94
  -3  17   1  206.53   10.71
  -3  17   1  194.77   10.67
   3  17  -1  177.94   15.67
   2 -17  -1   12.29    3.01
   2 -17  -1    9.43    4.80
   2 -17  -1   14.02    3.87
  -2 -17   1   15.03    5.16
   2  17  -1    7.90    5.83
  -2  17   1   11.81    3.79
  -2  17   1   -0.61    2.78
  -1 -17   1   31.72    6.12
   1 -17  -1   15.45    4.34
  -1 -17   1   19.34    3.10
  -1 -17   1   16.31    3.07
   1 -17  -1   21.32    4.21
   1  17  -1   18.69    6.22
  -1  17   1   11.61    3.98
  -1  17   1   27.99    6.14
   0 -17  -1   66.26    6.28
   0 -17  -1   52.94    7.28
   0 -17   1   59.61    5.91
   0 -17  -1   55.76    5.78
   0 -17   1   59.36    6.98
   0 -17   1   65.71    8.16
   0  17   1   53.76    6.79
   0  17  -1   61.33    8.80
   0  17   1   56.94    8.76
  -1 -17  -1   15.75    3.10
   1 -17   1    5.86    3.88
  -1 -17  -1    9.83    2.67
   1 -17   1   15.65    4.18
  -1 -17  -1   10.60    4.07
   1  17   1   17.79    5.02
  -1  17  -1    7.35    4.81
   1  17   1   17.36    6.09
  -1  17  -1    0.83    3.28
  -2 -17  -1    2.48    1.56
   2 -17   1    4.98    2.73
   2 -17   1    5.01    3.85
  -2 -17  -1    2.88    1.61
  -2  17  -1    2.34    3.12
  -2  17  -1   -7.06    2.80
   2  17   1   11.58    5.36
   2  17   1    2.21    5.58
  -2  17  -1    6.61    3.59
   3 -17   1    8.07    5.15
   3 -17   1    0.33    2.33
   3  17   1    9.58    4.73
   3  17   1    3.60    6.56
  -3  17  -1    5.89    2.74
  -3  17  -1    5.68    2.55
  -3  17  -1   -3.96    2.67
   4 -17   1  101.29    5.62
   4  17   1  116.52   12.25
   4  17   1   91.51   13.41
   5 -17   1   29.50    7.27
   5  17   1   13.64    8.49
   5  17   1   18.85    7.57
   4 -18  -1   33.41    7.48
   4  18  -1   19.66    6.71
   4  18  -1   22.74    9.01
   3 -18  -1   86.63   10.16
  -3  18   1   93.88    6.94
   3  18  -1   76.01   12.17
   3  18  -1   75.05   11.40
   2 -18  -1    8.94    4.58
  -2 -18   1   16.42    5.88
   2 -18  -1   10.52    3.21
  -2  18   1    2.91    3.48
   2  18  -1   15.10    5.60
  -2  18   1    9.14    4.66
  -2  18   1   13.67    4.72
   1 -18  -1   14.60    4.21
   1 -18  -1   15.05    4.73
  -1 -18   1   20.00    3.34
  -1 -18   1   16.76    5.24
  -1 -18   1   14.87    2.99
  -1  18   1   10.21    5.14
   1  18  -1   26.62    6.99
   0 -18   1   96.15    7.27
   0 -18   1   92.65    7.77
   0 -18  -1   84.38    7.58
   0 -18   1   94.74    8.71
   0 -18  -1   95.03    8.51
   0  18  -1   92.40   11.09
   0  18   1   84.86   10.53
   0  18   1   78.42    8.29
  -1 -18  -1  136.93    8.12
   1 -18   1  132.23    9.81
  -1 -18  -1  141.25    8.11
  -1 -18  -1  145.02   11.19
   1  18   1  126.00   10.89
  -1  18  -1  135.02   11.09
   1  18   1  149.35   13.00
   2 -18   1   35.67    5.12
   2 -18   1   48.67    7.40
  -2 -18  -1   33.53    2.47
   2  18   1   35.23   10.19
  -2  18  -1   45.39    6.44
  -2  18  -1   29.26    5.40
   2  18   1   43.78    7.81
   3 -18   1   15.06    3.58
   3 -18   1   17.23    5.10
  -3  18  -1   22.33    3.80
   3  18   1   29.96    8.23
   3  18   1   11.64    6.82
   4 -18   1   -1.83    4.33
   4  18   1    5.50    5.89
   4  18   1    3.43    7.01
   3  19  -1  108.64   14.44
  -3  19   1  140.55    9.12
   3  19  -1  167.66   14.56
  -2 -19   1   39.89    7.65
   2 -19  -1   39.96    6.82
  -2  19   1   28.52    5.42
   2  19  -1   37.30    7.65
  -2  19   1   36.62    6.24
   2  19  -1   36.40    8.42
  -1 -19   1    4.59    2.34
  -1 -19   1    2.05    3.42
   1 -19  -1   -0.19    3.38
  -1  19   1    2.26    3.49
  -1  19   1    3.40    3.78
   1  19  -1  -12.39    4.29
   0 -19  -1   27.74    4.85
   0 -19  -1   36.99    8.16
   0 -19   1   35.94    6.34
   0  19   1   39.58    8.71
   0  19   1   36.37    6.75
   0  19  -1   30.16    7.08
  -1 -19  -1   30.75    4.04
   1 -19   1   28.74    5.40
   1 -19   1   31.16    6.08
   1  19   1   30.44    7.97
  -1  19  -1   29.73    6.93
   1  19   1   27.93    6.46
   2 -19   1   14.97    4.13
   2 -19   1    9.19    5.04
  -2  19  -1    8.04    4.05
   2  19   1    8.87    5.41
   2  19   1    0.44    5.70
   3 -19   1    7.53    2.50
   3 -19   1    1.52    5.33
   3  19   1    1.09    6.31
  -3  19  -1    9.28    3.12
   3  19   1   13.32    5.77
  -1 -20   1   29.77    6.47
  -1 -20   1   21.82    3.54
   1 -20  -1   22.00    5.43
   1  20  -1   21.22    8.06
   1  20  -1   28.31    6.63
  -1  20   1   34.47    7.25
   0 -20   1   55.36    7.30
   0 -20   1   76.28    9.34
   0 -20  -1   66.02    6.91
   0  20   1   87.57    8.82
   0  20   1   56.83    9.61
   0  20  -1   66.57    8.98
   0  20  -1   61.98    9.82
   1 -20   1   -4.21    3.50
  -1 -20  -1   -0.86    2.63
   1 -20   1    2.93    3.47
   1  20   1   -4.34    4.32
   1  20   1   -5.90    4.47
  -1  20  -1   -0.09    4.46
   9   0  -2   -2.29    4.14
  -9   0   2   -1.22    4.22
  -8   0   2  134.14   11.00
   8   0  -2  129.59   10.75
   8   0  -2  116.76   11.70
   7   0  -2    1.69    4.06
   7   0  -2    2.01    3.52
   7   0  -2    9.72    3.20
  -7   0   2    3.63    3.82
   6   0  -2   26.13    4.60
   6   0  -2   35.77    6.25
   6   0  -2   32.84    5.34
   6   0  -2   34.84    5.12
  -6   0   2   34.37    5.76
   6   0  -2   25.71    4.74
  -5   0   2    3.56    2.73
   5   0  -2    2.31    2.34
   5   0  -2    4.03    2.31
   5   0  -2    1.28    2.75
   5   0  -2    1.59    2.17
   5   0  -2    1.92    2.20
   4   0  -2   97.89    7.12
   4   0  -2  103.01    6.74
   4   0  -2   97.92    6.52
   4   0  -2   89.12    6.62
  -4   0   2   88.64    6.49
   4   0  -2   85.88    6.20
   3   0  -2   -0.04    1.68
  -3   0   2   -0.42    1.68
   3   0  -2    2.03    1.81
   3   0  -2   -1.24    1.47
   3   0  -2   -1.31    1.55
   3   0  -2   -4.31    1.31
   2   0  -2  134.81    6.41
   2   0  -2  136.24    6.59
   2   0  -2  131.63    6.37
  -2   0   2  130.43    6.67
  -2   0   2  131.11    6.38
  -2   0   2  128.21    6.40
   1   0  -2    0.32    0.79
  -1   0   2    0.17    0.60
   1   0  -2   -0.23    0.64
  -1   0   2    0.25    0.65
   1   0  -2    0.12    0.53
  -1   0   2   -0.17    0.55
   1   0   2   -0.22    0.59
   1   0   2   -0.51    0.67
  -1   0  -2    2.04    0.86
  -1   0  -2   -0.04    0.72
   1   0   2    0.91    0.99
  -1   0  -2    0.78    0.91
  -2   0  -2  357.18   14.39
   2   0   2  357.45   14.31
  -2   0  -2  353.11   14.05
  -2   0  -2  341.35   15.49
   2   0   2  374.19   14.78
   2   0   2  369.45   14.89
  -3   0  -2   -0.04    2.00
  -3   0  -2    0.04    1.57
   3   0   2    0.34    1.57
  -3   0  -2    0.43    1.86
   3   0   2    1.38    1.70
   3   0   2    1.56    1.89
   4   0   2  808.06   32.54
   4   0   2  824.92   31.68
  -4   0  -2  814.51   31.78
   4   0   2  827.07   31.32
   4   0   2  772.27   32.12
   4   0   2  817.85   31.19
  -4   0  -2  812.41   32.38
   5   0   2    4.35    2.36
   5   0   2    2.69    1.94
  -5   0  -2   -1.32    2.29
   5   0   2    0.00    2.43
   5   0   2    2.02    2.14
   6   0   2  396.59   18.43
   6   0   2  409.52   20.63
  -6   0  -2  393.96   19.32
   6   0   2  378.35   18.40
  -7   0  -2   -1.79    3.23
   7   0   2    0.59    2.70
   7   0   2    2.68    3.41
   7   0   2   -1.79    3.32
  -8   0  -2  181.94   13.91
   8   0   2  205.86   13.35
   8   0   2  231.08   15.97
   9   0   2   -7.31    4.45
  -9   0  -2   -0.30    3.74
   9   0   2   -2.62    3.22
   9  -1  -2   39.42    7.66
  -9  -1   2   42.91    7.84
   9  -1  -2   29.95    6.32
   9   1  -2   55.47   10.12
  -9   1   2   46.92    8.36
   9   1  -2   31.86    7.50
   8  -1  -2   73.56    7.77
   8  -1  -2   46.20    8.08
  -8  -1   2   47.37    7.66
   8   1  -2   35.67    6.76
  -8   1   2   47.56    7.80
   8   1  -2   45.08    8.85
   7  -1  -2   67.37    6.14
  -7  -1   2   56.03    7.73
   7  -1  -2   49.52    7.03
   7  -1  -2   66.88    8.70
   7   1  -2   56.86    7.81
   7   1  -2   63.38    9.34
  -7   1   2   47.07    7.46
   6  -1  -2  466.83   20.36
   6  -1  -2  439.08   20.92
   6  -1  -2  444.14   19.80
   6   1  -2  439.18   21.98
   6   1  -2  428.75   20.11
   6   1  -2  433.49   20.49
  -6   1   2  478.01   21.49
   6   1  -2  409.06   20.52
   5  -1  -2   55.10    5.05
  -5  -1   2   47.36    5.05
   5  -1  -2   48.80    5.19
   5  -1  -2   56.09    5.12
   5  -1  -2   54.47    5.71
   5   1  -2   56.80    5.48
   5   1  -2   62.58    5.21
   5   1  -2   51.64    5.50
  -5   1   2   55.45    6.43
   5   1  -2   43.15    6.41
   4  -1  -2  245.89   12.32
  -4  -1   2  246.52   11.94
   4  -1  -2  259.02   12.47
   4  -1  -2  262.31   12.71
   4  -1  -2  244.57   11.65
   4  -1  -2  265.75   12.15
   4   1  -2  256.76   12.67
   4   1  -2  249.23   12.65
  -4   1   2  250.42   12.54
   4   1  -2  239.91   12.99
   4   1  -2  243.61   11.81
   4   1  -2  260.75   12.49
  -3  -1   2    4.40    2.04
   3  -1  -2    7.59    2.27
   3  -1  -2    5.09    1.92
  -3  -1   2    5.16    2.49
   3  -1  -2    4.86    2.09
   3  -1  -2    3.61    2.29
   3   1  -2    1.38    1.91
   3   1  -2    5.82    2.11
   3   1  -2    5.35    2.04
  -3   1   2    6.08    2.64
   3   1  -2    5.48    2.57
  -3   1   2    6.49    2.08
   3   1  -2    4.89    1.83
   2  -1  -2 1159.13   42.20
   2  -1  -2 1180.99   43.10
  -2  -1   2 1175.36   42.93
  -2  -1   2 1157.74   42.64
   2  -1  -2 1213.93   42.08
   2  -1  -2 1228.26   43.55
   2   1  -2 1150.20   42.81
  -2   1   2 1182.95   42.15
   2   1  -2 1195.40   42.97
   2   1  -2 1199.40   42.74
   2   1  -2 1209.65   42.04
  -2   1   2 1192.77   42.66
   1  -1  -2   11.77    1.18
   1  -1  -2   14.26    1.36
   1  -1  -2   10.12    1.49
   1   1  -2   12.31    1.23
   1   1  -2   13.74    1.76
   1   1  -2   14.84    1.77
  -1  -1  -2  167.78    7.15
  -1  -1  -2  160.72    6.71
   1  -1   2  186.91    7.15
   1  -1   2  169.29    7.12
  -1  -1  -2  168.64    7.25
   1  -1   2  168.89    6.24
   1   1   2  157.74    7.10
   1   1   2  165.51    7.24
  -1   1  -2  170.85    6.25
  -1   1  -2  162.80    7.03
   1   1   2  171.97    6.76
  -1   1  -2  156.09    6.97
  -2  -1  -2    0.31    1.82
  -2  -1  -2    0.11    1.42
   2  -1   2    0.68    1.31
   2  -1   2    0.52    1.08
  -2  -1  -2   -0.50    1.28
   2  -1   2   -0.60    1.51
   2   1   2   -0.80    1.27
   2   1   2    1.38    1.67
  -2   1  -2   -0.03    1.14
  -2   1  -2    0.48    1.09
   2   1   2    1.00    1.52
  -2   1  -2    1.04    1.72
   3  -1   2   99.03    5.43
  -3  -1  -2   88.96    5.92
  -3  -1  -2   93.33    6.56
  -3  -1  -2   85.40    5.70
   3  -1   2   93.27    6.07
   3  -1   2   95.05    6.26
   3  -1   2   92.90    5.24
   3   1   2   85.39    6.40
  -3   1  -2   93.43    5.97
  -3   1  -2   91.62    6.18
   3   1   2   91.81    5.71
  -3   1  -2   82.30    5.12
   3   1   2   95.14    5.73
   3   1   2   86.67    6.58
  -4  -1  -2  194.60   10.50
   4  -1   2  199.97    9.72
  -4  -1  -2  197.85   10.42
   4  -1   2  218.07   11.16
   4  -1   2  215.70   10.91
   4  -1   2  205.52    9.90
   4   1   2  175.35   10.88
   4   1   2  207.36   10.65
  -4   1  -2  191.61   10.79
   4   1   2  196.69   10.22
  -4   1  -2  204.11   11.09
   4   1   2  199.61   11.29
   5  -1   2    8.00    2.79
  -5  -1  -2    9.51    3.31
   5  -1   2    8.15    2.85
   5  -1   2    7.68    2.93
   5  -1   2   15.89    3.89
   5  -1   2    9.87    2.96
   5   1   2   11.30    3.42
   5   1   2    8.11    3.98
  -5   1  -2   18.15    3.87
   5   1   2   12.81    3.10
   5   1   2   11.27    3.24
   5   1   2   10.20    3.09
  -6  -1  -2   17.92    4.70
   6  -1   2   12.21    3.73
   6  -1   2   12.72    4.57
   6  -1   2   20.92    3.67
   6  -1   2   15.97    4.33
   6   1   2   22.24    5.94
  -6   1  -2   11.68    4.29
   6   1   2   22.58    4.54
   6   1   2   11.78    4.09
   6   1   2    8.99    3.38
  -7  -1  -2  115.29    9.78
   7  -1   2  129.61    8.81
   7  -1   2  116.43    8.78
   7  -1   2  113.13   10.62
   7   1   2  114.52   11.15
   7   1   2  117.66    9.71
  -7   1  -2  125.40   10.39
  -8  -1  -2  150.45   11.94
   8  -1   2  156.13   11.15
   8  -1   2  135.75   12.81
  -8   1  -2  175.50   13.01
   8   1   2  146.35   12.01
   8   1   2  198.48   14.62
   9  -1   2   20.92    6.55
   9  -1   2   12.53    5.40
   9   1   2    6.59    4.77
   9   1   2   33.95    8.37
  -9   1  -2   11.24    5.35
  -9  -2   2   65.98    8.86
   9  -2  -2   62.99    9.91
   9  -2  -2   68.35    8.71
   9   2  -2   82.03   11.90
   9   2  -2   54.65    9.43
  -9   2   2   67.28    9.98
   8  -2  -2  123.08    9.16
  -8  -2   2  117.84    9.96
   8  -2  -2  116.69    9.42
   8  -2  -2  124.76   10.99
  -8   2   2  135.98   11.69
   8   2  -2  111.11   10.55
   8   2  -2  137.14   12.39
  -7  -2   2  380.01   18.96
   7  -2  -2  360.98   18.15
   7  -2  -2  377.78   19.88
  -7   2   2  378.97   20.03
   7   2  -2  349.92   20.27
   7   2  -2  390.30   20.14
   6  -2  -2   -4.49    1.96
  -6  -2   2    0.98    2.62
   6  -2  -2    4.02    3.37
   6  -2  -2    1.06    2.21
   6  -2  -2    3.17    2.78
   6   2  -2    1.60    2.35
   6   2  -2   -1.62    2.54
  -6   2   2   -2.88    2.91
   6   2  -2   -0.91    3.69
   6   2  -2    4.57    2.64
   5  -2  -2   -0.11    2.09
   5  -2  -2    0.69    1.80
   5  -2  -2    0.87    2.05
   5  -2  -2    1.23    2.13
   5  -2  -2   -1.41    1.88
  -5  -2   2    0.91    2.22
   5   2  -2    1.03    1.90
   5   2  -2    0.65    2.04
   5   2  -2    1.32    2.50
  -5   2   2   -0.41    1.90
   5   2  -2   -0.54    1.82
   5   2  -2    1.50    2.42
   4  -2  -2   60.23    4.47
   4  -2  -2   57.12    5.15
   4  -2  -2   45.07    5.49
   4  -2  -2   54.40    5.03
  -4  -2   2   50.31    4.46
   4  -2  -2   47.45    4.34
   4   2  -2   50.06    5.31
   4   2  -2   48.59    6.05
   4   2  -2   49.72    5.02
   4   2  -2   51.01    4.47
  -4   2   2   48.75    4.87
   4   2  -2   58.82    6.16
   3  -2  -2  349.56   14.99
  -3  -2   2  340.67   15.44
   3  -2  -2  332.31   14.30
  -3  -2   2  325.21   13.86
   3  -2  -2  364.18   14.54
   3  -2  -2  346.69   13.83
   3   2  -2  355.86   15.17
  -3   2   2  337.06   15.06
   3   2  -2  361.19   15.49
   3   2  -2  350.31   15.48
  -3   2   2  342.28   13.86
   3   2  -2  320.83   13.86
   2  -2  -2  494.36   18.34
   2  -2  -2  490.77   19.35
  -2  -2   2  502.69   19.77
   2  -2  -2  472.16   18.47
   2  -2  -2  494.39   18.52
  -2  -2   2  524.96   18.34
  -2   2   2  478.70   19.35
   2   2  -2  500.67   18.27
   2   2  -2  503.55   19.67
  -2   2   2  491.54   18.34
   2   2  -2  521.47   19.84
   2   2  -2  496.93   19.67
   1  -2  -2 4452.79  184.33
  -1  -2   2 4624.42  184.49
   1   2  -2 4420.43  183.68
   0  -2   2    0.76    0.55
   0  -2  -2    2.93    0.89
   0  -2  -2    0.49    0.56
   0  -2   2   -0.21    0.57
   0   2   2    2.45    0.82
   0   2  -2   -0.28    0.54
   0   2   2   -0.33    0.46
   0   2  -2   -0.20    0.41
   0   2   2    1.26    0.65
   0   2  -2    3.12    1.00
   0   2   2    0.08    0.70
   0   2  -2    1.37    0.75
  -1  -2  -2 6086.25  243.66
   1  -2   2 6075.63  244.70
   1   2   2 5766.55  243.49
  -2  -2  -2    9.81    2.51
   2  -2   2    9.99    2.53
   2  -2   2   10.55    2.20
   2  -2   2   11.09    1.34
  -2  -2  -2   12.95    2.04
   2  -2   2   10.54    1.31
  -2   2  -2   12.16    2.38
  -2   2  -2   12.09    2.33
   2   2   2   10.60    2.40
   2   2   2    9.77    1.79
   2   2   2   11.10    2.71
   2   2   2    7.37    2.15
  -3  -2  -2  730.81   27.72
  -3  -2  -2  737.83   28.60
   3  -2   2  753.94   28.62
   3  -2   2  747.98   26.77
   3  -2   2  713.71   28.22
   3   2   2  704.60   28.43
  -3   2  -2  734.66   28.62
  -3   2  -2  745.18   28.39
   3   2   2  719.27   28.96
   3   2   2  739.05   29.37
   3   2   2  746.24   27.62
  -4  -2  -2  326.49   15.01
   4  -2   2  304.09   13.08
   4  -2   2  287.82   14.48
   4  -2   2  317.88   13.15
  -4  -2  -2  314.20   14.09
   4  -2   2  314.52   14.83
   4   2   2  291.72   14.62
   4   2   2  319.43   15.86
  -4   2  -2  292.10   14.54
   4   2   2  316.54   13.95
  -4   2  -2  315.45   15.07
   4   2   2  307.52   15.39
   5  -2   2  821.39   33.04
   5  -2   2  774.51   30.87
  -5  -2  -2  837.51   32.33
   5  -2   2  839.32   30.98
  -5  -2  -2  805.64   32.94
   5  -2   2  793.92   32.95
   5  -2   2  838.17   33.07
   5   2   2  810.69   32.72
   5   2   2  852.55   36.96
   5   2   2  757.69   32.57
   5   2   2  787.36   33.65
  -5   2  -2  779.79   33.31
  -5   2  -2  767.99   32.77
   5   2   2  833.05   32.04
   6  -2   2   30.03    5.56
   6  -2   2   28.09    4.31
   6  -2   2   37.70    6.53
   6  -2   2   25.34    4.29
   6   2   2   27.60    5.18
   6   2   2   29.26    6.17
  -6   2  -2   24.39    5.01
   6   2   2   30.25    4.81
   7  -2   2  254.95   14.24
   7  -2   2  289.23   14.18
  -7  -2  -2  264.62   15.48
   7  -2   2  299.61   17.18
   7   2   2  333.83   18.61
   7   2   2  281.49   16.39
  -7   2  -2  254.24   16.27
   8  -2   2   13.99    3.52
   8  -2   2   18.48    5.90
  -8  -2  -2   13.35    4.77
  -8   2  -2   11.48    5.24
   8   2   2   13.97    5.91
   8   2   2    6.46    4.59
   9  -2   2   29.83    6.51
  -9  -2  -2   33.38    6.61
   9   2   2   31.56    7.14
   9   2   2   33.97    9.00
  -9   2  -2   24.14    7.04
  -9  -3   2  200.04   13.78
   9  -3  -2  190.09   14.72
   9  -3  -2  198.99   13.00
   9   3  -2  212.39   15.46
   9   3  -2  191.04   16.72
  -9   3   2  211.22   15.73
  -8  -3   2   28.97    6.01
   8  -3  -2   36.09    5.10
   8  -3  -2   30.71    6.92
   8  -3  -2   32.42    5.73
  -8   3   2   20.43    5.56
   8   3  -2   24.13    7.21
   8   3  -2   38.00    7.29
  -7  -3   2  242.29   14.19
   7  -3  -2  249.38   15.19
   7  -3  -2  277.36   13.94
   7  -3  -2  259.89   13.19
  -7   3   2  259.06   15.96
   7   3  -2  232.08   16.07
   7   3  -2  285.15   16.42
   6  -3  -2   95.06    7.09
  -6  -3   2  109.30    7.81
   6  -3  -2  101.43    8.24
   6  -3  -2  104.28    7.91
   6  -3  -2  104.24    6.99
   6   3  -2  113.52    9.34
   6   3  -2   90.33    9.23
  -6   3   2   96.63    8.78
   6   3  -2  105.64    9.80
   5  -3  -2  361.64   17.06
   5  -3  -2  394.80   16.20
   5  -3  -2  364.00   15.74
  -5  -3   2  365.72   16.38
   5  -3  -2  370.84   16.96
   5  -3  -2  344.60   17.58
   5   3  -2  365.48   17.88
   5   3  -2  370.01   16.27
   5   3  -2  385.30   18.61
   5   3  -2  358.73   17.96
   4  -3  -2  144.92    8.90
  -4  -3   2  134.33    7.56
   4  -3  -2  142.91    7.46
   4  -3  -2  139.21    7.93
   4  -3  -2  144.24    8.16
   4  -3  -2  148.60    7.33
   4   3  -2  141.39    7.44
   4   3  -2  147.85    9.88
   4   3  -2  135.52    8.67
  -4   3   2  144.05    9.14
   4   3  -2  134.49    8.91
   4   3  -2  147.02    9.39
   3  -3  -2  604.53   22.87
   3  -3  -2  594.32   23.96
   3  -3  -2  586.20   22.07
   3  -3  -2  605.62   22.83
  -3  -3   2  608.99   24.67
  -3  -3   2  583.99   22.26
  -3   3   2  604.07   24.04
  -3   3   2  590.36   22.16
   3   3  -2  587.77   22.22
   3   3  -2  580.69   24.34
   3   3  -2  593.84   24.36
   3   3  -2  603.63   24.29
   2  -3  -2 1877.55   66.18
   2  -3  -2 1907.73   67.75
  -2  -3   2 1939.53   68.25
  -2  -3   2 1929.10   68.26
  -2  -3   2 1932.20   65.97
   2  -3  -2 1807.41   66.21
  -2   3   2 1947.97   67.89
  -2   3   2 1902.89   66.31
   2   3  -2 1826.46   68.12
   2   3  -2 1931.81   65.94
   2   3  -2 1902.71   68.11
  -2   3   2 1966.17   66.27
   2   3  -2 1933.56   68.10
  -1  -3   2   24.53    2.62
   1  -3  -2   27.53    2.89
   1  -3  -2   29.80    1.42
   1  -3  -2   29.69    2.91
  -1  -3   2   29.55    3.15
   1  -3  -2   37.25    2.47
  -1   3   2   25.79    2.25
  -1   3   2   26.35    2.98
   1   3  -2   29.05    3.17
   1   3  -2   25.28    2.62
  -1   3   2   24.85    1.40
   0  -3   2   70.68    3.84
   0  -3   2   65.54    3.78
   0  -3  -2   71.16    3.49
   0  -3  -2   67.04    3.53
   0  -3   2   69.17    3.32
   0  -3  -2   75.90    4.09
   0   3  -2   63.05    3.73
   0   3   2   66.95    3.84
   0   3   2   75.24    3.70
   0   3  -2   71.98    3.86
   0   3  -2   68.05    3.31
   0   3   2   65.23    3.42
   1  -3   2   36.65    2.84
  -1  -3  -2   36.69    2.31
  -1  -3  -2   34.85    2.97
  -1  -3  -2   37.76    3.20
   1  -3   2   39.93    3.17
   1   3   2   31.92    3.07
  -1   3  -2   31.59    1.65
   1   3   2   31.27    2.87
   1   3   2   38.48    2.33
  -1   3  -2   34.19    3.03
   1   3   2   37.64    3.10
  -1   3  -2   36.60    2.85
   2  -3   2  246.80   11.13
  -2  -3  -2  250.18    9.99
   2  -3   2  246.97    8.62
   2  -3   2  240.79    8.60
   2  -3   2  254.84   10.45
  -2  -3  -2  251.58   11.36
   2   3   2  246.42   11.31
  -2   3  -2  237.65   11.08
  -2   3  -2  234.40   10.37
   2   3   2  235.57   11.40
   2   3   2  256.74   11.45
   2   3   2  229.30    9.80
   3  -3   2   10.98    2.71
   3  -3   2    9.25    1.55
  -3  -3  -2    5.41    2.06
   3  -3   2    8.72    1.54
   3  -3   2   12.07    2.78
  -3  -3  -2    5.80    2.73
   3   3   2    8.76    2.69
   3   3   2    5.75    2.95
  -3   3  -2    9.41    2.73
   3   3   2    7.62    1.95
  -3   3  -2   10.15    3.09
   3   3   2   14.99    3.51
  -4  -3  -2  257.24   13.25
   4  -3   2  244.93   10.74
   4  -3   2  268.80   10.98
  -4  -3  -2  267.85   12.24
   4  -3   2  252.32   13.08
   4  -3   2  252.11   12.80
   4   3   2  256.24   13.39
  -4   3  -2  250.33   12.58
  -4   3  -2  266.92   13.48
   4   3   2  269.98   11.97
   4   3   2  244.43   14.00
   4   3   2  258.18   13.60
   5  -3   2  166.68   10.54
  -5  -3  -2  183.98   10.16
   5  -3   2  175.78    8.90
   5  -3   2  180.22   10.92
   5  -3   2  176.13    8.80
  -5  -3  -2  175.07   12.45
   5   3   2  202.13   12.80
   5   3   2  183.78   11.29
   5   3   2  181.09    9.81
  -5   3  -2  173.48   10.65
   5   3   2  169.41   11.58
   5   3   2  191.48   11.67
  -5   3  -2  176.74   11.32
   6  -3   2   95.55    6.78
  -6  -3  -2   93.95    7.97
   6  -3   2   96.48    6.33
   6  -3   2  109.38   10.26
   6  -3   2   95.56    8.01
  -6   3  -2   89.44    8.73
   6   3   2  121.92   10.56
   6   3   2   83.29    7.20
   6   3   2  101.15    8.85
   6   3   2   88.59    7.79
   7  -3   2  195.95   13.53
   7  -3   2  194.70   10.58
  -7  -3  -2  211.26   12.85
   7  -3   2  186.79   11.01
  -7   3  -2  202.26   13.99
   7   3   2  215.49   13.98
   7   3   2  190.23   14.31
   8  -3   2  169.65   11.48
   8  -3   2  160.30   10.73
  -8  -3  -2  191.86   12.81
   8  -3   2  199.25   14.15
  -8   3  -2  167.27   13.72
   8   3   2  223.02   16.53
   8   3   2  188.18   13.87
   9  -3   2  131.81    9.98
   9  -3   2  142.32    9.26
  -9  -3  -2  156.66   12.09
   9  -3   2  114.34   11.69
   9   3   2  126.69   12.83
   9   3   2  110.66   14.60
  -9   3  -2  146.77   13.29
  -9  -4   2   16.14    5.89
   9  -4  -2   18.79    6.16
   9  -4  -2   22.56    5.74
  -9   4   2   29.11    7.85
   9   4  -2   22.71    8.13
   8  -4  -2   11.82    3.71
   8  -4  -2    2.53    4.20
   8  -4  -2   16.02    3.31
  -8  -4   2   17.87    4.43
  -8   4   2    5.47    5.12
   8   4  -2    4.86    5.12
   8   4  -2   16.36    5.80
  -7  -4   2   81.75    7.55
   7  -4  -2   84.17    6.80
   7  -4  -2   80.64    8.09
   7  -4  -2   86.73    9.18
   7  -4  -2   84.15    6.23
   7   4  -2   66.49    6.31
  -7   4   2   79.36    9.87
   7   4  -2   95.25   10.38
   7   4  -2   83.12   10.26
   6  -4  -2   43.96    4.27
  -6  -4   2   40.81    5.57
   6  -4  -2   43.44    5.08
   6  -4  -2   49.85    6.54
   6  -4  -2   47.61    6.26
   6   4  -2   43.76    7.31
   6   4  -2   50.10    7.63
  -6   4   2   40.94    6.63
   6   4  -2   46.87    5.49
   5  -4  -2  159.74    9.27
   5  -4  -2  161.77    8.42
   5  -4  -2  155.60   10.34
  -5  -4   2  163.11    8.79
   5  -4  -2  175.63    9.87
   5  -4  -2  161.53    8.17
   5   4  -2  148.97   10.28
  -5   4   2  159.97   10.73
   5   4  -2  149.53   10.67
   5   4  -2  162.10    8.61
   5   4  -2  146.02   12.00
   5   4  -2  157.39   11.13
  -4  -4   2  641.53   24.61
   4  -4  -2  617.39   25.19
   4  -4  -2  619.46   24.05
   4  -4  -2  682.37   27.04
  -4  -4   2  618.24   27.52
   4  -4  -2  661.37   24.39
   4  -4  -2  653.46   25.28
   4   4  -2  635.24   27.33
  -4   4   2  662.57   27.12
  -4   4   2  660.87   24.25
   4   4  -2  634.31   26.98
   4   4  -2  598.51   26.98
   4   4  -2  678.47   24.62
   4   4  -2  625.52   27.69
  -3  -4   2  730.43   29.97
  -3  -4   2  742.51   27.06
  -3  -4   2  786.63   30.13
   3  -4  -2  759.22   26.99
   3  -4  -2  729.39   27.55
   3  -4  -2  783.40   29.47
   3   4  -2  702.37   26.89
   3   4  -2  705.43   29.64
  -3   4   2  745.76   27.61
   3   4  -2  762.31   30.01
  -3   4   2  728.82   29.34
   3   4  -2  754.96   29.77
   2  -4  -2   62.37    3.51
  -2  -4   2   76.82    5.61
  -2  -4   2   66.76    3.01
   2  -4  -2   54.13    3.25
   2  -4  -2   59.98    4.85
  -2  -4   2   64.31    5.00
   2   4  -2   69.81    5.56
   2   4  -2   65.66    5.16
  -2   4   2   65.30    3.47
  -2   4   2   67.17    5.09
   2   4  -2   67.08    2.96
  -2   4   2   63.95    3.53
   1  -4  -2   11.91    1.21
  -1  -4   2   12.68    2.72
  -1  -4   2   11.80    2.54
   1  -4  -2   17.24    2.74
  -1   4   2   11.10    1.23
   1   4  -2   13.85    2.64
  -1   4   2   18.42    2.69
   1   4  -2   15.79    2.47
  -1   4   2   11.30    1.86
   0  -4  -2  123.26    6.32
   0  -4   2  124.12    6.10
   0  -4   2  119.45    5.52
   0  -4   2  118.75    6.18
   0  -4  -2  151.57    6.00
   0   4  -2  130.25    5.59
   0   4   2  132.45    5.95
   0   4  -2  125.97    6.15
  -1  -4  -2    5.30    1.26
   1  -4   2    3.44    0.96
  -1  -4  -2    4.80    2.03
   1  -4   2    4.50    1.78
   1  -4   2    5.57    1.93
   1   4   2    4.10    1.18
  -1   4  -2    4.84    1.50
  -1   4  -2    7.40    2.03
  -1   4  -2    7.63    1.16
   1   4   2    3.60    1.96
  -2  -4  -2  650.47   25.50
   2  -4   2  630.94   23.98
   2  -4   2  626.17   24.92
   2   4   2  631.89   25.29
   2   4   2  596.29   25.39
  -2   4  -2  679.33   24.18
  -2   4  -2  646.38   25.09
   2   4   2  698.60   25.82
   2   4   2  624.87   23.30
   3  -4   2  958.22   32.75
   3  -4   2  835.99   33.37
  -3  -4  -2  854.53   31.74
  -3  -4  -2  782.53   33.53
   3  -4   2  856.98   30.06
   3  -4   2  813.23   30.04
  -3   4  -2  914.26   32.75
   3   4   2  878.76   34.10
   3   4   2  875.90   31.68
   3   4   2  886.75   34.21
  -3   4  -2  883.80   33.75
   3   4   2  837.00   34.32
   4  -4   2  196.13    8.07
   4  -4   2  195.35   12.08
   4  -4   2  194.67   10.21
  -4  -4  -2  199.79   11.44
   4  -4   2  172.15    7.97
  -4  -4  -2  183.70    9.46
   4   4   2  186.47    9.26
  -4   4  -2  186.71   10.88
   4   4   2  194.33   12.54
  -4   4  -2  222.09   10.77
   4   4   2  200.52   12.11
   4   4   2  182.19   11.26
  -5  -4  -2  945.08   36.31
   5  -4   2  841.43   36.71
   5  -4   2  950.10   40.12
  -5  -4  -2  950.07   38.59
   5  -4   2  923.90   35.12
   5  -4   2  907.60   34.36
   5   4   2  898.86   39.13
  -5   4  -2  995.11   37.56
   5   4   2 1003.87   41.64
  -5   4  -2  967.43   38.54
   5   4   2  993.76   36.23
   5   4   2  935.71   38.84
  -6  -4  -2   13.04    3.55
   6  -4   2   15.34    2.86
   6  -4   2   18.86    5.09
   6  -4   2    8.61    2.84
   6  -4   2   18.26    4.07
   6   4   2   16.82    5.22
  -6   4  -2   15.66    4.54
   6   4   2   12.55    3.13
   6   4   2   12.32    5.04
  -7  -4  -2  117.33    8.95
   7  -4   2  104.41    6.79
   7  -4   2   95.11    6.79
   7  -4   2   92.06    9.15
  -7   4  -2   92.15    9.71
   7   4   2  106.31   10.55
   7   4   2   94.55    9.65
   8  -4   2   26.54    4.16
   8  -4   2   29.64    4.82
   8  -4   2   30.97    7.07
  -8  -4  -2   28.02    5.95
   8   4   2   25.77    6.69
   9  -4   2   -5.11    4.97
  -9  -4  -2   12.83    5.25
   9  -4   2   -6.78    3.15
   9   4   2   -5.40    4.89
  -9   4  -2   -1.57    4.26
   9  -5  -2  112.89    9.22
  -9  -5   2  143.32   11.00
   9  -5  -2  129.34   11.35
  -9   5   2  125.65   12.05
   9   5  -2  117.67   15.01
   9   5  -2  132.62   13.02
   8  -5  -2   36.82    4.54
   8  -5  -2   36.80    6.88
   8  -5  -2   29.51    4.78
  -8  -5   2   27.27    5.65
   8   5  -2   40.31   10.61
   8   5  -2   46.59    8.55
  -8   5   2   27.41    7.72
   7  -5  -2   36.46    5.78
  -7  -5   2   29.03    5.97
   7  -5  -2   28.96    4.32
   7  -5  -2   31.31    4.20
   7  -5  -2   26.60    5.43
   7   5  -2   37.50    7.76
  -7   5   2   34.45    7.16
   7   5  -2   32.64    4.73
   7   5  -2   30.17    6.92
   6  -5  -2   51.38    5.69
  -6  -5   2   51.23    5.03
   6  -5  -2   58.37    4.64
   6  -5  -2   55.44    4.78
   6  -5  -2   55.14    6.76
   6   5  -2   59.55    8.59
   6   5  -2   44.75    8.18
  -6   5   2   41.98    6.84
   6   5  -2   50.73    4.90
  -5  -5   2  138.47    7.65
   5  -5  -2  123.90    6.80
   5  -5  -2  126.90    8.11
   5  -5  -2  143.86    7.22
   5  -5  -2  134.52    8.37
   5   5  -2  124.70   10.07
   5   5  -2  124.59   10.56
   5   5  -2  141.01    9.80
   5   5  -2  138.21    7.47
  -5   5   2  118.94    9.26
  -4  -5   2   84.57    4.94
   4  -5  -2   86.74    5.54
   4  -5  -2   77.73    4.55
   4  -5  -2   69.66    5.18
  -4  -5   2   82.32    7.17
   4  -5  -2   77.45    6.38
   4   5  -2   68.66    6.85
   4   5  -2   65.67    7.05
  -4   5   2   79.73    5.40
   4   5  -2   80.05    6.81
   4   5  -2   81.40    4.80
  -4   5   2   80.61    4.60
  -4   5   2   74.58    6.47
   3  -5  -2   29.08    4.46
   3  -5  -2   21.59    2.37
  -3  -5   2   22.78    2.21
  -3  -5   2   21.59    4.47
  -3  -5   2   26.12    4.30
   3  -5  -2   25.20    2.90
   3   5  -2   20.72    2.05
  -3   5   2   25.70    2.40
   3   5  -2   23.94    4.48
   3   5  -2   24.95    4.68
  -3   5   2   24.22    2.90
   3   5  -2   29.68    4.52
  -3   5   2   24.50    4.07
  -2  -5   2   14.36    3.16
   2  -5  -2   20.85    1.93
   2  -5  -2   25.62    3.79
  -2  -5   2   25.07    3.86
   2  -5  -2   17.84    2.19
   2   5  -2   18.05    1.17
   2   5  -2   21.11    3.64
  -2   5   2   19.86    3.61
   2   5  -2   25.18    4.01
  -2   5   2   21.55    1.94
  -2   5   2   17.22    2.14
  -1  -5   2 1156.80   42.23
  -1  -5   2 1302.74   45.17
   1  -5  -2 1178.38   42.71
   1  -5  -2 1229.12   44.37
  -1  -5   2 1248.89   44.89
   1  -5  -2 1158.55   44.25
  -1  -5   2 1172.79   42.23
   1  -5  -2 1344.87   43.83
   1   5  -2 1199.17   44.69
  -1   5   2 1281.43   43.77
   1   5  -2 1295.10   45.17
  -1   5   2 1186.43   42.70
   0  -5   2  235.52    9.78
   0  -5   2  244.33   10.55
   0  -5   2  248.79   10.64
   0  -5  -2  256.65   10.17
   0  -5  -2  247.97   10.11
   0   5  -2  250.24    9.92
   0   5   2  249.84   10.16
   0   5  -2  241.14   10.45
   0   5   2  227.35   10.74
   0   5   2  243.43   10.09
   0   5  -2  254.80   10.67
   1  -5   2  859.23   30.58
  -1  -5  -2  897.31   30.59
   1  -5   2  832.12   31.10
  -1  -5  -2  850.85   32.07
  -1  -5  -2  873.04   32.57
   1  -5   2  859.50   31.65
   1   5   2  866.08   32.04
   1   5   2  898.07   30.57
   1   5   2  831.26   32.46
  -1   5  -2  845.30   31.65
  -1   5  -2  824.98   30.46
  -1   5  -2  858.60   31.14
  -2  -5  -2  929.86   35.55
   2  -5   2  948.84   34.93
   2  -5   2  956.94   33.75
  -2  -5  -2  863.58   35.38
  -2   5  -2  922.22   34.96
   2   5   2  988.51   33.03
   2   5   2  899.60   35.52
   2   5   2  861.62   35.36
  -2   5  -2  966.22   33.81
   2   5   2  892.94   35.19
  -3  -5  -2   21.61    4.40
   3  -5   2   26.81    3.50
   3  -5   2   14.99    3.35
  -3  -5  -2   19.13    2.66
   3   5   2   19.19    4.69
  -3   5  -2   24.36    3.52
   3   5   2   21.29    4.11
  -3   5  -2   17.13    3.89
   3   5   2   15.58    3.55
   4  -5   2   24.27    1.78
  -4  -5  -2   29.42    3.78
   4  -5   2   31.15    4.68
   4  -5   2   36.16    4.53
   4  -5   2   28.82    1.85
   4   5   2   32.87    3.32
   4   5   2   25.37    5.41
   4   5   2   29.52    4.91
   4   5   2   31.33    5.49
  -4   5  -2   26.41    4.20
  -4   5  -2   20.08    4.54
  -5  -5  -2  282.36   15.88
   5  -5   2  293.42   11.37
   5  -5   2  252.79   13.96
  -5  -5  -2  284.63   13.49
   5   5   2  314.90   17.22
   5   5   2  303.31   16.31
  -5   5  -2  275.60   15.60
   5   5   2  287.03   13.17
  -5   5  -2  273.24   14.31
   6  -5   2    9.93    3.86
   6  -5   2   10.46    2.48
  -6  -5  -2    9.04    3.15
   6  -5   2   12.69    3.88
   6   5   2   16.02    3.62
  -6   5  -2    6.18    4.31
  -6   5  -2   12.57    4.19
   6   5   2   21.03    5.73
   6   5   2    9.06    4.40
  -7  -5  -2   20.86    4.92
   7  -5   2   17.35    2.93
   7  -5   2   17.23    3.45
   7  -5   2    9.31    4.13
  -7   5  -2   18.94    5.37
   7   5   2   11.90    5.93
   7   5   2   13.48    3.75
   7   5   2   23.62    6.11
   8  -5   2   -9.04    3.28
  -8  -5  -2   -0.95    3.72
   8  -5   2    4.84    2.21
   8  -5   2   -4.27    2.48
   8   5   2    0.25    5.39
   8   5   2    2.48    4.72
  -8   5  -2   -3.57    3.87
  -9  -5  -2   12.85    5.06
   9  -5   2   -9.06    2.55
   9  -5   2    0.72    5.10
  -9   5  -2   14.10    6.06
   9   5   2   13.77    6.94
   9   5   2   -0.62    4.76
   9  -6  -2   -0.06    3.91
   9  -6  -2   -7.84    2.42
  -9  -6   2    5.81    3.83
   9   6  -2    3.37    5.51
   9   6  -2    0.99    5.57
  -9   6   2   -3.67    4.84
   8  -6  -2    1.25    2.51
  -8  -6   2   -0.64    2.99
   8  -6  -2    1.80    2.27
   8  -6  -2   -3.10    3.69
  -8   6   2   -4.47    4.07
   8   6  -2    1.81    4.95
   8   6  -2   -4.46    5.11
   7  -6  -2   64.44    5.07
   7  -6  -2   70.61    7.06
   7  -6  -2   69.92    5.50
  -7  -6   2   86.21    6.84
   7   6  -2   70.52   10.39
  -7   6   2   80.54   10.24
   7   6  -2   70.90    6.10
   7   6  -2   90.68   11.32
   6  -6  -2  115.55    6.49
   6  -6  -2  104.52    7.56
   6  -6  -2  109.24    6.30
   6  -6  -2  123.42    8.27
  -6  -6   2  113.86    7.38
   6   6  -2  119.54    7.17
  -6   6   2  119.42   10.34
   6   6  -2  109.43   10.56
   6   6  -2   99.13   10.53
   5  -6  -2  687.95   26.89
  -5  -6   2  646.43   25.84
   5  -6  -2  669.08   26.79
   5  -6  -2  680.14   25.20
   5  -6  -2  678.57   25.02
   5   6  -2  657.41   30.19
   5   6  -2  671.22   30.82
   5   6  -2  671.64   25.74
  -5   6   2  678.31   29.64
   4  -6  -2  120.65    8.58
  -4  -6   2  116.25    5.97
  -4  -6   2  107.61    8.86
   4  -6  -2  113.95    5.65
   4  -6  -2  123.88    6.70
  -4  -6   2  113.67    8.88
  -4   6   2  109.53    8.38
   4   6  -2  118.08    5.91
  -4   6   2  118.27    6.66
   4   6  -2  119.89    8.93
   4   6  -2  122.44    8.82
   4   6  -2  125.77    9.54
   3  -6  -2  956.89   36.86
   3  -6  -2  986.56   33.79
  -3  -6   2  962.31   37.67
  -3  -6   2  968.54   33.27
  -3  -6   2  955.00   37.64
   3  -6  -2  951.53   33.97
  -3   6   2  956.75   34.14
   3   6  -2  855.32   37.12
  -3   6   2  944.64   36.93
   3   6  -2  883.05   33.09
   3   6  -2  968.61   37.42
  -3   6   2  935.14   33.70
   2  -6  -2    8.08    2.94
  -2  -6   2   14.22    3.75
   2  -6  -2   17.04    2.25
  -2  -6   2   16.83    3.58
   2  -6  -2   13.74    1.72
  -2   6   2   14.00    1.82
   2   6  -2   10.64    3.61
   2   6  -2   11.45    3.32
  -2   6   2   12.54    2.50
  -2   6   2   13.33    2.94
  -1  -6   2   32.46    4.30
   1  -6  -2   31.32    3.23
  -1  -6   2   28.88    1.92
  -1  -6   2   32.37    1.96
   1  -6  -2   33.77    3.98
   1  -6  -2   36.11    3.53
  -1  -6   2   39.48    4.52
   1  -6  -2   32.14    2.49
   1   6  -2   32.25    4.18
  -1   6   2   30.03    3.10
   1   6  -2   31.29    4.17
  -1   6   2   30.44    2.43
   0  -6  -2  318.47   12.68
   0  -6  -2  293.65   13.34
   0  -6  -2  312.56   12.79
   0  -6   2  326.31   13.38
   0  -6  -2  320.86   12.74
   0  -6   2  311.00   12.37
   0  -6   2  312.64   13.19
   0   6   2  324.49   12.79
   0   6  -2  304.69   13.30
   0   6   2  282.36   13.37
   0   6  -2  326.48   12.46
   0   6  -2  305.94   13.07
   1  -6   2  328.70   12.67
  -1  -6  -2  314.90   12.83
  -1  -6  -2  306.85   14.16
   1  -6   2  325.05   13.50
  -1  -6  -2  303.09   13.79
   1  -6   2  324.05   13.05
  -1   6  -2  318.21   13.51
   1   6   2  325.08   13.89
   1   6   2  310.07   12.31
  -1   6  -2  303.01   12.87
   1   6   2  327.12   14.46
   2  -6   2  611.10   24.63
   2  -6   2  620.88   21.79
  -2  -6  -2  618.20   25.36
   2  -6   2  616.39   23.34
  -2  -6  -2  599.81   25.36
  -2   6  -2  639.99   21.75
   2   6   2  610.51   22.46
  -2   6  -2  613.27   23.37
   2   6   2  606.25   25.12
   2   6   2  635.09   25.75
  -2   6  -2  608.27   24.64
   3  -6   2  208.13    9.40
  -3  -6  -2  179.29   10.94
  -3  -6  -2  184.19    8.37
   3  -6   2  192.88   10.49
  -3   6  -2  189.65    9.30
   3   6   2  185.76   11.33
   3   6   2  186.58    8.26
   3   6   2  169.98   10.75
   3   6   2  200.43   11.67
  -3   6  -2  183.92   10.69
   4  -6   2    8.19    2.70
  -4  -6  -2    9.00    2.25
  -4  -6  -2    3.69    2.95
   4  -6   2    8.68    3.15
   4   6   2    9.99    3.11
  -4   6  -2    8.74    2.82
   4   6   2    7.10    3.35
   4   6   2    8.86    2.10
   5  -6   2  122.38    4.71
   5  -6   2  116.54    4.70
  -5  -6  -2  130.42    7.63
   5  -6   2  139.59    8.69
  -5   6  -2  130.41    9.99
   5   6   2  128.30   10.45
   5   6   2  120.59    7.20
  -5   6  -2  100.48    7.83
   5   6   2  127.16   10.29
   6  -6   2    2.28    1.33
   6  -6   2   11.89    4.17
  -6  -6  -2   -1.47    2.38
   6  -6   2   17.14    3.71
   6  -6   2    6.24    1.49
   6   6   2    1.72    2.10
  -6   6  -2    2.51    2.69
   6   6   2    7.12    4.21
  -6   6  -2    4.36    2.89
   6   6   2    3.01    4.58
  -7  -6  -2  153.15    9.65
   7  -6   2  152.29   10.90
   7  -6   2  144.67    6.86
   7  -6   2  137.10    6.60
  -7   6  -2  153.07   12.70
   7   6   2  127.84   12.91
   7   6   2  117.60    8.55
   7   6   2  136.52   11.64
  -8  -6  -2  209.05   12.90
   8  -6   2  178.57    9.01
   8  -6   2  205.98   13.93
   8   6   2  196.61   15.74
  -8   6  -2  203.06   15.74
   8   6   2  197.04   16.04
   9  -6   2   -4.87    1.75
  -9  -6  -2    3.34    3.87
   9  -6   2    0.23    4.46
   9   6   2    0.94    5.27
   9   6   2   -5.51    6.24
  -9   6  -2    7.02    5.31
  -9  -7   2   -8.78    2.77
   9  -7  -2    0.07    4.26
   9   7  -2    2.67    4.04
   9   7  -2    1.15    6.46
  -9   7   2    1.61    5.72
   8  -7  -2   33.95    4.14
   8  -7  -2   28.41    6.01
   8  -7  -2   30.34    3.63
  -8  -7   2   44.93    6.26
   8   7  -2   32.81    5.09
  -8   7   2   40.16    8.56
   8   7  -2   42.35    8.77
   8   7  -2   50.36   10.13
   7  -7  -2   17.83    4.51
   7  -7  -2   14.46    3.89
   7  -7  -2   11.75    2.44
  -7  -7   2   21.39    4.13
  -7   7   2   10.03    4.36
   7   7  -2   18.56    6.08
   7   7  -2   23.87    7.18
   7   7  -2   15.63    3.21
   6  -7  -2   39.94    5.32
   6  -7  -2   34.87    3.02
   6  -7  -2   31.50    3.09
  -6  -7   2   35.55    4.50
   6  -7  -2   36.75    5.07
  -6   7   2   39.48    6.79
   6   7  -2   32.26    7.32
   6   7  -2   36.58    6.85
   6   7  -2   33.00    4.15
  -5  -7   2   34.50    3.48
   5  -7  -2   34.08    4.45
   5  -7  -2   32.24    4.24
   5  -7  -2   31.02    2.74
   5   7  -2   33.96    6.94
   5   7  -2   25.33    3.19
  -5   7   2   31.36    6.02
   5   7  -2   42.67    7.02
  -4  -7   2   71.17    4.14
   4  -7  -2   74.16    6.90
  -4  -7   2   69.43    6.78
   4  -7  -2   68.54    4.74
  -4  -7   2   74.80    7.81
   4  -7  -2   78.60    4.11
  -4   7   2   70.36    7.08
   4   7  -2   69.49    8.72
   4   7  -2   71.38    6.77
  -4   7   2   64.58    4.73
  -4   7   2   71.13    3.99
   4   7  -2   74.72    6.91
   4   7  -2   70.42    3.96
  -3  -7   2  208.73   13.86
   3  -7  -2  239.20    9.96
   3  -7  -2  186.09    8.99
  -3  -7   2  238.11   12.79
   3  -7  -2  209.68   11.80
  -3  -7   2  224.13    8.23
   3   7  -2  224.84   12.35
   3   7  -2  229.95   12.99
  -3   7   2  234.48   12.35
   3   7  -2  223.94    8.18
  -3   7   2  217.51    9.30
   2  -7  -2 1446.61   49.40
   2  -7  -2 1401.38   51.35
   2  -7  -2 1364.09   48.51
  -2  -7   2 1353.78   51.98
   2  -7  -2 1399.63   51.50
  -2  -7   2 1382.97   52.32
   2   7  -2 1323.88   52.16
  -2   7   2 1460.60   48.66
  -2   7   2 1353.62   51.33
   2   7  -2 1374.44   51.83
  -2   7   2 1394.78   49.39
  -1  -7   2   44.08    2.56
  -1  -7   2   42.57    5.07
   1  -7  -2   37.74    3.93
  -1  -7   2   39.48    2.51
  -1  -7   2   41.51    4.91
   1  -7  -2   42.37    4.17
   1  -7  -2   40.74    3.82
  -1   7   2   37.19    2.98
   1   7  -2   41.34    4.85
   1   7  -2   36.95    5.04
  -1   7   2   39.61    4.08
   0  -7   2    0.26    1.73
   0  -7  -2    0.55    1.70
   0  -7   2    0.36    1.34
   0  -7  -2    0.06    1.71
   0  -7   2   -0.54    1.80
   0  -7   2   -1.29    1.34
   0  -7  -2   -0.24    1.65
   0  -7  -2    1.39    2.13
   0   7  -2    3.02    2.20
   0   7   2    3.31    2.41
   0   7  -2   -1.73    1.64
   0   7  -2   -1.08    1.46
  -1  -7  -2   45.47    3.34
  -1  -7  -2   46.76    4.92
   1  -7   2   44.49    3.84
   1  -7   2   49.14    4.34
  -1  -7  -2   48.47    4.64
   1  -7   2   42.66    3.68
   1   7   2   49.58    3.34
   1   7   2   53.62    5.45
   1   7   2   44.53    4.40
  -1   7  -2   54.71    4.44
  -1   7  -2   47.86    3.94
  -1   7  -2   58.52    4.04
   2  -7   2   24.43    3.23
   2  -7   2   23.78    2.15
  -2  -7  -2   27.19    4.48
  -2  -7  -2   25.49    4.51
   2  -7   2   26.60    4.09
  -2  -7  -2   27.21    2.46
  -2   7  -2   23.32    3.58
   2   7   2   22.65    4.20
   2   7   2   23.24    2.39
   2   7   2   27.14    4.47
  -2   7  -2   27.98    4.34
  -2   7  -2   26.52    2.24
   3  -7   2  624.41   25.97
  -3  -7  -2  631.68   23.08
  -3  -7  -2  536.66   27.90
   3  -7   2  614.56   23.99
   3   7   2  631.38   27.14
   3   7   2  650.31   23.01
   3   7   2  629.90   26.67
  -3   7  -2  592.53   24.04
  -3   7  -2  636.81   26.23
   3   7   2  634.83   27.10
   4  -7   2    1.31    2.04
   4  -7   2   -2.49    2.17
  -4  -7  -2    2.39    2.77
  -4  -7  -2    3.38    1.81
  -4   7  -2   -1.87    2.83
   4   7   2    1.06    2.51
   4   7   2    1.47    1.49
   4   7   2    0.22    2.68
  -4   7  -2   -0.94    1.85
   4   7   2    5.10    2.92
  -5  -7  -2   28.71    3.97
   5  -7   2   39.50    4.93
   5   7   2   27.36    6.51
   5   7   2   32.86    4.06
  -5   7  -2   36.00    5.07
  -5   7  -2   28.66    6.08
   5   7   2   26.77    5.87
  -6  -7  -2   18.09    3.53
   6  -7   2   12.60    3.81
   6   7   2   12.20    4.44
   6   7   2   23.75    6.77
   6   7   2   14.09    3.19
  -6   7  -2   10.80    4.35
   7  -7   2    8.41    4.31
  -7  -7  -2    5.81    3.40
   7   7   2   -0.07    4.40
   7   7   2   10.44    3.06
  -7   7  -2   12.82    5.66
   7   7   2   18.47    7.09
   8  -7   2   13.71    5.28
  -8  -7  -2   10.81    4.29
   8   7   2   11.70    6.16
   8   7   2    8.08    6.26
  -8   7  -2   13.64    4.90
  -9  -7  -2   56.68    7.60
   9  -7   2   50.66    7.93
   9   7   2   44.05    9.80
  -9   7  -2   49.74    9.58
   9   7   2   39.53   10.66
   9  -8  -2   -8.48    3.61
   9  -8  -2    3.72    6.39
  -9   8   2    4.20    5.93
   9   8  -2   -8.08    2.90
   9   8  -2   -8.52    5.14
   8  -8  -2   63.54    7.90
  -8  -8   2   78.57    7.45
   8   8  -2   80.07   12.87
  -8   8   2   69.15   10.32
   8   8  -2   83.23   12.15
   8   8  -2   62.33    5.87
   7  -8  -2    3.37    1.07
  -7  -8   2    7.49    2.92
   7  -8  -2    4.24    3.14
   7  -8  -2    4.93    1.16
   7   8  -2   12.97    3.00
  -7   8   2   -1.32    4.13
   7   8  -2    5.75    5.50
   7   8  -2    8.92    5.89
  -6  -8   2    4.36    2.25
   6  -8  -2    3.57    1.08
   6  -8  -2    3.93    2.25
   6  -8  -2    1.57    1.17
   6  -8  -2    7.70    3.06
   6   8  -2    5.15    5.08
  -6   8   2    7.43    4.61
   6   8  -2    2.76    2.05
   6   8  -2   -1.48    3.34
   5  -8  -2  483.94   17.99
  -5  -8   2  496.38   24.77
   5  -8  -2  489.47   17.97
  -5  -8   2  497.65   19.06
   5  -8  -2  482.73   20.15
   5  -8  -2  519.76   20.20
  -5   8   2  467.11   23.51
   5   8  -2  492.50   24.94
   5   8  -2  509.61   25.17
   4  -8  -2  105.26    5.17
  -4  -8   2  108.22    9.12
   4  -8  -2  110.51    6.06
  -4  -8   2  102.35    4.89
   4   8  -2  116.36    4.93
   4   8  -2  109.39    9.73
  -4   8   2  109.65    5.13
  -4   8   2  107.02    8.85
   3  -8  -2  292.69   14.73
   3  -8  -2  330.65   11.98
  -3  -8   2  302.04   15.81
  -3  -8   2  280.15   15.26
  -3   8   2  272.07   11.65
  -3   8   2  303.18   15.08
  -3   8   2  293.76   11.79
   3   8  -2  255.03   14.77
   3   8  -2  279.62   15.47
   2  -8  -2   11.51    3.34
  -2  -8   2   16.90    4.13
   2  -8  -2   14.89    1.96
  -2  -8   2   20.02    4.29
   2  -8  -2   14.50    3.13
  -2   8   2   14.46    3.52
   2   8  -2   14.83    3.60
  -2   8   2   12.90    1.98
   2   8  -2   16.93    3.87
  -2   8   2   19.51    2.84
  -1  -8   2  185.82    8.15
   1  -8  -2  189.64    9.97
  -1  -8   2  217.08   11.21
   1  -8  -2  210.04    9.88
  -1  -8   2  212.77   10.96
   1  -8  -2  205.33    8.98
  -1  -8   2  203.98    8.25
   1  -8  -2  202.11   10.17
   1   8  -2  201.73   10.43
  -1   8   2  190.72    9.91
  -1   8   2  198.06    8.83
   1   8  -2  229.71   11.49
   0  -8   2  161.37    7.83
   0  -8  -2  158.95    8.27
   0  -8   2  157.04    8.66
   0  -8   2  168.75    7.95
   0  -8  -2  163.48    8.12
   0  -8  -2  171.25    8.27
   0  -8   2  164.28    9.04
   0  -8  -2  164.95    9.13
   0   8   2  176.46    9.50
   0   8   2  168.60    8.23
   0   8  -2  166.01    9.02
   0   8  -2  160.78    8.62
   1  -8   2  337.41   14.35
  -1  -8  -2  335.13   14.99
  -1  -8  -2  301.88   12.98
  -1  -8  -2  294.50   15.12
   1  -8   2  334.29   14.00
   1  -8   2  324.25   13.78
  -1   8  -2  319.03   13.86
   1   8   2  327.12   14.76
   1   8   2  315.92   13.11
  -1   8  -2  344.02   13.95
   1   8   2  359.95   15.95
  -1   8  -2  331.41   14.40
  -2  -8  -2 1086.67   41.96
  -2  -8  -2 1024.30   42.09
   2  -8   2 1101.51   41.17
   2  -8   2 1058.73   39.45
  -2  -8  -2 1065.26   38.42
   2  -8   2 1081.47   38.55
   2   8   2 1135.93   38.57
  -2   8  -2 1115.50   41.34
  -2   8  -2 1082.66   39.11
  -2   8  -2 1058.01   39.45
   2   8   2 1050.80   42.42
   2   8   2 1109.23   41.82
  -3  -8  -2  284.21   15.78
  -3  -8  -2  308.76   12.15
   3  -8   2  294.37   15.01
   3  -8   2  328.71   13.39
  -3  -8  -2  305.89   16.02
  -3   8  -2  295.97   13.31
   3   8   2  333.56   16.95
   3   8   2  274.35   11.92
  -3   8  -2  297.61   15.11
   3   8   2  301.93   15.70
   3   8   2  307.83   16.03
  -4  -8  -2   12.12    2.26
   4  -8   2   10.59    2.79
  -4   8  -2   12.30    3.05
   4   8   2    6.32    3.59
   4   8   2   10.85    4.36
  -4   8  -2    9.57    4.03
   4   8   2   13.14    2.30
  -5  -8  -2   61.88    4.90
   5  -8   2   56.41    5.61
   5   8   2   63.54    4.61
   5   8   2   63.14    8.63
   5   8   2   55.31    8.14
  -5   8  -2   60.57    5.56
  -5   8  -2   51.61    7.87
  -6  -8  -2    1.79    2.12
   6  -8   2    1.18    2.75
   6   8   2    0.58    3.74
  -6   8  -2    6.63    4.52
   6   8   2    1.50    5.08
  -6   8  -2   -0.31    2.73
   6   8   2    6.37    2.09
   7  -8   2  112.10    8.87
   7  -8   2   81.59    7.93
  -7  -8  -2   96.10    7.31
   7   8   2   84.23   11.81
   7   8   2   93.78    7.73
  -8  -8  -2    5.72    3.61
   8  -8   2    4.25    3.98
   8   8   2    2.07    5.93
   8   8   2    0.58    5.64
  -8   8  -2    7.19    5.29
   8  -9  -2   63.34    7.02
   8  -9  -2   68.38   10.32
  -8   9   2   72.45   10.43
   8   9  -2   70.76    5.57
   8   9  -2   63.53    6.07
   8   9  -2   59.41   10.79
   8   9  -2   63.36   11.18
   7  -9  -2   10.80    2.97
  -7  -9   2    9.20    2.63
   7  -9  -2    2.34    2.94
  -7   9   2    6.22    4.56
   7   9  -2    0.00    3.47
   7   9  -2    1.91    2.06
  -6  -9   2   39.54    3.71
   6  -9  -2   42.22    4.93
   6  -9  -2   41.60    4.85
  -6   9   2   34.77    6.71
   6   9  -2   41.27    3.47
   6   9  -2   34.42    7.38
   6   9  -2   39.36    8.67
   5  -9  -2   61.98    4.91
  -5  -9   2   81.01   10.39
  -5  -9   2   70.29    5.20
   5  -9  -2   76.35    5.36
   5   9  -2   64.65    9.30
   5   9  -2   63.20    3.77
  -5   9   2   71.62    8.64
   5   9  -2   73.81   10.03
   4  -9  -2   78.44    3.94
   4  -9  -2   68.10    4.44
  -4  -9   2   75.21    8.23
  -4   9   2   66.34    4.54
  -4   9   2   65.95    3.71
   4   9  -2   77.15    9.45
  -4   9   2   65.51    7.96
  -3  -9   2  154.01   10.62
   3  -9  -2  155.13    9.67
   3  -9  -2  153.24   10.28
   3  -9  -2  140.31    7.03
  -3   9   2  141.42    9.88
   3   9  -2  147.73   10.81
   3   9  -2  145.02    9.92
  -3   9   2  155.66    7.22
  -3   9   2  150.13    6.91
   2  -9  -2  298.58   14.81
   2  -9  -2  292.20   12.67
  -2  -9   2  297.74   15.43
   2  -9  -2  309.39   14.80
   2  -9  -2  296.21   13.15
  -2   9   2  318.40   12.26
   2   9  -2  321.59   16.20
  -2   9   2  317.53   13.30
   2   9  -2  306.47   15.35
  -1  -9   2  108.61    7.59
   1  -9  -2  108.10    6.96
  -1  -9   2  105.59    5.29
   1  -9  -2  115.05    7.17
   1  -9  -2   97.98    6.76
  -1  -9   2  117.40    7.82
  -1  -9   2  109.97    5.42
   1  -9  -2  113.89    6.15
  -1   9   2  118.19    6.51
   1   9  -2  112.54    8.15
  -1   9   2  108.14    6.93
   1   9  -2  131.91    7.90
   0  -9  -2  402.87   16.90
   0  -9  -2  394.30   16.57
   0  -9  -2  454.25   18.18
   0  -9   2  390.26   16.23
   0  -9  -2  399.59   16.58
   0  -9   2  409.60   16.34
   0  -9   2  398.36   17.37
   0  -9   2  382.29   17.47
   0   9  -2  399.14   17.15
   0   9   2  395.06   16.70
   0   9  -2  371.75   17.46
   0   9   2  438.75   18.28
  -1  -9  -2  153.74    8.07
   1  -9   2  171.69    8.97
   1  -9   2  155.00    8.37
   1  -9   2  164.69    8.54
  -1  -9  -2  154.56    9.35
  -1  -9  -2  150.61    7.57
  -1  -9  -2  181.34   10.26
   1   9   2  169.58   10.32
   1   9   2  155.10    9.05
  -1   9  -2  168.46    8.88
  -1   9  -2  169.00    8.44
  -1   9  -2  153.53    8.42
  -2  -9  -2   10.71    3.86
  -2  -9  -2   14.87    2.11
   2  -9   2   15.61    2.38
   2  -9   2   15.98    2.82
  -2  -9  -2   10.00    3.19
   2  -9   2   15.77    3.34
  -2   9  -2   13.58    2.62
   2   9   2   19.65    3.95
   2   9   2   15.64    4.12
  -2   9  -2   10.67    3.19
  -2   9  -2   15.09    2.46
   2   9   2   14.60    2.21
   3  -9   2  384.57   18.31
  -3  -9  -2  367.77   21.00
  -3  -9  -2  350.68   18.96
   3  -9   2  401.63   16.22
  -3  -9  -2  391.57   14.86
   3   9   2  391.46   18.89
   3   9   2  425.76   22.20
  -3   9  -2  378.40   16.20
   3   9   2  376.46   19.44
  -3   9  -2  374.76   18.40
   3   9   2  382.03   14.78
  -4  -9  -2  287.88   11.80
   4  -9   2  278.32   12.97
  -4   9  -2  281.42   15.53
   4   9   2  281.34   16.78
   4   9   2  286.05   16.51
  -4   9  -2  267.97   13.13
   5  -9   2  127.34    8.03
  -5  -9  -2  114.84    6.73
   5   9   2  141.91   11.93
  -5   9  -2  122.40    8.08
  -5   9  -2  126.73   10.76
   5   9   2  107.08   10.97
   5   9   2  114.84    6.57
   6  -9   2   37.40    5.62
  -6  -9  -2   45.21    4.34
  -6   9  -2   28.02    5.19
  -6   9  -2   59.70    8.90
   6   9   2   42.54    8.13
   6   9   2   30.28    8.10
   6   9   2   42.88    4.11
   7  -9   2   16.80    4.57
   7  -9   2   22.72    4.49
  -7  -9  -2   20.02    4.03
   7   9   2   14.94    3.30
  -7   9  -2   18.56    5.60
   7   9   2   13.67    5.69
   8  -9   2   86.98    8.54
  -8  -9  -2   92.44    7.35
   8   9   2   80.87   12.37
   8   9   2   74.81    6.45
   8   9   2   62.53   11.78
   8 -10  -2  197.02   11.78
   8 -10  -2  249.94   18.20
  -8  10   2  223.82   17.24
   8  10  -2  188.00   17.67
   8  10  -2  164.31   16.03
   8  10  -2  174.52    9.84
   7 -10  -2   28.13    7.40
   7 -10  -2   19.29    3.92
   7 -10  -2   29.42    4.27
   7  10  -2   18.52    2.91
   7  10  -2   20.57    3.08
   7  10  -2   19.09    7.52
   7  10  -2   16.56    6.88
  -7  10   2   26.08    6.83
   6 -10  -2   80.40    5.99
   6 -10  -2   85.96    6.15
   6  10  -2   91.33   12.93
  -6  10   2   79.30   10.56
   6  10  -2   71.92   11.28
   6  10  -2   86.42    4.99
   6  10  -2   88.23    4.56
  -5 -10   2    7.75    4.76
   5 -10  -2    8.90    2.31
   5 -10  -2   10.62    2.49
   5  10  -2    5.69    5.15
   5  10  -2    6.80    5.39
  -5  10   2    8.17    4.79
   4 -10  -2   18.93    1.98
  -4 -10   2   17.86    4.66
   4 -10  -2   18.81    2.53
   4 -10  -2   21.04    5.30
  -4  10   2   21.28    2.70
   4  10  -2   20.40    5.98
  -4  10   2   16.51    5.11
  -4  10   2   23.37    2.13
   3 -10  -2   97.05    7.56
   3 -10  -2   90.88    7.74
  -3 -10   2   99.02    8.93
   3 -10  -2  105.70    6.52
  -3  10   2  114.22    5.43
  -3  10   2   99.08    5.76
   3  10  -2   94.50    9.06
  -3  10   2   95.91    7.78
   3  10  -2  102.85    8.43
   2 -10  -2   47.46    5.65
  -2 -10   2   37.44    5.82
   2 -10  -2   63.31    5.93
   2 -10  -2   38.26    3.17
  -2 -10   2   47.68    6.54
   2 -10  -2   35.23    4.22
   2  10  -2   38.74    6.11
  -2  10   2   40.27    3.28
  -2  10   2   37.66    4.00
   2  10  -2   48.77    6.21
   1 -10  -2    0.81    1.69
   1 -10  -2   -1.85    1.51
  -1 -10   2   -0.31    1.11
  -1 -10   2   -4.53    1.52
  -1 -10   2    2.14    2.44
  -1 -10   2   -0.24    1.13
   1 -10  -2    0.03    1.68
   1 -10  -2   -0.30    2.31
  -1  10   2    0.48    1.58
   1  10  -2   -1.09    2.41
   1  10  -2    0.13    2.01
  -1  10   2   -0.70    2.36
   0 -10   2  246.00   12.38
   0 -10   2  230.65   11.81
   0 -10   2  249.74   10.92
   0 -10  -2  216.82   11.32
   0 -10  -2  238.82   11.19
   0 -10   2  242.02   10.94
   0 -10  -2  256.32   11.36
   0 -10  -2  228.37   12.26
   0  10   2  220.07   11.12
   0  10  -2  234.65   11.67
   0  10  -2  246.43   12.53
   0  10   2  236.15   12.60
   1 -10   2  314.96   14.41
   1 -10   2  319.84   14.23
  -1 -10  -2  294.81   13.01
   1 -10   2  314.42   14.17
  -1 -10  -2  304.16   13.10
   1 -10   2  307.05   14.44
  -1 -10  -2  321.44   15.19
  -1 -10  -2  307.97   15.66
  -1  10  -2  318.03   14.53
  -1  10  -2  350.04   14.46
  -1  10  -2  303.25   13.95
   1  10   2  330.13   15.12
   1  10   2  313.28   15.83
   2 -10   2  124.26    8.13
  -2 -10  -2  119.53    5.86
   2 -10   2  132.75    7.39
   2 -10   2  119.27    7.01
  -2 -10  -2  115.65    5.85
  -2 -10  -2  124.00    8.97
  -2 -10  -2  113.53    8.88
   2  10   2  108.00    8.30
  -2  10  -2  120.62    6.59
  -2  10  -2  105.70    7.84
  -2  10  -2  119.58    6.92
   3 -10   2   15.44    2.97
  -3 -10  -2   14.83    2.06
  -3 -10  -2   18.51    5.14
   3 -10   2   16.57    4.02
   3  10   2   20.68    4.63
   3  10   2   12.88    4.94
  -3  10  -2   13.66    1.51
  -3  10  -2   15.38    1.58
   3  10   2   12.00    5.13
  -3  10  -2   12.83    4.20
  -3  10  -2   17.16    3.15
   3  10   2   14.66    2.08
   4 -10   2  742.61   28.32
  -4 -10  -2  726.43   26.59
   4  10   2  724.42   33.23
  -4  10  -2  738.03   28.54
   4  10   2  695.36   26.44
  -4  10  -2  721.84   31.65
   4  10   2  721.80   33.01
   5 -10   2    2.66    2.47
  -5 -10  -2    3.45    1.79
   5  10   2    1.23    5.12
  -5  10  -2    2.04    2.53
   5  10   2   -3.34    4.16
  -5  10  -2    2.32    4.02
   5  10   2    2.34    1.71
   6 -10   2    5.51    3.12
  -6 -10  -2    4.17    2.18
   6  10   2    2.80    4.14
   6  10   2   10.97    6.39
  -6  10  -2    2.04    2.82
   6  10   2    0.70    1.94
  -6  10  -2    7.62    4.55
  -7 -10  -2   10.89    3.22
   7 -10   2    0.78    2.87
   7  10   2   12.41    7.00
   7  10   2   11.77    2.74
  -7  10  -2   -1.90    4.35
   7  10   2   13.56    7.36
   8 -10   2   21.08    5.11
  -8 -10  -2   28.56    5.09
  -8  10  -2   27.43    8.04
   8  10   2    9.29    6.63
   8  10   2   12.48    6.20
   8 -11  -2   17.32    4.18
   8 -11  -2   11.70    5.25
   8  11  -2   18.36    7.04
   8  11  -2   20.91    8.03
   8  11  -2   10.87    2.39
  -8  11   2   22.61    5.84
   7 -11  -2   12.75    3.32
   7 -11  -2    7.53    2.58
   7 -11  -2    5.13    4.57
   7  11  -2    2.39    5.55
   7  11  -2    4.97    1.39
  -7  11   2    1.93    3.98
   7  11  -2   -0.82    4.32
   6 -11  -2    5.84    2.35
   6 -11  -2    7.57    2.43
   6 -11  -2    5.62    4.94
   6  11  -2    5.96    5.48
   6  11  -2   10.48    6.58
  -6  11   2    9.99    5.22
   5 -11  -2   62.52    4.35
   5 -11  -2   54.04    8.55
  -5 -11   2   78.04   10.16
   5  11  -2   44.22    8.14
   5  11  -2   56.66    8.95
  -5  11   2   69.65    9.31
  -4 -11   2    3.11    4.23
   4 -11  -2    1.21    1.26
   4 -11  -2    3.60    4.14
   4 -11  -2    2.22    1.34
   4  11  -2   -0.39    4.02
  -4  11   2   -0.15    3.56
  -4  11   2    0.38    1.45
   3 -11  -2    7.28    2.19
  -3 -11   2    3.21    3.51
   3 -11  -2    1.87    3.13
   3 -11  -2    2.57    1.50
   3  11  -2    2.50    3.19
  -3  11   2    3.65    1.62
  -3  11   2    9.61    2.41
   2 -11  -2  131.83    7.89
   2 -11  -2  139.98    9.22
   2 -11  -2  134.58    8.95
  -2 -11   2  128.08    5.13
   2 -11  -2  141.95    6.91
  -2 -11   2  139.83   10.09
  -2 -11   2  133.90    5.09
  -2 -11   2  124.37    9.76
   2  11  -2  126.18    9.24
  -2  11   2  129.31    7.87
   2  11  -2  148.88   10.66
  -2  11   2  143.13    6.93
  -1 -11   2  223.35   12.67
  -1 -11   2  205.52    9.17
   1 -11  -2  199.06   11.01
  -1 -11   2  211.03   11.96
  -1 -11   2  214.67    9.28
   1 -11  -2  212.97   10.15
   1 -11  -2  216.62   11.29
   1 -11  -2  211.33   11.15
  -1  11   2  214.82   11.52
   1  11  -2  186.36   12.14
   1  11  -2  197.32   11.51
  -1  11   2  223.46   10.12
   0 -11  -2  314.50   14.53
   0 -11   2  308.84   13.68
   0 -11  -2  331.60   14.17
   0 -11  -2  322.32   15.63
   0 -11  -2  299.56   13.88
   0 -11   2  313.15   13.70
   0 -11   2  309.42   14.98
   0 -11   2  275.19   14.88
   0  11   2  342.73   16.03
   0  11   2  303.08   14.15
   0  11  -2  336.59   15.57
   0  11  -2  292.30   14.44
  -1 -11  -2  148.49    7.79
   1 -11   2  169.70    9.06
  -1 -11  -2  150.68    9.59
   1 -11   2  162.40    9.07
  -1 -11  -2  150.97   10.18
  -1 -11  -2  153.96    7.84
   1 -11   2  158.62    9.11
   1 -11   2  158.05    9.01
   1  11   2  147.92    9.22
  -1  11  -2  155.29    8.73
  -1  11  -2  144.63    8.83
   1  11   2  166.10   10.94
   2 -11   2   62.95    4.82
   2 -11   2   71.02    5.32
   2 -11   2   58.84    5.84
  -2 -11  -2   58.54    3.95
  -2 -11  -2   70.22    6.96
  -2 -11  -2   59.69    3.97
  -2  11  -2   59.79    4.79
  -2  11  -2   57.56    6.02
   2  11   2   61.57    6.28
  -2  11  -2   68.20    5.18
   2  11   2   62.55    8.09
   3 -11   2   55.87    4.81
  -3 -11  -2   40.63    7.05
   3  11   2   64.23    8.45
   3  11   2   65.38    3.75
  -3  11  -2   59.38    3.49
  -3  11  -2   58.93    5.00
  -3  11  -2   76.07    7.35
  -3  11  -2   63.27    3.56
   3  11   2   61.68    8.39
   4 -11   2  765.06   28.73
   4  11   2  709.81   33.61
   4  11   2  749.28   26.62
   4  11   2  723.93   33.65
  -4  11  -2  713.12   28.75
  -4  11  -2  736.65   32.30
   5 -11   2   48.48    4.91
  -5 -11  -2   46.29    3.31
  -5  11  -2   46.82    5.44
   5  11   2   41.67    8.27
  -5  11  -2   36.71    7.10
   5  11   2   37.51    7.51
  -6 -11  -2  247.33   11.01
   6 -11   2  254.85   12.91
  -6  11  -2  239.45   16.60
  -6  11  -2  240.13   12.99
   6  11   2  256.10   18.46
   6  11   2  277.73   21.65
   6  11   2  241.62   10.81
  -7 -11  -2   83.25    5.67
   7 -11   2   71.79    7.07
   7 -11   2   73.97    7.21
  -7  11  -2   83.49   11.90
   7  11   2   92.31   13.66
   7  11   2   83.31    5.60
   7  11   2   59.24   10.01
  -8 -11  -2  108.12    7.78
   8 -11   2  105.01    8.94
   8  11   2  105.32   15.32
  -8  11  -2   99.40   13.07
   7 -12  -2  179.76    9.47
   7 -12  -2  198.79   16.16
   7 -12  -2  176.90    9.10
   7  12  -2  225.50   18.13
   7  12  -2  168.56   16.31
   6 -12  -2  254.49   17.53
   6 -12  -2  274.99   14.43
   6 -12  -2  244.13   11.02
   6  12  -2  298.73   20.18
   6  12  -2  236.21   17.61
   5 -12  -2   18.29    6.21
   5 -12  -2   22.71    2.70
   5 -12  -2   22.74    3.74
   5  12  -2   18.07    5.96
   5  12  -2   17.21    6.43
   4 -12  -2  113.38    5.57
  -4 -12   2  106.76   10.62
   4 -12  -2  103.35    9.19
   4  12  -2  104.86   11.23
  -4  12   2  112.66    5.50
   3 -12  -2  234.14   13.90
  -3 -12   2  223.02   14.14
   3 -12  -2  221.49   10.72
   3 -12  -2  223.63    9.59
  -3  12   2  229.48   10.71
   3  12  -2  221.35   15.03
  -3  12   2  224.92    9.62
   2 -12  -2  330.38   15.49
  -2 -12   2  356.42   12.28
   2 -12  -2  340.37   14.21
   2 -12  -2  321.95   16.56
  -2 -12   2  326.33   17.71
  -2 -12   2  328.87   12.17
   2 -12  -2  349.01   19.04
   2  12  -2  317.60   17.16
  -2  12   2  361.55   15.74
  -2  12   2  357.29   14.79
   2  12  -2  344.79   18.57
  -1 -12   2  149.51   10.04
  -1 -12   2  159.75   10.55
   1 -12  -2  159.52    9.40
  -1 -12   2  151.46    7.48
   1 -12  -2  150.62    9.37
   1 -12  -2  160.64    9.57
   1 -12  -2  159.19    8.58
  -1 -12   2  147.19    7.42
  -1  12   2  154.06    8.33
   1  12  -2  163.44   11.16
  -1  12   2  155.22    9.85
   0 -12  -2  716.85   27.44
   0 -12   2  672.42   28.82
   0 -12  -2  680.55   31.07
   0 -12  -2  706.90   27.35
   0 -12   2  691.03   26.94
   0 -12   2  683.66   26.96
   0 -12   2  692.59   28.46
   0 -12  -2  674.19   27.88
   0  12  -2  676.32   28.91
   0  12   2  660.87   27.47
   0  12  -2  668.71   28.12
   0  12   2  765.95   29.84
  -1 -12  -2   91.93    7.36
  -1 -12  -2   72.12    7.18
   1 -12   2   84.06    6.46
   1 -12   2   85.05    6.35
   1 -12   2   75.12    6.12
  -1 -12  -2   76.27    5.36
   1 -12   2   92.05    6.89
  -1 -12  -2   83.36    5.47
   1  12   2   90.85    6.89
   1  12   2   91.29    8.63
  -1  12  -2   77.02    6.24
  -1  12  -2   91.11    7.04
  -2 -12  -2   57.15    7.63
   2 -12   2   52.78    6.72
   2 -12   2   51.65    6.29
  -2 -12  -2   44.83    3.47
   2 -12   2   41.71    4.64
   2 -12   2   49.08    4.33
  -2  12  -2   45.35    4.26
   2  12   2   48.34    7.62
  -2  12  -2   41.53    6.00
  -2  12  -2   43.27    4.62
   2  12   2   42.79    6.22
  -2  12  -2   43.06    4.52
  -3 -12  -2   80.43    4.12
   3 -12   2   75.67    5.77
  -3 -12  -2   92.41    8.48
   3  12   2   93.30    9.08
   3  12   2   85.75    8.43
  -3  12  -2   54.82    5.49
  -3  12  -2   81.14    4.50
  -3  12  -2   77.20    4.92
  -3  12  -2   79.95    7.82
  -4 -12  -2  114.20    4.70
   4 -12   2  108.99    6.96
  -4  12  -2  112.10    9.89
  -4  12  -2  103.51    6.98
   4  12   2   92.82   10.17
   4  12   2  109.40   11.17
  -5 -12  -2    1.80    0.91
   5 -12   2    8.11    2.90
  -5  12  -2    1.79    3.48
   5  12   2    8.79    5.75
   5  12   2    0.93    4.92
  -5  12  -2   -0.18    2.42
   5  12   2    4.05    1.17
   6 -12   2   -1.01    2.32
  -6  12  -2   -2.58    2.82
   6  12   2    1.90    4.42
  -6  12  -2  -11.01    3.16
   6  12   2   -2.81    5.00
   6  12   2    1.10    1.39
   7 -12   2  244.60   12.95
  -7  12  -2  218.57   17.10
   7  12   2  247.81   19.02
   7  12   2  256.68   19.89
   7 -13  -2   41.62    9.19
   7  13  -2   36.94    9.51
   7  13  -2   38.77    9.07
   6 -13  -2    0.39    3.58
   6 -13  -2    1.64    1.18
   6 -13  -2    2.47    1.41
   6  13  -2   -7.05    5.19
   6  13  -2   -3.21    5.22
   5 -13  -2   27.65    1.92
   5 -13  -2   31.13    2.14
   5 -13  -2   28.84    6.83
   5  13  -2   25.52    7.83
   5  13  -2   19.08    7.07
   4 -13  -2    1.43    1.47
   4 -13  -2    7.24    4.31
   4 -13  -2    2.94    1.13
  -4 -13   2   -0.88    3.49
   4  13  -2   12.75    5.90
  -4  13   2    2.47    1.25
   3 -13  -2  253.53   11.90
   3 -13  -2  252.75   14.96
  -3 -13   2  253.15   15.66
   3 -13  -2  243.86   10.47
  -3  13   2  230.81   10.39
  -3  13   2  245.27   11.74
   3  13  -2  320.84   17.97
   2 -13  -2   64.31    6.55
   2 -13  -2   84.66    7.67
  -2 -13   2   73.10    7.91
  -2 -13   2   79.92    3.30
   2 -13  -2   66.31    5.05
  -2 -13   2   75.49    3.21
   2 -13  -2   71.04    6.03
  -2  13   2   82.47    6.61
   2  13  -2   85.42    9.16
  -2  13   2   68.77    5.05
  -1 -13   2  112.70    6.15
  -1 -13   2  106.21   10.10
   1 -13  -2  113.48    7.27
   1 -13  -2  110.25    7.99
   1 -13  -2  100.29    7.82
  -1 -13   2  107.63    6.02
  -1 -13   2  109.42    9.08
  -1  13   2  111.84    8.70
   1  13  -2  106.62    8.16
  -1  13   2  103.00    6.68
   1  13  -2   90.97    8.88
   0 -13  -2  119.13    8.39
   0 -13   2  133.24    7.75
   0 -13   2  122.34    8.72
   0 -13  -2  129.35    7.91
   0 -13   2  123.13    7.60
   0 -13   2  118.48    9.06
   0 -13  -2  142.11    8.13
   0 -13  -2  124.82    9.21
   0  13   2  117.65   11.33
   0  13  -2  123.92    8.53
   0  13  -2  143.35    9.90
   0  13   2  127.90    8.23
   1 -13   2  111.14    7.95
  -1 -13  -2  110.18    8.46
   1 -13   2  105.46    7.61
   1 -13   2  114.37    7.99
   1 -13   2  104.53    7.55
  -1 -13  -2  115.00    6.69
  -1 -13  -2  103.93    6.50
  -1  13  -2  103.32    7.35
   1  13   2  114.77    8.13
   1  13   2  109.27    9.84
  -1  13  -2   97.31    7.91
  -2 -13  -2    3.22    1.60
  -2 -13  -2    4.18    1.75
   2 -13   2    4.04    2.38
   2 -13   2    1.26    3.03
  -2 -13  -2    5.19    3.53
   2 -13   2    7.13    3.52
  -2  13  -2    3.85    2.53
   2  13   2    1.20    3.69
  -2  13  -2    6.42    2.58
   2  13   2   10.80    4.10
   2  13   2    0.47    3.61
  -2  13  -2    2.48    2.52
   3 -13   2   45.78    4.86
  -3 -13  -2   59.90    3.14
   3 -13   2   50.63    7.63
  -3 -13  -2   55.84    3.39
  -3  13  -2   53.00    3.91
  -3  13  -2   52.64    4.99
   3  13   2   42.08    8.18
   3  13   2   63.77    8.96
  -3  13  -2   61.54    7.79
  -3  13  -2   49.79    4.15
   4 -13   2    4.60    3.97
   4 -13   2    2.35    2.34
  -4  13  -2    1.28    2.34
  -4  13  -2    2.78    3.85
   4  13   2    3.16    3.95
   4  13   2    6.81    5.68
   5 -13   2  108.78    7.19
  -5  13  -2  122.66   11.09
   5  13   2  122.22   12.53
   5  13   2  133.04   22.53
  -5  13  -2  110.35    7.56
   6 -13   2  164.88    9.50
  -6  13  -2  167.70   10.04
   6  13   2  172.26   15.68
   6  13   2  173.89   15.81
  -6  13  -2  166.66   14.04
   7 -13   2   71.79   10.87
   7  13   2   63.89   11.91
  -7  13  -2   61.98   10.05
   7  13   2   68.57   12.60
   7 -14  -2   68.98   11.02
   7  14  -2   89.97   14.38
   7  14  -2   75.90   12.22
   6 -14  -2   88.83   11.53
   6  14  -2   70.69   11.95
   6  14  -2  111.45   14.47
   5 -14  -2   16.58    6.18
   5  14  -2   17.41    7.35
  -4 -14   2  114.33   11.25
   4 -14  -2   88.56   10.67
  -4  14   2   99.37    5.26
   4  14  -2   75.65   11.57
   4  14  -2   92.75   11.82
   3 -14  -2  205.41    8.91
   3 -14  -2  199.12   10.50
  -3 -14   2  223.25   14.41
   3 -14  -2  197.79   13.40
  -3  14   2  190.91    8.79
   3  14  -2  195.56   15.01
  -3  14   2  216.83   10.58
  -2 -14   2   25.15    1.58
  -2 -14   2   44.13    7.16
   2 -14  -2   50.65    6.91
   2 -14  -2   30.25    4.88
   2  14  -2   49.60    8.10
  -2  14   2   41.45    4.06
  -1 -14   2   24.62    3.23
   1 -14  -2   26.14    4.68
   1 -14  -2   29.87    4.47
   1 -14  -2   21.04    4.41
  -1 -14   2   29.40    5.75
   1 -14  -2   23.10    4.48
  -1 -14   2   22.38    3.16
  -1  14   2   28.00    5.65
   1  14  -2   20.41    5.56
   1  14  -2   21.40    4.77
  -1  14   2   25.10    3.99
   0 -14   2  298.66   16.35
   0 -14   2  319.55   14.69
   0 -14   2  317.39   16.12
   0 -14  -2  316.82   14.91
   0 -14  -2  312.08   15.65
   0 -14   2  315.73   14.48
   0 -14  -2  308.90   16.85
   0 -14  -2  321.29   14.99
   0  14   2  301.92   15.11
   0  14  -2  324.79   16.07
   0  14   2  351.03   17.58
   0  14  -2  306.79   17.03
  -1 -14  -2   95.83    6.10
  -1 -14  -2   78.11   10.01
  -1 -14  -2   85.71    5.96
   1 -14   2   86.09    7.25
   1 -14   2   84.67    7.20
   1 -14   2   75.93    6.80
   1 -14   2   90.04    7.16
   1  14   2   91.65    7.38
  -1  14  -2   89.84    7.22
   1  14   2   93.24    9.40
  -1  14  -2   85.24    6.94
  -1  14  -2   96.11    7.97
  -2 -14  -2   74.91    8.34
  -2 -14  -2   81.36    4.99
  -2 -14  -2   84.82    5.03
   2 -14   2   85.01    6.53
   2 -14   2   69.19    7.27
   2  14   2  101.78   10.47
  -2  14  -2   75.67    6.29
  -2  14  -2   82.92    6.64
   2  14   2  102.45    9.16
  -2  14  -2   78.94    6.22
   3 -14   2   24.84    5.68
  -3 -14  -2   27.06    1.74
  -3 -14  -2   31.74    1.95
   3 -14   2   36.21    4.52
  -3  14  -2   32.48    4.62
   3  14   2   25.27    6.73
  -3  14  -2   33.68    3.39
   3  14   2   35.24    8.17
  -3  14  -2   24.51    3.23
   4 -14   2   60.20    8.88
   4 -14   2   60.57    5.05
   4  14   2   51.38    8.97
   4  14   2   58.42    9.32
  -4  14  -2   50.62    8.18
  -4  14  -2   53.72    5.23
   5 -14   2   14.31    3.06
   5 -14   2   13.36    5.66
  -5  14  -2   22.41    3.91
  -5  14  -2   16.96    6.06
   5  14   2   16.46    7.44
   6 -14   2   67.33   10.58
   6 -14   2   79.86    5.68
   6  14   2   66.84   11.09
  -6  14  -2   68.30   10.61
   6  14   2   73.96   11.63
   6  15  -2   14.79    7.96
   6  15  -2   21.03    7.38
   5 -15  -2    2.84    4.90
   5  15  -2   -2.11    5.69
   5  15  -2   -1.85    3.59
  -4 -15   2    2.79    4.77
   4 -15  -2    5.59    4.70
   4  15  -2    5.79    5.12
  -4  15   2   12.42    2.06
   3 -15  -2   83.96    8.80
   3 -15  -2   84.53    6.55
   3 -15  -2   89.70    4.93
  -3 -15   2   96.69    9.83
   3  15  -2   71.42   10.46
  -3  15   2   81.00    4.81
  -3  15   2   98.96    6.64
  -2 -15   2   56.38    8.36
   2 -15  -2   62.94    7.73
   2 -15  -2   67.27    5.21
   2 -15  -2   55.55    5.91
  -2  15   2   62.13    6.46
   2  15  -2   50.61    8.55
  -2  15   2   61.01    5.01
   1 -15  -2   40.59    6.16
  -1 -15   2   39.59    3.82
   1 -15  -2   35.62    5.99
  -1 -15   2   43.22    4.01
  -1 -15   2   32.28    6.47
   1 -15  -2   38.57    5.70
   1 -15  -2   47.96    5.64
   1  15  -2   55.46    8.74
  -1  15   2   46.55    4.91
  -1  15   2   46.26    6.54
   0 -15  -2   13.22    3.65
   0 -15   2   11.23    2.95
   0 -15   2    3.90    3.70
   0 -15   2   10.36    3.22
   0 -15  -2   17.90    4.39
   0 -15  -2   11.97    3.08
   0  15   2   15.94    5.24
   0  15  -2    9.38    4.65
   0  15  -2   14.53    3.77
   0  15   2   11.35    3.42
   1 -15   2  114.66    9.85
   1 -15   2  113.54    8.48
  -1 -15  -2  126.42    7.33
  -1 -15  -2  128.93    9.62
  -1 -15  -2  116.60    7.16
   1 -15   2  122.85    8.66
  -1  15  -2  109.27    8.20
  -1  15  -2  119.15    9.28
  -1  15  -2  106.22    8.51
   1  15   2  113.53    9.05
   1  15   2  131.34   11.23
  -2 -15  -2    5.44    1.93
   2 -15   2   -0.88    3.12
   2 -15   2    1.66    2.17
  -2 -15  -2    4.76    3.76
  -2 -15  -2    2.00    1.70
  -2  15  -2    9.53    2.92
  -2  15  -2   -1.36    2.38
  -2  15  -2    1.39    2.94
   2  15   2   -2.41    4.34
   2  15   2    0.01    3.16
   3 -15   2  198.42   13.02
   3 -15   2  171.53    9.76
  -3  15  -2  174.94    9.77
  -3  15  -2  179.93    8.82
   3  15   2  176.18   14.08
  -3  15  -2  172.07    8.80
   3  15   2  199.29   14.08
   4 -15   2  213.42   10.61
   4 -15   2  223.87   15.07
  -4  15  -2  189.04   10.45
   4  15   2  226.26   17.52
   4  15   2  231.37   16.55
   5 -15   2    2.87    3.40
   5 -15   2   11.49    2.49
   5  15   2    1.30    4.72
   5  15   2    7.23    6.93
  -5  15  -2    0.76    2.88
   6 -15   2   15.96    2.84
   6 -15   2   14.15    6.34
   6  15   2   12.61    7.72
   6  15   2    6.97    7.21
   5 -16  -2   12.45    5.91
   5  16  -2   20.99    6.94
   5  16  -2   14.94    8.13
   4 -16  -2  287.75   17.95
   4  16  -2  269.88   21.83
   4  16  -2  283.11   19.75
  -4  16   2  286.60   11.85
   3 -16  -2   37.12    4.96
  -3 -16   2   47.29    8.40
   3 -16  -2   47.36    7.86
  -3  16   2   35.06    3.08
   3  16  -2   49.54    8.91
  -3  16   2   36.08    4.62
   2 -16  -2   59.26    5.10
   2 -16  -2   61.18    8.39
   2 -16  -2   63.71    6.48
  -2 -16   2   72.25    9.18
  -2  16   2   61.99    6.72
   2  16  -2   70.28   10.37
  -2  16   2   55.44    5.12
   1 -16  -2    0.78    2.69
  -1 -16   2   -0.11    1.88
  -1 -16   2    4.35    4.29
   1 -16  -2   -4.34    2.14
  -1 -16   2    0.26    1.69
  -1  16   2    1.83    2.64
  -1  16   2   -4.85    3.13
   1  16  -2   -1.67    4.59
   0 -16  -2    5.09    3.15
   0 -16  -2    4.34    3.15
   0 -16   2    5.10    2.80
   0 -16   2    2.88    2.67
   0 -16   2    5.98    3.73
   0  16  -2    2.42    4.40
   0  16   2    4.39    4.65
   0  16  -2    2.93    3.16
   0  16   2    0.09    2.70
  -1 -16  -2   -1.45    1.98
  -1 -16  -2   -3.70    3.45
   1 -16   2    4.04    3.21
   1 -16   2    1.58    2.80
  -1 -16  -2    2.56    2.15
   1 -16   2    0.83    2.93
  -1  16  -2    3.37    2.93
  -1  16  -2    1.17    3.02
   1  16   2   -2.47    3.69
  -1  16  -2    6.58    3.97
   1  16   2   -3.41    3.22
  -2 -16  -2  265.32   11.35
  -2 -16  -2  256.14   11.40
   2 -16   2  268.88   13.74
   2 -16   2  276.79   15.70
   2  16   2  248.56   17.48
  -2  16  -2  279.69   13.72
  -2  16  -2  273.79   14.05
  -2  16  -2  268.67   13.63
   2  16   2  279.67   16.83
   3 -16   2    6.65    2.73
   3 -16   2   15.61    5.16
  -3  16  -2    8.93    2.46
   3  16   2    8.98    5.14
  -3  16  -2   -3.02    2.79
   3  16   2    4.22    5.34
  -3  16  -2    7.06    2.37
   4 -16   2   17.58    3.44
   4 -16   2   13.35    5.56
  -4  16  -2   19.99    4.05
   4  16   2   30.79    9.05
   4  16   2   19.47    6.84
   5 -16   2    6.15    2.04
   5 -16   2   15.09    6.06
   5  16   2   19.24    7.79
   5  16   2    7.94    6.32
  -5  16  -2    6.59    4.14
   5 -17  -2   28.40    7.15
   5  17  -2   12.68    7.56
   5  17  -2   22.76    7.32
   4 -17  -2   18.86    6.57
  -4  17   2   19.84    2.57
   4  17  -2   27.23    7.96
   4  17  -2   18.59    7.20
  -3 -17   2    5.51    5.49
   3 -17  -2    2.19    4.22
  -3  17   2    0.32    1.39
  -3  17   2    2.65    2.72
  -3  17   2    2.68    2.71
   3  17  -2    1.89    4.02
   2 -17  -2    6.39    3.86
   2 -17  -2   13.35    4.79
  -2 -17   2   11.58    4.75
   2  17  -2   -0.44    4.90
  -2  17   2    9.64    4.06
  -2  17   2    5.00    2.61
  -2  17   2   -1.67    2.59
  -1 -17   2   -0.20    3.85
   1 -17  -2    3.20    3.08
   1 -17  -2    5.90    3.66
  -1 -17   2   -0.66    1.75
  -1 -17   2    4.57    2.12
  -1  17   2    7.25    4.51
  -1  17   2   -6.01    2.32
   1  17  -2   -0.82    5.26
   0 -17   2   49.73    5.64
   0 -17  -2   55.95    6.37
   0 -17  -2   53.93    5.47
   0 -17   2   49.87    5.92
   0 -17   2   46.40    7.10
   0 -17  -2   55.01    7.22
   0  17   2   41.63    7.73
   0  17   2   55.90    6.78
   0  17  -2   60.62    8.53
   0  17   2   60.21    8.87
  -1 -17  -2    6.73    2.41
  -1 -17  -2   -1.15    1.99
   1 -17   2    6.46    3.46
   1  17   2    1.34    4.73
  -1  17  -2   -3.61    3.43
   1  17   2    5.40    4.75
  -1  17  -2    3.61    3.98
   2 -17   2  119.02   10.19
   2 -17   2  132.08    8.59
  -2 -17  -2  123.24    6.21
  -2  17  -2   99.60    8.19
   2  17   2  137.84   11.63
   2  17   2  137.58   12.93
  -2  17  -2  112.22    8.72
   3 -17   2   14.01    3.58
   3 -17   2   14.21    5.02
   3  17   2   22.80    6.65
   3  17   2    4.38    6.44
  -3  17  -2   11.62    2.79
  -3  17  -2    2.95    3.63
  -3  17  -2   16.31    3.17
   4 -17   2  238.80   16.06
   4 -17   2  206.50   10.20
  -4  17  -2  208.13   10.90
   4  17   2  196.33   16.29
   4  17   2  231.82   18.64
   5 -17   2    6.74    6.00
   5  17   2   13.12    6.27
   5  17   2   10.26    8.28
   4 -18  -2  259.06   17.23
  -4  18   2  238.08   11.06
   3 -18  -2   -1.81    3.47
  -3  18   2    8.45    3.18
   3  18  -2   -2.56    5.87
   3  18  -2    9.49    6.70
   2 -18  -2   34.15    6.49
  -2 -18   2   23.12    6.18
  -2  18   2   27.81    4.12
  -2  18   2   16.79    3.90
   2  18  -2   26.86    8.69
  -2  18   2   28.29    5.79
   1 -18  -2   46.80    6.72
  -1 -18   2   39.89    4.38
  -1 -18   2   41.67    3.94
  -1 -18   2   39.47    7.27
  -1  18   2   36.55    7.48
  -1  18   2   39.84    5.71
   1  18  -2   32.23    7.89
  -1  18   2   41.17    6.05
   0 -18   2    2.15    2.96
   0 -18  -2    1.23    3.19
   0 -18  -2    7.00    3.34
   0 -18   2   11.13    4.62
   0  18   2    4.40    5.04
   0  18  -2    7.38    4.51
   0  18   2    6.50    4.20
   1 -18   2   20.45    4.94
  -1 -18  -2   17.73    3.93
   1 -18   2   23.92    5.36
  -1 -18  -2   22.76    3.79
  -1  18  -2   15.20    5.07
   1  18   2    6.45    5.92
   1  18   2   21.68    5.89
  -1  18  -2   15.47    4.97
  -2 -18  -2   40.19    3.34
   2 -18   2   50.87    6.09
   2 -18   2   54.17    8.00
  -2  18  -2   41.52    6.86
  -2  18  -2   42.48    6.43
  -2  18  -2   33.87    6.57
   2  18   2   45.65    8.30
   2  18   2   40.11    8.86
   3 -18   2   16.43    3.62
   3 -18   2   17.37    5.42
   3  18   2   11.66    6.21
   3  18   2   17.77    7.72
  -3  18  -2   18.03    3.39
   4 -18   2    5.34    5.31
   4 -18   2    0.41    2.20
   4  18   2    2.08    5.60
   4  18   2   -4.27    4.03
   3 -19  -2    1.30    5.61
   3  19  -2   -0.54    6.68
  -3  19   2    4.50    3.64
   3  19  -2   -0.81    4.72
  -2 -19   2    4.92    4.38
   2 -19  -2    8.87    4.80
  -2  19   2    6.35    4.17
  -2  19   2    3.89    3.51
   2  19  -2   12.43    5.84
   2  19  -2    5.29    6.17
  -1 -19   2    4.55    4.14
   1 -19  -2   -3.12    3.62
  -1 -19   2   -3.58    1.74
  -1  19   2   -1.99    4.47
  -1  19   2   -8.32    2.82
   1  19  -2   -2.68    4.26
   0 -19   2   28.88    6.04
   0 -19  -2   23.82    4.52
   0 -19  -2   21.04    9.37
   0 -19   2   17.57    4.10
   0  19   2   31.30    5.93
   0  19   2   20.80    6.54
   0  19  -2   29.78    7.67
  -1 -19  -2   43.04    5.07
   1 -19   2   42.51    6.58
   1 -19   2   39.34    6.31
  -1  19  -2   42.62    7.37
   1  19   2   56.30    8.04
   1  19   2   44.68   10.99
   2 -19   2    1.46    4.10
   2 -19   2    4.77    3.22
   2  19   2   -1.34    4.32
  -2  19  -2   -0.93    3.38
   2  19   2    2.60    5.97
   3 -19   2    3.04    5.60
   3 -19   2    8.74    2.72
   3  19   2   -2.87    5.28
   3  19   2    3.11    5.27
  -3  19  -2    2.57    2.74
  -1 -20   2    4.23    3.89
   1 -20  -2    3.58    4.24
  -1 -20   2   -2.85    2.23
  -1  20   2   10.32    5.53
  -1  20   2   -4.89    3.65
   1  20  -2    4.44    6.72
   0 -20   2    2.52    3.96
   0 -20  -2   -1.15    2.93
   0  20  -2   -4.01    5.30
   0  20   2   -5.67    3.74
   1 -20   2   33.07    5.92
  -1 -20  -2   39.96    4.84
   1 -20   2   30.36    6.12
   1  20   2   31.32    7.16
  -1  20  -2   27.41    6.90
   1  20   2   25.26    8.14
   9   0  -3   12.66    5.06
  -9   0   3   14.01    5.51
   8   0  -3   13.86    4.64
   8   0  -3    3.28    4.68
  -8   0   3    3.87    3.46
  -7   0   3 1053.90   43.59
   7   0  -3 1110.66   45.18
   7   0  -3 1047.58   43.20
   7   0  -3 1082.11   43.03
   6   0  -3    1.40    2.95
   6   0  -3    3.46    3.23
  -6   0   3   -0.29    2.45
   6   0  -3    1.50    2.23
   6   0  -3    1.00    2.23
   6   0  -3   -2.34    2.42
   5   0  -3  878.18   35.00
   5   0  -3  855.26   33.70
   5   0  -3  805.63   33.78
  -5   0   3  859.30   33.99
   5   0  -3  844.71   33.84
   5   0  -3  889.20   34.64
  -4   0   3    0.21    2.14
   4   0  -3    0.73    1.92
   4   0  -3   -0.23    2.32
   4   0  -3   -2.41    1.73
   4   0  -3    1.28    2.13
   4   0  -3   -2.64    2.06
   3   0  -3  858.81   32.97
   3   0  -3  870.13   33.32
   3   0  -3  877.74   33.29
  -3   0   3  906.51   33.58
   3   0  -3  875.66   33.04
  -3   0   3  888.49   33.15
  -3   0   3  902.56   33.16
   3   0  -3  917.49   33.68
   2   0  -3    0.57    1.09
  -2   0   3    1.03    1.40
  -2   0   3    0.57    1.62
   2   0  -3   -0.09    1.00
   2   0  -3   -0.29    1.35
  -2   0   3    2.28    1.64
  -1   0   3  604.26   21.85
   1   0  -3  614.67   21.92
   1   0  -3  594.86   21.83
   1   0  -3  629.09   22.11
   1   0   3 4908.25  190.87
  -1   0  -3 4349.18  188.15
  -2   0  -3    0.91    1.94
   2   0   3   -1.45    1.30
  -2   0  -3   -0.50    1.20
   2   0   3   -0.36    1.76
  -2   0  -3   -0.66    1.52
   2   0   3    1.93    1.96
   3   0   3  210.41   10.47
  -3   0  -3  177.70    9.00
   3   0   3  192.48    9.51
  -3   0  -3  205.82    9.82
   3   0   3  189.07    9.07
  -3   0  -3  181.03    9.94
  -4   0  -3   -0.21    2.24
   4   0   3   -2.01    1.08
  -4   0  -3   -0.51    2.20
   4   0   3    2.52    2.33
   4   0   3    0.75    2.28
  -4   0  -3   -0.95    2.09
   5   0   3    3.29    3.27
   5   0   3   -0.25    2.00
  -5   0  -3    7.79    3.31
   5   0   3   -0.87    1.48
   5   0   3   -0.04    2.09
   5   0   3    0.75    1.73
   6   0   3   -5.05    2.45
   6   0   3   -1.37    2.41
  -6   0  -3    0.95    3.04
   6   0   3    3.06    2.28
  -7   0  -3   33.70    6.66
   7   0   3   49.08    6.31
   7   0   3   45.99    8.15
   8   0   3   -1.33    4.62
   8   0   3   -7.17    3.54
  -8   0  -3    0.71    4.08
   9   0   3   -6.75    3.87
   9   0   3   -4.71    4.74
  -9   0  -3    5.94    5.22
   9  -1  -3  147.30   13.28
  -9  -1   3  143.32   11.97
   9  -1  -3  134.76   11.37
  -9   1   3  147.90   12.55
   9   1  -3  142.76   13.58
   8  -1  -3    8.34    3.84
   8  -1  -3    0.13    3.83
  -8  -1   3   -2.47    3.23
  -8   1   3   14.26    5.19
   8   1  -3    6.08    5.30
   8   1  -3   -4.07    3.71
   7  -1  -3  505.61   24.29
   7  -1  -3  486.09   22.02
   7  -1  -3  460.95   22.50
  -7  -1   3  467.44   22.65
   7   1  -3  485.13   24.53
   7   1  -3  466.98   23.15
  -7   1   3  484.17   23.41
   6  -1  -3   44.99    6.25
  -6  -1   3   48.86    6.31
   6  -1  -3   47.84    5.85
   6  -1  -3   41.15    7.51
   6  -1  -3   40.73    5.91
   6   1  -3   50.34    6.86
   6   1  -3   37.66    6.54
   6   1  -3   46.23    6.17
   6   1  -3   41.17    5.69
  -6   1   3   47.57    6.85
   5  -1  -3   60.96    5.16
   5  -1  -3   43.32    4.78
   5  -1  -3   45.22    4.82
  -5  -1   3   50.08    5.73
   5  -1  -3   47.75    6.06
  -5   1   3   37.10    5.58
   5   1  -3   42.01    6.05
   5   1  -3   42.16    4.68
   5   1  -3   48.35    5.96
   5   1  -3   46.80    5.47
   5   1  -3   43.59    6.59
   4  -1  -3   18.24    3.46
   4  -1  -3   21.00    3.34
   4  -1  -3   23.13    3.85
   4  -1  -3   23.82    4.11
   4  -1  -3   17.32    3.66
  -4  -1   3   23.59    3.65
   4   1  -3   20.00    3.43
   4   1  -3   24.62    4.23
   4   1  -3   17.03    3.48
   4   1  -3   21.79    3.67
   4   1  -3   15.66    3.74
  -4   1   3   21.61    3.69
   3  -1  -3  210.73   10.34
   3  -1  -3  231.31    9.99
   3  -1  -3  219.40   10.16
  -3  -1   3  215.28    9.89
  -3  -1   3  231.92   11.04
   3  -1  -3  209.42   10.22
   3   1  -3  217.20   10.47
  -3   1   3  208.83   10.28
   3   1  -3  211.68   10.58
  -3   1   3  218.88    9.95
   3   1  -3  213.28    9.78
   3   1  -3  225.33   10.78
   2  -1  -3  697.79   25.63
  -2  -1   3  724.08   26.38
  -2  -1   3  685.99   26.32
  -2  -1   3  698.22   25.55
   2  -1  -3  674.86   25.59
   2   1  -3  722.84   25.53
   2   1  -3  740.00   26.46
  -2   1   3  711.50   26.15
  -2   1   3  680.50   25.71
   2   1  -3  671.10   27.10
   1  -1  -3    8.88    1.39
   1  -1  -3    8.15    1.10
   1  -1  -3    9.63    1.63
  -1  -1   3    9.51    1.70
  -1  -1   3    7.82    1.10
   1  -1  -3    7.12    1.60
  -1  -1   3    8.46    1.73
   1   1  -3    9.63    1.17
  -1   1   3    9.32    1.16
  -1   1   3    8.89    1.37
   1   1  -3   10.79    1.81
  -1   1   3    9.02    1.61
   1   1  -3    6.46    1.58
   0  -1   3    0.72    0.47
   0  -1   3   -0.18    0.52
   0   1   3   -0.09    0.45
   0   1  -3    0.07    0.39
  -1  -1  -3 2085.83  101.74
   1  -1   3 2026.95  102.25
   1   1   3 2110.62  102.77
  -2  -1  -3  668.67   25.78
   2  -1   3  664.85   25.32
   2  -1   3  698.30   24.34
   2  -1   3  672.46   25.48
  -2  -1  -3  720.02   25.34
  -2  -1  -3  675.58   25.02
   2   1   3  703.91   25.31
   2   1   3  655.03   24.89
  -2   1  -3  613.45   26.12
  -2   1  -3  667.72   25.42
  -2   1  -3  652.36   24.30
   2   1   3  678.24   25.87
  -3  -1  -3  320.03   14.95
   3  -1   3  324.71   14.50
   3  -1   3  307.98   14.60
   3  -1   3  332.60   13.51
  -3  -1  -3  338.69   14.35
  -3  -1  -3  335.09   14.44
  -3   1  -3  329.85   13.52
   3   1   3  325.88   15.22
   3   1   3  338.30   14.41
  -3   1  -3  341.68   14.78
  -3   1  -3  336.44   14.87
   3   1   3  344.44   14.24
  -4  -1  -3  224.41   11.27
  -4  -1  -3  217.95   12.05
   4  -1   3  233.49   12.07
  -4  -1  -3  211.71   11.11
   4  -1   3  208.47   10.28
   4  -1   3  204.70   10.12
   4  -1   3  214.00   11.32
  -4   1  -3  233.76   12.01
   4   1   3  217.76   11.99
   4   1   3  207.38   11.88
   4   1   3  226.50   11.00
   4   1   3  212.01   11.06
  -4   1  -3  218.55   11.63
   5  -1   3  339.83   15.09
  -5  -1  -3  353.64   16.20
   5  -1   3  337.86   15.19
   5  -1   3  314.65   15.99
   5  -1   3  336.83   16.88
  -5  -1  -3  344.25   16.21
   5   1   3  323.01   17.08
   5   1   3  334.15   17.00
   5   1   3  320.87   15.59
   5   1   3  327.07   15.69
   5   1   3  330.82   15.91
  -5   1  -3  295.23   16.06
   6  -1   3   43.00    4.77
  -6  -1  -3   59.20    7.12
   6  -1   3   49.10    5.22
   6  -1   3   54.52    7.75
   6   1   3   50.98    5.59
  -6   1  -3   45.89    6.98
   6   1   3   64.19    8.61
   6   1   3   43.85    6.33
   6   1   3   52.17    6.41
  -7  -1  -3   46.36    7.02
   7  -1   3   45.52    6.49
   7  -1   3   46.55    6.08
   7  -1   3   35.02    6.83
   7   1   3   51.11    8.15
   7   1   3   33.26    6.98
  -7   1  -3   26.59    6.09
   8  -1   3  137.90   10.68
  -8  -1  -3  149.83   12.05
   8  -1   3  202.51   14.60
  -8   1  -3  160.13   12.80
   8   1   3  162.43   11.92
   8   1   3  162.16   13.90
   9  -1   3   89.64   12.08
  -9  -1  -3   83.62   13.16
   9  -1   3   85.86    9.23
   9   1   3  102.60   13.50
  -9   1  -3   80.00   10.75
   9   1   3   81.77   10.46
  -9  -2   3    0.08    3.26
   9  -2  -3    2.02    4.66
   9  -2  -3   -4.79    3.23
   9   2  -3    1.68    4.80
  -9   2   3   -3.17    4.05
   9   2  -3   -2.94    4.57
   8  -2  -3   95.71    8.08
  -8  -2   3  111.91    9.47
   8  -2  -3   99.91    8.81
   8  -2  -3   92.05    9.58
   8   2  -3   98.14    9.75
   8   2  -3  100.65   11.01
  -8   2   3   98.12   10.10
   7  -2  -3  742.23   32.79
   7  -2  -3  742.21   30.94
   7  -2  -3  728.65   32.37
  -7  -2   3  724.55   31.38
   7   2  -3  767.60   34.35
   7   2  -3  771.94   33.11
  -7   2   3  695.94   32.41
   6  -2  -3  256.42   14.28
   6  -2  -3  242.92   13.62
  -6  -2   3  270.39   13.64
   6  -2  -3  268.54   13.47
   6  -2  -3  251.39   12.65
   6   2  -3  249.80   14.44
   6   2  -3  222.25   13.38
   6   2  -3  273.93   15.72
  -6   2   3  237.88   14.01
   6   2  -3  225.62   12.70
   5  -2  -3  612.64   24.65
   5  -2  -3  603.28   25.43
  -5  -2   3  619.87   25.08
   5  -2  -3  607.01   25.76
   5  -2  -3  631.28   26.19
   5  -2  -3  616.95   24.99
  -5   2   3  627.21   26.39
   5   2  -3  615.85   26.48
   5   2  -3  596.14   24.76
   5   2  -3  588.49   25.94
   5   2  -3  599.05   27.05
   5   2  -3  615.52   26.67
  -4  -2   3  300.84   13.03
   4  -2  -3  270.54   13.29
   4  -2  -3  273.61   12.53
  -4  -2   3  288.74   14.54
   4  -2  -3  306.53   13.09
   4  -2  -3  295.69   13.79
   4  -2  -3  295.92   13.28
   4   2  -3  278.46   14.17
   4   2  -3  302.49   14.87
   4   2  -3  266.96   13.56
   4   2  -3  275.27   12.68
   4   2  -3  281.98   13.96
  -4   2   3  257.44   13.67
  -3  -2   3 1055.84   37.83
   3  -2  -3 1036.49   38.92
   3  -2  -3 1040.04   38.22
   3  -2  -3 1065.95   37.85
  -3  -2   3 1038.95   39.51
   3  -2  -3 1056.06   39.20
   3   2  -3 1044.62   39.42
   3   2  -3 1009.80   38.54
  -3   2   3 1049.38   39.09
  -3   2   3 1055.34   37.89
   3   2  -3 1029.22   39.08
   3   2  -3 1028.54   39.33
  -2  -2   3  114.73    5.12
   2  -2  -3  108.75    5.33
   2  -2  -3  108.01    6.13
   2  -2  -3  108.73    5.19
  -2  -2   3  107.21    6.41
   2  -2  -3  111.30    5.27
   2   2  -3  100.93    6.36
   2   2  -3  121.14    6.56
  -2   2   3  115.12    5.43
  -2   2   3  104.27    6.12
   2   2  -3  115.02    6.25
   2   2  -3  105.04    5.01
   1  -2  -3   28.77    2.44
  -1  -2   3   33.23    2.98
  -1  -2   3   28.94    2.85
   1  -2  -3   29.06    2.43
   1  -2  -3   29.73    1.44
  -1  -2   3   29.34    1.54
   1  -2  -3   27.01    2.17
   1   2  -3   27.96    1.51
  -1   2   3   29.99    2.26
   1   2  -3   27.25    2.81
   1   2  -3   29.54    2.84
   0  -2  -3  297.93   11.36
   0  -2  -3  316.50   11.94
   0  -2   3  319.27   11.34
   0   2  -3  310.17   11.57
   0   2  -3  288.26   11.29
   0   2   3  305.05   11.60
   0   2  -3  333.10   11.98
   1  -2   3 3065.21  143.72
  -1  -2  -3 2730.75  138.30
   1   2   3 2964.36  141.47
  -2  -2  -3   49.96    4.27
  -2  -2  -3   52.72    3.79
   2  -2   3   59.78    4.13
   2  -2   3   50.63    3.98
  -2  -2  -3   52.53    4.62
   2  -2   3   58.36    2.94
   2   2   3   58.86    4.85
   2   2   3   59.32    4.48
   2   2   3   61.95    3.71
  -2   2  -3   54.64    2.86
  -2   2  -3   56.62    4.11
  -2   2  -3   55.90    4.16
  -3  -2  -3  860.65   33.94
  -3  -2  -3  900.01   33.49
   3  -2   3  901.70   33.44
  -3  -2  -3  893.09   32.63
   3  -2   3  871.23   31.44
   3  -2   3  920.33   33.36
   3   2   3  830.50   33.21
  -3   2  -3  858.17   33.44
  -3   2  -3  888.29   33.26
   3   2   3  818.81   33.80
   3   2   3  855.44   32.37
   3   2   3  872.29   34.00
   4  -2   3   83.15    6.57
   4  -2   3   78.71    6.09
   4  -2   3   82.21    5.12
  -4  -2  -3   79.67    5.95
  -4  -2  -3   74.86    6.23
   4  -2   3   71.47    5.02
  -4   2  -3   79.03    6.35
   4   2   3   85.43    5.78
   4   2   3   63.27    6.82
  -4   2  -3   78.88    6.63
   4   2   3   80.08    6.57
   4   2   3   89.26    6.59
  -5  -2  -3   42.40    5.79
   5  -2   3   43.39    4.23
   5  -2   3   40.38    5.93
   5  -2   3   44.19    5.79
   5  -2   3   39.83    4.39
  -5  -2  -3   47.19    5.84
  -5   2  -3   47.74    5.24
   5   2   3   39.69    6.23
   5   2   3   44.27    5.87
   5   2   3   46.73    7.82
   5   2   3   40.57    5.13
   6  -2   3   28.76    4.19
   6  -2   3   27.27    5.74
  -6  -2  -3   20.94    4.74
   6  -2   3   19.16    4.46
   6  -2   3   23.31    4.16
   6   2   3   21.25    4.05
   6   2   3   35.00    5.47
   6   2   3   28.48    6.64
  -6   2  -3   29.31    5.23
  -7  -2  -3  128.03   10.13
   7  -2   3  130.72    9.14
   7  -2   3  150.32   11.71
   7  -2   3  138.60    8.75
   7   2   3  147.06   12.72
   7   2   3  132.13   10.83
  -7   2  -3  145.45   11.54
   8  -2   3   78.30   10.63
  -8  -2  -3   93.40    9.10
   8  -2   3   84.79   10.32
   8  -2   3   86.40    7.04
   8   2   3   79.08   11.51
   8   2   3   66.08    9.43
  -8   2  -3   99.95   10.06
  -9  -2  -3   -0.88    3.46
   9  -2   3   -5.41    3.81
   9  -2   3   -2.57    5.93
   9   2   3   -4.37    4.13
   9   2   3    2.52    5.38
  -9   2  -3    7.47    5.31
  -9  -3   3   16.34    5.00
   9  -3  -3    0.10    4.55
   9  -3  -3    5.42    4.35
   9   3  -3   10.65    7.04
   9   3  -3    6.97    4.84
  -9   3   3    9.00    5.30
  -8  -3   3    5.33    4.27
   8  -3  -3    5.53    2.77
   8  -3  -3   -3.65    4.02
   8   3  -3    1.07    4.36
  -8   3   3   -7.46    2.76
   8   3  -3   -4.32    3.24
   7  -3  -3   52.76    6.33
  -7  -3   3   55.81    7.10
   7  -3  -3   50.32    7.68
   7  -3  -3   46.31    5.69
   7   3  -3   57.60    9.17
   7   3  -3   59.07    8.04
  -7   3   3   42.06    7.39
   7   3  -3   53.52    7.36
   6  -3  -3  114.26    7.61
  -6  -3   3  127.59    8.41
   6  -3  -3  138.83    8.41
   6  -3  -3  113.59    8.85
  -6   3   3  134.54    9.60
   6   3  -3  105.82    9.36
   6   3  -3  115.35    8.09
   6   3  -3  116.02   10.26
  -5  -3   3   -0.34    1.90
   5  -3  -3    1.14    2.34
   5  -3  -3    1.95    2.07
   5  -3  -3   -2.01    2.28
   5  -3  -3    0.60    1.88
   5  -3  -3   -0.52    2.05
   5   3  -3    2.80    3.10
   5   3  -3    0.42    2.10
   5   3  -3    1.28    1.62
   5   3  -3    2.41    2.90
   4  -3  -3   42.93    4.96
  -4  -3   3   39.61    5.94
   4  -3  -3   36.57    4.41
   4  -3  -3   46.08    3.88
   4  -3  -3   42.91    5.35
  -4  -3   3   50.80    4.29
  -4   3   3   35.81    4.06
   4   3  -3   34.31    5.77
   4   3  -3   33.96    3.34
   4   3  -3   42.33    5.32
   4   3  -3   34.91    5.37
  -4   3   3   43.28    5.65
   4   3  -3   44.84    5.80
   3  -3  -3  196.32    8.85
   3  -3  -3  206.03    9.34
   3  -3  -3  193.50    9.08
  -3  -3   3  207.34   10.79
   3  -3  -3  204.67   10.27
  -3  -3   3  197.76    8.81
   3   3  -3  203.32    8.79
  -3   3   3  207.93    8.99
   3   3  -3  193.35   10.57
  -3   3   3  198.48   10.24
   3   3  -3  196.59   10.73
   3   3  -3  219.80   10.94
   2  -3  -3  543.95   20.39
   2  -3  -3  563.20   20.41
   2  -3  -3  561.64   21.98
   2  -3  -3  610.72   20.87
  -2  -3   3  560.24   22.43
  -2  -3   3  554.38   20.19
   2   3  -3  570.91   22.40
   2   3  -3  560.68   22.52
   2   3  -3  526.86   22.17
  -2   3   3  584.17   20.85
  -2   3   3  570.32   22.12
   2   3  -3  561.75   20.19
   1  -3  -3  839.33   30.45
   1  -3  -3  857.75   29.93
   1  -3  -3  855.39   30.55
  -1  -3   3  854.36   30.84
   1   3  -3  823.72   30.72
  -1   3   3  834.82   29.88
   1   3  -3  817.61   30.71
   1   3  -3  803.25   30.76
   0  -3   3  301.95   11.66
   0  -3  -3  323.29   12.08
   0  -3  -3  326.11   12.60
   0   3   3  301.44   11.77
   0   3  -3  323.04   11.75
   0   3   3  306.34   13.16
   0   3   3  318.55   11.85
   0   3  -3  331.06   12.28
   0   3  -3  317.17   12.41
   0   3   3  308.94   12.04
   0   3  -3  302.35   12.04
  -1  -3  -3 2034.61   67.98
   1  -3   3 1934.02   67.22
  -1  -3  -3 2030.48   66.59
   1   3   3 2005.66   67.83
  -1   3  -3 1775.56   65.67
   1   3   3 1908.01   67.51
  -1   3  -3 1860.48   67.21
   1   3   3 1889.96   66.50
   1   3   3 1821.51   67.47
  -1   3  -3 1928.81   67.01
  -2  -3  -3  993.39   37.78
   2  -3   3 1051.93   37.63
  -2  -3  -3 1030.83   36.45
   2  -3   3 1041.06   37.06
   2   3   3  965.54   36.30
   2   3   3  976.85   37.87
  -2   3  -3 1016.33   37.04
   2   3   3 1061.72   37.98
   2   3   3 1020.84   38.10
  -2   3  -3 1012.19   37.62
   3  -3   3   24.37    3.69
   3  -3   3   25.34    2.15
   3  -3   3   26.31    2.20
   3  -3   3   19.87    3.67
  -3  -3  -3   24.48    3.89
  -3  -3  -3   27.14    3.32
   3   3   3   26.16    4.10
   3   3   3   25.36    4.15
   3   3   3   25.63    4.82
  -3   3  -3   30.94    4.07
  -3   3  -3   21.03    3.63
   3   3   3   27.80    3.29
  -4  -3  -3 1461.73   52.72
   4  -3   3 1196.56   49.16
  -4  -3  -3 1456.51   51.21
   4  -3   3 1398.81   52.28
   4  -3   3 1416.22   49.41
   4  -3   3 1480.44   52.13
  -4   3  -3 1414.78   52.55
  -4   3  -3 1341.73   51.73
   4   3   3 1387.26   50.78
   4   3   3 1411.42   53.14
   4   3   3 1376.19   52.42
   4   3   3 1376.92   53.32
   5  -3   3  383.28   15.71
   5  -3   3  385.82   18.27
  -5  -3  -3  410.87   17.59
   5  -3   3  361.86   18.04
   5  -3   3  389.03   15.87
  -5  -3  -3  349.09   19.92
   5   3   3  358.45   19.27
  -5   3  -3  349.75   17.75
   5   3   3  388.96   19.13
  -5   3  -3  378.40   18.67
   5   3   3  413.06   18.90
   5   3   3  366.61   16.83
   6  -3   3  694.61   27.10
   6  -3   3  669.79   29.83
  -6  -3  -3  716.40   29.57
   6  -3   3  674.05   30.10
   6  -3   3  696.95   27.32
  -6   3  -3  685.00   30.02
  -6   3  -3  695.45   30.67
   6   3   3  662.49   28.43
   6   3   3  685.41   29.98
   6   3   3  650.33   31.46
   6   3   3  754.22   30.82
   7  -3   3    6.52    2.45
   7  -3   3    1.93    2.75
   7  -3   3    1.39    4.02
  -7  -3  -3    0.48    2.98
   7   3   3    1.77    4.11
   7   3   3    3.46    5.04
  -7   3  -3   -0.19    3.53
   8  -3   3  342.31   16.45
  -8  -3  -3  331.59   18.07
   8  -3   3  311.88   15.67
   8  -3   3  327.66   19.27
   8   3   3  339.73   21.27
   8   3   3  303.46   18.67
  -8   3  -3  299.24   18.81
   9  -3   3   16.91    5.68
   9  -3   3   30.51    8.48
   9  -3   3   32.35    5.89
  -9  -3  -3   33.02    6.54
   9   3   3   30.20    8.02
  -9   3  -3   31.77    7.53
   9   3   3   34.99    8.20
   9  -4  -3   39.52    8.25
  -9  -4   3   49.52    8.07
   9  -4  -3   31.44    5.90
   9  -4  -3   64.02    5.90
  -9   4   3   59.11    9.61
   9   4  -3   34.77    9.18
   9   4  -3   57.08   11.02
   8  -4  -3   11.42    4.10
  -8  -4   3   13.41    4.30
   8  -4  -3    8.07    4.94
   8   4  -3   14.41    5.43
   8   4  -3    2.92    5.52
  -8   4   3   -0.67    4.21
   7  -4  -3    3.57    2.30
   7  -4  -3   -5.87    2.77
   7  -4  -3   -0.80    2.28
   7  -4  -3   -0.11    1.84
  -7  -4   3    4.19    2.92
  -7   4   3    0.93    3.73
   7   4  -3    0.43    4.49
   7   4  -3    0.89    2.13
   7   4  -3   -1.04    3.22
  -6  -4   3    9.33    3.44
   6  -4  -3    6.07    3.33
   6  -4  -3    6.34    2.87
   6  -4  -3    3.36    2.23
   6  -4  -3    5.24    2.63
   6   4  -3    5.17    2.67
  -6   4   3    9.15    3.71
   6   4  -3   13.06    4.93
   6   4  -3    9.00    4.33
   5  -4  -3  311.12   14.97
  -5  -4   3  313.97   14.37
   5  -4  -3  334.82   14.00
   5  -4  -3  311.18   14.79
   5  -4  -3  334.98   16.56
   5  -4  -3  330.79   14.31
   5   4  -3  314.77   14.23
   5   4  -3  311.95   16.31
   5   4  -3  309.78   16.74
  -5   4   3  324.54   16.47
   5   4  -3  324.63   17.59
  -4  -4   3 1522.44   54.23
   4  -4  -3 1513.23   56.61
  -4  -4   3 1514.73   57.55
   4  -4  -3 1534.84   54.76
   4  -4  -3 1575.84   55.15
   4  -4  -3 1488.60   54.77
   4   4  -3 1508.34   57.28
   4   4  -3 1442.57   54.00
   4   4  -3 1499.13   57.19
  -4   4   3 1515.23   56.70
  -4   4   3 1555.16   54.16
   4   4  -3 1493.13   56.90
  -3  -4   3    6.70    3.23
  -3  -4   3    1.04    1.33
   3  -4  -3    0.40    1.63
   3  -4  -3    1.90    1.62
   3  -4  -3   -0.10    2.20
   3  -4  -3    1.87    1.46
   3   4  -3    2.20    1.31
  -3   4   3    1.39    2.55
   3   4  -3    1.63    2.05
  -3   4   3    3.86    1.68
   3   4  -3    2.77    2.95
   3   4  -3    7.43    2.68
   2  -4  -3   74.30    5.04
  -2  -4   3   76.68    5.73
   2  -4  -3   72.53    4.06
  -2  -4   3   67.48    3.10
   2  -4  -3   65.40    3.37
  -2  -4   3   73.86    5.36
   2   4  -3   76.89    5.60
  -2   4   3   75.25    4.12
   2   4  -3   79.41    5.40
  -2   4   3   71.25    5.00
   2   4  -3   79.55    5.87
   2   4  -3   74.37    3.11
  -2   4   3   69.36    3.46
   1  -4  -3  708.80   24.86
   1  -4  -3  708.96   26.87
  -1  -4   3  758.43   27.44
   1  -4  -3  681.99   26.15
  -1  -4   3  711.59   27.20
   1  -4  -3  741.18   26.93
  -1   4   3  726.92   24.87
   1   4  -3  749.12   27.43
   1   4  -3  732.12   27.20
   1   4  -3  685.53   27.05
   0  -4   3  306.51   12.03
   0  -4   3  311.55   12.84
   0  -4  -3  334.29   13.11
   0  -4  -3  313.88   12.27
   0  -4  -3  314.54   12.44
   0   4  -3  316.97   12.10
   0   4  -3  373.23   13.81
   0   4   3  300.87   12.40
   0   4   3  296.61   12.17
   0   4  -3  323.25   12.86
   0   4  -3  311.58   12.62
   0   4   3  335.93   13.21
  -1  -4  -3  538.80   20.58
   1  -4   3  551.26   19.60
  -1  -4  -3  491.10   18.90
   1  -4   3  491.11   20.46
   1   4   3  508.69   20.93
  -1   4  -3  497.20   18.41
  -1   4  -3  526.76   19.56
   1   4   3  513.54   20.20
   1   4   3  555.75   19.03
  -1   4  -3  533.07   19.90
  -1   4  -3  514.13   18.47
   1   4   3  479.48   20.22
   2  -4   3  276.96   11.98
   2  -4   3  312.21   12.92
  -2  -4  -3  311.01   13.33
  -2  -4  -3  279.55   11.44
  -2   4  -3  290.81   12.20
  -2   4  -3  296.52   12.98
   2   4   3  271.57   13.30
   2   4   3  275.03   13.00
   2   4   3  260.96   13.12
   2   4   3  284.09   11.39
   3  -4   3  950.36   36.76
   3  -4   3  981.06   36.00
  -3  -4  -3  969.91   35.24
  -3  -4  -3 1006.92   37.52
   3  -4   3  952.74   33.09
   3  -4   3  983.78   33.12
   3   4   3  933.62   37.53
  -3   4  -3  927.59   35.96
   3   4   3  942.86   37.36
   3   4   3  951.02   37.24
  -3   4  -3  931.40   36.81
   3   4   3  974.10   35.09
   4  -4   3   77.46    4.05
   4  -4   3   75.54    4.00
   4  -4   3   82.91    6.11
  -4  -4  -3   79.60    5.56
  -4  -4  -3   78.29    6.51
   4   4   3   79.99    7.18
  -4   4  -3   62.66    5.71
  -4   4  -3   66.15    6.55
   4   4   3   77.95    7.08
   4   4   3   79.45    5.31
  -5  -4  -3  112.91    8.90
   5  -4   3  115.76    6.02
   5  -4   3  105.87    5.96
  -5  -4  -3  115.32    7.60
   5  -4   3  112.68    8.29
   5   4   3  109.60   10.37
  -5   4  -3  119.60    8.36
   5   4   3  120.55   10.16
   5   4   3  119.72    7.33
  -5   4  -3  114.84    8.73
   6  -4   3    4.85    3.85
   6  -4   3    4.71    2.43
   6  -4   3    5.54    3.24
   6  -4   3    0.72    1.67
  -6  -4  -3   -1.65    3.06
  -6   4  -3   -1.29    3.05
   6   4   3   -1.30    2.54
   6   4   3   -0.69    4.33
  -6   4  -3    7.04    3.82
   6   4   3    4.11    3.91
   7  -4   3  285.00   16.19
   7  -4   3  240.64   11.93
   7  -4   3  257.49   12.41
  -7  -4  -3  247.27   14.17
  -7   4  -3  250.02   15.86
   7   4   3  255.64   16.12
   7   4   3  234.12   17.11
   8  -4   3  104.69   10.45
   8  -4   3  129.90    7.70
  -8  -4  -3  129.98   10.25
   8  -4   3  111.46    7.98
   8   4   3  125.05   16.85
   8   4   3  101.88   10.82
   9  -4   3   25.24    7.51
  -9  -4  -3   47.50    7.59
   9  -4   3   27.82    5.40
   9   4   3   36.66    9.89
  -9   4  -3   40.08    8.42
   9  -5  -3   47.25    8.19
  -9  -5   3   66.16    8.61
   9   5  -3   61.19   10.08
  -9   5   3   56.72    9.86
   9   5  -3   58.97   11.28
   8  -5  -3    9.02    3.48
  -8  -5   3    3.94    3.60
   8  -5  -3    7.23    2.82
   8  -5  -3   -3.56    3.61
   8   5  -3    7.65    5.67
   7  -5  -3   40.97    5.74
  -7  -5   3   33.59    5.32
   7  -5  -3   26.70    5.75
   7  -5  -3   39.69    4.15
   7  -5  -3   44.50    5.27
   7   5  -3   32.35    7.48
   7   5  -3   29.33    7.06
   7   5  -3   30.59    4.69
  -7   5   3   37.14    7.28
   6  -5  -3  439.37   18.10
   6  -5  -3  406.30   19.44
   6  -5  -3  429.33   19.28
  -6  -5   3  425.91   18.67
   6  -5  -3  406.47   17.60
  -6   5   3  426.22   21.42
   6   5  -3  454.88   22.25
   6   5  -3  405.55   22.47
   6   5  -3  416.48   18.28
   5  -5  -3  111.80    7.38
   5  -5  -3  105.61    6.98
   5  -5  -3  106.78    6.31
  -5  -5   3  106.53    6.53
   5  -5  -3  107.71    6.10
  -5   5   3  101.96    8.78
   5   5  -3   85.77    8.02
   5   5  -3   96.72    6.20
   5   5  -3   93.70    8.34
   5   5  -3  113.60    9.93
  -4  -5   3   48.45    3.78
  -4  -5   3   50.04    7.05
   4  -5  -3   48.66    3.69
   4  -5  -3   45.57    4.08
   4  -5  -3   55.48    5.65
   4  -5  -3   50.23    4.19
   4   5  -3   46.30    3.59
  -4   5   3   57.18    5.91
   4   5  -3   55.10    7.24
   4   5  -3   53.91    6.57
  -4   5   3   47.94    3.78
  -3  -5   3  128.37    8.90
   3  -5  -3  125.60    6.28
   3  -5  -3  130.09    6.77
   3  -5  -3  128.81    6.27
   3  -5  -3  140.12    8.42
  -3  -5   3  133.91    5.87
   3   5  -3  125.75    8.90
  -3   5   3  128.99    8.47
   3   5  -3  145.02    8.95
  -3   5   3  127.54    6.28
   3   5  -3  123.88    8.58
   3   5  -3  140.52    5.81
  -3   5   3  133.44    6.36
  -2  -5   3    3.75    2.18
   2  -5  -3    0.63    1.63
  -2  -5   3    2.70    2.56
   2  -5  -3    3.06    2.20
   2  -5  -3    1.16    1.50
   2  -5  -3    2.39    0.89
  -2   5   3    1.94    1.40
  -2   5   3    2.34    0.94
   2   5  -3   -1.04    2.35
  -2   5   3   -0.75    1.43
   2   5  -3    0.24    1.63
   2   5  -3    2.32    1.90
  -1  -5   3  223.53   10.60
   1  -5  -3  215.85   10.10
  -1  -5   3  231.94   10.77
   1  -5  -3  238.85    9.75
   1  -5  -3  238.74   10.33
   1  -5  -3  222.57    8.40
  -1  -5   3  210.95    7.98
   1   5  -3  224.38   10.53
  -1   5   3  236.25    9.78
  -1   5   3  211.11    8.34
   1   5  -3  223.10   10.74
   0  -5   3   35.25    2.61
   0  -5  -3   36.60    3.55
   0  -5   3   30.25    2.98
   0  -5   3   31.32    3.18
   0  -5  -3   31.07    2.95
   0   5  -3   31.16    3.06
   0   5  -3   33.75    2.59
   0   5  -3   30.69    3.79
   0   5   3   32.72    2.82
   0   5   3   36.02    2.84
   0   5   3   34.19    3.85
  -1  -5  -3    1.94    1.78
  -1  -5  -3    3.17    1.51
  -1  -5  -3    1.64    1.69
   1  -5   3    3.12    1.77
   1  -5   3   -1.02    1.45
   1   5   3    2.76    1.28
  -1   5  -3    0.03    1.57
  -1   5  -3    1.59    1.66
   1   5   3    3.01    2.36
   1   5   3    0.83    1.86
  -1   5  -3    0.63    1.04
  -1   5  -3    2.23    1.18
   1   5   3    3.41    1.92
  -2  -5  -3  631.32   26.54
  -2  -5  -3  695.75   24.55
   2  -5   3  671.09   26.18
   2  -5   3  682.50   25.22
   2   5   3  670.87   26.63
   2   5   3  719.21   24.54
   2   5   3  566.61   26.44
  -2   5  -3  664.08   26.25
   2   5   3  690.51   26.97
   3  -5   3 1122.97   41.72
   3  -5   3 1094.21   40.33
  -3  -5  -3 1069.84   39.50
  -3  -5  -3 1086.32   42.26
   3   5   3 1117.97   39.43
  -3   5  -3 1052.97   40.34
   3   5   3 1081.57   42.18
   3   5   3 1117.34   42.32
  -3   5  -3 1105.03   41.80
   3   5   3 1065.12   42.44
   4  -5   3  912.79   36.78
   4  -5   3 1035.26   33.37
   4  -5   3  941.57   33.31
   4  -5   3  909.52   37.93
  -4  -5  -3  839.63   40.12
  -4  -5  -3  979.72   36.17
   4   5   3 1029.82   36.09
   4   5   3  976.81   38.98
  -4   5  -3  969.70   38.42
   4   5   3 1040.18   39.75
   4   5   3  980.71   39.03
  -4   5  -3  940.28   36.95
  -5  -5  -3   37.87    4.80
   5  -5   3   33.03    2.57
   5  -5   3   33.44    5.08
   5  -5   3   28.34    2.62
  -5  -5  -3   32.59    5.59
  -5   5  -3   28.20    4.90
  -5   5  -3   36.45    5.78
   5   5   3   37.62    6.11
   5   5   3   42.05    7.13
   5   5   3   37.65    4.61
  -6  -5  -3  297.30   14.64
   6  -5   3  277.92   11.98
   6  -5   3  277.67   12.37
   6  -5   3  290.31   15.85
   6   5   3  296.11   17.04
  -6   5  -3  288.76   16.83
   6   5   3  296.36   17.66
  -6   5  -3  274.03   15.30
  -7  -5  -3    6.17    3.14
   7  -5   3    4.19    2.37
   7  -5   3    4.10    3.72
   7  -5   3   -0.97    1.54
   7   5   3   -2.95    4.19
   7   5   3    7.30    4.46
  -7   5  -3   -1.07    4.19
   8  -5   3   -3.17    3.20
   8  -5   3    5.00    2.09
   8  -5   3   -0.79    2.45
  -8  -5  -3    2.61    3.34
   8   5   3    2.15    4.64
   8   5   3    6.50    6.30
  -8   5  -3    4.71    4.34
   9  -5   3    6.35    5.15
  -9  -5  -3   21.43    5.71
   9  -5   3   -4.80    2.58
   9   5   3   10.63    5.78
   9   5   3    6.68    5.00
  -9   5  -3    5.54    5.13
   9  -6  -3    4.37    3.54
   9  -6  -3    1.24    4.54
   9  -6  -3   23.54    7.15
  -9  -6   3   23.89    4.88
   9   6  -3   11.73    5.84
   9   6  -3    4.41    4.31
   9   6  -3    7.76    7.07
  -9   6   3   21.89    7.26
   8  -6  -3   23.02    5.67
   8  -6  -3   39.65    4.18
  -8  -6   3   37.68    5.97
   8  -6  -3   30.99    4.51
   8   6  -3   28.16    7.93
  -8   6   3   24.87    6.94
   8   6  -3   39.15    8.39
   7  -6  -3   25.00    3.74
  -7  -6   3   23.69    4.41
   7  -6  -3   20.42    3.65
   7  -6  -3   23.07    4.95
   7  -6  -3   27.22    4.74
  -7   6   3   16.27    5.80
   7   6  -3   22.84    7.03
   7   6  -3   22.73    6.73
   6  -6  -3   13.50    3.83
  -6  -6   3   16.49    3.34
   6  -6  -3   15.72    2.89
   6  -6  -3   15.91    3.60
   6  -6  -3   13.33    2.73
   6   6  -3   14.63    5.47
   6   6  -3   17.94    6.04
   6   6  -3    8.59    2.40
  -6   6   3   10.14    4.87
  -5  -6   3   32.20    3.91
  -5  -6   3   28.33    6.49
   5  -6  -3   35.98    4.51
   5  -6  -3   29.76    3.31
   5  -6  -3   41.57    4.92
   5   6  -3   41.17    6.50
   5   6  -3   32.76    3.36
  -5   6   3   40.41    6.11
   5   6  -3   36.45    6.81
   4  -6  -3  639.00   23.88
   4  -6  -3  610.77   26.56
  -4  -6   3  621.14   27.89
   4  -6  -3  636.43   23.83
  -4  -6   3  621.02   23.12
   4  -6  -3  614.79   23.20
   4   6  -3  610.66   22.96
  -4   6   3  631.58   23.27
  -4   6   3  605.79   26.97
   4   6  -3  615.82   27.03
   4   6  -3  629.19   27.18
   4   6  -3  605.36   27.19
  -3  -6   3  680.32   23.79
   3  -6  -3  683.22   27.60
   3  -6  -3  640.20   24.71
   3  -6  -3  694.58   24.48
  -3  -6   3  664.28   28.25
  -3  -6   3  619.92   27.83
  -3   6   3  694.93   24.87
   3   6  -3  673.16   27.98
   3   6  -3  649.20   28.22
   3   6  -3  664.50   23.70
   3   6  -3  711.54   28.24
  -3   6   3  665.01   24.55
  -3   6   3  692.18   27.73
   2  -6  -3  287.29   13.29
   2  -6  -3  282.96   10.45
  -2  -6   3  287.93   13.99
   2  -6  -3  308.61   11.81
  -2  -6   3  289.71   13.91
   2  -6  -3  272.71   13.10
  -2   6   3  277.03   11.63
   2   6  -3  280.58   13.68
   2   6  -3  263.13   13.80
  -2   6   3  274.82   10.49
  -2   6   3  285.09   13.21
  -1  -6   3  359.26   15.69
  -1  -6   3  368.47   13.10
   1  -6  -3  345.01   15.19
  -1  -6   3  359.22   13.08
   1  -6  -3  373.97   15.38
  -1  -6   3  373.71   15.96
   1  -6  -3  360.93   13.56
   1   6  -3  373.52   15.94
   1   6  -3  369.47   15.74
  -1   6   3  342.94   13.47
  -1   6   3  393.20   15.07
   0  -6  -3  605.57   24.13
   0  -6  -3  623.20   23.26
   0  -6   3  604.93   23.86
   0  -6   3  599.25   22.83
   0  -6  -3  613.71   23.30
   0  -6   3  602.04   23.79
   0   6   3  604.19   23.13
   0   6  -3  622.63   22.93
   0   6  -3  628.42   23.89
   0   6  -3  642.04   23.91
   0   6   3  686.38   24.54
   1  -6   3   10.74    2.27
   1  -6   3   10.24    1.87
   1  -6   3   11.88    2.56
  -1  -6  -3   15.97    3.08
  -1  -6  -3   16.11    3.18
  -1  -6  -3   13.82    2.04
   1   6   3   12.48    2.92
  -1   6  -3   10.19    2.47
   1   6   3   11.39    2.01
  -1   6  -3   10.50    1.89
   1   6   3   14.10    2.89
   2  -6   3   45.82    3.97
   2  -6   3   41.94    4.88
  -2  -6  -3   39.94    3.14
  -2  -6  -3   41.15    5.13
   2   6   3   40.59    4.33
   2   6   3   39.84    5.29
   2   6   3   43.08    3.06
   2   6   3   44.31    5.93
  -2   6  -3   45.26    4.73
  -2   6  -3   38.77    1.92
  -2   6  -3   36.27    3.79
  -3  -6  -3    6.97    2.64
  -3  -6  -3    7.23    1.79
   3  -6   3    9.76    3.09
   3  -6   3   10.75    2.74
   3   6   3    8.30    3.51
  -3   6  -3    7.10    2.52
   3   6   3    4.42    2.48
   3   6   3    4.60    3.37
   3   6   3    7.08    1.75
  -3   6  -3    7.79    3.31
  -4  -6  -3  131.67    7.21
  -4  -6  -3  118.88    9.23
   4  -6   3  123.47    8.63
   4  -6   3  143.13    8.21
   4   6   3  123.64    9.13
   4   6   3  127.85    6.93
   4   6   3  143.19   10.34
  -4   6  -3  129.67    8.03
  -5  -6  -3    1.32    2.29
   5  -6   3    5.61    2.58
   5   6   3    7.77    3.81
   5   6   3    8.68    4.01
  -5   6  -3    8.12    3.26
  -5   6  -3    8.04    3.72
   5   6   3    3.02    2.00
   6  -6   3    6.41    1.24
  -6  -6  -3   11.71    3.46
   6  -6   3    9.23    1.34
   6  -6   3   12.76    4.14
  -6   6  -3    9.77    4.59
   6   6   3    6.06    2.88
   6   6   3   15.82    5.98
   6   6   3   14.20    5.23
  -6   6  -3    6.53    3.58
   7  -6   3    6.14    1.49
   7  -6   3    7.19    4.17
  -7  -6  -3    4.22    3.46
   7   6   3    2.89    3.82
   7   6   3    0.13    2.69
  -7   6  -3    7.08    4.65
   7   6   3    3.90    4.52
   8  -6   3  102.72    5.70
  -8  -6  -3  127.05    9.52
   8  -6   3  120.60   10.87
   8   6   3  110.41   14.55
   8   6   3   97.22   12.40
  -8   6  -3  124.04   12.47
   9  -6   3   41.53    8.31
  -9  -6  -3   60.53    8.07
   9   6   3   51.61   10.47
   9   6   3   31.26    8.28
  -9   6  -3   40.59    8.77
   9  -7  -3   55.46    9.93
   9  -7  -3   45.98    5.02
   9  -7  -3   57.84    8.17
   9   7  -3   41.88    6.36
   9   7  -3   61.89   10.99
  -9   7   3   42.34    8.94
   9   7  -3   53.27   11.37
  -8  -7   3   30.12    5.03
   8  -7  -3   29.15    3.57
   8  -7  -3   22.50    5.55
   8  -7  -3   18.07    3.36
   8   7  -3   30.83    7.62
   8   7  -3   22.81    4.21
   8   7  -3   27.66    7.49
  -8   7   3   24.91    7.44
   7  -7  -3   99.19    8.53
   7  -7  -3   96.25    5.82
   7  -7  -3   83.03    5.71
   7  -7  -3   83.62    7.85
  -7  -7   3  108.05    7.48
   7   7  -3  100.95    6.78
   7   7  -3  107.27   11.00
  -7   7   3   84.23   10.85
   7   7  -3  101.53   12.96
  -6  -7   3   22.81    3.77
   6  -7  -3   20.36    2.92
   6  -7  -3   25.08    4.32
   6  -7  -3   22.33    4.07
   6   7  -3   34.11    6.99
  -6   7   3   15.64    5.22
   6   7  -3   22.59    3.51
   6   7  -3   20.29    6.59
   5  -7  -3   34.70    4.30
   5  -7  -3   28.20    3.93
  -5  -7   3   26.68    6.33
  -5  -7   3   28.14    3.43
   5  -7  -3   33.46    3.11
   5  -7  -3   32.84    3.17
   5   7  -3   30.38    3.16
  -5   7   3   35.52    6.24
   5   7  -3   26.83    6.52
   5   7  -3   28.42    5.92
   4  -7  -3 1032.94   35.97
   4  -7  -3 1003.88   36.28
  -4  -7   3 1011.10   40.94
   4  -7  -3  991.14   39.88
   4  -7  -3  975.54   37.24
   4   7  -3  979.30   40.49
  -4   7   3  965.84   39.80
   4   7  -3  983.59   40.79
   4   7  -3  991.81   35.32
   4   7  -3 1001.79   40.56
  -4   7   3 1013.93   35.90
   3  -7  -3  587.09   23.72
   3  -7  -3  521.72   19.98
  -3  -7   3  517.95   24.06
   3  -7  -3  528.42   20.59
  -3   7   3  545.51   23.62
  -3   7   3  526.66   20.58
   3   7  -3  609.13   24.75
   3   7  -3  540.09   24.01
  -3   7   3  567.28   20.19
  -2  -7   3  287.93   14.92
   2  -7  -3  306.25   14.45
   2  -7  -3  298.73   12.92
   2  -7  -3  321.05   14.75
   2  -7  -3  303.81   11.58
  -2  -7   3  295.02   14.98
  -2   7   3  300.46   12.93
   2   7  -3  310.10   15.00
   2   7  -3  353.44   15.64
  -2   7   3  343.62   11.75
   1  -7  -3   90.45    4.74
   1  -7  -3   96.19    6.25
  -1  -7   3   92.87    6.70
   1  -7  -3   99.37    5.93
  -1  -7   3   97.07    4.26
  -1  -7   3   94.07    6.68
  -1  -7   3   93.61    4.25
   1  -7  -3   94.71    6.17
   1   7  -3   87.33    6.35
   1   7  -3  109.32    7.21
  -1   7   3   92.52    4.72
  -1   7   3  104.30    6.33
   0  -7   3  263.95   11.09
   0  -7  -3  247.93   11.38
   0  -7   3  273.75   12.24
   0  -7  -3  299.95   12.79
   0  -7   3  273.77   12.28
   0  -7  -3  269.06   11.54
   0  -7  -3  269.40   11.59
   0   7  -3  261.78   11.97
   0   7   3  289.08   12.86
   0   7  -3  245.71   11.97
   0   7   3  258.77   12.20
   0   7  -3  262.01   11.12
   1  -7   3  736.15   28.28
   1  -7   3  745.96   28.77
  -1  -7  -3  774.62   30.43
  -1  -7  -3  772.60   29.71
  -1  -7  -3  790.64   28.08
   1  -7   3  760.07   29.11
   1   7   3  766.14   29.54
  -1   7  -3  781.26   29.23
   1   7   3  767.94   28.09
  -1   7  -3  745.09   28.23
  -1   7  -3  807.55   28.97
   1   7   3  748.25   30.26
   2  -7   3  993.08   38.40
  -2  -7  -3 1034.64   39.31
  -2  -7  -3 1092.08   36.44
  -2  -7  -3 1085.92   39.87
   2  -7   3 1000.71   37.23
   2   7   3 1023.67   36.28
  -2   7  -3 1009.87   35.48
  -2   7  -3  976.40   35.43
  -2   7  -3  985.65   37.18
   2   7   3 1010.44   39.04
   2   7   3  951.67   39.08
  -2   7  -3  999.65   38.53
   2   7   3  993.85   39.56
  -3  -7  -3   45.59    3.40
   3  -7   3   45.85    4.28
   3  -7   3   53.42    6.28
  -3  -7  -3   46.82    6.35
   3   7   3   44.36    6.15
   3   7   3   50.66    6.72
  -3   7  -3   41.52    4.19
   3   7   3   37.42    5.91
  -3   7  -3   36.11    5.23
   4  -7   3  107.03    8.18
   4  -7   3  112.51    7.17
  -4  -7  -3   92.47    8.40
  -4  -7  -3  110.51    6.22
   4   7   3  106.66    6.01
  -4   7  -3  106.09    8.29
  -4   7  -3  110.03    7.31
   4   7   3   98.59    9.11
   4   7   3  117.81    9.42
   4   7   3   93.77    8.05
   5  -7   3  218.18   11.98
  -5  -7  -3  224.94   11.19
   5   7   3  251.58   14.87
   5   7   3  234.86   11.05
   5   7   3  213.19   14.48
  -5   7  -3  234.61   12.50
  -5   7  -3  223.31   14.15
   6  -7   3    0.54    3.22
  -6  -7  -3    3.04    2.56
  -6   7  -3    0.82    2.72
   6   7   3    2.93    2.30
  -6   7  -3    3.03    3.40
   6   7   3    4.31    3.69
   6   7   3   -3.05    3.60
   7  -7   3   95.32    9.03
   7   7   3   92.90    7.40
   7   7   3  103.45   11.20
  -7   7  -3   95.27   11.64
   7   7   3   92.28   12.03
   8  -7   3   67.79    9.02
  -8  -7  -3   79.00    7.77
   8   7   3   73.94   11.11
   8   7   3  107.52   14.24
  -8   7  -3   79.94   11.22
   9  -7   3   95.09    9.90
  -9  -7  -3  108.84    9.39
   9   7   3   84.91   12.53
   9   7   3   69.27   12.01
  -9   7  -3   84.20   12.89
   9  -8  -3    0.98    5.00
   9  -8  -3   -3.99    3.76
   9   8  -3   -3.13    5.68
   9   8  -3    7.52    3.91
   9   8  -3   -3.56    6.88
  -9   8   3   14.46    6.18
   8  -8  -3   19.02    2.29
   8  -8  -3   24.80    7.57
   8  -8  -3   18.72    4.98
   8  -8  -3   22.30    5.50
   8   8  -3   29.75    4.95
   8   8  -3   38.29    4.96
  -8   8   3   42.52    8.85
   8   8  -3   18.24    8.13
   8   8  -3   34.00    8.32
  -7  -8   3    3.37    2.49
   7  -8  -3    4.44    3.16
   7  -8  -3    1.35    2.40
   7  -8  -3   -0.93    1.45
   7   8  -3   -1.23    3.82
  -7   8   3    3.39    3.49
   7   8  -3    0.40    5.14
   7   8  -3    5.79    2.34
   6  -8  -3  105.43    7.23
   6  -8  -3  118.12    5.75
  -6  -8   3  108.06    6.51
   6  -8  -3  118.32    7.46
   6   8  -3  109.94   11.23
   6   8  -3  126.22   11.35
  -6   8   3  104.60    9.73
   6   8  -3  110.89    6.43
   5  -8  -3   78.15    5.29
   5  -8  -3   75.38    5.19
  -5  -8   3   73.54    4.39
  -5  -8   3   65.61    8.87
   5  -8  -3   64.77    4.11
   5   8  -3   65.50    8.62
   5   8  -3   67.90    4.42
   5   8  -3   83.30   10.22
  -5   8   3   77.25    7.78
   4  -8  -3   19.91    2.56
  -4  -8   3   21.72    5.76
   4  -8  -3   20.26    2.61
   4  -8  -3   21.73    2.80
   4   8  -3   17.89    1.55
  -4   8   3   20.57    2.44
   4   8  -3   17.31    5.30
  -4   8   3   23.36    4.75
   4   8  -3   19.73    1.52
  -3  -8   3  629.92   28.43
   3  -8  -3  635.46   24.74
  -3  -8   3  676.58   28.84
   3  -8  -3  661.44   23.85
   3  -8  -3  705.78   28.10
   3  -8  -3  646.49   27.86
  -3   8   3  662.79   24.00
   3   8  -3  656.94   28.94
  -3   8   3  676.89   28.02
   3   8  -3  672.16   28.41
   3   8  -3  661.96   28.43
  -3   8   3  673.00   24.81
  -2  -8   3   90.20    7.37
   2  -8  -3   90.62    5.70
   2  -8  -3  105.86    7.23
   2  -8  -3   95.19    4.48
  -2  -8   3   94.60    7.46
   2  -8  -3  104.33    7.11
  -2   8   3   93.63    5.76
   2   8  -3   90.92    7.34
  -2   8   3  114.81    4.71
   2   8  -3   83.63    7.01
   1  -8  -3  648.63   25.24
   1  -8  -3  678.64   25.39
  -1  -8   3  636.77   22.87
   1  -8  -3  630.36   23.52
  -1  -8   3  616.69   22.82
  -1  -8   3  622.40   25.85
  -1  -8   3  627.96   26.06
   1  -8  -3  625.88   24.84
  -1   8   3  638.73   23.44
  -1   8   3  640.87   24.98
   1   8  -3  610.08   26.04
   1   8  -3  649.11   25.76
   0  -8   3  498.83   18.52
   0  -8   3  456.72   19.45
   0  -8   3  464.34   18.36
   0  -8  -3  467.90   18.84
   0  -8   3  495.36   19.74
   0  -8  -3  438.69   18.63
   0  -8  -3  466.40   18.75
   0  -8  -3  449.03   19.76
   0   8   3  489.46   20.17
   0   8  -3  440.40   18.21
   0   8  -3  473.28   19.60
   0   8   3  467.48   18.72
   0   8  -3  518.24   19.72
  -1  -8  -3  187.59   10.14
  -1  -8  -3  181.86   10.48
   1  -8   3  184.80    9.00
  -1  -8  -3  197.95    8.59
   1  -8   3  196.17    9.59
   1  -8   3  203.66    9.46
   1   8   3  170.11   10.28
  -1   8  -3  183.72    9.50
   1   8   3  187.12    9.84
  -1   8  -3  175.19    9.19
  -1   8  -3  184.21    8.90
   1   8   3  194.37    9.38
  -2  -8  -3  771.35   30.90
   2  -8   3  776.70   30.11
   2  -8   3  758.19   28.75
  -2  -8  -3  744.34   31.23
  -2  -8  -3  726.02   27.61
   2   8   3  771.09   31.04
   2   8   3  739.60   27.65
  -2   8  -3  771.97   28.78
  -2   8  -3  792.60   30.30
  -2   8  -3  747.52   27.26
   2   8   3  743.97   30.54
  -2   8  -3  738.82   27.21
   2   8   3  764.40   31.37
  -3  -8  -3  246.12   10.52
  -3  -8  -3  255.44   14.07
   3  -8   3  257.66   11.65
   3  -8   3  250.81   13.26
  -3   8  -3  248.30   13.45
   3   8   3  248.22   14.22
  -3   8  -3  239.20   11.61
   3   8   3  246.15   13.79
   4  -8   3   77.09    6.04
  -4  -8  -3   73.30    4.98
  -4   8  -3   96.58    8.26
   4   8   3   81.92    5.13
  -4   8  -3   88.24    6.39
   4   8   3   70.65    9.09
   4   8   3   70.74    7.54
  -5  -8  -3   82.68    5.97
   5  -8   3   89.96    7.03
  -5   8  -3   90.09    7.09
   5   8   3   94.71    9.21
   5   8   3   89.94    9.17
  -5   8  -3   93.44    9.22
   5   8   3   91.95    5.83
  -6  -8  -3  126.21    7.91
   6  -8   3  124.14    9.01
   6   8   3  120.95   12.16
  -6   8  -3  113.44    8.94
  -6   8  -3  115.47   10.28
   6   8   3  113.03    7.41
   6   8   3  130.60   11.55
  -7  -8  -3  131.24    9.03
   7  -8   3  152.14   10.78
   7   8   3  136.97    8.80
   7   8   3  145.84   13.38
  -8  -8  -3   -5.17    2.54
   8  -8   3    8.93    4.20
   8   8   3    6.12    6.83
   8   8   3   -6.23    4.91
  -8   8  -3   -1.05    3.02
   8  -9  -3   11.08    6.09
   8  -9  -3   10.21    3.66
   8   9  -3   10.52    2.68
  -8   9   3   14.14    6.65
   8   9  -3   11.14    7.24
   8   9  -3    5.75    5.25
   8   9  -3    5.52    3.01
   7  -9  -3   32.57    4.73
   7  -9  -3   26.15    4.74
   7  -9  -3   35.70    7.92
   7   9  -3   40.02    8.98
   7   9  -3   26.73    3.69
   7   9  -3   43.12    4.29
  -7   9   3   27.63    7.05
   6  -9  -3   22.20    3.62
   6  -9  -3   18.36    3.49
   6  -9  -3   14.81    1.03
   6   9  -3   15.03    2.58
  -6   9   3    6.51    4.92
   6   9  -3    6.83    5.55
   6   9  -3   17.96    2.41
   6   9  -3   17.40    6.36
   5  -9  -3   64.63    4.76
  -5  -9   3   64.48    9.13
   5  -9  -3   62.89    3.61
   5  -9  -3   68.14    4.75
   5  -9  -3   56.46    3.42
  -5   9   3   65.94    8.69
   5   9  -3   61.28    9.43
   5   9  -3   58.07    3.34
   5   9  -3   64.91    9.12
   5   9  -3   61.63    3.28
   4  -9  -3  176.59   11.64
  -4  -9   3  171.21   12.51
   4  -9  -3  170.26    7.91
   4  -9  -3  183.77    7.96
   4   9  -3  198.23   13.32
  -4   9   3  175.22   11.80
  -4   9   3  178.41    7.94
  -3  -9   3   40.86    7.55
   3  -9  -3   38.08    2.49
  -3  -9   3   40.46    6.16
   3  -9  -3   38.16    5.69
   3   9  -3   37.80    5.95
  -3   9   3   32.95    3.40
  -3   9   3   33.86    2.55
   3   9  -3   39.02    5.78
   3   9  -3   30.60    5.47
   2  -9  -3  145.09    6.36
   2  -9  -3  140.44    8.77
  -2  -9   3  134.78    9.17
   2  -9  -3  147.66    8.97
   2  -9  -3  134.44    7.57
   2   9  -3  142.43    9.64
   2   9  -3  139.59    9.07
  -2   9   3  148.88    6.37
  -2   9   3  145.14    7.79
   1  -9  -3  927.85   34.16
  -1  -9   3  940.07   33.39
  -1  -9   3  960.42   36.78
   1  -9  -3  923.69   35.61
  -1  -9   3  907.63   36.79
   1  -9  -3  962.16   35.91
   1  -9  -3  942.45   35.83
  -1   9   3  952.87   35.72
   1   9  -3  920.09   36.86
  -1   9   3  985.35   34.16
   1   9  -3  880.09   36.08
   0  -9  -3  296.83   13.45
   0  -9  -3  305.74   13.38
   0  -9   3  306.87   14.26
   0  -9  -3  299.14   14.52
   0  -9   3  316.59   14.43
   0  -9  -3  342.61   13.69
   0  -9   3  318.04   13.06
   0  -9   3  304.67   12.94
   0   9  -3  321.24   14.21
   0   9   3  273.61   14.42
   0   9  -3  292.06   14.12
   0   9   3  295.88   13.32
  -1  -9  -3  178.41    9.74
   1  -9   3  165.68    8.55
  -1  -9  -3  169.96    7.97
  -1  -9  -3  146.67    7.72
  -1  -9  -3  178.88   10.25
   1  -9   3  171.72    8.94
   1  -9   3  176.52    8.96
  -1   9  -3  160.89    8.46
   1   9   3  180.52    9.51
   1   9   3  159.52   10.27
   1   9   3  168.51    8.02
  -1   9  -3  155.51    8.63
  -1   9  -3  141.71    8.68
   2  -9   3  210.19   11.28
   2  -9   3  225.25   10.46
  -2  -9  -3  215.81    9.26
  -2  -9  -3  211.14   12.13
  -2  -9  -3  226.79   12.74
  -2   9  -3  216.02   10.35
   2   9   3  217.47   10.01
  -2   9  -3  211.67   11.52
   2   9   3  213.01   11.81
  -2   9  -3  213.91    9.26
   2   9   3  208.13   12.17
   2   9   3  198.13   12.49
  -2   9  -3  211.94    9.17
   3  -9   3   97.67    6.32
  -3  -9  -3  111.85    5.59
   3  -9   3   96.92    7.73
  -3  -9  -3   94.35    8.10
   3   9   3  107.88    9.25
  -3   9  -3  102.05    8.26
   3   9   3  100.23    8.28
  -3   9  -3  100.42    6.67
   3   9   3  106.04   10.35
  -4  -9  -3   19.71    2.82
   4  -9   3   14.99    3.27
  -4   9  -3   17.90    4.56
   4   9   3   23.82    6.03
   4   9   3   16.90    4.92
   4   9   3   17.52    2.69
  -4   9  -3   20.03    3.78
  -5  -9  -3  103.93    6.48
   5  -9   3  103.77    7.46
   5   9   3   96.64   10.39
   5   9   3  107.30   10.83
  -5   9  -3   92.63    9.47
  -5   9  -3   96.62    7.53
   5   9   3  104.24    6.28
  -6  -9  -3   27.02    3.96
   6  -9   3   18.97    4.33
   6   9   3   21.15    6.07
  -6   9  -3   10.63    4.43
   6   9   3   20.22    6.23
   6   9   3   21.07    3.41
   7  -9   3   28.15    5.52
   7  -9   3   32.41    6.19
  -7  -9  -3   28.47    4.56
  -7   9  -3   49.68    8.50
   7   9   3   17.45    7.49
   8  -9   3   95.14    9.16
  -8  -9  -3  116.70    8.66
   8   9   3   99.74   13.79
  -8   9  -3  126.52   12.96
   8   9   3  107.42   13.94
   8 -10  -3    3.30    3.27
   8  10  -3    6.04    7.27
   8  10  -3    4.65    6.04
   8  10  -3    1.03    2.71
   7 -10  -3   49.24    9.20
   7 -10  -3   58.82    5.16
   7 -10  -3   48.58    5.18
   7  10  -3   48.73    4.10
   7  10  -3   50.91    9.40
  -7  10   3   71.79   10.25
   7  10  -3   33.50    8.07
   7  10  -3   49.03    3.84
   6 -10  -3   72.79   10.02
   6 -10  -3   72.29    5.28
   6 -10  -3   82.22    5.51
   6  10  -3   69.94   10.65
   6  10  -3   70.09    3.65
   6  10  -3   70.98   10.18
  -6  10   3   58.55    9.25
   5 -10  -3   17.27    1.51
  -5 -10   3   20.43    5.67
   5 -10  -3   17.86    1.45
   5 -10  -3   12.52    5.50
   5 -10  -3   16.29    2.60
  -5  10   3   12.70    5.30
   5  10  -3    8.60    5.65
   5  10  -3   16.08    5.15
   4 -10  -3   11.46    2.09
   4 -10  -3   15.15    5.05
  -4 -10   3   15.46    4.79
  -4  10   3    9.23    4.67
  -4  10   3   14.03    2.21
   4  10  -3   17.21    5.49
   3 -10  -3   36.80    5.74
   3 -10  -3   37.68    2.54
  -3 -10   3   38.27    6.49
   3 -10  -3   43.81    5.93
   3 -10  -3   38.95    3.66
   3  10  -3   36.33    6.50
   3  10  -3   42.71    6.20
  -3  10   3   35.73    2.63
  -3  10   3   39.21    3.62
  -2 -10   3   12.40    3.67
   2 -10  -3    6.85    2.41
   2 -10  -3   12.56    3.54
   2 -10  -3   11.77    3.95
  -2 -10   3   16.13    4.16
   2  10  -3   16.68    4.75
  -2  10   3    7.65    2.60
   2  10  -3    7.53    3.28
  -2  10   3   12.57    1.89
  -1 -10   3   18.86    3.98
   1 -10  -3   15.11    3.43
   1 -10  -3   14.51    2.61
  -1 -10   3   16.15    3.99
  -1 -10   3   19.48    2.33
   1 -10  -3   19.41    3.87
   1 -10  -3   19.05    3.58
  -1 -10   3   15.76    2.17
  -1  10   3   19.49    2.77
   1  10  -3   20.54    3.90
  -1  10   3   17.84    3.60
   1  10  -3   16.19    4.09
   0 -10   3  577.63   22.12
   0 -10   3  565.22   23.59
   0 -10   3  557.85   23.63
   0 -10  -3  545.59   23.83
   0 -10  -3  569.18   22.60
   0 -10  -3  570.52   22.85
   0 -10  -3  549.02   22.54
   0 -10   3  559.90   22.11
   0  10   3  528.27   22.39
   0  10  -3  599.50   24.01
   0  10  -3  571.03   23.43
   0  10   3  599.13   24.41
  -1 -10  -3   61.29    4.44
   1 -10   3   60.74    4.98
  -1 -10  -3   66.25    7.14
   1 -10   3   62.00    5.23
  -1 -10  -3   61.98    4.38
  -1 -10  -3   61.51    5.67
   1 -10   3   61.19    5.02
   1  10   3   65.38    5.75
  -1  10  -3   58.27    5.13
  -1  10  -3   54.82    4.99
   1  10   3   72.87    7.15
  -1  10  -3   63.85    5.44
   2 -10   3    2.93    2.19
   2 -10   3    2.40    2.56
  -2 -10  -3    0.95    1.89
  -2 -10  -3    1.18    1.44
  -2 -10  -3   -0.37    2.69
  -2  10  -3    1.74    2.28
  -2  10  -3    3.95    1.74
  -2  10  -3    1.45    1.79
   2  10   3   -1.11    2.75
   2  10   3    6.22    2.71
   2  10   3    3.80    1.76
  -2  10  -3    1.22    2.07
   2  10   3    5.60    3.88
   3 -10   3  520.36   23.25
   3 -10   3  534.22   21.10
  -3 -10  -3  548.75   19.65
   3  10   3  499.66   24.55
   3  10   3  471.74   20.10
  -3  10  -3  500.65   20.98
   3  10   3  548.78   24.67
   3  10   3  499.39   23.59
  -3  10  -3  503.74   23.25
   4 -10   3  436.36   18.66
  -4 -10  -3  411.17   17.04
  -4  10  -3  456.64   21.96
   4  10   3  447.12   17.13
   4  10   3  461.23   23.32
   4  10   3  429.65   22.81
  -4  10  -3  432.36   18.85
  -5 -10  -3   55.27    4.48
   5 -10   3   59.33    5.63
   5  10   3   53.04    4.34
  -5  10  -3   52.00    5.72
   5  10   3   54.21    9.35
  -5  10  -3   57.10    8.05
   5  10   3   64.68    9.14
   6 -10   3   85.08    7.20
  -6 -10  -3   76.64    5.73
   6  10   3   78.82   10.89
   6  10   3   69.95   11.01
  -6  10  -3   75.58    6.98
   6  10   3   78.83    5.61
  -6  10  -3   74.16   10.21
   7 -10   3  193.44   11.88
   7 -10   3  211.97   12.34
  -7 -10  -3  191.46   10.49
   7  10   3  202.26   16.34
   7  10   3  170.32    9.79
  -7  10  -3  188.38   15.13
   7  10   3  206.80   16.58
   8 -10   3   -5.47    3.19
  -8  10  -3   -0.53    3.69
   8  10   3   -4.86    5.38
   8  10   3   11.18    7.76
   8 -11  -3    7.77    3.36
   8 -11  -3    6.97    5.13
   8  11  -3   13.10    7.74
   8  11  -3   -3.49    6.07
   7 -11  -3  133.35    7.82
   7 -11  -3  156.54   13.81
   7 -11  -3  123.66    7.72
   7  11  -3  127.69   13.15
   7  11  -3  136.71   14.27
   6 -11  -3    5.17    4.01
   6 -11  -3    6.13    2.21
   6 -11  -3    3.87    1.84
   6  11  -3   -1.60    4.83
   6  11  -3    7.21    5.70
  -6  11   3    9.20    4.27
  -5 -11   3  138.17   12.02
   5 -11  -3  140.78   11.98
   5 -11  -3  148.20    6.88
   5  11  -3  149.63   12.61
   5  11  -3  158.03   13.44
   4 -11  -3   71.10    8.69
   4 -11  -3   66.36    4.29
   4 -11  -3   61.34    3.35
  -4 -11   3   74.98    9.70
   4  11  -3   62.52    9.31
  -4  11   3   65.77    4.23
   3 -11  -3    9.06    2.40
  -3 -11   3    8.68    3.51
   3 -11  -3   13.64    4.61
   3 -11  -3    7.62    1.41
  -3  11   3   10.11    2.58
  -3  11   3   10.34    1.65
   3  11  -3    3.84    3.56
   2 -11  -3    4.15    2.89
   2 -11  -3    3.56    2.30
   2 -11  -3    3.59    1.58
   2 -11  -3    2.32    2.67
  -2 -11   3    4.55    2.90
  -2  11   3    3.37    1.58
  -2  11   3    0.58    2.16
   2  11  -3    1.68    3.48
   2  11  -3    4.14    2.52
   1 -11  -3  924.81   37.28
  -1 -11   3  933.98   38.27
   1 -11  -3  928.24   35.72
   1 -11  -3  947.33   37.36
   1 -11  -3  961.54   37.31
  -1 -11   3  965.59   40.94
  -1 -11   3  949.75   34.75
  -1 -11   3 1013.16   34.88
   1  11  -3 1036.56   39.19
   1  11  -3  958.98   38.02
  -1  11   3  960.24   35.64
  -1  11   3  993.72   37.62
   0 -11  -3  286.15   13.26
   0 -11  -3  288.87   13.38
   0 -11   3  281.55   14.37
   0 -11   3  296.33   13.02
   0 -11   3  291.38   12.97
   0 -11   3  311.94   14.67
   0 -11  -3  292.61   13.69
   0 -11  -3  276.59   14.57
   0  11   3  286.01   13.37
   0  11  -3  291.78   14.12
   0  11   3  318.75   15.34
   0  11  -3  273.97   14.29
  -1 -11  -3   21.94    4.25
  -1 -11  -3   19.84    4.43
   1 -11   3   31.19    4.42
  -1 -11  -3   25.70    3.41
   1 -11   3   24.02    4.03
  -1 -11  -3   22.86    3.21
   1 -11   3   23.69    3.91
   1 -11   3   19.80    3.65
  -1  11  -3   28.66    4.21
   1  11   3   30.28    4.32
   1  11   3   24.52    5.35
  -1  11  -3   24.48    3.74
  -1  11  -3   23.18    4.01
  -1  11  -3   22.20    3.68
  -2 -11  -3   73.91    7.34
  -2 -11  -3   73.87    4.59
   2 -11   3   76.96    5.71
  -2 -11  -3   77.63    4.71
   2 -11   3   65.33    6.21
  -2  11  -3   86.07    5.94
  -2  11  -3   76.13    6.69
   2  11   3   76.82    6.98
   2  11   3   73.42    7.38
  -2  11  -3   65.17    5.10
  -2  11  -3   77.46    5.01
   2  11   3   76.07    9.06
  -3 -11  -3  155.01    7.14
   3 -11   3  152.65    8.57
   3  11   3  142.49    7.61
   3  11   3  160.19   12.22
   3  11   3  146.67   11.50
  -3  11  -3  157.88    6.30
  -3  11  -3  147.50    6.22
  -3  11  -3  160.34    8.84
  -3  11  -3  165.16   10.91
   4 -11   3   18.03    3.52
  -4 -11  -3   18.03    2.44
   4  11   3   17.13    5.11
  -4  11  -3   18.42    3.69
   4  11   3   17.87    6.12
  -4  11  -3   15.55    4.59
   5 -11   3   61.88    5.56
  -5 -11  -3   48.05    3.88
   5  11   3   33.59    7.24
   5  11   3   60.41    9.26
  -5  11  -3   56.46    8.25
   5  11   3   45.95    3.76
  -5  11  -3   45.45    5.62
   6 -11   3    6.18    3.33
  -6 -11  -3    6.04    2.10
  -6  11  -3    3.15    3.10
   6  11   3    2.69    5.85
  -6  11  -3   10.88    5.28
   6  11   3    1.02    1.93
   7 -11   3   11.85    3.78
   7 -11   3   18.84    7.20
  -7 -11  -3   16.38    3.51
   7  11   3   11.69    7.48
  -7  11  -3   19.02    6.23
   7  11   3   27.02    8.31
   7  11   3   10.23    2.84
   8 -11   3   23.09    5.75
  -8 -11  -3   38.13    5.61
   8  11   3   43.99   10.56
   8  11   3   27.79    9.83
  -8  11  -3   48.01   10.05
   7 -12  -3    3.72    2.21
   7 -12  -3    8.07    4.91
   7 -12  -3    6.00    1.97
   7  12  -3    2.79    4.60
   7  12  -3   13.08    6.47
   6 -12  -3    1.95    1.38
   6 -12  -3    3.60    4.56
   6  12  -3    0.79    4.98
   6  12  -3    4.89    4.62
   5 -12  -3  110.15    4.53
   5 -12  -3   98.32   10.39
  -5 -12   3  126.65   12.13
   5 -12  -3   99.90    4.36
   5  12  -3   97.71   12.56
   5  12  -3   86.58   11.97
   4 -12  -3   88.33    3.60
  -4 -12   3   81.77   10.50
   4 -12  -3   84.03    8.81
   4  12  -3   95.10    9.73
  -4  12   3   92.45    5.27
  -3 -12   3  657.49   29.19
   3 -12  -3  618.03   24.41
   3 -12  -3  605.39   22.31
   3 -12  -3  625.75   27.74
  -3  12   3  610.91   22.32
   3  12  -3  609.81   29.20
  -3  12   3  604.70   24.32
   2 -12  -3  106.32    5.72
   2 -12  -3   87.56    7.91
   2 -12  -3  110.89    8.10
   2 -12  -3  107.43    7.21
  -2 -12   3  102.23    8.97
   2  12  -3  107.88    9.69
   2  12  -3  113.54    8.75
  -2  12   3  101.61    5.67
  -2  12   3  108.56    7.47
   1 -12  -3   92.24    6.28
   1 -12  -3  102.27    7.56
   1 -12  -3  113.76    7.71
  -1 -12   3  108.54    8.45
  -1 -12   3  103.46    8.36
  -1 -12   3  105.34    5.68
   1 -12  -3  113.98    7.78
  -1  12   3   97.21    6.24
   1  12  -3  100.36    7.91
   1  12  -3  110.83   10.31
  -1  12   3  121.11    8.48
   0 -12   3    9.60    2.82
   0 -12  -3    7.40    2.70
   0 -12   3    5.14    2.34
   0 -12   3    5.68    2.58
   0 -12  -3    9.13    2.23
   0 -12  -3    7.24    2.72
   0 -12   3    7.77    3.01
   0 -12  -3    0.30    2.42
   0  12  -3    2.93    2.82
   0  12   3    5.55    2.47
   0  12   3   11.63    4.16
   0  12  -3    1.22    2.68
  -1 -12  -3   43.75    6.36
   1 -12   3   36.11    4.98
  -1 -12  -3   42.65    5.79
  -1 -12  -3   42.37    4.02
   1 -12   3   40.92    5.30
   1 -12   3   34.30    4.68
  -1 -12  -3   38.12    3.89
   1 -12   3   47.54    5.54
  -1  12  -3   36.83    4.80
   1  12   3   38.16    6.76
   1  12   3   32.87    4.97
  -1  12  -3   37.40    4.87
  -1  12  -3   39.32    5.23
  -2 -12  -3  125.83    6.79
  -2 -12  -3  146.03   12.21
   2 -12   3  131.44    9.45
   2 -12   3  139.06    9.20
  -2 -12  -3  124.40    6.77
   2 -12   3  138.22    8.21
   2  12   3  143.35    9.76
  -2  12  -3  144.95    7.89
  -2  12  -3  131.15    7.49
  -2  12  -3  142.20    8.24
   2  12   3  146.08   11.53
  -2  12  -3  117.82    9.06
  -3 -12  -3  533.01   19.69
   3 -12   3  514.20   21.52
  -3 -12  -3  520.27   19.69
  -3  12  -3  517.62   21.65
   3  12   3  511.80   26.00
   3  12   3  547.18   25.83
  -3  12  -3  528.53   24.26
  -3  12  -3  511.56   19.24
  -4 -12  -3   23.83    3.34
   4 -12   3   17.00    3.28
   4  12   3   17.30    6.02
   4  12   3   19.83    6.84
  -4  12  -3   19.74    5.51
  -4  12  -3   21.83    3.97
   4  12   3   16.43    2.27
   5 -12   3    4.90    2.71
  -5 -12  -3    3.78    1.33
   5  12   3    4.57    4.21
  -5  12  -3    6.78    4.78
  -5  12  -3   -1.96    2.58
   5  12   3    3.53    5.69
   5  12   3    5.26    2.39
  -6 -12  -3   11.27    1.94
   6 -12   3   15.96    3.64
   6  12   3   13.82    6.72
   6  12   3    8.70    6.23
  -6  12  -3   14.38    5.08
  -6  12  -3   10.14    3.73
   7 -12   3  124.87    9.24
  -7 -12  -3  144.28    7.68
   7 -12   3  155.65   11.06
   7  12   3  133.52   14.73
   7  12   3  129.87    7.20
   7  12   3  145.53   15.21
  -7  12  -3  121.82   12.04
   7 -13  -3   48.39    9.70
   7  13  -3   44.93   10.62
   7  13  -3   48.31   10.73
   6 -13  -3   31.17    7.89
   6  13  -3   19.02    6.57
   6  13  -3   12.89    7.30
   5 -13  -3   57.99    9.35
  -5 -13   3   48.44    8.75
   5  13  -3   50.71    9.15
   5  13  -3   68.15   10.68
   4 -13  -3  158.93   12.20
  -4 -13   3  176.60   13.68
  -4  13   3  161.50    7.86
   4  13  -3  155.03   12.94
   3 -13  -3   18.88    1.92
   3 -13  -3   14.10    3.20
  -3 -13   3    8.81    4.72
   3 -13  -3   23.78    5.70
   3  13  -3   17.45    6.12
  -3  13   3   25.16    3.83
  -3  13   3   19.29    1.97
   2 -13  -3  500.90   19.93
  -2 -13   3  512.70   24.43
   2 -13  -3  513.97   22.07
   2 -13  -3  539.19   23.59
   2 -13  -3  505.77   25.13
  -2  13   3  503.75   22.03
   1 -13  -3  393.67   16.87
  -1 -13   3  413.02   15.79
   1 -13  -3  418.31   18.47
   1 -13  -3  378.01   18.48
  -1 -13   3  404.46   20.00
  -1 -13   3  385.92   15.57
   1 -13  -3  377.72   17.95
   1  13  -3  379.36   18.70
  -1  13   3  375.65   16.53
  -1  13   3  362.47   18.44
   1  13  -3  430.12   20.37
   1  13  -3  358.64   19.17
   0 -13  -3   44.60    5.53
   0 -13  -3   36.63    4.89
   0 -13   3   46.65    6.29
   0 -13  -3   32.17    4.60
   0 -13   3   40.73    4.57
   0 -13   3   40.67    5.75
   0 -13  -3   34.87    5.91
   0 -13   3   30.23    4.26
   0  13   3   27.84    7.27
   0  13   3   33.53    4.61
   0  13  -3   38.76    5.28
   0  13  -3   31.04    5.07
   0  13  -3   40.02    6.35
  -1 -13  -3   94.68    5.94
   1 -13   3   82.69    6.52
  -1 -13  -3   92.68    5.95
   1 -13   3   85.20    6.74
   1 -13   3   90.54    7.12
  -1 -13  -3   92.98    7.62
   1  13   3   91.27    9.00
  -1  13  -3   79.22    7.18
  -1  13  -3   71.90    6.37
  -1  13  -3   76.11    6.49
  -2 -13  -3   37.75    3.55
  -2 -13  -3   35.64    3.60
   2 -13   3   37.40    4.96
  -2 -13  -3   38.60    6.62
   2 -13   3   44.52    6.06
   2 -13   3   42.87    6.40
   2  13   3   39.15    7.41
   2  13   3   43.85    6.84
   2  13   3   44.54    6.32
  -2  13  -3   39.17    4.88
  -2  13  -3   43.77    4.50
  -2  13  -3   42.24    5.03
  -3 -13  -3   37.32    3.02
  -3 -13  -3   33.71    2.90
   3 -13   3   38.78    4.97
   3 -13   3   33.44    6.33
  -3  13  -3   36.09    3.03
  -3  13  -3   37.89    5.00
   3  13   3   39.15    7.18
   3  13   3   43.49    8.29
  -3  13  -3   41.34    6.33
  -3  13  -3   37.09    3.12
  -4 -13  -3    3.26    1.08
   4 -13   3    3.18    2.37
  -4 -13  -3    2.11    0.87
   4  13   3    6.58    4.87
   4  13   3    3.93    3.72
  -4  13  -3    4.45    3.49
  -4  13  -3    4.17    2.73
   5 -13   3  204.17   10.96
  -5  13  -3  213.71   11.36
  -5  13  -3  224.38   15.18
   5  13   3  212.29   16.37
   6 -13   3   12.07    3.37
   6  13   3   12.50    6.20
  -6  13  -3    2.00    3.16
   6  13   3    7.65    6.81
  -6  13  -3    9.32    4.41
   7 -13   3   -1.35    2.80
   7  13   3    4.14    5.36
   7  13   3    4.15    7.02
  -7  13  -3    8.74    6.37
   7 -14  -3   -7.67    4.81
   7  14  -3   -4.92    5.67
   7  14  -3   -2.11    6.36
   6 -14  -3   46.40    9.07
   6  14  -3   44.22    9.20
   6  14  -3   40.99    9.35
   5 -14  -3    2.17    5.07
   5  14  -3    5.30    5.99
  -4 -14   3   -3.49    3.49
   4 -14  -3    5.48    2.04
   4  14  -3    0.21    3.74
  -4  14   3    6.64    1.98
   3 -14  -3    0.57    2.07
   3 -14  -3    0.00    3.85
  -3 -14   3    6.31    4.34
  -3  14   3    2.75    2.22
   3  14  -3    8.25    4.98
  -3  14   3    1.96    1.25
   2 -14  -3   13.24    4.47
   2 -14  -3    3.71    2.07
  -2 -14   3   17.87    5.20
   2 -14  -3    5.12    2.98
  -2  14   3    7.07    3.61
  -2  14   3    7.87    2.40
   2  14  -3    2.89    4.74
   1 -14  -3   11.21    3.16
   1 -14  -3   12.11    3.65
  -1 -14   3   10.46    2.39
  -1 -14   3    7.35    3.68
   1 -14  -3    8.36    4.18
   1 -14  -3    2.87    2.85
  -1 -14   3   13.82    2.54
   1  14  -3   14.49    4.07
  -1  14   3   10.39    2.99
  -1  14   3    6.03    4.06
   1  14  -3   13.74    5.04
   0 -14   3  240.51   13.62
   0 -14  -3  258.05   12.51
   0 -14  -3  228.47   12.75
   0 -14   3  254.09   11.95
   0 -14  -3  239.96   12.25
   0 -14   3  209.61   13.17
   0 -14   3  243.45   11.68
   0  14  -3  231.14   16.07
   0  14  -3  228.65   13.28
   0  14   3  235.32   14.32
   0  14   3  234.73   12.36
   0  14  -3  236.58   13.05
   1 -14   3    2.87    2.95
   1 -14   3    8.83    3.25
  -1 -14  -3    5.93    2.64
  -1 -14  -3    2.08    3.32
  -1 -14  -3   11.58    2.83
   1 -14   3    2.83    3.30
   1  14   3    8.61    4.99
   1  14   3    2.95    4.07
  -1  14  -3    5.82    3.49
  -1  14  -3    2.56    2.67
   1  14   3   12.65    3.43
  -1  14  -3    7.93    2.93
   2 -14   3  180.50   10.15
   2 -14   3  157.88   10.94
  -2 -14  -3  157.01    8.24
  -2 -14  -3  177.33    8.42
   2  14   3  185.06   12.57
   2  14   3  176.52   13.73
  -2  14  -3  171.80   10.06
  -2  14  -3  175.70    9.63
  -2  14  -3  175.13    9.74
  -3 -14  -3    8.06    1.62
   3 -14   3   10.26    4.67
   3 -14   3    7.05    2.93
   3  14   3   15.75    5.24
  -3  14  -3    6.18    3.00
  -3  14  -3    4.67    1.88
   3  14   3    9.00    4.81
   4 -14   3  194.46   10.35
   4 -14   3  206.63   13.85
  -4  14  -3  181.41   13.14
  -4  14  -3  187.18   10.48
   4  14   3  230.90   16.81
   4  14   3  184.22   14.78
   5 -14   3   22.39    3.84
   5 -14   3   30.10    8.31
  -5  14  -3   25.41    7.58
  -5  14  -3   20.00    4.07
   5  14   3   27.56    7.45
   6 -14   3  177.38   14.73
   6 -14   3  161.26    9.50
   6  14   3  170.78   15.99
  -6  14  -3  170.05   14.38
  -6  14  -3  182.24   10.99
   6  14   3  145.87   15.60
   6 -15  -3   44.81    8.81
   6  15  -3   37.64    9.91
   6  15  -3   41.60   10.02
   5 -15  -3   31.54    7.36
   5  15  -3   17.65    6.88
   5  15  -3   31.07    9.22
   4 -15  -3   52.15    8.62
  -4 -15   3   94.34   12.26
   4 -15  -3   74.24    5.18
   4  15  -3   90.70   20.04
  -4  15   3   77.49    5.03
  -3 -15   3   21.05    6.35
   3 -15  -3   10.33    4.88
   3 -15  -3   23.26    3.77
  -3  15   3   17.28    1.61
  -3  15   3   19.59    3.97
   3  15  -3   12.34    5.55
  -3  15   3   15.35    1.48
   2 -15  -3  148.29   10.65
  -2 -15   3  135.03   11.35
   2 -15  -3  153.70    7.88
  -2  15   3  147.60   10.06
  -2  15   3  140.42    7.73
   2  15  -3  142.13   12.16
  -1 -15   3   34.64    6.39
  -1 -15   3   38.44    3.62
   1 -15  -3   41.89    5.54
   1 -15  -3   27.81    5.46
  -1 -15   3   32.56    3.43
   1 -15  -3   37.99    5.06
   1 -15  -3   32.81    5.58
  -1  15   3   41.12    6.78
  -1  15   3   30.70    4.43
   1  15  -3   45.32    7.57
   0 -15   3   88.84    8.15
   0 -15  -3   88.30    7.59
   0 -15  -3   97.90    7.12
   0 -15   3   91.92    6.43
   0 -15   3  100.00    7.01
   0 -15  -3   94.55    7.29
   0  15   3  101.01    9.41
   0  15  -3  109.42    9.70
   0  15   3   89.33    7.14
   0  15  -3   92.74    7.78
  -1 -15  -3   26.05    3.82
   1 -15   3   20.09    4.44
   1 -15   3   15.85    3.92
  -1 -15  -3   27.34    5.27
   1 -15   3   15.16    3.90
  -1 -15  -3   22.47    3.58
   1  15   3   18.17    4.47
   1  15   3   21.51    5.06
   1  15   3   25.18    6.40
  -1  15  -3   21.72    4.27
  -1  15  -3   17.94    4.75
   2 -15   3   93.70    9.04
   2 -15   3  123.97    8.43
  -2 -15  -3  123.86    6.74
  -2 -15  -3  129.44    6.76
   2  15   3  115.85   10.24
   2  15   3  111.57   11.49
  -2  15  -3  113.65    8.08
  -2  15  -3  132.52    8.47
  -2  15  -3  133.18    8.13
   3 -15   3  125.89    8.09
  -3 -15  -3  114.16    5.18
   3 -15   3   99.36    9.41
  -3  15  -3  127.63    6.49
  -3  15  -3  105.10    7.59
   3  15   3  114.86   12.34
  -3  15  -3  121.13    6.45
   3  15   3  119.26   11.27
   4 -15   3    8.34    5.00
   4 -15   3    3.74    2.47
   4  15   3    5.86    6.17
   4  15   3    4.42    4.83
   5 -15   3  101.72    6.73
   5 -15   3   89.29   11.71
  -5  15  -3   87.71    7.05
  -5  15  -3   96.72   11.50
   5  15   3   81.46   12.82
   5  15   3   95.69   12.80
   6 -15   3   24.35    7.34
   6 -15   3   16.99    3.21
  -6  15  -3   13.43    5.92
   6  15   3   30.30    8.85
   6  15   3    9.99    7.27
   5 -16  -3   88.81   11.78
   5  16  -3   79.29   12.23
   5  16  -3  103.77   13.53
   4 -16  -3  100.33   10.50
   4  16  -3  113.51   13.73
  -4  16   3   98.18    6.15
  -4  16   3   96.05    5.85
   3 -16  -3    2.81    4.24
  -3 -16   3   11.26    5.34
   3 -16  -3    8.38    3.18
   3  16  -3    9.70    6.00
  -3  16   3   15.88    3.54
   2 -16  -3   35.38    6.66
   2 -16  -3   41.13    5.88
  -2 -16   3   35.15    6.68
   2  16  -3   38.84    8.19
  -2  16   3   34.79    4.07
  -2  16   3   36.52    4.07
  -2  16   3   34.71    5.93
   1 -16  -3   67.41    6.84
   1 -16  -3   74.80    6.47
  -1 -16   3   80.34    5.19
  -1 -16   3   85.98    8.93
  -1 -16   3   74.42    5.10
   1  16  -3   82.13   10.70
  -1  16   3   84.76    6.91
  -1  16   3   73.33    6.07
  -1  16   3   80.66    8.17
   0 -16   3  156.27    9.22
   0 -16  -3  150.33    9.68
   0 -16  -3  142.91    9.39
   0 -16   3  164.78   11.33
   0 -16   3  156.04    9.16
   0  16   3  167.05   12.47
   0  16  -3  147.03   11.51
   0  16   3  172.65   10.95
   0  16   3  160.37    9.92
  -1 -16  -3    1.35    2.43
   1 -16   3   -1.58    3.12
   1 -16   3   -5.32    2.31
   1 -16   3   -1.02    2.86
  -1 -16  -3   -2.92    1.78
   1  16   3    5.04    4.63
   1  16   3    0.27    3.38
  -1  16  -3    1.59    3.12
  -1  16  -3    3.06    3.51
  -1  16  -3   -0.58    3.73
  -2 -16  -3   75.10    4.96
  -2 -16  -3   73.70    4.98
   2 -16   3   80.21    6.83
   2 -16   3   79.34    9.02
  -2  16  -3   61.08    6.44
  -2  16  -3   77.93    6.92
   2  16   3   73.42   10.17
  -2  16  -3   85.73    6.44
   2  16   3   69.75    9.62
   3 -16   3  146.03    8.68
   3 -16   3  140.23   11.08
  -3  16  -3  108.28    8.23
   3  16   3  125.92   13.53
  -3  16  -3  142.98    7.32
  -3  16  -3  133.81    7.30
   3  16   3  134.81   12.14
   4 -16   3    7.88    2.75
   4 -16   3   14.74    5.41
  -4  16  -3    1.28    3.05
   4  16   3    9.63    5.77
   4  16   3   -4.38    4.02
   5 -16   3    0.63    4.57
   5 -16   3    4.68    2.48
   5  16   3    1.35    5.34
   5  16   3    1.15    6.66
   5 -17  -3   91.50   11.80
   5  17  -3   85.02   12.80
   5  17  -3   83.97   12.72
   4 -17  -3   -4.14    3.79
  -4 -17   3    2.56    4.82
   4  17  -3   -3.56    5.72
   4  17  -3    2.57    5.39
  -4  17   3    7.27    2.20
  -4  17   3    8.23    2.82
   3 -17  -3   15.33    5.50
  -3 -17   3   22.65    6.63
   3 -17  -3   17.09    4.16
   3  17  -3   21.34    7.46
  -3  17   3   16.87    4.00
   2 -17  -3   16.60    4.51
  -2 -17   3   15.03    5.39
   2 -17  -3   18.33    5.30
  -2  17   3   26.57    5.19
   2  17  -3   13.51    6.33
  -2  17   3   16.42    3.08
  -2  17   3   16.90    3.17
  -1 -17   3   82.24    9.97
  -1 -17   3   73.14    5.01
   1 -17  -3   80.57    7.77
  -1 -17   3   67.67    4.94
  -1  17   3   75.79    6.61
  -1  17   3   81.17    8.82
  -1  17   3   61.23    6.23
   1  17  -3   86.09   10.85
   0 -17  -3   30.57    4.78
   0 -17   3   36.13    6.04
   0 -17   3   31.60    4.37
   0 -17   3   32.47    4.96
   0  17  -3   17.68    5.26
   0  17   3   34.87    5.29
   0  17   3   28.92    7.14
   0  17   3   28.92    6.32
  -1 -17  -3  186.17   10.02
   1 -17   3  172.77   11.43
  -1 -17  -3  176.83    9.82
   1 -17   3  195.67   11.76
  -1  17  -3  162.04   11.06
  -1  17  -3  186.67   12.44
   1  17   3  198.88   13.09
   1  17   3  201.54   14.81
  -2 -17  -3   21.27    3.00
   2 -17   3   22.32    4.45
   2 -17   3   14.29    5.01
  -2 -17  -3   18.85    2.76
  -2  17  -3   17.76    4.39
   2  17   3   22.32    5.88
   2  17   3   23.14    7.20
  -2  17  -3   19.74    4.59
   3 -17   3  157.53    9.12
   3 -17   3  131.42   11.06
  -3  17  -3  123.87    7.19
   3  17   3  136.04   12.41
   3  17   3  124.22   13.61
  -3  17  -3  113.61    8.70
  -3  17  -3  135.15    7.54
   4 -17   3   41.24    8.14
   4 -17   3   43.66    4.45
   4  17   3   29.70    9.21
   4  17   3   39.59    9.01
  -4  17  -3   42.37    8.94
   5 -17   3    6.20    2.22
   5 -17   3    8.21    5.36
   5  17   3    4.31    5.82
   5  17   3   -2.72    6.24
  -4  18   3   30.42    3.67
   4  18  -3   37.23    8.62
   4  18  -3   33.23    8.94
   3 -18  -3   35.32    6.66
   3  18  -3   39.18    9.38
  -3  18   3   39.19    5.38
   2 -18  -3   99.96    9.72
  -2 -18   3  110.95   10.72
   2  18  -3   85.10   12.39
  -2  18   3   99.84    6.43
  -2  18   3  105.62    9.18
  -2  18   3   90.74    6.44
   1 -18  -3    3.80    3.81
  -1 -18   3   -0.63    2.13
  -1 -18   3    0.94    2.91
  -1 -18   3    2.89    1.89
  -1  18   3   -4.70    3.20
  -1  18   3   -7.47    3.77
   1  18  -3   -7.38    4.24
  -1  18   3    0.42    3.12
   0 -18   3   17.23    5.13
   0 -18  -3   25.51    4.99
   0 -18   3   16.84    4.01
   0 -18  -3   27.12    4.94
   0  18   3   26.04    5.25
   0  18   3   18.15    4.74
   0  18  -3    8.09    5.63
   0  18   3   21.56    6.41
   1 -18   3   30.96    5.78
  -1 -18  -3   35.96    4.92
   1 -18   3   43.56    6.38
  -1 -18  -3   43.30    5.21
   1  18   3   43.35    7.53
   1  18   3   34.43    8.35
  -1  18  -3   38.28    7.09
  -2 -18  -3    9.59    2.55
  -2 -18  -3   17.02    2.66
   2 -18   3   12.34    4.93
   2 -18   3   14.45    3.95
   2  18   3   13.41    6.34
  -2  18  -3    7.63    4.72
  -2  18  -3    9.08    3.90
   2  18   3   10.27    5.38
  -2  18  -3   19.34    4.88
   3 -18   3   36.70    7.08
   3 -18   3   32.41    4.72
   3  18   3   50.98    9.74
   3  18   3   35.33    7.86
  -3  18  -3   46.13    4.27
   4 -18   3   28.51    4.67
   4 -18   3   29.62    7.04
   4  18   3   35.93    8.51
   4  18   3   22.69    9.08
  -3 -19   3    5.54    5.22
   3 -19  -3    2.80    4.11
   3  19  -3    2.27    6.36
   3  19  -3    0.23    4.78
  -3  19   3   10.43    4.25
   2 -19  -3    4.18    3.71
  -2 -19   3   -2.95    3.56
   2  19  -3    3.69    6.20
  -2  19   3   -2.28    3.37
   1 -19  -3   27.50    5.87
  -1 -19   3   34.39    6.86
  -1 -19   3   27.08    3.31
   1  19  -3   22.31    6.57
  -1  19   3   27.79    7.20
  -1  19   3   16.44    4.34
   0 -19   3  147.60    9.65
   0 -19  -3  160.59   10.65
   0 -19   3  176.88   12.56
   0  19   3  184.59   12.17
   0  19   3  173.29   13.71
   0  19  -3  164.57   13.06
  -1 -19  -3    9.70    3.18
   1 -19   3    1.40    3.45
  -1  19  -3    9.37    4.89
   1  19   3    1.39    4.40
  -2 -19  -3   29.42    3.09
   2 -19   3   29.24    6.41
   2  19   3   28.34    7.05
   2  19   3   39.92    9.52
  -2  19  -3   23.85    5.80
   3 -19   3  113.17   10.79
   3 -19   3  119.61    8.38
  -3  19  -3  115.87    7.28
   3  19   3  120.34   12.14
  -1 -20   3   21.38    5.49
   1 -20  -3    4.87    4.22
   1  20  -3    4.14    5.86
  -1  20   3   10.19    5.32
  -1  20   3   -1.26    3.94
   0 -20   3    9.67    4.27
   0 -20   3    4.53    3.70
   0 -20  -3    5.26    3.86
   0  20   3   -1.88    4.73
   0  20  -3    2.22    5.73
   0  20   3    2.47    4.40
   9   0  -4    7.55    4.23
   9   0  -4   -1.81    4.89
  -9   0   4    2.30    3.60
   8   0  -4  780.26   36.49
   8   0  -4  827.27   35.33
  -8   0   4  788.43   35.18
   7   0  -4    7.86    4.42
   7   0  -4    3.33    3.10
   7   0  -4    4.62    4.14
  -7   0   4    3.09    3.66
  -6   0   4  103.34    8.20
   6   0  -4  104.40    8.47
   6   0  -4   93.30    7.53
   6   0  -4   83.90    8.08
   6   0  -4  102.72    8.22
   6   0  -4  101.12    8.14
   5   0  -4    3.75    2.69
  -5   0   4    2.15    2.49
   5   0  -4   -0.10    1.84
   5   0  -4   -2.49    1.66
   5   0  -4    4.29    2.19
   5   0  -4   -0.02    1.67
   4   0  -4  228.62   11.23
  -4   0   4  229.51   11.19
   4   0  -4  227.45   11.75
   4   0  -4  204.82   11.23
   4   0  -4  233.51   11.23
   4   0  -4  219.56   11.39
   3   0  -4    2.37    1.85
  -3   0   4    1.29    1.91
   3   0  -4   -0.32    1.59
   3   0  -4    0.82    1.69
  -3   0   4    0.99    1.43
  -3   0   4    0.51    2.04
   2   0  -4   89.81    5.15
   2   0  -4   96.19    5.26
  -2   0   4   96.80    5.34
   2   0  -4   90.11    4.90
  -2   0   4   96.37    5.15
  -2   0   4   93.92    5.38
  -1   0   4   -0.10    1.03
  -1   0   4   -0.73    0.83
   1   0  -4    0.61    0.97
   1   0  -4    0.15    1.02
   1   0  -4   -0.20    0.95
  -1   0   4   -1.93    1.06
   0   0  -4   -0.13    0.29
   0   0   4   -0.12    0.50
   0   0   4   -0.32    0.49
   0   0  -4   -0.53    0.53
   0   0  -4   -0.48    0.60
   0   0   4   -0.23    0.53
   1   0   4    2.37    1.20
  -1   0  -4    0.23    1.19
   1   0   4   -0.38    1.22
  -1   0  -4    1.86    1.62
   1   0   4    0.71    1.32
   2   0   4  461.67   17.36
  -2   0  -4  456.33   17.86
  -2   0  -4  460.15   17.43
   2   0   4  475.57   18.41
  -2   0  -4  430.10   18.14
   2   0   4  431.72   17.64
  -3   0  -4   -0.69    1.56
   3   0   4    0.85    1.97
   3   0   4    0.68    1.72
  -3   0  -4    0.95    1.62
   3   0   4    0.16    1.88
  -3   0  -4   -0.12    2.03
  -4   0  -4 1575.32   56.99
   4   0   4 1519.91   56.75
  -4   0  -4 1585.30   57.70
   4   0   4 1577.92   58.52
  -4   0  -4 1571.12   58.46
   4   0   4 1546.89   57.38
   5   0   4    1.86    2.24
   5   0   4   -0.84    2.10
   5   0   4   -2.28    1.34
  -5   0  -4   -0.30    2.57
   5   0   4    0.12    2.12
  -5   0  -4   -2.26    2.36
   5   0   4   -1.13    2.87
  -5   0  -4   -1.50    1.65
  -6   0  -4   28.58    5.71
   6   0   4   34.27    5.80
   6   0   4   37.79    6.84
   6   0   4   26.96    4.70
   7   0   4   -1.06    3.61
  -7   0  -4    2.34    3.90
   7   0   4   -0.90    2.25
   8   0   4   80.13    8.97
  -8   0  -4  118.76   10.09
   8   0   4   94.40   11.90
   9   0   4   -2.97    3.91
  -9   0  -4    3.65    4.22
   9   0   4   10.13    6.26
  -9  -1   4    9.71    5.11
   9  -1  -4   10.05    4.88
   9  -1  -4   12.41    5.70
   9   1  -4    5.78    4.55
   9   1  -4    6.45    5.01
  -9   1   4    1.95    4.19
  -8  -1   4  134.84   10.74
   8  -1  -4  122.31   11.34
   8  -1  -4  144.10   11.19
  -8   1   4  119.50   10.91
   8   1  -4  120.37   10.72
   8   1  -4  142.40   12.71
   7  -1  -4    9.99    4.50
  -7  -1   4   10.24    3.98
   7  -1  -4   11.93    3.20
  -7   1   4   13.17    4.40
   7   1  -4    6.24    4.64
   7   1  -4    5.25    4.21
   6  -1  -4  287.61   15.59
   6  -1  -4  312.92   17.53
   6  -1  -4  304.60   16.44
  -6  -1   4  283.56   15.19
   6  -1  -4  309.84   15.72
   6  -1  -4  293.57   14.96
   6   1  -4  312.66   15.77
   6   1  -4  322.69   17.28
   6   1  -4  296.11   16.41
   6   1  -4  293.08   15.94
  -6   1   4  311.41   16.15
   6   1  -4  314.47   15.34
   5  -1  -4    1.84    2.74
   5  -1  -4    4.07    2.73
  -5  -1   4    2.71    2.13
   5  -1  -4    1.73    1.83
   5  -1  -4    2.54    2.36
   5  -1  -4   -0.17    2.31
   5   1  -4    2.26    1.60
   5   1  -4   -1.33    1.85
   5   1  -4    3.33    2.52
   5   1  -4    0.17    2.76
  -5   1   4   -2.44    2.38
   5   1  -4   -1.38    2.06
  -4  -1   4  683.31   28.16
   4  -1  -4  686.84   27.28
   4  -1  -4  710.35   27.11
   4  -1  -4  694.54   27.57
   4  -1  -4  668.49   27.23
   4  -1  -4  689.34   27.55
  -4  -1   4  684.68   27.00
  -4   1   4  700.67   27.69
   4   1  -4  667.67   27.82
  -4   1   4  695.47   27.11
   4   1  -4  687.88   26.91
   4   1  -4  708.71   28.01
   4   1  -4  692.07   28.33
   4   1  -4  677.91   27.54
  -3  -1   4  394.93   16.19
   3  -1  -4  402.07   16.45
   3  -1  -4  376.26   16.62
   3  -1  -4  388.58   16.28
  -3  -1   4  415.67   17.10
  -3  -1   4  414.60   17.32
   3  -1  -4  377.09   16.47
   3   1  -4  415.24   17.00
   3   1  -4  404.47   17.11
   3   1  -4  406.46   16.19
  -3   1   4  389.62   16.35
  -3   1   4  420.43   16.95
   3   1  -4  419.01   17.20
   2  -1  -4   10.30    2.00
  -2  -1   4    9.12    1.69
   2  -1  -4   10.07    1.96
  -2  -1   4    7.66    2.35
  -2  -1   4    8.84    2.26
  -2   1   4    8.37    2.08
   2   1  -4    9.03    1.69
  -2   1   4   12.83    2.25
   2   1  -4    9.15    1.67
  -1  -1   4  177.43    7.04
   1  -1  -4  166.67    7.47
  -1  -1   4  177.92    7.78
   1  -1  -4  181.22    7.00
   1  -1  -4  176.13    8.13
  -1   1   4  186.58    7.06
  -1   1   4  187.49    7.63
   1   1  -4  187.23    7.74
   1   1  -4  188.50    7.08
  -1   1   4  184.15    7.61
   1   1  -4  168.84    7.78
   0  -1   4    0.55    0.58
   0  -1  -4    0.24    0.47
   0  -1   4    0.43    0.52
   0   1  -4   -0.43    0.44
   0   1   4    0.12    0.52
   0   1   4   -0.28    0.67
   1  -1   4   56.84    2.95
   1  -1   4   63.37    4.10
  -1  -1  -4   53.60    3.58
  -1  -1  -4   51.18    3.64
   1  -1   4   56.19    3.55
  -1  -1  -4   53.97    3.65
   1   1   4   56.78    3.62
  -1   1  -4   53.92    3.53
  -1   1  -4   46.61    2.82
   1   1   4   59.50    4.22
   1   1   4   54.39    3.31
  -1   1  -4   59.19    3.80
   2  -1   4  193.73    9.19
  -2  -1  -4  190.64    8.67
  -2  -1  -4  193.07    9.42
   2  -1   4  191.89    8.93
   2  -1   4  179.79    7.85
  -2  -1  -4  197.16    8.87
  -2   1  -4  187.95    8.83
  -2   1  -4  198.44    9.09
   2   1   4  202.81    9.44
   2   1   4  185.78    8.69
  -2   1  -4  168.93    7.83
   3  -1   4    3.75    2.62
  -3  -1  -4    4.04    2.25
  -3  -1  -4    3.22    2.11
   3  -1   4    4.26    1.83
   3  -1   4    3.50    2.31
  -3  -1  -4    5.10    2.40
  -3   1  -4    3.77    1.90
  -3   1  -4    0.75    2.32
   3   1   4    6.25    2.76
   3   1   4    5.83    2.27
  -3   1  -4    6.53    2.78
   3   1   4    4.37    1.78
   4  -1   4    6.49    2.73
   4  -1   4   13.42    2.92
   4  -1   4    5.28    3.17
  -4  -1  -4    5.30    2.48
  -4  -1  -4    5.35    2.58
  -4  -1  -4   12.91    3.40
  -4   1  -4   -1.13    2.54
   4   1   4    7.04    3.58
   4   1   4    9.14    2.57
  -4   1  -4    5.49    2.23
  -4   1  -4    6.22    2.62
   4   1   4    6.01    2.42
   4   1   4    6.00    2.38
   5  -1   4    2.54    2.34
  -5  -1  -4    2.26    2.50
   5  -1   4    2.10    1.85
  -5  -1  -4    3.66    2.56
   5  -1   4    4.22    3.28
   5  -1   4    9.33    3.25
   5   1   4    1.34    2.20
   5   1   4   -1.22    2.13
   5   1   4   -1.55    3.42
  -5   1  -4    1.71    3.00
  -5   1  -4   -0.69    2.55
   6  -1   4   57.66    5.86
   6  -1   4   53.17    5.45
   6  -1   4   50.22    7.57
  -6  -1  -4   61.19    7.31
  -6   1  -4   69.05    8.32
   6   1   4   59.02    8.34
   6   1   4   64.74    6.64
   6   1   4   57.34    5.85
   7  -1   4   22.71    6.16
  -7  -1  -4   34.69    6.37
   7  -1   4   22.82    4.45
   7  -1   4   13.20    4.35
   7   1   4   26.61    5.70
  -7   1  -4   12.99    4.77
   7   1   4   12.06    5.82
   8  -1   4  139.03   11.06
  -8  -1  -4  128.92   11.17
   8  -1   4  124.87   10.09
   8  -1   4  177.20   13.89
   8   1   4  125.75   10.99
   8   1   4  152.27   13.47
  -8   1  -4  121.78   11.51
   9  -1   4   12.56    5.22
   9  -1   4    9.11    5.67
  -9  -1  -4   13.07    5.40
   9   1   4   20.75    7.27
   9   1   4   12.27    6.18
  -9   1  -4   10.73    5.44
   9  -2  -4   54.51    9.01
  -9  -2   4   58.25    8.69
   9  -2  -4   60.35    8.38
  -9   2   4   67.42   10.10
   9   2  -4   58.69    9.44
   9   2  -4   49.48    9.64
   8  -2  -4  280.84   17.11
   8  -2  -4  254.03   15.09
  -8  -2   4  262.08   15.44
   8   2  -4  262.18   16.54
  -8   2   4  245.57   15.98
   8   2  -4  270.41   17.89
   7  -2  -4  103.90    9.39
   7  -2  -4   96.02    8.09
  -7  -2   4   84.77    8.03
   7  -2  -4   91.88    7.28
  -7   2   4   95.42    8.74
   7   2  -4  103.45   10.34
   7   2  -4   89.20    8.93
   6  -2  -4  219.18   12.91
   6  -2  -4  218.30   11.69
  -6  -2   4  212.27   11.95
   6  -2  -4  215.43   12.39
   6  -2  -4  209.10   11.92
   6   2  -4  225.35   11.87
  -6   2   4  211.44   13.09
   6   2  -4  193.80   12.30
   6   2  -4  237.25   13.66
   6   2  -4  209.94   13.80
  -5  -2   4   -0.49    2.00
   5  -2  -4    1.14    2.51
   5  -2  -4    2.56    2.03
   5  -2  -4    4.10    2.46
   5  -2  -4    1.03    1.83
   5  -2  -4   -0.28    2.29
   5   2  -4    2.95    2.43
   5   2  -4   -0.73    2.18
   5   2  -4    0.89    1.91
   5   2  -4   -1.12    2.74
   5   2  -4    2.20    2.87
  -5   2   4    0.21    2.68
   4  -2  -4   30.13    3.82
   4  -2  -4   35.69    4.31
   4  -2  -4   25.94    3.98
   4  -2  -4   30.64    4.30
  -4  -2   4   27.34    3.81
  -4  -2   4   29.82    5.23
  -4   2   4   23.38    4.33
   4   2  -4   29.68    4.44
   4   2  -4   25.38    4.41
   4   2  -4   27.76    4.35
  -4   2   4   24.25    3.54
   4   2  -4   31.76    3.74
  -3  -2   4   64.85    4.37
   3  -2  -4   65.25    4.86
   3  -2  -4   55.71    4.48
  -3  -2   4   72.32    5.81
  -3   2   4   71.66    5.46
  -3   2   4   64.66    4.41
   3   2  -4   61.58    5.48
   3   2  -4   58.43    4.84
   3   2  -4   58.16    5.29
   2  -2  -4  297.14   11.59
   2  -2  -4  295.95   11.96
   2  -2  -4  291.42   11.65
   2  -2  -4  310.85   12.85
  -2  -2   4  276.65   12.84
   2  -2  -4  315.81   12.85
  -2  -2   4  302.73   13.08
   2   2  -4  275.19   12.96
  -2   2   4  315.76   12.88
   2   2  -4  308.42   13.06
   2   2  -4  300.81   12.99
  -2   2   4  298.54   12.07
   2   2  -4  303.59   11.54
   2   2  -4  293.31   11.49
   1  -2  -4   -0.14    1.21
   1  -2  -4    2.10    0.69
  -1  -2   4    1.04    0.75
  -1  -2   4    3.18    1.86
   1  -2  -4    0.02    1.58
  -1  -2   4    2.21    1.66
  -1   2   4   -1.07    0.97
  -1   2   4   -0.18    1.20
   1   2  -4    0.57    0.68
   1   2  -4    2.04    1.30
   1   2  -4    1.32    1.27
  -1   2   4    0.44    0.51
   0  -2   4  536.84   19.45
   0  -2   4  529.96   19.07
   0  -2  -4  529.22   19.46
   0  -2  -4  554.26   19.17
   0  -2   4  520.12   18.81
   0  -2  -4  522.15   18.89
   0   2  -4  519.36   18.80
   0   2   4  539.16   18.89
   0   2   4  491.02   19.07
   0   2  -4  498.82   19.02
   0   2  -4  523.90   19.43
   0   2   4  531.16   19.53
  -1  -2  -4 1527.20   52.68
   1  -2   4 1466.44   52.35
   1  -2   4 1450.83   52.35
   1  -2   4 1491.34   51.17
  -1  -2  -4 1351.05   52.39
  -1  -2  -4 1501.77   52.72
   1   2   4 1554.74   52.03
  -1   2  -4 1595.95   52.54
  -1   2  -4 1367.37   51.13
   1   2   4 1521.66   52.76
  -1   2  -4 1485.45   52.40
   1   2   4 1515.65   52.74
  -2  -2  -4  473.57   18.00
   2  -2   4  481.24   16.88
  -2  -2  -4  454.27   18.65
   2  -2   4  463.99   18.58
   2  -2   4  474.59   18.51
  -2  -2  -4  456.65   18.97
  -2   2  -4  475.71   18.75
  -2   2  -4  481.07   18.59
  -2   2  -4  456.94   16.85
   2   2   4  451.90   18.93
   2   2   4  475.45   18.71
   2   2   4  442.59   17.86
   3  -2   4   42.94    4.14
  -3  -2  -4   39.26    3.95
   3  -2   4   48.01    4.72
  -3  -2  -4   35.20    3.87
  -3  -2  -4   46.61    5.07
  -3   2  -4   39.54    3.15
   3   2   4   39.39    5.49
  -3   2  -4   43.52    4.97
   3   2   4   50.54    4.78
   3   2   4   37.11    3.70
  -3   2  -4   43.90    4.58
   4  -2   4  362.30   14.87
   4  -2   4  380.86   16.85
   4  -2   4  342.00   16.70
   4  -2   4  358.28   14.98
  -4  -2  -4  376.26   16.33
  -4  -2  -4  368.10   16.78
   4   2   4  368.25   17.58
   4   2   4  368.89   16.63
   4   2   4  354.07   17.50
   4   2   4  365.08   15.93
  -4   2  -4  380.87   17.09
  -4   2  -4  336.43   16.59
   5  -2   4   97.32    6.61
  -5  -2  -4   97.23    7.74
  -5  -2  -4  112.12    7.81
   5  -2   4  103.02    6.47
   5  -2   4  106.51    8.03
   5  -2   4  104.59    8.14
   5   2   4  110.64    8.10
   5   2   4   90.26    7.96
   5   2   4  109.98    7.43
   5   2   4  129.17    9.94
  -5   2  -4  105.34    8.19
   6  -2   4  101.82    6.81
   6  -2   4   88.96    6.85
  -6  -2  -4   97.73    8.14
   6  -2   4   91.46    8.75
  -6   2  -4  104.06    8.51
   6   2   4   92.41    7.74
   6   2   4   99.34    7.61
   6   2   4  110.50   10.17
   7  -2   4  248.06   13.39
  -7  -2  -4  274.44   15.31
   7  -2   4  254.09   13.05
   7  -2   4  261.17   16.24
   7   2   4  240.59   16.81
  -7   2  -4  221.29   15.19
   7   2   4  263.61   15.47
  -8  -2  -4   40.43    7.34
   8  -2   4   36.37    6.33
   8  -2   4   47.77    8.99
   8  -2   4   42.70    5.72
   8   2   4   45.23    7.55
   8   2   4   33.24    8.16
  -8   2  -4   38.40    7.53
   9  -2   4   -5.43    4.87
   9  -2   4   -5.79    3.62
   9   2   4    1.97    5.04
  -9   2  -4    3.10    4.60
   9   2   4    2.23    5.90
   9  -3  -4   44.53    8.82
  -9  -3   4   65.39    8.72
   9  -3  -4   49.05    7.33
   9   3  -4   71.47    8.76
  -9   3   4   71.80   10.48
   9   3  -4   60.22   10.65
   9   3  -4   68.66   10.20
   8  -3  -4   -1.31    3.80
   8  -3  -4    0.82    3.27
  -8  -3   4    6.14    3.72
   8   3  -4   -2.04    4.72
   8   3  -4   -1.38    3.71
  -8   3   4    3.21    3.81
   7  -3  -4  141.01   10.56
  -7  -3   4  132.18    9.44
   7  -3  -4  134.44    8.78
   7  -3  -4  145.21    9.63
   7   3  -4  132.05    9.18
   7   3  -4  124.56   10.84
   7   3  -4  124.99   11.80
  -7   3   4  134.62   11.11
   6  -3  -4   67.20    5.77
  -6  -3   4   67.35    6.00
   6  -3  -4   68.95    6.82
   6  -3  -4   66.55    6.46
   6  -3  -4   69.27    6.23
  -6   3   4   61.70    7.84
   6   3  -4   66.60    5.76
   6   3  -4   69.33    9.06
   6   3  -4   66.19    8.46
   5  -3  -4   18.71    3.54
   5  -3  -4   28.17    4.87
  -5  -3   4   25.43    4.04
   5  -3  -4   27.76    3.91
   5  -3  -4   26.94    4.25
   5  -3  -4   25.62    4.49
   5   3  -4   24.83    3.62
   5   3  -4   23.10    4.95
   5   3  -4   28.45    6.16
   5   3  -4   27.77    4.99
   5   3  -4   27.43    4.96
   4  -3  -4  307.77   13.30
  -4  -3   4  288.14   15.34
   4  -3  -4  304.46   13.75
   4  -3  -4  311.33   14.90
   4  -3  -4  298.94   13.59
  -4  -3   4  309.18   13.37
   4   3  -4  307.21   13.23
   4   3  -4  301.72   14.92
   4   3  -4  326.32   15.66
  -4   3   4  313.53   15.06
   4   3  -4  294.80   15.00
  -4   3   4  314.56   13.47
   3  -3  -4  821.87   29.72
   3  -3  -4  808.77   29.77
  -3  -3   4  767.13   31.65
   3  -3  -4  783.78   31.16
   3  -3  -4  858.22   29.90
  -3  -3   4  804.14   29.42
   3   3  -4  788.99   31.79
  -3   3   4  779.48   29.73
   3   3  -4  834.51   31.73
   3   3  -4  815.21   31.63
  -3   3   4  817.80   31.32
   3   3  -4  798.67   29.39
   2  -3  -4   46.78    4.10
   2  -3  -4   46.78    2.73
   2  -3  -4   41.68    3.04
  -2  -3   4   47.93    4.08
   2  -3  -4   43.06    2.62
   2  -3  -4   35.61    4.09
   2   3  -4   43.73    2.56
  -2   3   4   44.84    4.15
  -2   3   4   41.14    3.21
   2   3  -4   46.97    4.18
   2   3  -4   41.28    2.54
   2   3  -4   48.51    4.34
   2   3  -4   48.45    4.35
  -1  -3   4 4131.87  186.83
   1  -3  -4 4024.48  186.53
   1   3  -4 4131.42  187.25
   0  -3   4   44.70    2.76
   0  -3   4   49.05    3.52
   0  -3  -4   49.41    3.59
   0  -3  -4   55.16    3.54
   0  -3   4   50.07    3.15
   0  -3  -4   50.23    2.94
   0   3  -4   45.81    3.04
   0   3   4   43.30    3.35
   0   3   4   51.47    3.21
   0   3   4   49.82    2.92
   0   3  -4   46.01    2.71
   0   3  -4   45.28    3.23
  -1  -3  -4    3.25    1.88
   1  -3   4    3.01    1.66
   1  -3   4    3.17    0.83
  -1  -3  -4    1.60    1.80
   1  -3   4    3.94    1.75
   1   3   4    2.92    1.30
   1   3   4    0.84    1.84
  -1   3  -4    6.37    1.87
  -1   3  -4    1.73    0.84
   1   3   4    3.72    1.82
  -1   3  -4    2.32    1.61
   2  -3   4  874.50   32.83
  -2  -3  -4  900.58   33.33
  -2  -3  -4  931.44   32.02
   2  -3   4  758.81   32.14
   2  -3   4  901.86   30.28
  -2  -3  -4  912.35   33.52
  -2   3  -4  862.63   30.29
  -2   3  -4  886.92   32.99
   2   3   4  909.62   31.89
   2   3   4  862.42   33.10
   2   3   4  819.14   33.26
  -2   3  -4  912.15   32.67
   2   3   4  877.68   33.37
  -3  -3  -4  842.81   32.66
   3  -3   4  820.12   32.28
   3  -3   4  812.84   31.83
   3  -3   4  801.45   29.54
  -3  -3  -4  869.58   31.36
   3  -3   4  856.52   29.62
  -3   3  -4  730.86   31.63
  -3   3  -4  812.48   32.42
   3   3   4  930.74   33.05
   3   3   4  868.26   33.12
   3   3   4  837.03   33.10
   3   3   4  833.99   31.09
  -4  -3  -4   13.38    3.59
   4  -3   4   13.94    3.56
  -4  -3  -4   12.34    3.21
   4  -3   4   17.25    2.45
   4  -3   4   14.03    2.23
   4  -3   4   17.32    3.79
  -4   3  -4   16.00    3.62
   4   3   4   12.96    2.93
   4   3   4   17.03    3.68
   4   3   4   12.20    3.63
  -4   3  -4   12.29    3.80
   4   3   4   15.63    3.63
  -5  -3  -4   55.41    7.00
   5  -3   4   67.95    6.49
   5  -3   4   62.94    6.38
   5  -3   4   64.16    4.68
   5  -3   4   63.31    4.60
  -5  -3  -4   52.01    5.47
   5   3   4   49.89    6.71
  -5   3  -4   63.19    7.41
   5   3   4   64.53    5.38
   5   3   4   58.13    7.67
   5   3   4   57.45    7.98
  -5   3  -4   55.64    6.11
   6  -3   4   18.76    4.59
  -6  -3  -4   19.89    5.39
   6  -3   4   19.78    5.10
   6  -3   4   17.08    3.64
  -6  -3  -4   17.87    4.71
   6  -3   4   19.58    3.34
   6   3   4   22.74    5.31
   6   3   4   17.82    4.66
   6   3   4   20.07    3.95
   6   3   4   17.34    6.04
  -6   3  -4   19.66    4.84
  -6   3  -4   15.93    4.89
  -7  -3  -4   23.02    5.16
   7  -3   4   20.47    5.98
   7  -3   4   33.48    4.61
   7  -3   4   25.47    4.42
   7   3   4   34.60    6.91
   7   3   4   36.33    8.23
  -7   3  -4   32.13    6.22
   8  -3   4  271.21   14.58
   8  -3   4  286.03   14.30
   8  -3   4  311.32   18.56
  -8  -3  -4  288.37   16.88
   8   3   4  283.50   17.44
  -8   3  -4  296.36   18.47
   8   3   4  275.18   21.97
  -9  -3  -4    3.87    4.15
  -9   3  -4    1.50    4.44
   9   3   4    3.04    5.61
   9   3   4  -10.07    4.89
   9  -4  -4    5.58    5.48
   9  -4  -4   24.71    5.21
   9  -4  -4   48.52    9.04
  -9  -4   4   19.67    5.77
   9   4  -4   21.49    5.73
   9   4  -4   28.15    8.14
   9   4  -4   19.94    7.23
  -9   4   4   32.78    7.44
  -8  -4   4   29.98    5.74
   8  -4  -4   13.28    5.33
   8  -4  -4   36.07    5.04
   8  -4  -4   34.39    5.73
   8   4  -4   21.59    6.94
   8   4  -4   21.45    6.20
  -8   4   4   26.72    6.22
   7  -4  -4   20.15    5.46
   7  -4  -4   22.54    4.61
   7  -4  -4   21.60    4.27
   7  -4  -4   19.03    3.59
  -7  -4   4   19.58    4.39
  -7   4   4    9.72    4.42
   7   4  -4    9.31    4.86
   7   4  -4    9.28    3.22
   7   4  -4   17.41    5.03
   6  -4  -4  275.97   14.21
   6  -4  -4  269.77   13.14
   6  -4  -4  276.95   14.53
   6  -4  -4  277.15   13.57
  -6  -4   4  278.35   13.79
   6   4  -4  284.90   16.89
  -6   4   4  283.94   15.90
   6   4  -4  281.88   16.37
   6   4  -4  297.04   13.86
   5  -4  -4   39.39    4.24
  -5  -4   4   42.75    4.38
   5  -4  -4   42.96    5.29
   5  -4  -4   43.89    4.04
  -5  -4   4   38.96    6.66
   5  -4  -4   43.06    5.11
   5  -4  -4   37.23    5.52
   5   4  -4   36.51    5.78
   5   4  -4   31.82    6.27
  -5   4   4   41.49    6.27
   5   4  -4   37.21    4.44
   5   4  -4   38.02    6.11
   4  -4  -4  354.88   14.71
   4  -4  -4  341.04   14.14
   4  -4  -4  309.77   15.73
   4  -4  -4  339.04   14.43
  -4  -4   4  340.70   16.82
  -4  -4   4  342.87   14.06
   4   4  -4  335.88   16.88
   4   4  -4  322.33   13.88
  -4   4   4  338.83   14.20
  -4   4   4  339.37   16.22
   4   4  -4  330.94   16.55
   4   4  -4  340.59   16.56
  -3  -4   4  156.87    9.51
   3  -4  -4  162.53    7.71
   3  -4  -4  166.91    7.54
   3  -4  -4  173.47    7.68
  -3  -4   4  167.65    7.82
   3  -4  -4  169.53    9.23
   3   4  -4  174.91    9.88
  -3   4   4  162.52    9.46
   3   4  -4  165.33    9.72
   3   4  -4  156.59    9.57
  -3   4   4  163.57    7.80
   3   4  -4  165.96    7.22
   2  -4  -4  449.48   16.23
   2  -4  -4  468.00   18.83
   2  -4  -4  492.77   16.29
  -2  -4   4  455.63   19.14
   2  -4  -4  445.56   18.54
   2  -4  -4  453.77   17.37
   2   4  -4  456.19   18.96
   2   4  -4  446.90   16.07
   2   4  -4  445.82   16.06
   2   4  -4  466.42   19.26
   2   4  -4  453.77   19.01
  -2   4   4  444.81   18.63
  -2   4   4  436.01   17.32
  -1  -4   4  215.68    8.12
  -1  -4   4  213.07   10.38
   1  -4  -4  236.34    9.74
   1  -4  -4  222.98   10.10
   1  -4  -4  225.15   10.11
  -1   4   4  237.31    9.78
   1   4  -4  227.91    8.05
  -1   4   4  230.43   10.16
   1   4  -4  224.34   10.39
   1   4  -4  239.88   10.56
   1   4  -4  237.19   10.48
   0  -4   4   16.97    1.91
   0  -4  -4   25.48    3.23
   0  -4   4   19.05    2.78
   0  -4  -4   20.14    2.40
   0   4  -4   14.10    2.42
   0   4  -4   19.68    2.75
   0   4  -4   14.81    2.19
   0   4   4   15.61    2.05
   0   4   4   14.99    1.97
   0   4  -4   19.31    2.05
   0   4   4   13.91    2.16
   0   4   4   15.59    2.79
   1  -4   4  483.87   20.23
  -1  -4  -4  541.80   18.98
   1  -4   4  523.91   19.52
  -1  -4  -4  471.26   20.02
   1   4   4  501.12   20.28
  -1   4  -4  522.07   19.50
  -1   4  -4  492.77   18.18
   1   4   4  519.63   18.95
  -1   4  -4  498.30   18.25
  -1   4  -4  504.84   19.59
   1   4   4  524.91   19.98
   2  -4   4 2521.35   87.72
   2  -4   4 2470.10   87.03
  -2  -4  -4 2516.14   88.37
  -2  -4  -4 2393.06   86.33
  -2   4  -4 2469.21   87.78
   2   4   4 2587.69   88.47
   2   4   4 2499.03   88.25
   2   4   4 2524.97   88.26
  -2   4  -4 2358.68   86.97
   2   4   4 2470.00   86.31
  -3  -4  -4    4.21    1.91
  -3  -4  -4    2.95    2.62
   3  -4   4    3.05    2.27
   3  -4   4    1.21    0.54
   3  -4   4    2.04    0.57
   3  -4   4    2.84    2.00
   3   4   4    2.53    2.55
   3   4   4    7.52    3.33
  -3   4  -4    0.35    1.95
  -3   4  -4    4.19    2.26
   3   4   4    5.13    2.08
   3   4   4   10.30    3.36
   4  -4   4   36.46    4.78
   4  -4   4   30.49    2.32
   4  -4   4   28.63    2.41
   4  -4   4   36.48    4.97
  -4  -4  -4   28.25    4.12
  -4  -4  -4   25.58    4.59
   4   4   4   26.62    3.82
   4   4   4   31.83    5.42
   4   4   4   26.17    5.06
   4   4   4   27.70    5.29
  -4   4  -4   29.72    4.61
  -4   4  -4   26.88    4.42
  -5  -4  -4   45.76    5.52
   5  -4   4   53.10    5.81
  -5  -4  -4   40.97    6.39
   5  -4   4   46.30    3.71
   5  -4   4   46.28    3.55
  -5   4  -4   38.22    5.65
  -5   4  -4   48.67    6.73
   5   4   4   42.07    6.98
   5   4   4   45.02    5.21
   6  -4   4    9.27    2.63
  -6  -4  -4    6.00    2.85
   6  -4   4   10.70    4.20
   6  -4   4    7.28    2.08
  -6   4  -4    3.32    3.98
   6   4   4    6.49    4.72
   6   4   4    4.17    3.99
  -6   4  -4    8.84    3.84
   6   4   4    3.43    2.30
   7  -4   4   88.30    6.01
   7  -4   4  107.04    9.62
  -7  -4  -4   76.51    7.78
   7  -4   4   68.69    6.12
   7   4   4   93.60    9.60
   7   4   4  101.89   12.39
  -7   4  -4   80.40   10.04
  -8  -4  -4   43.63    6.89
   8  -4   4   43.66    7.91
   8  -4   4   47.80    4.53
   8  -4   4   30.30    4.92
  -8   4  -4   39.67    8.16
   8   4   4   45.38    9.89
   8   4   4   44.68    8.07
   9  -4   4   14.29    6.80
   9  -4   4    4.99    3.81
  -9  -4  -4   11.36    4.91
   9   4   4    7.98    7.22
  -9   4  -4    3.17    3.62
   9  -5  -4   -1.88    4.42
  -9  -5   4    4.15    3.35
   9  -5  -4   -9.91    3.75
  -9   5   4    0.68    4.45
   9   5  -4   -3.89    2.76
   9   5  -4   -0.84    4.56
   9   5  -4    0.35    4.11
   8  -5  -4   41.87    6.01
   8  -5  -4   48.67    5.10
   8  -5  -4   46.75    7.46
  -8  -5   4   49.93    6.83
   8   5  -4   55.83    9.62
  -7  -5   4    4.55    3.00
   7  -5  -4   -0.11    1.94
   7  -5  -4    2.87    2.71
   7  -5  -4   -0.52    2.15
  -7   5   4    1.66    4.16
   7   5  -4   -5.66    1.77
   7   5  -4   -0.61    4.16
   7   5  -4    2.55    4.54
   6  -5  -4    4.70    3.17
   6  -5  -4    9.54    3.10
  -6  -5   4    4.13    2.65
   6  -5  -4    5.59    2.29
   6  -5  -4    4.05    2.55
   6   5  -4    6.78    2.48
   6   5  -4    7.51    3.59
   6   5  -4    3.99    4.55
  -6   5   4    4.83    3.44
   5  -5  -4  400.65   17.32
   5  -5  -4  399.37   16.67
  -5  -5   4  386.77   16.53
   5  -5  -4  347.23   16.00
  -5  -5   4  413.88   20.63
   5  -5  -4  403.08   17.20
  -5   5   4  410.23   19.71
   5   5  -4  397.77   16.45
  -5   5   4  393.00   16.44
   5   5  -4  395.01   20.07
   5   5  -4  401.99   20.63
   5   5  -4  389.12   19.57
  -4  -5   4  573.91   25.40
   4  -5  -4  593.81   22.15
   4  -5  -4  587.08   22.22
   4  -5  -4  561.28   24.53
  -4  -5   4  569.54   21.67
   4  -5  -4  552.50   22.17
  -4   5   4  582.87   22.04
   4   5  -4  567.41   25.32
  -4   5   4  565.62   24.70
   4   5  -4  545.20   24.95
   4   5  -4  571.81   25.15
   3  -5  -4   88.13    6.57
   3  -5  -4  101.11    5.49
   3  -5  -4  107.09    5.11
   3  -5  -4  110.49    5.15
  -3  -5   4   93.80    7.59
  -3   5   4  101.29    7.04
   3   5  -4   96.50    4.56
   3   5  -4  100.34    7.57
   3   5  -4  109.54    7.79
   3   5  -4   94.20    7.69
  -3   5   4  100.07    5.48
  -2  -5   4   -0.07    2.38
   2  -5  -4    2.02    0.62
   2  -5  -4    3.29    1.81
   2  -5  -4    5.07    2.12
   2  -5  -4    1.69    0.56
   2  -5  -4    1.02    1.80
   2   5  -4    1.84    1.94
  -2   5   4    1.10    1.65
   2   5  -4    0.28    2.51
   2   5  -4    2.11    1.96
  -1  -5   4  468.19   18.59
  -1  -5   4  430.14   15.68
   1  -5  -4  399.54   17.37
   1  -5  -4  469.21   18.09
   1  -5  -4  482.10   18.17
  -1   5   4  447.34   15.85
   1   5  -4  443.30   18.33
   1   5  -4  450.35   18.37
  -1   5   4  467.91   17.72
  -1   5   4  446.30   15.88
   0  -5   4  354.46   13.84
   0  -5  -4  309.37   13.60
   0  -5  -4  304.10   13.00
   0  -5   4  321.92   12.62
   0   5   4  327.21   13.92
   0   5   4  334.60   12.87
   0   5   4  325.84   13.16
   0   5  -4  320.16   13.29
   0   5  -4  319.30   13.37
   0   5  -4  346.34   13.76
   1  -5   4    3.21    1.71
   1  -5   4    4.78    1.98
  -1  -5  -4    3.93    1.85
  -1  -5  -4    3.29    1.36
  -1   5  -4    1.89    1.91
   1   5   4    1.88    1.87
  -1   5  -4    3.93    1.31
   1   5   4    2.94    1.33
   1   5   4    3.06    1.95
  -1   5  -4    4.52    1.31
   1   5   4    6.23    2.68
  -1   5  -4    5.40    1.94
  -2  -5  -4 1630.66   60.08
  -2  -5  -4 1550.08   57.65
   2  -5   4 1612.04   59.22
   2  -5   4 1627.46   58.48
  -2   5  -4 1660.67   58.58
   2   5   4 1628.75   60.03
  -2   5  -4 1649.01   59.42
   2   5   4 1626.62   59.80
   2   5   4 1718.58   57.78
   2   5   4 1676.27   60.07
  -3  -5  -4  405.64   16.63
  -3  -5  -4  402.13   18.89
   3  -5   4  418.36   18.38
   3  -5   4  417.44   17.46
  -3   5  -4  396.75   18.43
   3   5   4  415.64   16.49
   3   5   4  424.10   19.11
  -3   5  -4  423.43   17.55
   3   5   4  419.23   19.23
   3   5   4  408.32   19.21
  -4  -5  -4  150.91    9.63
   4  -5   4  136.57    8.34
   4  -5   4  114.79    8.53
  -4  -5  -4  134.29    7.65
   4   5   4  117.05    9.72
  -4   5  -4  132.70    9.34
   4   5   4  143.38    9.84
  -4   5  -4  130.80    8.41
   4   5   4  124.42    7.21
   4   5   4  153.45   10.14
   5  -5   4  459.51   16.88
  -5  -5  -4  472.68   19.90
   5  -5   4  465.85   16.96
   5  -5   4  428.34   20.46
  -5  -5  -4  476.77   22.24
  -5   5  -4  460.38   20.84
   5   5   4  476.00   22.56
   5   5   4  429.94   22.76
  -5   5  -4  429.52   21.54
   5   5   4  471.93   19.61
   6  -5   4   24.03    5.54
   6  -5   4   20.34    2.79
  -6  -5  -4   35.56    5.63
   6  -5   4   25.46    2.82
  -6   5  -4   25.56    5.17
   6   5   4   26.60    7.05
   6   5   4   19.50    3.98
   6   5   4   35.52    6.78
  -6   5  -4   22.65    5.28
  -7  -5  -4   11.48    3.96
   7  -5   4    7.49    5.06
   7  -5   4   14.38    2.62
   7  -5   4   10.96    2.62
   7   5   4   13.84    5.83
  -7   5  -4   15.15    5.87
   7   5   4   16.67    5.77
   8  -5   4   20.80    2.90
   8  -5   4   14.60    5.08
   8  -5   4    9.96    2.95
  -8  -5  -4   18.94    5.55
   8   5   4    3.37    5.08
  -8   5  -4   14.09    6.12
   8   5   4   10.79    5.51
   9  -5   4    3.21    2.74
  -9  -5  -4   16.06    5.38
   9  -5   4   10.11    6.14
  -9   5  -4    7.21    4.93
   9   5   4    9.38    5.97
   9   5   4    2.81    6.85
   9  -6  -4   -2.15    3.18
   9  -6  -4    9.79    6.10
   9  -6  -4    0.96    4.32
   9   6  -4    2.70    4.73
   9   6  -4   -5.97    3.30
   9   6  -4    8.34    5.53
  -9   6   4    0.88    5.13
   8  -6  -4   76.37    6.26
   8  -6  -4   69.97    5.73
  -8  -6   4   81.24    7.32
   8  -6  -4   70.20    8.60
   8   6  -4   94.41   11.99
   8   6  -4   85.76   12.67
   8   6  -4   66.12    7.74
  -8   6   4   85.27   11.13
   7  -6  -4    5.37    2.71
   7  -6  -4    3.67    2.60
  -7  -6   4    6.21    3.12
   7  -6  -4    6.62    3.45
   7  -6  -4    8.15    3.14
  -7   6   4   10.78    5.34
   7   6  -4    1.86    2.80
   7   6  -4   15.90    6.12
   7   6  -4    5.61    5.26
   6  -6  -4  102.62    6.62
   6  -6  -4   95.51    6.19
   6  -6  -4  110.87    7.74
   6  -6  -4   93.33    6.99
  -6  -6   4  102.39    6.71
   6   6  -4   91.35    6.22
  -6   6   4   96.28    9.45
   6   6  -4  105.79   10.19
   6   6  -4  113.24   10.94
  -5  -6   4  107.39    9.83
   5  -6  -4  108.01    6.97
   5  -6  -4  114.59    7.09
   5  -6  -4  111.79    6.34
  -5  -6   4  116.65    6.49
   5   6  -4  108.53    9.72
   5   6  -4  116.32    6.37
  -5   6   4  109.32    6.46
  -5   6   4  117.94    9.09
   5   6  -4  110.27   10.01
  -4  -6   4  351.77   19.84
   4  -6  -4  358.10   17.26
  -4  -6   4  355.15   13.87
   4  -6  -4  323.64   14.29
   4   6  -4  348.17   13.74
  -4   6   4  357.60   14.46
  -4   6   4  389.16   19.56
   4   6  -4  363.56   17.91
   4   6  -4  349.42   17.70
   4   6  -4  367.60   18.65
   3  -6  -4 1695.80   60.21
   3  -6  -4 1712.75   59.28
   3  -6  -4 1723.04   59.38
  -3  -6   4 1686.77   63.52
   3  -6  -4 1716.00   62.86
   3  -6  -4 1652.22   62.84
   3   6  -4 1740.53   58.69
  -3   6   4 1701.55   60.26
   3   6  -4 1713.68   63.45
   3   6  -4 1722.73   58.64
   3   6  -4 1681.81   63.31
  -3   6   4 1670.60   62.83
   3   6  -4 1727.47   63.89
   2  -6  -4  233.96   11.29
   2  -6  -4  227.01   10.97
  -2  -6   4  225.80   11.51
   2  -6  -4  227.75    9.78
   2  -6  -4  204.44    7.68
   2   6  -4  204.54   11.61
   2   6  -4  210.18   11.15
   2   6  -4  231.50   11.67
  -2   6   4  204.03    9.57
  -1  -6   4    2.91    2.25
   1  -6  -4    0.93    1.76
   1  -6  -4    3.77    1.74
  -1  -6   4    2.19    0.80
  -1  -6   4    0.27    2.16
  -1  -6   4    2.62    0.79
   1  -6  -4   -0.72    1.82
   1  -6  -4    0.88    0.90
   1   6  -4    0.07    1.49
  -1   6   4    2.72    1.97
  -1   6   4    1.94    0.96
   1   6  -4    1.89    2.26
   1   6  -4    3.69    2.56
   0  -6   4  549.79   21.43
   0  -6  -4  537.39   20.72
   0  -6   4  552.82   20.23
   0  -6  -4  534.38   20.52
   0  -6  -4  518.46   21.55
   0   6   4  533.31   21.55
   0   6  -4  565.10   21.43
   0   6  -4  521.43   20.98
   0   6   4  539.36   20.80
   0   6  -4  533.81   20.22
   0   6   4  535.09   20.44
   0   6  -4  570.24   21.33
   0   6   4  544.11   20.58
   1  -6   4   28.45    3.45
   1  -6   4   29.35    3.67
  -1  -6  -4   32.12    4.43
  -1  -6  -4   25.10    2.84
  -1   6  -4   25.15    3.36
   1   6   4   26.74    2.73
   1   6   4   27.60    3.71
   1   6   4   27.51    3.82
  -1   6  -4   28.23    2.50
  -1   6  -4   26.99    3.52
   1   6   4   34.75    4.66
  -2  -6  -4  182.15    8.07
   2  -6   4  178.58    9.50
  -2  -6  -4  166.85    9.85
   2  -6   4  175.92    8.85
  -2   6  -4  170.73    9.33
   2   6   4  171.48   10.00
  -2   6  -4  180.83    8.91
   2   6   4  171.79    9.89
   2   6   4  181.97   10.28
   2   6   4  181.12    7.96
   3  -6   4  214.61   11.74
   3  -6   4  220.70   10.78
  -3  -6  -4  218.09   12.47
  -3  -6  -4  232.49   10.13
   3   6   4  215.47    9.83
   3   6   4  240.41   13.09
  -3   6  -4  231.19   12.23
  -3   6  -4  241.77   11.22
   3   6   4  209.07   12.23
   3   6   4  213.66   12.63
  -4  -6  -4  214.00   12.04
   4  -6   4  200.18   10.34
  -4  -6  -4  181.22    9.20
   4  -6   4  179.73   11.01
  -4   6  -4  176.87   11.38
   4   6   4  177.60   11.66
   4   6   4  188.16    9.08
   4   6   4  161.84   11.66
  -4   6  -4  163.59    9.97
  -5  -6  -4   11.43    3.15
   5  -6   4    9.76    3.40
  -5   6  -4   10.56    3.36
   5   6   4   14.51    5.11
   5   6   4   17.87    5.11
   5   6   4   12.67    2.82
  -5   6  -4   14.92    4.61
  -6  -6  -4  128.02    8.94
  -6   6  -4  136.17   11.28
   6   6   4  137.29   12.16
  -6   6  -4  142.32   10.16
   6   6   4  143.55   11.73
   7  -6   4   45.86    2.91
  -7  -6  -4   60.42    7.04
   7  -6   4   35.81    6.48
   7  -6   4   55.00    2.98
   7   6   4   39.57    7.53
  -7   6  -4   62.83    9.38
   7   6   4   55.56    9.82
   8  -6   4   95.29    4.73
  -8  -6  -4   94.58    8.84
   8  -6   4  105.81   10.45
   8   6   4  114.14   11.68
  -8   6  -4   89.54   11.45
   8   6   4  104.13   13.59
  -9  -6  -4   54.96    8.04
   9  -6   4   51.08    9.18
   9   6   4   67.18   11.84
  -9   6  -4   51.33    9.34
   9   6   4   48.88    9.77
   9  -7  -4   41.85    7.20
   9  -7  -4   30.48    4.73
   9  -7  -4   45.13    9.77
  -9   7   4   51.28    9.61
   9   7  -4   43.22    9.89
   9   7  -4   32.82    5.96
   9   7  -4   45.42    9.89
   8  -7  -4    1.50    2.32
   8  -7  -4   -6.75    2.84
   8  -7  -4    2.35    2.28
   8  -7  -4    4.17    5.29
  -8   7   4   -0.81    4.53
   8   7  -4    8.65    6.30
   8   7  -4    7.56    4.93
   8   7  -4   -2.83    2.14
   7  -7  -4    3.12    2.14
  -7  -7   4    2.27    2.56
   7  -7  -4   -0.23    1.90
   7  -7  -4    7.21    3.32
   7  -7  -4   -1.40    3.23
  -7   7   4   -3.25    3.87
   7   7  -4   -0.53    1.86
   7   7  -4    0.42    3.40
   7   7  -4    4.01    2.90
   7   7  -4   -2.70    3.31
  -6  -7   4    3.76    2.09
   6  -7  -4    3.87    2.30
   6  -7  -4    8.33    2.35
   6  -7  -4    2.03    2.40
   6  -7  -4    3.17    2.08
  -6   7   4    6.32    4.43
   6   7  -4   -1.49    1.80
   6   7  -4    0.27    4.30
   6   7  -4    1.07    3.33
   5  -7  -4  689.62   26.01
  -5  -7   4  675.88   25.15
   5  -7  -4  630.93   25.80
   5  -7  -4  655.87   25.82
  -5  -7   4  652.38   30.65
  -5   7   4  689.42   25.36
   5   7  -4  678.69   30.70
   5   7  -4  662.35   24.97
  -5   7   4  672.12   29.80
   4  -7  -4  496.74   22.81
  -4  -7   4  517.47   24.12
   4  -7  -4  489.24   19.61
   4  -7  -4  526.22   19.51
   4  -7  -4  495.04   19.29
   4   7  -4  498.46   23.49
   4   7  -4  514.16   23.67
   4   7  -4  529.09   24.19
   4   7  -4  506.68   18.60
  -4   7   4  505.14   23.18
   4   7  -4  510.27   18.52
  -4   7   4  508.00   19.59
   3  -7  -4   70.46    3.57
   3  -7  -4   77.59    3.57
  -3  -7   4   67.07    6.84
   3  -7  -4   73.50    4.71
   3  -7  -4   64.06    5.75
   3  -7  -4   73.29    6.29
  -3   7   4   76.36    6.35
   3   7  -4   70.57    7.20
  -3   7   4   69.12    4.56
   3   7  -4   80.17    7.82
  -2  -7   4  552.20   23.85
   2  -7  -4  574.00   21.76
   2  -7  -4  545.99   23.08
   2  -7  -4  584.44   23.44
  -2  -7   4  540.05   23.81
   2  -7  -4  549.06   19.56
  -2   7   4  599.37   21.81
   2   7  -4  557.90   23.95
   2   7  -4  557.64   23.69
   2   7  -4  558.03   23.78
  -2   7   4  545.89   19.56
   1  -7  -4   30.55    3.65
  -1  -7   4   22.46    1.89
  -1  -7   4   24.93    3.82
  -1  -7   4   24.32    4.21
   1  -7  -4   24.35    3.65
   1  -7  -4   23.33    3.63
  -1  -7   4   20.55    1.77
   1  -7  -4   28.81    2.34
   1   7  -4   28.71    4.15
  -1   7   4   21.99    2.11
   1   7  -4   30.18    4.39
  -1   7   4   25.55    3.83
   1   7  -4   21.03    3.67
   0  -7  -4  978.43   36.44
   0  -7   4  972.68   34.73
   0  -7  -4  943.33   35.13
   0  -7  -4  949.63   35.29
   0  -7   4  956.19   36.07
   0  -7   4  929.86   35.79
   0   7   4  971.46   36.47
   0   7  -4  948.20   35.88
   0   7  -4  959.51   34.78
   0   7   4  943.28   35.33
   0   7   4  947.58   35.01
   0   7  -4 1007.73   36.12
   0   7  -4  972.11   35.76
  -1  -7  -4    6.77    2.61
  -1  -7  -4    4.32    1.85
   1  -7   4    6.95    2.62
   1  -7   4    1.53    2.19
  -1  -7  -4    3.69    2.07
   1   7   4    6.87    3.31
   1   7   4    3.54    2.21
   1   7   4    2.38    1.81
   1   7   4    3.44    2.49
  -1   7  -4    2.66    2.32
  -1   7  -4    4.14    2.34
  -1   7  -4    4.45    1.82
  -1   7  -4    5.81    2.03
   2  -7   4   49.13    4.82
  -2  -7  -4   44.00    3.48
   2  -7   4   52.44    4.49
  -2  -7  -4   50.38    5.37
  -2   7  -4   51.92    4.75
   2   7   4   48.86    5.99
  -2   7  -4   49.36    4.40
   2   7   4   59.17    5.48
   2   7   4   50.96    5.38
  -2   7  -4   43.63    2.58
  -2   7  -4   49.42    2.70
   3  -7   4    3.66    2.43
   3  -7   4    1.08    2.41
  -3  -7  -4   -0.37    1.57
  -3  -7  -4    1.57    1.55
   3   7   4   -0.69    2.36
   3   7   4    4.65    1.72
  -3   7  -4    0.51    2.12
  -3   7  -4    5.16    2.42
   3   7   4    0.27    2.87
   3   7   4    1.92    2.98
   4  -7   4  519.40   22.22
   4  -7   4  541.71   24.06
  -4  -7  -4  504.77   24.57
  -4  -7  -4  571.43   21.49
   4   7   4  551.87   25.42
   4   7   4  522.46   24.56
   4   7   4  520.00   24.81
  -4   7  -4  527.25   24.10
   4   7   4  538.83   21.10
  -4   7  -4  556.63   22.70
   5  -7   4   89.53    7.20
  -5  -7  -4   95.77    6.54
   5   7   4  115.35   10.14
   5   7   4   94.48    9.20
   5   7   4   91.85    6.22
  -5   7  -4   92.39    7.48
  -5   7  -4   87.79    8.79
  -6  -7  -4   43.88    5.61
   6  -7   4   32.96    5.88
   6   7   4   42.99    5.21
   6   7   4   41.35    8.13
   6   7   4   53.33    8.22
  -6   7  -4   39.50    7.36
  -6   7  -4   38.94    6.11
   7  -7   4  252.55   14.68
  -7  -7  -4  223.83   12.87
   7   7   4  223.73   17.39
  -7   7  -4  212.53   15.22
   7   7   4  243.78   16.78
   7   7   4  214.14   12.18
  -8  -7  -4   -0.52    3.43
   8  -7   4   -3.34    3.75
  -8   7  -4    6.10    5.47
   8   7   4   -3.09    4.80
   8   7   4    6.40    7.17
  -9  -7  -4    7.50    4.13
   9  -7   4    6.78    4.85
   9   7   4    4.86    6.84
   9   7   4   -1.25    5.86
  -9   7  -4    4.12    5.52
   9  -8  -4   -4.51    5.21
   9  -8  -4    0.09    4.39
   9   8  -4   -4.67    6.27
   9   8  -4    1.77    3.37
   9   8  -4   -3.69    5.92
   8  -8  -4   43.06    6.42
   8  -8  -4   31.22    3.35
   8  -8  -4   24.39    7.80
   8   8  -4   45.35    9.60
   8   8  -4   44.34    8.97
   8   8  -4   36.45    5.23
  -8   8   4   32.78    8.10
   7  -8  -4   29.83    4.50
   7  -8  -4   20.11    2.87
   7  -8  -4   19.84    4.31
   7  -8  -4   12.11    5.83
   7   8  -4   16.04    6.71
   7   8  -4   19.22    3.35
   7   8  -4   16.81    3.50
  -7   8   4   36.36    7.25
   7   8  -4   17.77    6.26
   6  -8  -4   24.21    3.86
   6  -8  -4   30.21    4.25
   6  -8  -4   30.10    6.50
   6  -8  -4   22.08    2.96
  -6   8   4   21.99    5.50
   6   8  -4   26.33    3.45
   6   8  -4   21.64    3.02
   6   8  -4   16.49    5.71
   6   8  -4   16.88    6.36
   5  -8  -4   12.24    3.89
   5  -8  -4   16.90    2.91
   5  -8  -4   14.21    2.66
  -5  -8   4   20.68    6.11
   5  -8  -4   13.15    2.66
   5   8  -4   15.78    2.34
   5   8  -4   16.17    5.82
  -5   8   4   11.71    2.20
   5   8  -4   11.09    1.91
  -5   8   4   16.39    4.56
   4  -8  -4   30.76    5.62
   4  -8  -4   37.63    3.44
  -4  -8   4   35.58    6.67
   4  -8  -4   34.12    2.84
   4   8  -4   39.95    6.47
  -4   8   4   38.30    6.41
  -4   8   4   35.25    3.24
   3  -8  -4  287.13   14.77
  -3  -8   4  328.01   16.06
   3  -8  -4  314.28   15.26
   3  -8  -4  265.39   12.45
   3  -8  -4  284.57   10.85
   3   8  -4  298.46   15.59
   3   8  -4  305.01   15.78
   3   8  -4  292.05   15.89
  -3   8   4  315.41   12.70
   2  -8  -4   47.34    4.05
   2  -8  -4   42.59    2.25
   2  -8  -4   40.76    5.02
  -2  -8   4   42.95    5.94
  -2  -8   4   48.69    5.03
   2  -8  -4   50.09    5.66
   2   8  -4   43.44    5.64
  -2   8   4   37.31    2.19
  -2   8   4   36.22    3.82
   2   8  -4   41.33    5.40
   2   8  -4   34.25    5.39
  -1  -8   4  298.47   11.10
  -1  -8   4  281.82   11.09
  -1  -8   4  281.01   13.91
   1  -8  -4  329.72   13.59
   1  -8  -4  292.94   13.44
  -1  -8   4  280.13   13.96
   1  -8  -4  308.63   13.58
  -1   8   4  282.89   11.52
  -1   8   4  286.20   13.30
   1   8  -4  308.60   14.44
   1   8  -4  277.38   13.70
   1   8  -4  270.95   13.61
   0  -8  -4   53.94    4.43
   0  -8   4   56.76    4.81
   0  -8   4   57.51    4.07
   0  -8  -4   73.06    4.92
   0  -8  -4   57.35    5.26
   0  -8  -4   70.76    4.80
   0  -8   4   57.16    5.14
   0   8  -4   47.76    4.54
   0   8   4   61.14    4.49
   0   8  -4   63.53    5.18
   0   8  -4   72.95    5.45
   0   8   4   66.05    5.87
   0   8  -4   57.45    4.15
  -1  -8  -4   77.52    4.74
   1  -8   4   69.84    5.32
  -1  -8  -4   81.91    6.52
  -1  -8  -4   74.09    5.81
   1  -8   4   60.50    4.93
   1   8   4   68.14    5.71
  -1   8  -4   65.66    5.19
   1   8   4   74.57    4.67
  -1   8  -4   69.85    5.38
   1   8   4   65.09    6.04
   1   8   4   66.46    5.39
  -1   8  -4   78.72    5.38
  -1   8  -4   80.51    5.07
  -2  -8  -4  499.34   21.39
   2  -8   4  456.08   19.79
  -2  -8  -4  440.41   17.78
   2  -8   4  477.25   19.06
  -2   8  -4  460.74   17.09
   2   8   4  466.45   20.76
  -2   8  -4  455.52   18.86
  -2   8  -4  468.70   20.02
  -2   8  -4  457.38   17.05
   2   8   4  484.52   21.28
   2   8   4  432.16   17.81
   2   8   4  450.85   20.34
  -3  -8  -4  179.48   11.52
   3  -8   4  191.60   11.07
  -3  -8  -4  194.56    8.73
   3  -8   4  181.14    9.52
  -3   8  -4  196.46    9.92
   3   8   4  191.54   12.10
   3   8   4  187.46   13.95
   3   8   4  178.46   11.22
  -3   8  -4  194.77   11.12
   3   8   4  177.20    8.47
   4  -8   4    9.19    3.18
  -4  -8  -4   10.31    2.50
   4   8   4    7.13    4.04
  -4   8  -4   11.14    3.38
   4   8   4   11.67    2.42
   4   8   4   13.44    4.81
  -4   8  -4    8.76    3.84
   5  -8   4   -0.46    2.08
  -5  -8  -4    0.80    2.12
   5   8   4    4.47    3.92
   5   8   4    2.13    1.92
  -5   8  -4    0.73    3.72
   5   8   4   -0.88    2.82
  -5   8  -4    2.74    2.93
  -6  -8  -4   92.76    7.08
   6  -8   4   96.95    8.15
   6   8   4   95.46   12.11
  -6   8  -4   87.80    7.97
  -6   8  -4   91.65   11.03
   6   8   4   71.17   10.07
   6   8   4   84.90    6.37
   7  -8   4   10.92    4.36
   7   8   4    4.34    5.61
   7   8   4   11.24    3.20
  -7   8  -4   10.48    7.09
   7   8   4   11.90    7.25
  -8  -8  -4  114.64    9.02
   8  -8   4  123.86   10.62
   8   8   4  114.03   14.93
   8   8   4  108.89   13.98
  -8   8  -4  102.76   13.10
   8  -9  -4   35.28    5.18
   8  -9  -4   37.44    5.69
   8  -9  -4   36.79    8.23
  -8   9   4   35.38    7.52
   8   9  -4   29.85    9.31
   8   9  -4   37.76    4.15
   8   9  -4   32.60    8.98
   8   9  -4   26.81    4.61
   7  -9  -4   31.34    4.66
   7  -9  -4   41.95    4.54
   7  -9  -4   26.57    2.13
   7  -9  -4   24.16    6.25
   7  -9  -4   19.58    1.86
   7   9  -4   21.71    6.38
  -7   9   4   34.79    7.29
   7   9  -4   32.41    3.73
   7   9  -4   39.02    4.24
   6  -9  -4   45.35    8.44
   6  -9  -4   46.14    4.60
   6  -9  -4   46.73    3.28
   6  -9  -4   42.03    4.36
   6   9  -4   50.82    3.78
   6   9  -4   57.77    9.86
   6   9  -4   42.18    8.72
  -6   9   4   57.11    8.72
  -5  -9   4   75.05    9.99
   5  -9  -4   74.27    4.72
   5  -9  -4   75.72    9.46
   5  -9  -4   73.31    4.53
  -5   9   4   77.85    9.43
   5   9  -4   59.48    9.15
   5   9  -4   72.69    3.25
   5   9  -4   75.11    3.23
  -5   9   4   68.72    4.30
   4  -9  -4  437.46   16.26
  -4  -9   4  434.00   22.26
   4  -9  -4  433.41   16.36
   4  -9  -4  455.33   21.50
   4   9  -4  457.95   22.71
  -4   9   4  429.09   17.19
  -4   9   4  428.77   21.02
   3  -9  -4  222.58    8.27
  -3  -9   4  226.01   13.54
   3  -9  -4  209.53   12.27
   3  -9  -4  211.99   10.18
  -3   9   4  228.33   10.37
   3   9  -4  237.72   13.80
   3   9  -4  237.52   13.38
   3   9  -4  241.19   13.64
  -2  -9   4    2.76    3.01
   2  -9  -4   -1.61    1.62
   2  -9  -4    0.56    0.90
   2  -9  -4    3.13    2.52
   2  -9  -4    0.46    1.86
  -2   9   4    0.70    0.97
  -2   9   4    0.64    1.98
   2   9  -4   -0.23    2.43
   2   9  -4   -1.25    2.81
   1  -9  -4  207.58    9.09
  -1  -9   4  217.43   11.62
  -1  -9   4  201.69   11.34
  -1  -9   4  194.65    8.85
   1  -9  -4  228.03   10.82
   1  -9  -4  220.86   10.90
   1  -9  -4  199.75   10.54
  -1  -9   4  201.96    8.41
  -1   9   4  215.28   10.82
   1   9  -4  195.30   11.11
   1   9  -4  208.93   11.65
  -1   9   4  200.69    8.95
   1   9  -4  202.69   11.08
   0  -9  -4    4.12    2.10
   0  -9   4    1.48    1.64
   0  -9  -4    3.29    2.28
   0  -9  -4    3.21    1.97
   0  -9   4    9.38    2.69
   0  -9   4    2.15    2.03
   0  -9  -4    6.67    2.81
   0   9  -4    4.03    2.40
   0   9   4    1.89    1.91
   0   9  -4    3.81    1.78
   0   9  -4    2.92    2.14
   0   9   4    4.22    2.90
   0   9  -4    1.21    2.24
  -1  -9  -4    0.72    2.11
   1  -9   4   -0.54    1.74
   1  -9   4    4.05    2.27
  -1  -9  -4    3.95    2.64
  -1  -9  -4    3.78    1.83
  -1   9  -4    1.20    1.85
   1   9   4    0.87    2.54
   1   9   4    0.78    2.28
   1   9   4    1.59    1.83
  -1   9  -4    1.21    1.98
  -1   9  -4    1.36    1.85
  -1   9  -4    2.27    1.95
   1   9   4    1.94    2.52
  -2  -9  -4  272.27   14.90
   2  -9   4  288.14   12.95
   2  -9   4  263.81   13.48
  -2  -9  -4  280.17   11.76
   2   9   4  288.26   11.88
  -2   9  -4  269.73   11.38
  -2   9  -4  278.02   11.33
   2   9   4  298.91   14.54
   2   9   4  290.79   15.46
   2   9   4  306.98   15.09
  -2   9  -4  272.74   12.84
  -2   9  -4  260.88   13.67
  -3  -9  -4   22.57    2.81
  -3  -9  -4   22.17    5.29
   3  -9   4   23.10    3.63
   3  -9   4   16.87    3.97
   3   9   4   26.12    5.16
   3   9   4   18.39    5.03
  -3   9  -4   27.10    5.44
  -3   9  -4   25.71    3.98
   3   9   4   23.16    2.96
   3   9   4   18.08    5.25
  -4  -9  -4  157.21    8.04
   4  -9   4  175.80    9.50
   4   9   4  172.80   12.53
  -4   9  -4  151.03    9.17
   4   9   4  149.24    7.81
   4   9   4  139.17   11.55
  -4   9  -4  171.44   11.18
  -5  -9  -4  139.98    7.92
   5  -9   4  160.42    9.45
  -5   9  -4  146.47   10.98
   5   9   4  124.11    7.54
   5   9   4  146.78   12.34
  -5   9  -4  131.35    9.00
   5   9   4  143.46   12.41
   6  -9   4   80.34    7.58
  -6  -9  -4   94.68    6.83
  -6   9  -4   66.97    7.31
   6   9   4   90.37   11.67
   6   9   4   93.42    9.78
  -6   9  -4  100.81   10.23
   6   9   4   85.67    6.21
   7  -9   4   14.72    4.44
  -7  -9  -4   25.65    4.49
  -7   9  -4   17.74    6.58
   7   9   4   18.88    3.90
   7   9   4   16.92    6.23
   7   9   4   16.05    7.06
  -8  -9  -4    0.74    3.13
   8  -9   4    2.03    4.02
  -8   9  -4   -0.72    4.75
   8   9   4   11.31    7.61
   8   9   4   -2.97    3.71
   8 -10  -4    0.50    2.86
   8 -10  -4   12.40    6.16
   8  10  -4   -8.17    4.68
   8  10  -4    4.65    2.42
   8  10  -4    5.26    5.79
   7 -10  -4   48.77    8.77
   7 -10  -4   59.39    5.05
   7 -10  -4   47.53    4.90
   7  10  -4   46.31    9.59
   7  10  -4   43.78    9.38
   7  10  -4   43.67    3.58
   6 -10  -4  351.74   14.53
   6 -10  -4  320.99   14.25
   6 -10  -4  362.94   20.32
   6  10  -4  353.23   21.43
   6  10  -4  344.38   21.27
  -6  10   4  324.62   19.39
  -5 -10   4   11.93    5.16
   5 -10  -4    4.20    4.42
   5 -10  -4   12.95    2.02
   5 -10  -4    8.56    1.88
   5  10  -4    7.73    5.11
   4 -10  -4   15.21    1.42
  -4 -10   4   12.91    4.18
   4 -10  -4   11.81    1.30
   4 -10  -4   15.14    4.95
  -4  10   4   18.96    2.65
   4  10  -4    9.20    5.00
  -3 -10   4   64.76    6.79
   3 -10  -4   67.96    6.17
   3 -10  -4   61.40    7.58
   3 -10  -4   58.46    4.69
   3  10  -4   66.88    8.49
  -3  10   4   60.80    4.78
   2 -10  -4  908.98   35.73
  -2 -10   4  904.78   36.82
   2 -10  -4  900.11   34.16
   2 -10  -4  872.70   31.82
  -2 -10   4  914.80   36.75
  -2  10   4  858.94   34.02
   2  10  -4  843.06   36.17
   2  10  -4  910.71   36.35
  -2  10   4  907.48   31.80
   2  10  -4  935.95   37.23
   1 -10  -4    6.41    2.75
  -1 -10   4    8.09    3.13
  -1 -10   4    3.91    2.80
   1 -10  -4    2.24    2.51
  -1 -10   4    4.44    1.44
  -1 -10   4    3.40    1.48
   1 -10  -4    4.54    1.74
   1 -10  -4    3.25    2.15
  -1  10   4    3.30    2.75
   1  10  -4    1.43    2.75
   1  10  -4   21.51    4.02
   1  10  -4    3.98    2.73
  -1  10   4    4.76    2.02
   0 -10  -4   13.84    2.98
   0 -10  -4   16.25    3.64
   0 -10  -4   11.04    2.78
   0 -10   4   11.44    2.60
   0 -10   4   13.79    3.40
   0 -10   4   13.57    3.16
   0 -10  -4   10.39    2.80
   0 -10   4   10.15    2.43
   0  10  -4    9.91    3.01
   0  10  -4   11.32    3.32
   0  10   4    8.83    3.55
   0  10   4   11.83    2.70
   0  10  -4   17.24    3.43
  -1 -10  -4    2.42    2.76
   1 -10   4    6.29    2.68
   1 -10   4    2.92    2.23
  -1 -10  -4    6.15    2.00
  -1 -10  -4    3.33    1.88
   1  10   4    6.35    2.67
  -1  10  -4    2.90    2.12
  -1  10  -4    7.04    2.56
  -1  10  -4    5.88    2.57
   1  10   4    4.08    3.15
   1  10   4    4.08    2.92
   1  10   4    5.56    2.14
  -1  10  -4    1.53    1.83
   2 -10   4  359.10   17.48
  -2 -10  -4  367.98   18.94
   2 -10   4  399.86   16.89
  -2 -10  -4  382.75   15.53
   2  10   4  405.66   19.04
   2  10   4  461.46   20.49
  -2  10  -4  383.01   17.86
   2  10   4  386.18   15.66
  -2  10  -4  371.67   15.38
  -2  10  -4  390.52   16.83
  -2  10  -4  382.15   15.36
   2  10   4  370.56   18.23
   3 -10   4    3.94    2.95
   3 -10   4    2.91    2.09
  -3 -10  -4    0.38    1.42
   3  10   4   -0.84    2.09
  -3  10  -4    2.06    2.27
   3  10   4    9.15    4.60
   3  10   4    3.92    3.51
  -3  10  -4    1.19    2.66
   3  10   4    5.23    1.80
  -4 -10  -4    4.26    1.97
   4 -10   4    3.60    2.51
  -4  10  -4    1.64    3.68
   4  10   4    9.50    5.05
   4  10   4    1.84    4.54
   4  10   4    3.33    1.97
  -4  10  -4    6.24    3.04
  -5 -10  -4  262.97   12.49
   5 -10   4  324.60   14.75
   5  10   4  270.69   17.93
   5  10   4  283.83   17.91
  -5  10  -4  281.26   14.37
  -5  10  -4  275.23   17.03
   5  10   4  278.79   12.50
  -6 -10  -4   53.27    5.08
   6 -10   4   66.15    6.60
   6  10   4   45.71    8.60
  -6  10  -4   72.93   10.14
  -6  10  -4   55.04    6.94
   6  10   4   64.10   10.46
   6  10   4   56.80    4.85
   7 -10   4    8.61    4.13
  -7 -10  -4    8.12    2.91
  -7  10  -4    9.73    4.74
   7  10   4    3.78    2.47
   7  10   4    3.25    4.27
   7  10   4    8.56    6.48
  -8 -10  -4   67.54    6.55
   8 -10   4   54.32    7.99
   8  10   4   62.79   11.51
  -8  10  -4   56.46    9.67
   8  10   4   65.24   11.53
   8 -11  -4   19.99    6.94
   8 -11  -4   21.64    3.63
   8  11  -4   15.49    7.94
   8  11  -4   17.83    7.19
   7 -11  -4    5.13    2.30
   7 -11  -4    0.14    4.34
   7 -11  -4    3.75    2.11
   7  11  -4    3.44    5.71
   7  11  -4    8.42    5.19
   6 -11  -4  191.54   14.57
   6 -11  -4  185.75    8.15
   6  11  -4  161.31   14.25
   6  11  -4  177.15   14.87
   5 -11  -4  218.22    8.55
   5 -11  -4  229.77    8.73
   5 -11  -4  215.35   14.62
   5 -11  -4  217.39    9.14
  -5 -11   4  242.99   16.58
  -5  11   4  233.87    9.51
   5  11  -4  242.58   16.65
   4 -11  -4    0.15    3.19
   4 -11  -4    2.36    1.78
  -4 -11   4    2.91    4.20
   4  11  -4    2.77    3.26
  -4  11   4    3.13    1.74
   3 -11  -4    1.32    3.37
   3 -11  -4    1.66    1.93
  -3 -11   4    3.79    3.13
  -3  11   4    3.08    2.14
   3  11  -4   -1.27    2.68
   2 -11  -4   12.96    3.58
   2 -11  -4    9.06    2.89
   2 -11  -4   11.25    3.82
  -2 -11   4   11.34    3.98
  -2 -11   4    7.02    4.42
  -2  11   4   12.16    3.09
   2  11  -4    5.97    3.29
   2  11  -4    9.62    3.27
  -2  11   4   11.48    1.92
   2  11  -4    7.71    3.49
   1 -11  -4  112.02    7.70
   1 -11  -4  104.98    7.31
  -1 -11   4  111.32    8.34
  -1 -11   4   99.73    5.39
  -1 -11   4  104.48    5.40
  -1 -11   4  101.36    9.05
   1 -11  -4  110.39    7.67
   1 -11  -4  106.90    6.18
   1  11  -4  110.94    9.40
   1  11  -4  110.63    8.20
   1  11  -4  109.78    8.46
  -1  11   4  113.22    6.16
  -1  11   4  100.81    7.88
   0 -11  -4  119.63    7.44
   0 -11  -4  122.76    7.51
   0 -11  -4  120.32    8.45
   0 -11  -4  118.07    7.27
   0 -11   4  122.58    6.96
   0 -11   4  114.24    6.89
   0 -11   4  111.00    8.15
   0 -11   4  114.13    7.84
   0  11   4  120.46    8.85
   0  11  -4  121.73    8.27
   0  11  -4  109.29    7.70
   0  11  -4  128.41    8.07
   0  11   4  111.92    7.10
  -1 -11  -4  179.04    8.99
  -1 -11  -4  166.36   11.11
  -1 -11  -4  193.22   10.77
   1 -11   4  177.70    9.74
  -1 -11  -4  169.69    8.96
   1 -11   4  183.16   10.18
   1  11   4  195.22   12.29
   1  11   4  175.89   10.34
  -1  11  -4  184.72    9.76
  -1  11  -4  193.88   10.19
  -1  11  -4  161.03    9.58
   1  11   4  187.77   10.81
  -1  11  -4  190.71   10.07
  -2 -11  -4  175.87    8.38
   2 -11   4  174.22    9.64
   2 -11   4  178.60   10.40
   2  11   4  171.42    8.48
  -2  11  -4  180.09    8.53
  -2  11  -4  170.46    9.53
   2  11   4  190.40   12.26
   2  11   4  163.71   10.76
  -2  11  -4  159.10   10.28
   2  11   4  172.76   11.44
  -2  11  -4  180.67    8.69
   3 -11   4   28.98    4.36
  -3 -11  -4   25.79    3.11
   3  11   4   29.79    6.74
  -3  11  -4   21.40    4.80
   3  11   4   20.33    2.90
   3  11   4   26.21    6.17
  -3  11  -4   22.99    4.01
   4 -11   4  210.73   10.91
  -4 -11  -4  204.15    9.18
  -4  11  -4  186.29   13.00
   4  11   4  187.94   14.26
  -4  11  -4  204.56   10.92
   4  11   4  196.86    9.09
   4  11   4  184.88   13.76
   5 -11   4   56.82    5.63
  -5 -11  -4   69.80    4.81
   5  11   4   49.28    9.15
   5  11   4   62.43    9.95
  -5  11  -4   52.63    6.40
   5  11   4   54.17    4.37
  -5  11  -4   68.52    9.47
   6 -11   4  235.06   12.24
  -6 -11  -4  191.27    9.91
   6  11   4  193.30   17.92
   6  11   4  185.84    9.87
  -6  11  -4  225.25   17.98
  -6  11  -4  212.96   13.47
   7 -11   4   -0.48    3.13
  -7 -11  -4   -3.40    2.14
   7 -11   4    6.10    4.13
  -7  11  -4   -6.87    4.50
   7  11   4   -0.32    5.53
   7  11   4   -1.42    2.01
  -7  11  -4    8.02    5.13
   7  11   4    3.34    4.70
  -8 -11  -4   36.89    5.37
   8 -11   4   39.16    6.54
   8  11   4   44.77   10.87
  -8  11  -4   29.73    8.90
   8  11   4   12.10    8.28
   7 -12  -4    6.08    1.61
   7 -12  -4   15.43    6.47
   7  12  -4   12.49    6.25
   7  12  -4    6.96    6.70
   6 -12  -4    1.88    4.15
   6  12  -4   -1.30    4.92
   6  12  -4    5.86    4.99
   5 -12  -4  228.27   15.69
   5 -12  -4  255.59    9.80
  -5 -12   4  293.43   18.50
   5  12  -4  249.45   17.87
  -5  12   4  259.08    9.70
   4 -12  -4   14.22    5.26
  -4 -12   4    7.93    4.17
   4 -12  -4    6.77    2.26
   4  12  -4    4.62    5.03
  -4  12   4    8.42    2.30
   3 -12  -4  409.46   20.50
   3 -12  -4  417.92   17.76
  -3 -12   4  389.79   21.29
  -3  12   4  415.42   17.71
   3  12  -4  428.80   22.23
   2 -12  -4  191.71   10.77
  -2 -12   4  196.13   12.72
   2 -12  -4  207.83   12.18
   2 -12  -4  205.33    8.83
   2 -12  -4  206.87   11.90
  -2  12   4  198.69    8.72
  -2  12   4  212.88   11.17
   2  12  -4  204.58   13.46
   2  12  -4  185.33   13.52
   1 -12  -4   35.39    3.73
  -1 -12   4   33.90    3.17
  -1 -12   4   42.53    6.26
   1 -12  -4   32.25    4.85
   1 -12  -4   41.11    5.55
   1 -12  -4   36.73    5.24
  -1 -12   4   30.87    3.26
  -1 -12   4   28.67    5.24
   1  12  -4   31.06    5.45
  -1  12   4   30.71    3.75
  -1  12   4   31.42    5.20
   1  12  -4   36.05    6.82
   1  12  -4   35.87    5.50
   0 -12  -4   57.28    5.06
   0 -12   4   46.72    4.72
   0 -12  -4   53.32    5.23
   0 -12  -4   46.95    4.67
   0 -12   4   51.52    4.52
   0 -12  -4   47.61    6.18
   0 -12   4   58.53    6.15
   0  12  -4   56.77    6.00
   0  12   4   52.69    4.87
   0  12  -4   57.40    5.69
   0  12   4   66.88    7.70
   0  12  -4   47.11    5.10
   1 -12   4    3.90    2.30
   1 -12   4    0.21    1.71
  -1 -12  -4   -0.61    2.63
  -1 -12  -4   -2.04    1.75
   1 -12   4   -0.74    2.36
  -1 -12  -4    1.88    2.93
  -1 -12  -4    1.31    1.98
  -1  12  -4   -0.32    1.97
  -1  12  -4   -5.31    1.89
   1  12   4   -2.08    2.85
  -1  12  -4    0.86    2.65
   1  12   4    3.71    2.59
   1  12   4   -0.87    3.62
  -2 -12  -4   30.74    3.45
   2 -12   4   27.24    4.36
   2 -12   4   37.89    5.40
  -2 -12  -4   25.54    3.39
  -2  12  -4   32.68    3.46
   2  12   4   31.92    5.39
  -2  12  -4   31.18    4.56
  -2  12  -4   37.21    5.79
  -2  12  -4   34.47    4.14
   2  12   4   31.75    6.73
   3 -12   4  108.45    7.38
  -3 -12  -4  103.35    5.68
   3  12   4  119.27   10.34
  -3  12  -4  105.15    4.75
   3  12   4   98.94    5.87
  -3  12  -4  114.67    9.07
  -3  12  -4  102.98    4.70
   3  12   4  121.43   11.26
  -3  12  -4  103.61    7.20
   4 -12   4    3.46    2.49
  -4 -12  -4    6.03    1.82
   4  12   4    4.09    4.84
   4  12   4    9.58    5.84
  -4  12  -4    6.17    2.82
  -4  12  -4   -3.19    2.42
  -5 -12  -4    2.69    1.57
   5 -12   4    3.19    2.63
  -5  12  -4    4.96    3.29
   5  12   4    1.80    1.73
   5  12   4   -0.08    4.30
  -5  12  -4    1.01    2.63
   5  12   4    3.96    5.43
  -6 -12  -4   38.31    3.65
   6 -12   4   26.57    4.76
  -6  12  -4   45.51    8.65
   6  12   4   32.56    8.39
   6  12   4   28.56    3.60
   6  12   4   35.24    7.86
  -7 -12  -4   10.54    2.72
   7 -12   4    9.63    5.11
   7 -12   4   18.29    4.42
   7  12   4   22.43    6.86
   7  12   4    7.21    5.26
   7  12   4    1.50    3.28
  -7  12  -4    9.89    5.44
   7 -13  -4    2.09    5.96
   7  13  -4    3.50    6.40
   7  13  -4    4.80    5.37
   6 -13  -4   -0.19    3.62
   6  13  -4   -2.23    5.27
   6  13  -4   -3.79    5.19
   5 -13  -4  233.53   16.77
  -5 -13   4  261.90   18.56
   5  13  -4  299.27   19.63
   5  13  -4  303.41   19.61
   4 -13  -4   47.96    4.12
   4 -13  -4   55.27    8.28
  -4 -13   4   43.55    8.62
   4  13  -4   46.04    8.79
  -4  13   4   49.30    4.14
  -3 -13   4  108.05    9.64
   3 -13  -4  100.43    7.05
   3 -13  -4   99.57    9.19
   3  13  -4   98.55   10.43
  -3  13   4  105.49    7.07
  -2 -13   4   26.41    5.63
   2 -13  -4   18.60    3.63
   2 -13  -4   21.56    4.70
   2 -13  -4   26.56    2.89
  -2  13   4   19.81    4.26
   2  13  -4   22.95    5.99
  -2  13   4   15.22    2.51
  -1 -13   4    1.46    3.41
  -1 -13   4    2.61    1.77
   1 -13  -4    3.12    2.12
   1 -13  -4    1.10    2.47
   1 -13  -4    1.27    2.38
  -1 -13   4   -0.14    1.50
   1 -13  -4   -0.13    2.64
  -1  13   4   -0.09    3.44
   1  13  -4    6.48    4.36
   1  13  -4   -2.51    2.57
   1  13  -4    0.76    2.66
  -1  13   4    1.32    1.95
   0 -13   4   11.38    3.09
   0 -13  -4   19.50    3.93
   0 -13   4   17.55    3.17
   0 -13   4   23.22    4.60
   0 -13  -4   17.69    3.76
   0 -13  -4   13.79    3.95
   0 -13  -4   12.10    2.95
   0  13  -4   12.74    3.99
   0  13  -4   25.51    4.80
   0  13   4   18.56    5.57
   0  13   4   16.47    4.01
   0  13   4   19.75    3.62
  -1 -13  -4   24.97    3.64
   1 -13   4   19.72    4.29
  -1 -13  -4   23.63    3.68
   1 -13   4   27.53    4.38
   1 -13   4   23.56    4.43
   1  13   4   24.47    6.04
  -1  13  -4   24.75    4.37
  -1  13  -4   32.42    5.07
   1  13   4   26.22    5.21
  -1  13  -4   24.91    4.15
   2 -13   4   20.47    4.72
  -2 -13  -4   21.72    3.14
  -2 -13  -4   16.97    2.98
   2 -13   4   20.54    4.38
   2 -13   4   19.43    3.77
  -2  13  -4   21.53    3.74
   2  13   4   18.02    4.58
   2  13   4   17.92    6.22
  -2  13  -4   16.59    3.30
   2  13   4   21.07    5.49
  -2  13  -4   20.57    4.02
  -2  13  -4   18.66    4.46
  -3 -13  -4   20.63    3.03
   3 -13   4   18.99    3.83
  -3 -13  -4   18.46    2.55
   3  13   4   14.32    5.83
  -3  13  -4   17.16    4.62
  -3  13  -4   14.43    3.65
  -3  13  -4   16.73    2.11
   3  13   4   11.20    4.97
   4 -13   4  156.20    9.29
  -4 -13  -4  158.46    7.15
  -4  13  -4  161.77   12.09
   4  13   4  149.81    7.61
   4  13   4  162.90   12.72
  -4  13  -4  155.19    9.56
   4  13   4  175.52   14.59
   5 -13   4  176.17    9.87
   5  13   4  177.53   15.68
   5  13   4  164.07    7.35
  -5  13  -4  169.63   13.32
   5  13   4  154.89   13.54
  -5  13  -4  162.19   10.07
   6 -13   4    5.42    2.91
  -6  13  -4    6.53    5.37
   6  13   4    0.24    6.40
   6  13   4    8.31    5.41
   6  13   4    0.55    1.84
  -6  13  -4   -6.72    3.61
  -7 -13  -4   -0.41    1.68
   7  13   4    0.15    4.44
  -7  13  -4    6.24    6.34
   7  13   4   -7.39    6.70
   7 -14  -4   16.92    7.00
   7  14  -4    9.58    7.41
   7  14  -4   12.34    7.02
   6 -14  -4   11.70    5.40
   6  14  -4    9.24    6.65
   6  14  -4    4.01    5.65
  -5 -14   4  128.28   12.53
   5  14  -4  106.57   15.60
   5  14  -4  127.45   13.45
   4 -14  -4   71.57    9.60
   4 -14  -4   75.78    5.59
  -4 -14   4   95.53   10.49
  -4  14   4   90.41    5.62
   4  14  -4   67.41   10.18
  -3 -14   4  328.56   19.17
   3 -14  -4  321.86   17.97
   3 -14  -4  302.66   15.14
  -3  14   4  317.59   15.14
   3  14  -4  394.97   20.81
  -2 -14   4   10.98    4.45
   2 -14  -4    5.11    3.55
   2 -14  -4    6.35    3.32
  -2  14   4   18.37    4.43
  -2  14   4   14.92    2.50
   2  14  -4   11.55    5.41
   1 -14  -4  259.35   14.52
  -1 -14   4  289.37   11.86
  -1 -14   4  270.12   15.48
  -1 -14   4  273.46   11.74
   1 -14  -4  276.62   13.04
   1 -14  -4  299.79   14.79
   1 -14  -4  258.04   15.71
   1  14  -4  265.74   15.88
  -1  14   4  276.48   13.05
  -1  14   4  272.33   12.77
  -1  14   4  277.22   16.93
   0 -14   4   27.08    4.03
   0 -14  -4   25.64    4.70
   0 -14  -4   30.17    4.83
   0 -14  -4   36.90    5.05
   0 -14   4   22.89    5.10
   0 -14   4   42.62    4.84
   0  14  -4   35.16    5.44
   0  14   4   35.37    6.37
   0  14  -4   38.38    5.58
   0  14   4   28.61    4.33
   0  14   4   34.40    5.16
  -1 -14  -4  256.33   12.38
  -1 -14  -4  238.79   12.13
   1 -14   4  266.83   13.86
   1 -14   4  259.33   13.57
   1  14   4  282.44   15.10
   1  14   4  242.18   15.73
  -1  14  -4  266.99   13.76
  -1  14  -4  236.42   13.49
   1  14   4  263.59   14.06
  -1  14  -4  267.93   13.58
   2 -14   4    9.23    3.29
  -2 -14  -4   13.48    2.62
   2 -14   4   11.54    4.17
  -2 -14  -4   14.33    2.71
  -2  14  -4    9.71    3.60
  -2  14  -4   10.60    3.51
  -2  14  -4   16.92    3.44
   2  14   4   10.75    4.53
   2  14   4   19.06    6.35
   3 -14   4   57.39    5.37
   3 -14   4   43.56    7.00
  -3 -14  -4   50.67    3.68
  -3  14  -4   53.44    7.61
   3  14   4   41.94    8.75
  -3  14  -4   44.19    3.39
  -3  14  -4   49.40    5.34
  -3  14  -4   48.97    3.47
   3  14   4   43.58    7.70
   4 -14   4    1.62    2.42
  -4 -14  -4    0.97    1.03
  -4  14  -4    6.63    4.33
   4  14   4   15.80    7.11
  -4  14  -4   -4.71    2.42
   4  14   4    3.61    5.42
   5 -14   4   87.16    6.43
  -5  14  -4   58.44    6.83
   5  14   4   68.98   11.47
   6 -14   4    1.70    2.70
  -6  14  -4  -12.92    4.57
  -6  14  -4    3.38    4.61
   6  14   4    0.47    6.20
   6  14   4   -1.26    5.60
   6 -15  -4    3.92    4.93
   6  15  -4    7.33    4.89
   6  15  -4   20.25    8.69
   5 -15  -4   64.23   10.14
  -5 -15   4   82.37   12.08
   5  15  -4   76.07   12.14
   5  15  -4   84.26   12.00
  -4 -15   4   31.13    7.85
   4 -15  -4   36.20    7.61
   4 -15  -4   26.21    3.75
  -4  15   4   43.98    4.11
  -3 -15   4   85.88   10.78
   3 -15  -4   67.22    8.73
   3 -15  -4   56.89    5.78
  -3  15   4   69.96    6.21
   3  15  -4   73.57   10.41
  -2 -15   4   22.18    6.06
   2 -15  -4   20.46    5.18
   2 -15  -4   16.45    4.13
  -2  15   4   20.85    4.70
  -2  15   4   15.95    2.85
   2  15  -4   17.86    6.04
   1 -15  -4   13.09    3.96
  -1 -15   4    6.79    3.53
   1 -15  -4    9.31    4.22
   1 -15  -4   15.69    4.14
  -1 -15   4   20.21    2.90
  -1 -15   4   13.07    2.52
  -1  15   4   14.93    3.31
  -1  15   4   20.64    4.99
  -1  15   4   12.44    3.25
   1  15  -4   10.30    4.91
   0 -15   4    7.11    2.46
   0 -15   4    7.58    2.73
   0 -15  -4    7.46    3.37
   0 -15   4   12.54    4.24
   0  15  -4   19.71    5.51
   0  15  -4   10.28    3.48
   0  15   4    4.08    3.23
   0  15   4    6.78    4.35
   0  15   4    5.96    3.17
   1 -15   4   44.32    5.82
  -1 -15  -4   32.94    4.39
  -1 -15  -4   37.73    4.75
   1 -15   4   26.70    5.24
   1 -15   4   37.16    5.55
  -1  15  -4   38.09    5.94
  -1  15  -4   43.59    6.61
  -1  15  -4   41.90    5.84
   1  15   4   45.31    6.26
   1  15   4   40.95    7.76
   1  15   4   27.52    5.47
  -2 -15  -4   43.08    4.12
   2 -15   4   44.81    5.72
  -2 -15  -4   46.79    4.20
   2 -15   4   40.37    6.64
  -2  15  -4   40.08    5.35
  -2  15  -4   40.78    5.35
  -2  15  -4   45.80    4.82
   2  15   4   44.69    8.64
   2  15   4   42.04    7.52
   3 -15   4    6.97    3.18
  -3 -15  -4    0.66    1.34
   3 -15   4    3.23    3.35
  -3  15  -4   -2.91    2.81
  -3  15  -4    3.28    1.73
   3  15   4    3.68    4.66
   3  15   4    3.36    5.88
   4 -15   4    0.69    2.32
   4 -15   4   -1.36    4.10
  -4  15  -4   -4.93    2.90
   4  15   4    1.38    4.09
  -4  15  -4    0.38    3.56
   4  15   4   -6.12    5.66
   5 -15   4  394.46   17.89
   5 -15   4  415.33   23.52
  -5  15  -4  405.43   18.50
  -5  15  -4  425.25   23.22
   5  15   4  400.94   24.88
   6 -15   4   63.00    5.51
   6 -15   4   33.59    7.82
   6  15   4   55.99   11.04
   6  15   4   71.39   11.79
  -6  15  -4   42.88    8.63
   5 -16  -4   21.58    6.71
  -5 -16   4   30.92    8.27
   5  16  -4   41.62    9.66
   5  16  -4   35.03    9.13
   4 -16  -4   -1.89    2.37
   4 -16  -4    6.85    5.06
  -4  16   4    3.90    2.06
   4  16  -4   -2.68    3.66
   3 -16  -4   50.83    8.14
   3 -16  -4   34.30    5.00
  -3 -16   4   42.53    7.92
  -3  16   4   44.65    5.74
   2 -16  -4  240.70   13.53
  -2 -16   4  236.43   15.42
   2 -16  -4  248.83   14.40
   2  16  -4  243.12   16.31
  -2  16   4  230.71   13.32
  -2  16   4  221.86   10.45
  -1 -16   4  345.58   15.12
   1 -16  -4  390.70   18.73
  -1 -16   4  376.47   19.98
  -1 -16   4  354.78   15.18
  -1  16   4  371.57   16.96
  -1  16   4  365.60   16.57
   1  16  -4  436.80   21.54
  -1  16   4  395.46   19.98
   0 -16   4   61.59    7.97
   0 -16  -4   68.53    6.47
   0 -16  -4   75.91    6.46
   0 -16   4   58.83    5.61
   0 -16   4   57.75    5.42
   0  16  -4   65.77    8.54
   0  16   4   63.55    6.89
   0  16   4   56.74    8.80
   1 -16   4   36.01    5.64
  -1 -16  -4   41.72    5.03
  -1 -16  -4   39.10    5.01
   1 -16   4   39.37    5.68
   1  16   4   48.61    8.23
  -1  16  -4   44.56    6.40
  -1  16  -4   48.55    6.25
   1  16   4   38.13    6.45
   2 -16   4   32.65    5.11
  -2 -16  -4   37.52    4.20
  -2 -16  -4   41.19    4.00
   2 -16   4   36.99    6.49
  -2  16  -4   39.98    4.97
  -2  16  -4   31.26    5.01
   2  16   4   42.87    8.81
   2  16   4   43.72    7.53
   3 -16   4   40.14    5.37
   3 -16   4   43.48    7.39
  -3 -16  -4   47.55    3.14
  -3  16  -4   42.51    5.73
  -3  16  -4   52.37    4.02
   3  16   4   46.05    8.38
   3  16   4   40.16    9.65
  -3  16  -4   48.72    3.87
   4 -16   4    2.37    2.58
   4 -16   4   -1.40    4.17
   4  16   4    4.98    6.84
   4  16   4    2.59    5.37
  -4  16  -4   -3.59    3.30
   5 -16   4   14.77    3.11
   5 -16   4   15.51    6.18
   5  16   4   23.81    8.69
   5  16   4    8.35    6.66
   5 -17  -4    5.37    5.06
   5  17  -4    3.87    5.70
   5  17  -4    9.54    7.15
   4 -17  -4    8.29    5.48
  -4 -17   4    8.40    5.54
  -4  17   4   12.15    2.69
   4  17  -4    3.72    5.58
  -4  17   4    3.60    3.55
   4  17  -4   -3.40    5.53
   3 -17  -4  103.11    9.88
  -3 -17   4   86.74   11.38
   3  17  -4   96.96   12.77
  -3  17   4   93.22    7.83
  -2 -17   4   48.26    8.17
   2 -17  -4   51.73    7.79
  -2  17   4   47.89    6.99
  -2  17   4   43.07    4.08
   2  17  -4   28.65    7.85
  -1 -17   4   11.42    2.47
   1 -17  -4    8.96    4.15
  -1 -17   4    9.76    2.46
  -1 -17   4   11.63    5.13
   1  17  -4    8.19    5.46
  -1  17   4    9.06    3.28
  -1  17   4   12.21    3.46
  -1  17   4    7.68    4.50
   0 -17   4   43.90    5.43
   0 -17  -4   58.35    5.95
   0 -17  -4   34.20    5.15
   0 -17   4   49.89    7.25
   0 -17   4   44.41    5.20
   0  17  -4   46.06    7.81
   0  17   4   51.93    8.53
   0  17   4   32.97    5.47
   0  17   4   36.21    5.92
  -1 -17  -4   -3.33    2.09
  -1 -17  -4    2.89    2.61
   1 -17   4    2.07    3.30
   1 -17   4   -3.89    2.76
   1 -17   4    5.61    3.29
  -1  17  -4   10.24    4.68
   1  17   4    0.33    4.60
   1  17   4    4.30    3.70
  -1  17  -4   -3.19    3.35
  -2 -17  -4  107.63    6.26
   2 -17   4  107.46    9.22
  -2 -17  -4  103.09    6.46
   2 -17   4  119.50    8.65
  -2  17  -4   96.93    7.80
   2  17   4   97.96   10.09
   2  17   4   75.82   11.34
  -2  17  -4   86.66    8.33
  -2  17  -4  101.44    7.67
   3 -17   4    9.65    4.15
   3 -17   4    6.23    3.28
  -3  17  -4   10.68    2.45
  -3  17  -4   -1.22    3.64
  -3  17  -4   12.80    2.80
   3  17   4    2.39    5.21
   3  17   4    2.22    5.91
   4 -17   4   -3.23    3.64
   4 -17   4    4.82    2.66
   4  17   4   -2.41    4.83
   4  17   4    3.34    5.09
   5 -17   4  137.02   12.76
   5 -17   4  113.94    7.58
   5  17   4   93.37   13.20
   5  17   4  132.49   16.46
  -4 -18   4    3.30    5.06
   4 -18  -4    1.23    4.52
   4  18  -4   -2.41    5.22
   4  18  -4   -7.66    5.37
  -4  18   4    5.52    2.62
  -3 -18   4  110.39   11.59
   3 -18  -4  107.44   10.20
  -3  18   4   90.06    7.81
   3  18  -4  101.45   13.43
   2 -18  -4  162.20   11.78
  -2 -18   4  165.34   13.20
  -2  18   4  158.19   11.29
  -2  18   4  143.94    7.69
   2  18  -4  160.38   14.16
  -1 -18   4   10.08    3.71
   1 -18  -4    2.33    3.71
  -1 -18   4    4.81    2.26
  -1 -18   4    8.20    2.10
  -1  18   4   -0.90    3.07
   1  18  -4    0.34    5.01
  -1  18   4    1.46    3.02
  -1  18   4    1.49    4.03
   0 -18   4   46.90    5.63
   0 -18   4   41.65    6.88
   0 -18  -4   45.59    6.09
   0 -18  -4   36.09    6.39
   0 -18   4   41.85    5.22
   0  18   4   30.72    7.28
   0  18  -4   37.10    7.33
   0  18   4   45.01    6.25
   0  18   4   36.37    6.22
  -1 -18  -4   42.11    5.26
  -1 -18  -4   43.24    5.41
   1 -18   4   41.56    6.43
   1 -18   4   40.05    6.29
  -1  18  -4   49.19    7.35
   1  18   4   43.28    7.45
   1  18   4   30.86    7.75
  -2 -18  -4  129.09    7.20
   2 -18   4  130.38   10.53
  -2 -18  -4  125.32    6.85
   2  18   4  114.65   10.86
   2  18   4  121.81   12.75
  -2  18  -4  106.39    9.77
  -2  18  -4  116.57    8.75
   3 -18   4    7.69    3.33
   3 -18   4   11.14    4.70
  -3  18  -4    6.65    2.41
   3  18   4    2.15    5.71
   3  18   4    5.68    5.60
   4 -18   4   -0.54    2.19
   4 -18   4    8.06    5.10
   4  18   4   -6.48    5.03
   4  18   4   -0.69    6.76
  -3 -19   4   34.04    7.52
   3 -19  -4   32.68    6.95
   3  19  -4   29.22    9.08
  -3  19   4   41.88    6.57
  -2 -19   4   15.95    5.51
   2 -19  -4    6.25    4.68
  -2  19   4   -0.20    3.25
  -2  19   4    8.90    4.57
   2  19  -4    7.12    6.56
   1 -19  -4   32.62    5.87
  -1 -19   4   36.88    6.79
  -1 -19   4   18.74    2.81
  -1  19   4   33.95    7.26
   1  19  -4   28.52    7.82
  -1  19   4   23.55    5.11
   0 -19  -4   29.74    5.30
   0 -19   4   26.08    5.90
   0 -19   4   22.79    4.12
   0  19   4   20.45    5.39
   0  19   4   29.01    7.58
   0  19  -4   25.57    7.48
   1 -19   4   -9.10    2.93
  -1 -19  -4    0.63    2.59
   1 -19   4    2.94    3.62
   1  19   4   -6.11    5.23
   1  19   4    2.91    4.38
  -1  19  -4    0.17    4.54
  -2 -19  -4   -4.03    2.15
   2 -19   4    0.89    4.17
   2 -19   4    7.64    3.82
   2  19   4    0.52    6.17
   2  19   4    1.95    5.38
   3 -19   4  151.17   12.27
   3 -19   4  147.33    9.48
  -3  19  -4  123.58    8.05
   3  19   4  121.05   12.90
   3  19   4  141.19   13.26
   0 -20   4    9.62    3.90
   0 -20  -4    8.19    4.10
   0 -20   4   -0.81    3.21
   0  20   4    1.86    4.02
   0  20   4   -3.62    4.88
   0  20  -4   -1.25    5.50
   9   0  -5   -6.28    3.25
   9   0  -5    0.10    3.92
   9   0  -5    7.51    5.68
  -9   0   5    8.62    4.48
   8   0  -5    2.60    4.27
  -8   0   5    3.79    3.62
   8   0  -5   -0.21    3.97
  -7   0   5    3.62    3.71
   7   0  -5    2.81    3.77
   7   0  -5    9.20    4.70
  -6   0   5   -0.36    2.03
   6   0  -5    4.39    2.70
   6   0  -5   -1.56    2.30
   6   0  -5    3.78    3.20
   6   0  -5    2.34    2.01
   6   0  -5   -3.12    2.30
   5   0  -5  116.16    7.77
  -5   0   5  101.69    7.69
   5   0  -5  110.24    8.25
   5   0  -5  116.46    8.16
   5   0  -5  113.60    7.52
   5   0  -5  119.56    8.14
   4   0  -5    3.34    2.33
  -4   0   5   -1.41    1.31
   4   0  -5    0.15    1.97
  -4   0   5    0.09    2.33
   4   0  -5   -0.37    2.11
   4   0  -5   -2.01    1.66
   4   0  -5    4.31    2.14
  -4   0   5   -1.33    2.06
   3   0  -5  286.70   13.17
   3   0  -5  306.75   13.53
   3   0  -5  311.46   13.60
  -3   0   5  344.34   13.96
  -3   0   5  295.91   13.28
  -3   0   5  315.46   13.74
   2   0  -5    3.31    1.71
   2   0  -5    2.45    1.48
   2   0  -5    1.24    1.59
  -2   0   5    0.49    1.70
   2   0  -5    1.30    1.48
  -2   0   5    2.66    1.70
   1   0  -5 3126.84  127.54
  -1   0   5 2854.26  125.12
   0   0   5   -0.75    0.83
   0   0   5    0.14    0.78
   0   0  -5    0.88    0.84
   0   0   5   -0.20    0.75
   0   0  -5    0.54    1.07
   0   0  -5   -0.04    0.80
  -1   0  -5    5.03    1.94
   1   0   5    2.73    1.47
  -1   0  -5    2.56    1.25
  -1   0  -5    3.09    1.53
   1   0   5    2.14    1.73
   1   0   5    3.25    1.53
   2   0   5   -0.41    1.15
   2   0   5   -0.71    1.99
  -2   0  -5   -1.18    1.32
  -2   0  -5    3.77    2.31
  -2   0  -5    0.10    1.70
   2   0   5    1.93    1.50
   3   0   5  207.27   10.37
  -3   0  -5  225.07   11.37
   3   0   5  206.78   11.15
  -3   0  -5  215.18   10.65
  -3   0  -5  216.15   10.02
   3   0   5  212.23    9.94
   4   0   5    1.78    3.04
   4   0   5   -0.14    1.39
  -4   0  -5    2.46    2.11
  -4   0  -5    1.88    2.42
  -4   0  -5    3.08    2.32
   4   0   5   -1.21    1.78
  -5   0  -5   13.74    3.57
   5   0   5   16.88    3.65
   5   0   5   15.62    3.75
  -5   0  -5   19.40    4.57
   5   0   5   22.04    5.27
  -5   0  -5   14.10    3.36
   6   0   5   -0.90    3.55
   6   0   5    0.14    1.89
  -6   0  -5   -0.79    3.13
   6   0   5   -1.98    2.29
   7   0   5    1.57    2.65
   7   0   5    6.32    3.70
  -7   0  -5    5.50    3.48
  -8   0  -5    3.54    4.09
   8   0   5    7.67    5.72
   8   0   5   -3.00    3.37
   9   0   5  344.18   22.02
  -9   0  -5  332.38   20.53
   9  -1  -5   80.06    9.60
   9  -1  -5   60.21    9.58
   9  -1  -5   80.53   12.72
  -9  -1   5   60.80    9.00
   9   1  -5   86.38   12.01
   9   1  -5   71.27    9.39
  -9   1   5   56.07   11.23
   9   1  -5   56.75    8.97
  -8  -1   5   18.16    5.21
   8  -1  -5   13.31    4.97
   8  -1  -5    6.36    4.74
   8   1  -5   18.21    5.98
  -8   1   5   17.96    5.87
   8   1  -5   19.53    5.78
   7  -1  -5   88.09    7.59
   7  -1  -5   84.82    8.72
   7  -1  -5   80.27    7.97
  -7  -1   5   95.92    8.45
  -7   1   5   95.75    8.90
   7   1  -5   89.64   10.66
   7   1  -5   75.82    8.47
  -6  -1   5   58.03    7.09
   6  -1  -5   53.62    6.85
   6  -1  -5   45.22    6.43
   6  -1  -5   69.55    6.07
   6  -1  -5   54.71    7.74
   6  -1  -5   53.90    6.77
   6   1  -5   54.26    6.38
   6   1  -5   60.11    7.66
  -6   1   5   58.55    7.28
   6   1  -5   53.59    7.13
   6   1  -5   62.48    6.71
   6   1  -5   54.32    6.72
   5  -1  -5  243.93   12.83
  -5  -1   5  278.64   12.95
   5  -1  -5  227.85   12.89
   5  -1  -5  243.75   12.79
   5  -1  -5  240.78   14.04
   5  -1  -5  254.17   12.55
   5   1  -5  256.27   13.09
   5   1  -5  244.89   13.44
   5   1  -5  233.44   13.58
   5   1  -5  228.05   13.04
  -5   1   5  250.32   13.20
   5   1  -5  256.86   12.61
   4  -1  -5   75.04    5.82
  -4  -1   5   87.42    6.92
  -4  -1   5   82.18    5.77
   4  -1  -5   85.40    6.30
   4  -1  -5   83.25    6.13
   4  -1  -5   74.53    5.66
   4   1  -5   73.40    6.14
  -4   1   5   80.74    6.31
   4   1  -5   82.17    6.48
  -4   1   5   89.14    6.15
   4   1  -5   82.22    6.20
   4   1  -5   72.24    5.47
  -3  -1   5  568.78   23.34
  -3  -1   5  597.63   23.36
   3  -1  -5  600.81   22.68
   3  -1  -5  588.87   22.70
   3  -1  -5  595.52   23.04
  -3  -1   5  582.54   22.39
   3   1  -5  575.99   23.12
  -3   1   5  567.08   22.94
   3   1  -5  584.31   23.26
   3   1  -5  569.81   22.31
  -3   1   5  578.84   22.70
  -3   1   5  566.61   22.68
  -2  -1   5   30.75    3.59
  -2  -1   5   34.50    3.59
   2  -1  -5   34.03    3.02
   2  -1  -5   33.05    3.01
   2  -1  -5   32.38    2.97
   2  -1  -5   31.65    2.85
  -2   1   5   33.11    3.17
   2   1  -5   35.86    2.83
  -2   1   5   37.31    3.46
   2   1  -5   35.45    3.21
   2   1  -5   35.70    4.22
   2   1  -5   34.70    2.83
   1  -1  -5 1200.92   42.60
   1  -1  -5 1216.55   43.27
  -1  -1   5 1228.56   43.51
  -1  -1   5 1209.69   42.66
   1  -1  -5 1247.19   43.27
  -1  -1   5 1187.60   44.07
  -1   1   5 1207.43   43.23
   1   1  -5 1211.98   42.65
   1   1  -5 1303.12   43.61
   1   1  -5 1195.97   43.32
  -1   1   5 1240.52   42.65
   0  -1   5   20.19    1.93
   0  -1  -5   24.19    2.01
   0  -1  -5   22.12    2.38
   0  -1  -5   20.93    1.99
   0  -1   5   19.26    1.93
   0  -1   5   25.29    1.79
   0   1   5   21.11    2.30
   0   1   5   25.40    2.15
   0   1   5   18.37    1.86
   0   1  -5   25.37    2.38
   0   1  -5   20.45    1.80
   0   1  -5   23.21    1.88
   1  -1   5  989.75   35.34
  -1  -1  -5 1045.64   35.32
  -1  -1  -5  960.63   35.39
  -1  -1  -5 1003.17   35.69
   1  -1   5 1003.51   34.70
   1  -1   5 1012.74   35.59
   1   1   5  985.80   35.17
  -1   1  -5  995.02   35.55
  -1   1  -5  901.24   34.59
  -1   1  -5  990.07   35.38
   1   1   5 1004.35   35.47
   1   1   5  930.70   35.54
  -2  -1  -5  894.25   31.21
   2  -1   5  809.10   31.16
  -2  -1  -5  879.41   31.96
   2  -1   5  865.16   30.27
   2  -1   5  730.30   31.22
   2   1   5  839.46   30.96
   2   1   5  860.80   31.94
  -2   1  -5  844.08   31.36
   2   1   5  850.98   31.20
  -2   1  -5  770.72   30.12
  -2   1  -5  914.39   31.84
   3  -1   5  902.67   36.45
  -3  -1  -5  967.48   36.43
   3  -1   5  953.28   37.09
   3  -1   5  977.06   35.50
  -3  -1  -5 1003.66   36.54
  -3  -1  -5  984.33   37.43
   3   1   5  979.60   36.31
  -3   1  -5  982.44   36.95
  -3   1  -5 1007.06   37.27
   3   1   5  927.57   37.39
   3   1   5  995.33   36.43
  -3   1  -5  994.99   35.60
   4  -1   5    9.39    3.05
  -4  -1  -5   11.25    2.88
  -4  -1  -5    9.10    2.92
  -4  -1  -5    8.12    3.44
   4  -1   5    6.51    2.71
   4  -1   5    7.63    2.39
   4   1   5    5.69    2.18
  -4   1  -5   10.21    3.38
  -4   1  -5    6.11    3.05
   4   1   5    9.46    2.98
   4   1   5    7.08    3.72
  -4   1  -5    9.77    2.61
   5  -1   5  363.70   18.25
  -5  -1  -5  373.50   18.51
  -5  -1  -5  366.49   17.40
   5  -1   5  392.53   17.75
   5  -1   5  351.66   15.98
  -5  -1  -5  365.91   17.11
   5  -1   5  353.50   16.00
   5   1   5  354.27   20.57
   5   1   5  359.77   17.08
   5   1   5  346.49   18.09
  -5   1  -5  329.18   17.49
   5   1   5  375.29   17.14
  -5   1  -5  357.38   19.30
  -6  -1  -5    9.95    3.52
   6  -1   5   16.40    3.69
   6  -1   5   14.05    5.12
   6  -1   5    8.68    3.58
   6   1   5    7.33    3.63
  -6   1  -5   20.24    5.29
   6   1   5   12.96    3.50
   6   1   5   21.27    5.88
   7  -1   5    6.12    3.55
  -7  -1  -5    4.98    3.92
   7  -1   5    7.63    2.69
   7  -1   5    1.84    3.57
   7   1   5   -0.18    3.15
   7   1   5    7.56    4.80
  -7   1  -5    6.30    3.55
   8  -1   5    1.27    2.78
   8  -1   5   -0.96    4.40
   8  -1   5   -4.10    3.32
  -8  -1  -5    1.38    3.99
   8   1   5    2.51    4.08
  -8   1  -5   -3.60    3.18
   8   1   5    1.62    5.12
  -9  -1  -5  318.20   19.26
   9  -1   5  320.41   20.91
   9  -1   5  291.71   17.13
   9   1   5  287.70   20.86
  -9   1  -5  357.78   20.67
   9   1   5  288.67   18.07
   9  -2  -5   -1.09    3.51
   9  -2  -5    1.12    3.60
  -9  -2   5    3.83    4.07
   9  -2  -5   -4.31    3.76
   9   2  -5    2.53    5.35
   9   2  -5   -3.15    4.28
   9   2  -5    5.05    4.44
  -9   2   5    1.87    3.29
  -8  -2   5    6.99    4.27
   8  -2  -5    0.72    3.37
   8  -2  -5    1.25    3.89
   8   2  -5    4.11    3.84
  -8   2   5    5.60    4.35
   8   2  -5    4.03    4.39
   7  -2  -5    9.69    3.58
   7  -2  -5   -0.20    3.71
  -7  -2   5    5.40    3.63
   7  -2  -5    5.12    3.68
   7   2  -5   10.57    5.08
  -7   2   5    7.04    3.39
   7   2  -5    5.62    3.82
   6  -2  -5    0.70    2.33
  -6  -2   5    2.07    2.45
   6  -2  -5   -1.75    2.81
   6  -2  -5   -0.05    2.40
   6  -2  -5    0.60    2.52
   6   2  -5    1.15    3.26
   6   2  -5   -0.91    2.37
  -6   2   5   -0.48    3.12
   6   2  -5    1.05    1.95
   6   2  -5    9.07    3.96
  -5  -2   5  366.97   16.62
   5  -2  -5  377.42   17.37
   5  -2  -5  388.57   16.77
   5  -2  -5  362.51   16.92
   5  -2  -5  371.57   17.65
   5  -2  -5  359.82   16.86
   5   2  -5  364.89   18.56
   5   2  -5  373.52   18.11
   5   2  -5  362.90   16.51
   5   2  -5  369.54   18.17
  -5   2   5  386.74   18.01
   5   2  -5  367.28   17.81
   4  -2  -5  106.94    7.27
  -4  -2   5  113.79    8.42
  -4  -2   5  143.27    7.47
   4  -2  -5  133.72    7.53
   4  -2  -5  137.66    7.58
   4  -2  -5  122.94    8.04
   4   2  -5  124.85    8.46
  -4   2   5  124.83    7.99
   4   2  -5  131.33    8.31
  -4   2   5  131.91    7.63
   4   2  -5  125.67    7.07
   4   2  -5  125.51    8.39
  -3  -2   5  234.25   11.49
  -3  -2   5  238.33   11.64
   3  -2  -5  221.37   10.26
  -3  -2   5  223.48    9.91
   3  -2  -5  241.96   11.22
   3  -2  -5  220.41   10.23
   3  -2  -5  231.84   10.92
  -3   2   5  228.68   11.00
   3   2  -5  214.46   11.44
  -3   2   5  235.71   10.42
   3   2  -5  219.26   10.57
   3   2  -5  215.15   11.21
   3   2  -5  226.10   11.29
  -2  -2   5  187.91    8.93
   2  -2  -5  175.72    7.47
   2  -2  -5  182.45    8.08
   2  -2  -5  174.47    8.61
  -2  -2   5  169.10    8.84
   2  -2  -5  187.97    8.76
  -2   2   5  185.66    8.29
   2   2  -5  188.42    8.85
   2   2  -5  170.76    7.44
   2   2  -5  174.71    8.81
   2   2  -5  171.63    7.46
  -2   2   5  179.56    7.54
   1  -2  -5 3955.12  175.72
  -1  -2   5 3973.65  175.45
   1   2  -5 4171.41  176.75
   0  -2  -5 1820.02  101.24
   0  -2   5 1777.22  100.43
   0   2  -5 1829.92  101.20
   0   2   5 1697.48   99.48
  -1  -2  -5 1020.48   34.27
   1  -2   5  960.60   34.43
  -1  -2  -5  970.52   34.80
   1  -2   5  935.27   34.54
   1  -2   5  954.25   33.39
  -1  -2  -5  893.72   34.68
  -1   2  -5  955.16   34.50
  -1   2  -5  899.62   33.36
   1   2   5 1031.19   34.93
   1   2   5  922.22   34.05
   1   2   5  962.39   34.83
  -1   2  -5  953.42   34.59
   2  -2   5  819.48   30.74
  -2  -2  -5  833.33   30.21
  -2  -2  -5  812.82   31.20
   2  -2   5  782.13   28.95
   2  -2   5  840.09   30.79
  -2  -2  -5  793.21   30.73
  -2   2  -5  774.21   28.95
  -2   2  -5  734.79   30.49
   2   2   5  863.68   31.52
  -2   2  -5  809.21   30.78
   2   2   5  854.13   30.19
   2   2   5  914.51   31.17
  -3  -2  -5  165.07    8.64
  -3  -2  -5  162.41    9.02
  -3  -2  -5  164.33    9.73
   3  -2   5  163.12    7.51
   3  -2   5  162.23    9.21
   3  -2   5  173.41    9.20
   3   2   5  168.29    9.13
  -3   2  -5  182.81    9.53
  -3   2  -5  161.79    7.41
  -3   2  -5  156.40    8.94
   3   2   5  171.33    8.52
   3   2   5  150.65    9.40
   4  -2   5    6.73    3.11
  -4  -2  -5    5.35    2.37
  -4  -2  -5   12.61    3.42
   4  -2   5    8.61    3.21
   4  -2   5    6.28    2.13
  -4  -2  -5    5.11    2.71
   4   2   5   10.81    3.69
  -4   2  -5   17.75    4.02
   4   2   5    9.47    3.04
  -4   2  -5    7.01    2.11
   4   2   5   12.28    2.84
  -4   2  -5    6.76    3.09
   4   2   5   12.75    3.47
   5  -2   5    8.72    2.94
   5  -2   5   -0.35    2.03
   5  -2   5    2.92    1.92
   5  -2   5    2.31    2.42
  -5  -2  -5    0.72    2.48
  -5  -2  -5    3.21    2.57
  -5   2  -5    3.74    2.94
   5   2   5    5.22    3.78
   5   2   5    3.87    3.01
  -5   2  -5    2.69    2.53
   5   2   5    1.68    2.18
   5   2   5    2.42    2.46
   6  -2   5   61.87    5.66
   6  -2   5   63.41    5.34
  -6  -2  -5   64.00    7.46
   6  -2   5   51.22    7.65
  -6  -2  -5   56.80    7.29
  -6   2  -5   64.49    8.17
   6   2   5   59.99    8.55
   6   2   5   56.76    6.73
   6   2   5   60.62    6.26
   7  -2   5  213.87   11.75
  -7  -2  -5  216.53   13.85
   7  -2   5  229.81   12.64
   7  -2   5  244.20   15.54
   7   2   5  220.95   14.26
   7   2   5  204.91   15.01
  -7   2  -5  211.52   14.43
   8  -2   5    1.02    4.42
   8  -2   5   12.73    3.41
   8  -2   5   -2.25    3.55
  -8  -2  -5   10.26    4.68
  -8   2  -5    0.74    3.85
   8   2   5    1.95    5.59
   8   2   5    2.24    3.90
   9  -2   5   24.27    7.15
  -9  -2  -5   31.62    8.82
   9  -2   5   21.45    5.69
   9   2   5   21.85    6.52
   9   2   5   16.01    7.34
  -9   2  -5   22.75    5.88
   9  -3  -5   50.70    7.37
  -9  -3   5   65.63    8.35
   9  -3  -5   46.37    8.44
   9  -3  -5   59.47    9.65
   9   3  -5   54.12    7.86
  -9   3   5   68.89   10.58
   9   3  -5   55.23   10.51
   9   3  -5   52.89    8.38
   8  -3  -5   82.64    7.16
   8  -3  -5   72.48    7.64
  -8  -3   5   74.04    7.71
   8  -3  -5   83.55    9.31
   8   3  -5   91.79    9.87
   8   3  -5   93.72   11.89
  -8   3   5   93.95   11.09
   7  -3  -5  298.68   15.68
   7  -3  -5  335.76   17.20
   7  -3  -5  296.25   16.24
  -7  -3   5  301.29   15.66
  -7   3   5  333.07   18.00
   7   3  -5  276.72   17.69
   7   3  -5  318.24   17.94
   7   3  -5  265.60   14.92
   6  -3  -5    6.97    2.74
   6  -3  -5    2.03    3.35
   6  -3  -5    3.95    2.91
  -6  -3   5    3.72    2.81
   6  -3  -5    3.99    2.43
   6   3  -5    2.62    2.42
   6   3  -5    9.61    4.77
  -6   3   5    5.79    3.40
   6   3  -5    6.28    3.69
  -5  -3   5   33.39    4.48
   5  -3  -5   21.88    4.03
   5  -3  -5   28.55    4.27
  -5  -3   5   20.08    5.69
   5  -3  -5   32.82    4.12
   5  -3  -5   24.61    4.14
   5  -3  -5   25.78    4.67
  -5   3   5   27.36    4.12
   5   3  -5   29.18    4.91
   5   3  -5   34.46    4.31
   5   3  -5   26.97    6.41
   5   3  -5   24.11    4.73
   5   3  -5   30.57    5.07
   4  -3  -5 1637.27   59.33
  -4  -3   5 1560.60   57.27
   4  -3  -5 1599.32   57.68
   4  -3  -5 1758.27   58.17
   4  -3  -5 1644.82   57.64
  -4  -3   5 1584.38   59.92
   4   3  -5 1552.56   57.22
   4   3  -5 1618.34   59.64
   4   3  -5 1567.44   59.62
  -4   3   5 1563.93   59.18
   4   3  -5 1515.54   59.68
  -4   3   5 1573.84   57.64
  -3  -3   5   43.71    5.31
   3  -3  -5   44.43    3.77
   3  -3  -5   42.42    3.41
  -3  -3   5   42.81    3.27
   3  -3  -5   41.21    3.69
   3  -3  -5   41.66    4.84
  -3   3   5   35.60    4.78
   3   3  -5   39.30    5.16
   3   3  -5   38.66    4.28
   3   3  -5   36.08    4.85
   3   3  -5   37.44    3.11
   3   3  -5   39.91    3.29
  -3   3   5   43.02    3.85
   2  -3  -5    5.00    1.18
   2  -3  -5    6.38    1.72
   2  -3  -5    6.97    2.09
   2  -3  -5    4.93    1.24
  -2  -3   5    5.53    2.06
   2  -3  -5    4.56    1.78
  -2  -3   5    4.11    2.05
   2   3  -5    5.88    2.03
   2   3  -5    7.02    1.30
   2   3  -5    0.65    1.76
   2   3  -5    3.13    1.11
  -2   3   5    6.56    1.71
   2   3  -5    5.40    2.07
   1  -3  -5  226.97    7.58
  -1  -3   5  216.35    9.62
  -1  -3   5  221.17    7.90
   1  -3  -5  204.57    9.41
   1  -3  -5  222.86    9.26
  -1  -3   5  208.63    9.76
  -1   3   5  197.36    9.05
   1   3  -5  190.39   10.13
   1   3  -5  210.03    7.85
   1   3  -5  210.12   10.39
   0  -3  -5    0.78    1.84
   0  -3   5    2.27    1.47
   0  -3  -5   -0.19    1.16
   0  -3   5    1.01    1.20
   0  -3   5    0.65    1.63
   0  -3  -5   -2.09    1.20
   0   3   5   -0.58    0.93
   0   3  -5   -1.75    0.97
   0   3  -5    0.83    1.27
   0   3   5    1.28    1.43
   0   3  -5   -0.01    1.37
   0   3   5    0.90    1.23
   1   3   5 3090.54  106.88
   2  -3   5  282.53   12.40
   2  -3   5  250.98   11.90
   2  -3   5  266.19   10.00
  -2  -3  -5  278.17   12.86
  -2  -3  -5  274.24   11.55
  -2  -3  -5  298.15   12.84
  -2   3  -5  279.74   10.06
  -2   3  -5  284.90   12.28
  -2   3  -5  260.97   12.31
   2   3   5  276.64   12.85
   2   3   5  265.32   11.45
   2   3   5  285.09   12.82
  -3  -3  -5  529.56   22.37
  -3  -3  -5  508.10   21.78
   3  -3   5  534.28   21.78
   3  -3   5  476.91   21.22
  -3  -3  -5  548.57   20.89
   3  -3   5  535.01   19.05
   3   3   5  527.18   20.62
  -3   3  -5  514.37   19.06
   3   3   5  494.78   22.06
   3   3   5  516.48   22.49
  -3   3  -5  495.23   21.73
   3   3   5  543.39   22.05
  -3   3  -5  549.63   21.71
   4  -3   5  169.59    7.63
   4  -3   5  155.88    9.76
   4  -3   5  174.81    9.74
   4  -3   5  152.01    7.43
  -4  -3  -5  146.49    9.72
  -4  -3  -5  185.77    9.47
   4   3   5  155.09    8.63
  -4   3  -5  157.72    9.78
   4   3   5  164.31   11.79
  -4   3  -5  151.84    9.45
   4   3   5  168.96   10.15
   4   3   5  160.81   10.45
  -5  -3  -5   21.70    4.18
   5  -3   5   18.85    4.43
   5  -3   5   11.69    2.74
   5  -3   5   19.73    4.21
  -5  -3  -5   16.76    4.33
   5  -3   5   11.94    2.66
   5   3   5   12.19    4.30
   5   3   5   23.99    4.90
  -5   3  -5   18.45    4.07
   5   3   5   11.65    4.24
   5   3   5   16.21    3.69
   6  -3   5  423.84   21.74
  -6  -3  -5  485.83   24.44
  -6  -3  -5  484.92   21.41
   6  -3   5  438.13   18.70
   6  -3   5  472.07   19.16
   6   3   5  445.79   20.51
   6   3   5  448.94   21.87
  -6   3  -5  455.05   22.48
   6   3   5  404.02   23.03
   7  -3   5    5.71    4.62
  -7  -3  -5    4.07    3.30
   7  -3   5    2.16    2.80
   7  -3   5    1.75    1.95
   7   3   5   -2.17    3.00
   7   3   5   -1.50    3.56
  -7   3  -5    5.42    4.39
   8  -3   5   16.79    3.64
   8  -3   5   13.00    5.69
  -8  -3  -5   17.07    5.35
   8  -3   5   10.33    4.07
   8   3   5   13.43    5.80
  -8   3  -5   21.59    7.30
   9  -3   5  125.50   12.30
  -9  -3  -5  137.67   12.05
  -9   3  -5  101.25   12.87
   9   3   5  141.79   13.32
   9  -4  -5   -4.58    3.48
   9  -4  -5    8.19    4.24
   9  -4  -5   15.52    6.58
   9   4  -5   11.28    4.25
   9   4  -5   -0.83    4.07
   9   4  -5    9.89    6.07
  -9   4   5    5.13    5.36
   8  -4  -5   62.43    6.15
   8  -4  -5   62.49    6.78
  -8  -4   5   64.81    7.84
   8  -4  -5   65.30    8.75
  -8   4   5   62.74    9.57
   8   4  -5   72.39    7.26
   8   4  -5   66.80   10.69
   8   4  -5   79.73   10.69
   7  -4  -5    6.83    2.78
   7  -4  -5    3.17    2.96
   7  -4  -5   -0.38    2.51
   7  -4  -5    4.17    3.56
   7   4  -5    4.64    4.69
  -7   4   5    4.59    4.33
   7   4  -5   -0.44    2.42
   7   4  -5    2.70    2.96
   6  -4  -5  130.50    8.60
   6  -4  -5  138.96    8.28
  -6  -4   5  136.39    8.66
   6  -4  -5  141.56    9.12
   6  -4  -5  148.82    9.51
   6   4  -5  125.15   10.21
  -6   4   5  142.27   10.76
   6   4  -5  148.92   11.78
   6   4  -5  129.96    8.18
   5  -4  -5   82.74    5.72
   5  -4  -5   80.62    6.12
  -5  -4   5   71.95    7.90
   5  -4  -5   75.67    6.19
  -5  -4   5   76.78    5.57
   5  -4  -5   76.74    7.06
   5   4  -5   86.83    5.79
   5   4  -5   88.49    7.79
  -5   4   5   76.62    7.01
   5   4  -5   80.18    7.39
   5   4  -5   77.20    7.85
   5   4  -5   74.88    8.07
  -5   4   5   75.42    5.71
  -4  -4   5  139.95    7.24
  -4  -4   5  149.24   10.01
   4  -4  -5  137.85    9.03
   4  -4  -5  148.18    7.65
   4  -4  -5  139.86    7.68
   4  -4  -5  143.68    7.60
   4   4  -5  145.78    9.51
   4   4  -5  133.74    7.18
  -4   4   5  156.42    9.38
   4   4  -5  145.62    9.33
  -4   4   5  144.38    7.67
   4   4  -5  143.93    9.92
   3  -4  -5  334.27   15.22
  -3  -4   5  332.96   15.64
   3  -4  -5  308.27   14.95
   3  -4  -5  316.87   12.93
  -3   4   5  321.91   15.05
   3   4  -5  350.15   15.93
   3   4  -5  338.08   15.50
   3   4  -5  341.83   15.70
  -3   4   5  345.49   13.78
   3   4  -5  309.71   12.72
   2  -4  -5 3031.20  109.54
   2  -4  -5 3120.59  108.42
   2  -4  -5 2908.69  106.79
   2  -4  -5 3169.30  109.67
   2   4  -5 3239.43  110.13
   2   4  -5 3272.10  106.94
   2   4  -5 3168.04  106.87
   2   4  -5 3092.13  109.97
  -2   4   5 3106.75  108.44
   1  -4  -5  260.29   11.01
  -1  -4   5  260.68   11.74
  -1  -4   5  238.70    9.32
   1  -4  -5  272.12   11.41
   1   4  -5  260.22   11.56
  -1   4   5  259.25   11.22
   1   4  -5  265.81    9.39
   1   4  -5  244.64   11.35
  -1   4   5  262.40   11.04
   1   4  -5  275.43   11.86
   0  -4  -5 1274.90   50.05
   0  -4   5 1493.10   50.31
   0  -4  -5 1307.22   50.75
   0  -4   5 1517.48   50.92
   0  -4   5 1399.93   49.63
   0   4   5 1441.43   50.92
   0   4   5 1363.66   49.75
   0   4   5 1407.58   49.78
   0   4  -5 1413.10   50.31
   0   4  -5 1470.66   49.76
   0   4  -5 1436.95   50.20
   0   4   5 1493.03   50.33
  -1  -4  -5   57.02    3.70
  -1  -4  -5   48.15    4.07
   1  -4   5   55.23    2.99
   1  -4   5   47.34    3.83
  -1  -4  -5   54.87    4.34
   1  -4   5   49.63    3.96
   1   4   5   55.77    3.53
  -1   4  -5   52.61    2.95
   1   4   5   55.09    4.27
  -1   4  -5   59.19    4.14
   1   4   5   63.34    5.05
   1   4   5   57.83    4.37
  -2  -4  -5 1253.70   46.19
   2  -4   5 1261.22   47.28
  -2  -4  -5 1296.92   47.94
   2  -4   5 1254.01   46.79
   2   4   5 1266.61   47.88
  -2   4  -5 1400.22   47.17
   2   4   5 1282.72   47.88
   2   4   5 1239.08   47.75
  -2   4  -5 1269.12   47.40
   2   4   5 1404.09   47.18
   3  -4   5   11.16    3.08
   3  -4   5   11.15    3.23
   3  -4   5    8.56    0.88
   3  -4   5    9.37    0.94
  -3  -4  -5   12.21    3.41
  -3  -4  -5    9.66    2.71
   3   4   5    7.09    3.30
  -3   4  -5    8.54    2.92
   3   4   5   16.01    3.93
   3   4   5   11.74    2.39
   3   4   5   11.28    3.91
  -3   4  -5   11.13    2.84
   4  -4   5   28.05    2.30
   4  -4   5   22.50    4.26
  -4  -4  -5   31.72    5.12
   4  -4   5   27.71    2.33
  -4  -4  -5   30.60    4.08
   4  -4   5   40.51    5.08
   4   4   5   32.10    4.05
  -4   4  -5   35.87    4.91
   4   4   5   32.32    5.35
  -4   4  -5   27.68    4.79
   4   4   5   34.20    5.45
   4   4   5   26.62    5.39
   5  -4   5   24.43    2.95
  -5  -4  -5   23.40    4.89
   5  -4   5   29.83    5.35
   5  -4   5   26.18    2.97
  -5  -4  -5   26.40    4.50
   5   4   5   19.28    3.54
  -5   4  -5   23.30    4.65
   5   4   5   29.39    6.20
  -5   4  -5   28.32    5.23
   6  -4   5   17.02    3.14
   6  -4   5   21.47    3.03
   6  -4   5   18.77    5.05
   6   4   5   27.17    5.90
   6   4   5   17.95    3.82
  -6   4  -5   20.17    4.77
  -6   4  -5   19.31    5.79
   6   4   5   20.78    6.26
  -7  -4  -5    0.92    3.31
   7  -4   5    2.63    3.80
   7  -4   5    4.10    2.02
  -7   4  -5   -2.76    3.54
   7   4   5   -0.61    3.23
   7   4   5    3.34    4.25
   8  -4   5   29.40    4.01
  -8  -4  -5   29.44    6.41
   8  -4   5   32.26    4.85
   8  -4   5   16.70    5.96
   8   4   5   25.92    6.38
  -8   4  -5   23.24    6.72
   8   4   5   20.55    6.39
   9  -4   5   40.94   10.08
   9  -4   5   12.28    4.02
  -9  -4  -5   17.57    5.61
   9   4   5   11.83    6.84
  -9   4  -5   16.13    6.80
   9  -5  -5    2.83    4.56
   9  -5  -5   27.85    8.29
  -9   5   5   22.51    6.94
   9   5  -5   22.36    5.11
   9   5  -5   17.62    6.92
   9   5  -5   16.81    7.46
  -8  -5   5  165.92   11.26
   8  -5  -5  173.22   10.72
   8  -5  -5  179.18   12.54
   8  -5  -5  178.50   11.29
   8   5  -5  174.11   11.56
   8   5  -5  173.58   14.42
   7  -5  -5   39.47    5.21
   7  -5  -5   33.33    5.46
   7  -5  -5   39.40    6.10
   7  -5  -5   40.50    5.05
  -7  -5   5   46.28    5.94
   7   5  -5   30.14    7.79
  -7   5   5   38.72    6.98
   7   5  -5   40.76    5.25
   7   5  -5   38.61    7.60
   6  -5  -5  109.78    7.11
  -6  -5   5   97.83    6.89
   6  -5  -5   99.49    7.25
   6  -5  -5   99.51    6.68
   6  -5  -5   92.73    7.61
   6   5  -5   96.72    6.59
   6   5  -5  101.94    9.71
  -6   5   5   96.56    9.21
   6   5  -5   96.83    9.56
   5  -5  -5  196.94    9.67
  -5  -5   5  203.02    9.74
   5  -5  -5  202.29   10.19
   5  -5  -5  202.52   10.36
  -5  -5   5  185.85   12.49
  -5   5   5  199.89    9.93
   5   5  -5  188.84    9.46
   5   5  -5  177.94   11.95
   5   5  -5  207.30   13.17
  -5   5   5  177.94   11.66
   4  -5  -5  598.56   24.29
  -4  -5   5  646.29   27.92
   4  -5  -5  674.27   24.68
   4  -5  -5  659.40   27.10
  -4  -5   5  630.42   23.93
   4  -5  -5  672.81   25.26
   4   5  -5  631.13   27.39
  -4   5   5  636.73   24.57
  -4   5   5  639.24   27.15
   4   5  -5  660.97   24.06
   4   5  -5  590.53   27.54
   4   5  -5  628.62   27.42
   3  -5  -5   37.30    4.78
   3  -5  -5   36.84    2.68
  -3  -5   5   42.86    6.03
   3  -5  -5   36.32    2.73
   3  -5  -5   37.23    5.00
   3   5  -5   38.25    2.49
   3   5  -5   41.32    5.48
   3   5  -5   29.25    5.03
  -3   5   5   36.78    3.45
   3   5  -5   39.13    2.47
   3   5  -5   39.76    5.65
  -3   5   5   40.40    5.10
   2  -5  -5    0.47    1.64
   2  -5  -5    1.81    1.96
  -2  -5   5    0.27    1.78
   2  -5  -5   -1.06    1.57
   2   5  -5   -0.21    2.29
   2   5  -5   -1.91    1.60
   2   5  -5   -1.31    1.53
  -2   5   5   -0.37    1.32
  -1  -5   5   21.58    3.54
   1  -5  -5   17.15    2.75
  -1  -5   5   16.31    1.30
   1  -5  -5   20.98    3.54
   1  -5  -5   20.91    3.09
   1   5  -5   17.12    1.29
  -1   5   5   23.28    3.03
   1   5  -5   17.40    3.19
   1   5  -5   18.81    3.23
  -1   5   5   16.21    1.14
  -1   5   5   18.33    2.84
   1   5  -5   19.51    3.22
   0  -5  -5  531.07   24.30
   0  -5  -5  692.12   24.17
   0  -5   5  614.95   23.33
   0  -5   5  719.86   24.88
   0   5   5  654.88   24.15
   0   5  -5  653.63   23.53
   0   5  -5  638.27   24.07
   0   5   5  637.13   23.55
   0   5  -5  607.42   24.40
   0   5   5  642.69   24.81
   0   5  -5  649.16   24.23
  -1  -5  -5 2786.14   93.39
   1  -5   5 2737.80   93.99
  -1  -5  -5 2723.65   94.99
   1  -5   5 2663.73   94.02
  -1   5  -5 2530.75   92.57
   1   5   5 2746.27   94.37
  -1   5  -5 2643.28   93.97
  -1   5  -5 2729.04   94.06
   1   5   5 2768.97   94.46
   1   5   5 2781.32   95.13
   1   5   5 2602.58   93.24
  -1   5  -5 2505.38   92.65
  -2  -5  -5   11.70    3.55
   2  -5   5    7.83    2.60
   2  -5   5   10.47    2.96
  -2  -5  -5   16.03    2.58
  -2   5  -5   10.54    2.80
   2   5   5   13.12    3.46
   2   5   5    9.92    3.43
  -2   5  -5   13.50    3.03
   2   5   5   11.85    3.03
   2   5   5   12.22    2.43
  -3  -5  -5  365.30   17.58
  -3  -5  -5  377.66   15.78
   3  -5   5  374.03   17.15
   3  -5   5  393.34   16.69
   3   5   5  430.83   18.48
  -3   5  -5  389.82   17.63
   3   5   5  370.99   15.52
  -3   5  -5  382.54   16.67
   3   5   5  362.48   18.06
   3   5   5  383.65   17.84
  -4  -5  -5   23.36    4.72
   4  -5   5   25.38    4.48
   4  -5   5   23.84    4.40
  -4  -5  -5   25.49    3.75
   4   5   5   20.10    4.99
   4   5   5   23.80    4.90
  -4   5  -5   24.28    4.82
   4   5   5   12.91    4.08
   4   5   5   25.78    3.56
  -4   5  -5   20.02    3.91
  -5  -5  -5   96.98    7.00
   5  -5   5   99.55    4.46
   5  -5   5   97.28    7.76
   5  -5   5   91.88    4.45
  -5  -5  -5   77.29    7.53
  -5   5  -5  100.60    8.80
   5   5   5   94.57    8.84
   5   5   5  101.93    9.05
   5   5   5   97.80    6.74
  -5   5  -5   91.18    7.59
  -6  -5  -5  351.60   16.62
   6  -5   5  355.28   17.78
   6  -5   5  344.29   13.25
   6  -5   5  327.92   13.22
  -6   5  -5  301.35   18.12
   6   5   5  327.92   19.76
   6   5   5  307.12   15.77
   6   5   5  349.03   18.51
  -6   5  -5  303.29   17.12
  -7  -5  -5  231.39   13.59
   7  -5   5  200.93    9.90
   7  -5   5  218.04    9.88
   7  -5   5  239.99   14.68
   7   5   5  201.55   14.73
   7   5   5  233.86   17.08
  -7   5  -5  223.46   15.48
   8  -5   5   29.65    6.90
   8  -5   5   36.02    3.51
  -8  -5  -5   19.88    5.34
   8  -5   5   19.18    3.43
   8   5   5   27.25    8.43
   8   5   5   32.85    7.40
  -8   5  -5   33.21    7.51
   9  -5   5   10.86    6.06
   9  -5   5    9.05    3.11
  -9  -5  -5   19.44    5.49
   9   5   5    8.81    7.55
   9   5   5    0.66    5.57
  -9   5  -5   14.71    7.05
   9  -6  -5    2.15    4.15
   9  -6  -5   -7.14    3.37
   9   6  -5    0.78    5.15
   9   6  -5   -4.41    6.02
   9   6  -5   -3.95    3.28
  -9   6   5   -1.53    3.33
   8  -6  -5   -0.06    4.90
   8  -6  -5    7.12    2.61
   8  -6  -5    1.96    3.73
   8  -6  -5    2.84    2.78
   8   6  -5    5.39    3.45
   8   6  -5    9.15    5.72
  -8   6   5    9.91    5.52
   8   6  -5    6.49    5.40
  -7  -6   5   21.00    4.15
   7  -6  -5   33.12    4.60
   7  -6  -5   21.54    5.71
   7  -6  -5   28.75    5.37
   7  -6  -5   30.25    5.62
   7  -6  -5   30.17    3.96
  -7   6   5   33.74    6.99
   7   6  -5   30.29    7.96
   7   6  -5   27.15    4.55
   7   6  -5   28.65    6.86
   7   6  -5   31.89    4.48
   6  -6  -5   79.88    6.96
   6  -6  -5   99.44    6.38
  -6  -6   5  104.94    6.62
   6  -6  -5  103.03    6.96
   6  -6  -5   81.04    6.28
   6   6  -5  101.42    9.91
   6   6  -5   99.31    6.51
  -6   6   5   89.86    9.14
   6   6  -5   82.78   10.07
   6   6  -5   84.50    5.97
  -5  -6   5  219.21   10.33
   5  -6  -5  225.51   10.65
   5  -6  -5  231.92   10.97
  -5  -6   5  229.53   14.59
   5  -6  -5  247.77   11.20
  -5   6   5  198.26   13.31
   5   6  -5  220.52   10.23
   5   6  -5  240.91   14.78
  -5   6   5  229.48   10.77
   5   6  -5  234.49   10.56
   4  -6  -5  280.20   12.33
   4  -6  -5  294.43   14.92
   4  -6  -5  279.59   11.96
   4  -6  -5  290.85   12.01
   4   6  -5  284.45   11.38
  -4   6   5  295.05   12.45
   4   6  -5  301.06   15.49
   4   6  -5  260.48   16.93
   4   6  -5  294.52   15.37
   4   6  -5  288.79   11.51
   3  -6  -5   28.38    1.97
  -3  -6   5   25.51    4.64
   3  -6  -5   27.15    4.76
   3  -6  -5   29.47    4.73
   3  -6  -5   31.80    4.05
   3  -6  -5   25.38    1.98
   3   6  -5   33.19    4.94
  -3   6   5   25.12    3.23
   3   6  -5   25.49    1.50
   3   6  -5   28.08    4.45
   3   6  -5   21.15    4.59
   3   6  -5   26.42    1.52
  -2  -6   5  523.94   22.10
   2  -6  -5  525.19   20.24
   2  -6  -5  486.04   21.22
   2  -6  -5  496.94   21.24
   2   6  -5  518.28   21.87
  -2   6   5  526.78   20.12
   2   6  -5  542.59   22.28
   2   6  -5  493.79   21.64
   1  -6  -5   19.40    3.19
   1  -6  -5   23.02    3.46
  -1  -6   5   17.80    1.45
   1  -6  -5   19.44    3.11
  -1  -6   5   21.09    3.89
   1   6  -5   18.75    3.45
  -1   6   5   20.15    1.73
   1   6  -5   13.94    3.38
   1   6  -5   22.58    3.78
  -1   6   5   20.90    3.19
  -1   6   5   17.16    1.56
   1   6  -5   20.31    1.53
   0  -6  -5  351.67   15.01
   0  -6  -5  391.84   16.05
   0  -6   5  364.97   15.72
   0  -6   5  368.19   14.47
   0   6  -5  386.94   15.54
   0   6   5  383.19   14.87
   0   6  -5  362.93   14.51
   0   6   5  377.12   15.19
   0   6  -5  393.92   15.86
   0   6   5  369.96   16.07
   0   6   5  365.56   14.72
   0   6  -5  352.88   15.16
   1  -6   5  149.27    8.05
  -1  -6  -5  152.54    7.26
   1  -6   5  150.36    7.76
  -1  -6  -5  147.52    8.55
[truncated: 6,915,414 more chars]
