# Supplementary material for: Crystal and mol­ecular structures of some phosphane-substituted cymantrenes [(C5H4 X)Mn(CO)LL′] (X = H or Cl, L = CO, L′ = PPh3 or PCy3, and LL’ = Ph2PCH2CH2PPh2)
Source: Acta Crystallogr C Struct Chem. 2021 Sep 27;77(Pt 10):633–40. doi: 10.1107/S2053229621009177 (PMC8491095; doi:10.1107/S2053229621009177)
Supplement: Supplementary file 2 [file c-77-00633-compd1asup2.hkl]

data_compd1a                                                                    
_shelx_title ' shelxt_a.res in P2(1)/n'                                         
_shelx_refln_list_code          4                                               
_shelx_F_calc_maximum      334.02                                               
_exptl_crystal_F_000      1808.00                                               
_reflns_d_resolution_high  0.7799                                               
                                                                                
loop_                                                                           
 _space_group_symop_operation_xyz                                               
 'x, y, z'                                                                      
 '-x+1/2, y+1/2, -z+1/2'                                                        
 '-x, -y, -z'                                                                   
 'x-1/2, -y-1/2, z-1/2'                                                         
                                                                                
_cell_length_a     7.6736                                                       
_cell_length_b    15.7356                                                       
_cell_length_c    33.9125                                                       
_cell_angle_alpha  90.000                                                       
_cell_angle_beta   95.942                                                       
_cell_angle_gamma  90.000                                                       
                                                                                
_shelx_F_squared_multiplier     1.000                                           
                                                                                
loop_                                                                           
 _refln_index_h                                                                 
 _refln_index_k                                                                 
 _refln_index_l                                                                 
 _refln_F_squared_calc                                                          
 _refln_F_squared_meas                                                          
 _refln_F_squared_sigma                                                         
 _refln_observed_status                                                         
   2   0   0      68485.55      71641.57      3404.64 o                         
   4   0   0      15344.68      16985.59       255.09 o                         
   6   0   0       2840.07       3003.67        81.91 o                         
   8   0   0       5952.05       6245.96       177.49 o                         
   2   1   0       1486.65       1372.20        21.69 o                         
   3   1   0       2867.16       3081.52        36.98 o                         
   4   1   0       3696.62       3421.68        46.20 o                         
   5   1   0         49.87         64.34         9.12 o                         
   6   1   0       2680.21       2751.43        48.91 o                         
   7   1   0        195.27        265.51        24.22 o                         
   8   1   0       1293.86       1308.39        66.85 o                         
   9   1   0         92.68         73.75        23.46 o                         
   1   2   0        610.73        730.24        12.64 o                         
   2   2   0       5872.15       5724.51        60.79 o                         
   3   2   0       8174.90       8043.90        89.04 o                         
   4   2   0        313.98        293.38        12.64 o                         
   5   2   0         85.16        127.08        10.72 o                         
   6   2   0       2405.09       2499.30        50.60 o                         
   7   2   0        113.53         89.25        15.61 o                         
   8   2   0       1039.33        927.32        38.35 o                         
   9   2   0          5.69         39.70        28.24 o                         
   1   3   0        115.19        159.72         5.45 o                         
   2   3   0       1772.71       1702.84        23.09 o                         
   3   3   0       1098.35        900.65        18.67 o                         
   4   3   0       1555.77       1652.82        28.52 o                         
   5   3   0       4229.36       4376.17        59.12 o                         
   6   3   0       1563.37       1719.10        36.12 o                         
   7   3   0       2722.06       2941.65        63.86 o                         
   8   3   0        544.76        667.94        34.24 o                         
   9   3   0         74.31         63.99        23.04 o                         
   0   4   0      33210.09      33497.93      1244.87 o                         
   1   4   0       9215.82       9946.00       118.44 o                         
   2   4   0      21267.40      22328.88       226.85 o                         
   3   4   0        827.76        622.89        13.65 o                         
   4   4   0       4205.56       4115.52        52.90 o                         
   5   4   0        545.47        475.72        16.29 o                         
   6   4   0          6.28         26.32        11.65 o                         
   7   4   0        317.73        316.31        21.01 o                         
   8   4   0        540.36        618.09        37.38 o                         
   9   4   0         34.60          5.51        28.49 o                         
   1   5   0        202.37        267.70         8.08 o                         
   2   5   0       2412.77       2721.72        39.15 o                         
   3   5   0       1520.55       1482.54        23.98 o                         
   4   5   0       2311.13       2028.30        31.95 o                         
   5   5   0       1725.18       1633.74        28.92 o                         
   6   5   0        161.12        144.98        14.32 o                         
   7   5   0       1354.18       1215.87        34.05 o                         
   8   5   0        711.44        704.49        39.58 o                         
   9   5   0        131.34        181.37        26.38 o                         
   0   6   0       9205.65      10033.80       150.22 o                         
   1   6   0        146.04        176.34         8.78 o                         
   2   6   0       4077.75       4193.39        49.30 o                         
   3   6   0       4855.60       4995.03        59.46 o                         
   4   6   0       8184.91       8148.51        93.13 o                         
   5   6   0       5289.21       5172.64        74.08 o                         
   6   6   0        237.32        264.47        14.37 o                         
   7   6   0         70.73         62.11        11.41 o                         
   8   6   0         40.14         84.03        18.86 o                         
   9   6   0          3.71        -11.52        25.14 o                         
   1   7   0      16325.79      16514.50       171.39 o                         
   2   7   0       1397.51       1462.93        22.31 o                         
   3   7   0       4069.83       4291.21        68.12 o                         
   4   7   0        101.75        108.81        11.01 o                         
   5   7   0        518.91        524.50        16.40 o                         
   6   7   0        200.36        200.25        12.55 o                         
   7   7   0          2.50         21.36         9.60 o                         
   8   7   0        699.49        710.65        29.92 o                         
   9   7   0          1.98         -8.21        25.47 o                         
   0   8   0       3305.41       3102.80        64.84 o                         
   1   8   0         41.80         36.55         6.65 o                         
   2   8   0         18.86         41.52         6.84 o                         
   3   8   0         91.32        113.64         9.47 o                         
   4   8   0       8981.32       9087.72       127.61 o                         
   5   8   0       2889.61       2670.17        53.22 o                         
   6   8   0       2888.94       2914.32        60.16 o                         
   7   8   0        133.26         81.07        16.58 o                         
   8   8   0        306.36        266.49        29.03 o                         
   1   9   0      13405.55      14113.53       153.45 o                         
   2   9   0      16233.41      16372.86       181.76 o                         
   3   9   0        847.49        737.45        15.84 o                         
   4   9   0        742.40        731.22        24.09 o                         
   5   9   0       1996.58       2140.43        53.47 o                         
   6   9   0       2546.25       2533.46        54.30 o                         
   7   9   0        328.95        382.56        24.34 o                         
   8   9   0         69.59         31.30        20.02 o                         
   0  10   0        782.78        801.48        29.58 o                         
   1  10   0       2572.22       2453.75        37.53 o                         
   2  10   0       2862.08       2893.09        38.63 o                         
   3  10   0       1009.53        888.17        17.37 o                         
   4  10   0        377.38        390.51        13.70 o                         
   5  10   0        307.41        335.62        16.50 o                         
   6  10   0       3794.45       3833.47        71.32 o                         
   7  10   0         18.40          5.47        18.72 o                         
   8  10   0        820.01        859.85        46.22 o                         
   1  11   0       2711.76       2689.78        38.80 o                         
   2  11   0       5961.21       6050.80        76.70 o                         
   3  11   0        691.95        710.91        26.04 o                         
   4  11   0       1338.96       1303.67        39.79 o                         
   5  11   0        133.26        145.51        19.95 o                         
   6  11   0        722.84        745.58        32.17 o                         
   7  11   0        474.02        447.06        37.97 o                         
   8  11   0         60.67         32.22        55.86 o                         
   0  12   0          6.27        180.80        15.93 o                         
   1  12   0        429.13        461.91        17.95 o                         
   2  12   0        377.05        386.32        16.03 o                         
   3  12   0         86.30        135.65        13.57 o                         
   4  12   0        976.97       1049.39        34.97 o                         
   5  12   0        319.83        369.03        25.29 o                         
   6  12   0       3017.98       3220.70        75.90 o                         
   7  12   0          0.31         14.96        17.48 o                         
   1  13   0       1445.85       1378.11        27.63 o                         
   2  13   0         71.50        127.41        10.17 o                         
   3  13   0       3319.66       3444.32        62.82 o                         
   4  13   0        764.54        669.15        31.12 o                         
   5  13   0        799.27        906.28        34.83 o                         
   6  13   0        147.80        155.93        19.61 o                         
   7  13   0         74.43        137.63        24.12 o                         
   0  14   0         41.02        127.65        16.36 o                         
   1  14   0        635.12        643.74        21.02 o                         
   2  14   0       1077.14       1192.90        26.71 o                         
   3  14   0       1707.53       1674.70        37.52 o                         
   4  14   0        687.76        747.02        67.66 o                         
   5  14   0       1617.70       1701.71       128.28 o                         
   6  14   0         41.33         22.49        15.56 o                         
   7  14   0        168.77        191.34        49.99 o                         
   1  15   0       6545.66       6418.53        92.52 o                         
   2  15   0        327.53        325.23        20.97 o                         
   3  15   0        535.59        507.98        21.82 o                         
   4  15   0        280.09        269.04        28.42 o                         
   5  15   0        418.71        408.47        55.82 o                         
   6  15   0        530.99        505.30        75.00 o                         
   0  16   0        188.45        230.65        37.54 o                         
   1  16   0        100.38        119.78        12.95 o                         
   2  16   0        174.36        187.05        14.08 o                         
   3  16   0        351.32        356.45        20.21 o                         
   4  16   0          7.18         15.87        21.29 o                         
   5  16   0       1286.26       1327.75        89.47 o                         
   1  17   0        944.70        852.19        31.06 o                         
   2  17   0       2194.59       2272.13        46.22 o                         
   3  17   0        114.08        136.54        21.70 o                         
   4  17   0          7.38         10.49        34.17 o                         
   5  17   0         42.44         35.17        36.68 o                         
   0  18   0       1497.77       1460.11        56.42 o                         
   1  18   0          5.17         25.94        13.56 o                         
   2  18   0         99.55        100.12        17.32 o                         
   3  18   0       1668.55       1669.44        48.94 o                         
   4  18   0        108.71         23.81        39.82 o                         
   1  19   0       1320.63       1243.66        76.36 o                         
   2  19   0        354.12        331.86        35.09 o                         
   3  19   0         22.69         29.80        36.39 o                         
   0  20   0       1048.99       1093.34        62.88 o                         
   1  20   0          3.74        -17.89        24.08 o                         
  -9   0   1        241.99        242.12        52.88 o                         
  -7   0   1       2980.60       3304.71        93.37 o                         
  -5   0   1        523.15        555.41        25.49 o                         
  -3   0   1       2618.69       2802.11        52.36 o                         
   3   0   1       2717.77       2554.21        51.07 o                         
   5   0   1        662.65        693.31        35.02 o                         
   7   0   1          7.33          0.89        18.68 o                         
   9   0   1        868.87        959.49       115.05 o                         
  -9   1   1         68.34         55.97        41.54 o                         
  -8   1   1        845.76        878.77        44.49 o                         
  -7   1   1        314.43        350.46        25.66 o                         
  -6   1   1         18.66         16.52        10.59 o                         
  -5   1   1          3.78         10.50         7.49 o                         
  -4   1   1         75.29         92.86         9.01 o                         
  -3   1   1        922.17       1046.03        19.11 o                         
  -2   1   1         15.03         68.15         5.39 o                         
   1   1   1       6806.79       7344.74        99.42 o                         
   2   1   1          3.75         15.38         4.73 o                         
   3   1   1      11039.60      11188.74       120.21 o                         
   4   1   1         40.04         48.57         7.27 o                         
   5   1   1       3353.09       3139.07        46.26 o                         
   6   1   1        134.26        214.65        15.77 o                         
   7   1   1       5876.55       5719.69       103.37 o                         
   8   1   1        299.83        371.74        30.65 o                         
   9   1   1       1921.75       2037.44        69.70 o                         
  -9   2   1        476.62        544.56        38.99 o                         
  -8   2   1       1150.22       1199.53        41.85 o                         
  -7   2   1       1090.92       1134.81        38.11 o                         
  -6   2   1       3230.53       3224.29        54.59 o                         
  -5   2   1       1879.47       1757.00        31.36 o                         
  -4   2   1       2890.14       2585.82        37.60 o                         
  -3   2   1         33.66         18.21         5.57 o                         
  -2   2   1        583.35        468.45        10.43 o                         
  -1   2   1       3486.84       3141.84        41.75 o                         
   1   2   1      14188.89      13320.93       169.48 o                         
   2   2   1       4458.18       4973.29        55.68 o                         
   3   2   1       4580.02       4742.88        56.78 o                         
   4   2   1       2146.09       2247.46        32.94 o                         
   5   2   1       2918.66       2996.32        44.52 o                         
   6   2   1       2794.92       2676.01        50.64 o                         
   7   2   1        188.36        188.31        20.77 o                         
   8   2   1          9.02         14.78        15.33 o                         
   9   2   1        527.23        441.77        36.48 o                         
  -9   3   1         11.41         41.66        23.36 o                         
  -8   3   1        149.86        174.02        21.31 o                         
  -7   3   1         12.07         22.03        14.36 o                         
  -6   3   1         39.47         28.51        10.53 o                         
  -5   3   1          0.31          9.53         7.78 o                         
  -4   3   1        254.52        149.49        10.73 o                         
  -3   3   1       2353.31       2419.50        32.68 o                         
  -2   3   1        103.79        165.15         6.92 o                         
  -1   3   1       2861.60       2754.17        32.99 o                         
   0   3   1       9514.29       9824.62       100.41 o                         
   1   3   1      21686.99      21378.43       235.51 o                         
   2   3   1       5033.35       5513.89        58.92 o                         
   3   3   1       2509.67       2754.67        36.63 o                         
   4   3   1       4593.74       4561.70        57.68 o                         
   5   3   1       1239.51       1303.80        26.39 o                         
   6   3   1        313.22        343.44        18.29 o                         
   7   3   1       1256.08       1154.38        40.46 o                         
   8   3   1         22.47         -8.39        17.22 o                         
   9   3   1       1396.89       1358.66        46.95 o                         
  -9   4   1        230.21        278.01        29.80 o                         
  -8   4   1       2556.69       2397.54        61.56 o                         
  -7   4   1         73.27        110.94        14.62 o                         
  -6   4   1       6829.00       6543.66       107.27 o                         
  -5   4   1        136.70        157.06        11.08 o                         
  -4   4   1      17861.34      17810.56       181.41 o                         
  -3   4   1       1359.54       1348.45        21.80 o                         
  -2   4   1        743.02        716.91        12.69 o                         
  -1   4   1       4475.68       4794.05        57.59 o                         
   0   4   1       8700.37       8913.18       126.02 o                         
   1   4   1       7556.94       8127.35        85.55 o                         
   2   4   1         91.40         94.88         7.19 o                         
   3   4   1          4.97          6.94         5.18 o                         
   4   4   1        779.46        863.44        20.34 o                         
   5   4   1        461.75        478.35        17.07 o                         
   6   4   1       8721.53       8693.58       127.67 o                         
   7   4   1         93.74        113.10        17.15 o                         
   8   4   1         97.15         64.61        17.96 o                         
   9   4   1         11.09          6.39        20.65 o                         
  -9   5   1        166.73        227.71        28.57 o                         
  -8   5   1        725.84        739.65        33.64 o                         
  -7   5   1        123.58        115.07        14.55 o                         
  -6   5   1        183.12        190.78        14.66 o                         
  -5   5   1       1140.65       1136.06        25.31 o                         
  -4   5   1        178.73        203.00        11.16 o                         
  -3   5   1       2470.39       2327.22        31.92 o                         
  -2   5   1       5583.99       5525.16        61.76 o                         
  -1   5   1        617.25        776.42        13.44 o                         
   0   5   1        966.25       1100.87        16.39 o                         
   1   5   1        112.49        149.67         7.15 o                         
   2   5   1       1095.89       1044.65        18.49 o                         
   3   5   1      24527.11      24476.29       241.60 o                         
   4   5   1      11973.87      11806.14       134.67 o                         
   5   5   1       1300.32       1369.34        26.88 o                         
   6   5   1       1294.06       1322.34        30.89 o                         
   7   5   1         14.79         37.49        11.23 o                         
   8   5   1         27.51         43.69        15.77 o                         
   9   5   1       2267.24       2203.42       133.74 o                         
  -9   6   1        450.17        390.76        31.83 o                         
  -8   6   1         79.81         80.83        17.25 o                         
  -7   6   1         16.65         13.36         9.61 o                         
  -6   6   1         13.45         -6.24         9.26 o                         
  -5   6   1       2103.28       2163.42        38.39 o                         
  -4   6   1       4354.18       4319.54        52.38 o                         
  -3   6   1        375.92        462.67        11.93 o                         
  -2   6   1       3065.46       3101.65        38.17 o                         
  -1   6   1      13557.35      14024.00       139.89 o                         
   0   6   1        417.99        449.87        11.68 o                         
   1   6   1       1639.52       1775.35        24.79 o                         
   2   6   1        133.04        181.84         7.87 o                         
   3   6   1         73.94         68.16         8.34 o                         
   4   6   1       4607.90       4392.20        64.50 o                         
   5   6   1         68.07         95.22         8.47 o                         
   6   6   1        927.85        902.71        31.05 o                         
   7   6   1       1609.81       1497.65        46.82 o                         
   8   6   1        961.67       1025.00        49.24 o                         
   9   6   1        273.46        301.31        36.92 o                         
  -9   7   1        111.30        144.68        29.65 o                         
  -8   7   1          1.17         53.40        30.97 o                         
  -7   7   1        485.22        485.43        21.22 o                         
  -6   7   1       1466.79       1529.68        37.50 o                         
  -5   7   1       5284.57       5150.51        77.68 o                         
  -4   7   1       1901.52       1924.76        30.46 o                         
  -3   7   1       1026.65        988.61        17.49 o                         
  -2   7   1       2550.05       2531.13        35.21 o                         
  -1   7   1       5449.26       5704.34        65.02 o                         
   0   7   1        307.23        325.01        11.50 o                         
   1   7   1         10.89          6.28         5.63 o                         
   2   7   1       6181.54       7058.01        79.05 o                         
   3   7   1      23641.96      24118.87       274.40 o                         
   4   7   1         99.86         53.63         8.87 o                         
   5   7   1          0.16         15.61        15.11 o                         
   6   7   1         54.52         58.74        12.71 o                         
   7   7   1         83.59        103.66        16.76 o                         
   8   7   1          5.37        -18.17        31.04 o                         
   9   7   1         22.10         14.07        53.21 o                         
  -9   8   1        498.46        491.25        45.61 o                         
  -8   8   1        633.48        731.06        42.38 o                         
  -7   8   1         92.09         75.91        15.49 o                         
  -6   8   1         44.18         92.26        14.15 o                         
  -5   8   1          7.99         26.66         9.60 o                         
  -4   8   1        154.55        183.75         9.77 o                         
  -3   8   1        790.61        871.22        18.92 o                         
  -2   8   1       5190.61       4575.23        54.40 o                         
  -1   8   1         28.00         11.40         6.01 o                         
   0   8   1         69.00        109.83         8.35 o                         
   1   8   1       5461.81       5454.38        63.65 o                         
   2   8   1        636.99        651.68        15.31 o                         
   3   8   1        255.91        284.33        13.63 o                         
   4   8   1       9715.96       9303.06       151.93 o                         
   5   8   1        225.14        234.68        18.53 o                         
   6   8   1        108.55        108.00        13.39 o                         
   7   8   1        382.87        426.09        26.59 o                         
   8   8   1        229.87        228.02        36.19 o                         
  -8   9   1         24.06         30.61        21.03 o                         
  -7   9   1       1234.32       1286.24        62.44 o                         
  -6   9   1         82.99        102.01        17.18 o                         
  -5   9   1       2318.75       2194.76        45.08 o                         
  -4   9   1          5.60          8.57         5.16 o                         
  -3   9   1       1106.88       1212.00        25.63 o                         
  -2   9   1        431.72        415.27        16.71 o                         
  -1   9   1       2002.67       2167.04        31.42 o                         
   0   9   1       1015.26        812.80        22.69 o                         
   1   9   1        136.95        166.27         9.22 o                         
   2   9   1       3507.47       3418.17        51.21 o                         
   3   9   1       2961.45       2785.76        37.26 o                         
   4   9   1        238.56        296.61        15.48 o                         
   5   9   1       2034.27       2128.63        46.11 o                         
   6   9   1       1043.62       1063.02        32.54 o                         
   7   9   1        167.01        186.24        20.15 o                         
   8   9   1         62.13         18.57        44.09 o                         
  -8  10   1       2298.01       2230.75        79.72 o                         
  -7  10   1        153.42        169.35        21.27 o                         
  -6  10   1        504.72        519.52        25.31 o                         
  -5  10   1          3.73          6.38         6.70 o                         
  -4  10   1       5428.97       5243.35        87.46 o                         
  -3  10   1        921.77        895.12        21.22 o                         
  -2  10   1       6843.41       6471.50        84.76 o                         
  -1  10   1        914.35       1021.69        20.14 o                         
   0  10   1       2748.33       2967.63        40.94 o                         
   1  10   1      10099.82       9683.28       107.87 o                         
   2  10   1         83.05         88.03         7.73 o                         
   3  10   1        777.30        791.51        17.54 o                         
   4  10   1        144.15        156.43        14.22 o                         
   5  10   1        399.61        458.45        23.88 o                         
   6  10   1        700.48        742.92        34.38 o                         
   7  10   1         53.42         32.01        15.60 o                         
   8  10   1         20.56          9.56        28.58 o                         
  -8  11   1          0.42        -17.53        17.53 o                         
  -7  11   1       1839.33       1841.09        57.80 o                         
  -6  11   1        271.81        272.50        22.77 o                         
  -5  11   1        735.34        741.43        31.53 o                         
  -4  11   1         44.25         50.11        11.99 o                         
  -3  11   1       1071.31       1093.04        48.71 o                         
  -2  11   1        279.22        298.82        10.98 o                         
  -1  11   1        494.52        530.65        18.15 o                         
   0  11   1        341.92        415.24        15.40 o                         
   1  11   1        932.22        946.09        20.37 o                         
   2  11   1        518.74        529.20        14.73 o                         
   3  11   1        285.44        299.96        11.41 o                         
   4  11   1         62.11         70.15        10.96 o                         
   5  11   1        689.72        637.99        25.19 o                         
   6  11   1         55.18        126.12        14.71 o                         
   7  11   1        169.52        240.04        26.61 o                         
   8  11   1         16.15         23.63        18.82 o                         
  -7  12   1        906.40        908.49       104.24 o                         
  -6  12   1         50.48         96.65        16.25 o                         
  -5  12   1        513.36        519.65        31.27 o                         
  -4  12   1       1774.91       1692.25        34.20 o                         
  -3  12   1        486.81        485.29        22.17 o                         
  -2  12   1        108.20        120.72         8.62 o                         
  -1  12   1       1215.19       1101.42        23.62 o                         
   0  12   1       2504.59       2392.95        37.32 o                         
   1  12   1       6686.37       6363.88        78.41 o                         
   2  12   1       2031.43       2025.39        33.76 o                         
   3  12   1        438.00        460.72        12.63 o                         
   4  12   1       1793.14       1794.11        52.59 o                         
   5  12   1        549.40        531.37        32.32 o                         
   6  12   1         42.47         78.11        20.59 o                         
   7  12   1       1324.58       1230.48        68.71 o                         
  -7  13   1       1839.01       1828.76        67.48 o                         
  -6  13   1       2093.25       2339.17        75.57 o                         
  -5  13   1        286.28        310.41        26.30 o                         
  -4  13   1        149.16        182.73        18.80 o                         
  -3  13   1        405.83        430.81        22.39 o                         
  -2  13   1       5291.57       5228.61        70.65 o                         
  -1  13   1        653.96        729.19        20.43 o                         
   0  13   1        274.38        337.36        15.10 o                         
   1  13   1       1710.17       1661.37        31.05 o                         
   2  13   1       1501.74       1513.51        29.47 o                         
   3  13   1        531.24        557.95        21.47 o                         
   4  13   1        958.42        892.31        38.61 o                         
   5  13   1          3.03         45.21        14.89 o                         
   6  13   1        884.41        817.53        44.59 o                         
   7  13   1          0.07          9.19        26.36 o                         
  -7  14   1        979.51        945.77        99.97 o                         
  -6  14   1          2.19          5.83        17.72 o                         
  -5  14   1        941.99        840.89        39.31 o                         
  -4  14   1         51.97         56.17         8.45 o                         
  -3  14   1         17.47         37.36        15.76 o                         
  -2  14   1       9227.80       8976.84       118.38 o                         
  -1  14   1       1259.04       1307.84        38.21 o                         
   0  14   1       1711.19       1664.33        31.49 o                         
   1  14   1        676.14        711.31        22.14 o                         
   2  14   1       7011.04       6904.77       112.84 o                         
   3  14   1       1204.41       1141.38        30.61 o                         
   4  14   1       6268.74       6051.88       124.42 o                         
   5  14   1        343.02        442.04        29.09 o                         
   6  14   1        217.74        203.18        22.59 o                         
   7  14   1        258.96        244.27        77.18 o                         
  -6  15   1       1446.95       1584.46        94.89 o                         
  -5  15   1         44.15        124.38        37.67 o                         
  -4  15   1        109.78        112.94        12.04 o                         
  -3  15   1       2013.92       2037.56        49.03 o                         
  -2  15   1       1315.33       1231.73        26.10 o                         
  -1  15   1        453.16        497.68        20.36 o                         
   0  15   1        411.92        402.54        19.98 o                         
   1  15   1        600.38        667.37        22.61 o                         
   2  15   1        184.63        184.54        15.09 o                         
   3  15   1         33.77         75.18        12.38 o                         
   4  15   1        607.46        594.66        31.59 o                         
   5  15   1        115.19        123.94        23.33 o                         
   6  15   1        109.86        171.42        23.07 o                         
  -5  16   1        136.82        210.32        48.57 o                         
  -4  16   1         16.95         52.24        14.07 o                         
  -3  16   1       2446.88       2489.16        55.02 o                         
  -2  16   1       2058.44       1963.47        40.91 o                         
  -1  16   1        423.18        421.04        22.44 o                         
   0  16   1       1712.15       1739.57        36.43 o                         
   1  16   1       1109.09       1094.63        45.11 o                         
   2  16   1         25.08         41.01        10.50 o                         
   3  16   1       1132.97       1072.44        32.41 o                         
   4  16   1        342.10        305.48        39.94 o                         
   5  16   1       1095.64        938.43        86.60 o                         
  -5  17   1          7.03        -33.57        33.57 o                         
  -4  17   1         10.01         24.91        28.58 o                         
  -3  17   1       2069.19       2201.07        51.92 o                         
  -2  17   1        107.90        111.41        17.83 o                         
  -1  17   1        214.77        227.77        21.32 o                         
   0  17   1        659.12        678.85        26.56 o                         
   1  17   1        100.14        129.36        19.51 o                         
   2  17   1          6.82         32.57        12.71 o                         
   3  17   1         66.92         38.79        17.56 o                         
   4  17   1       1175.65       1177.44        71.62 o                         
   5  17   1        250.51        251.80        51.28 o                         
  -4  18   1        204.46        301.95        50.03 o                         
  -3  18   1        803.67        997.98        54.05 o                         
  -2  18   1        138.71        118.08        18.60 o                         
  -1  18   1        221.18        194.13        18.17 o                         
   0  18   1       1024.50       1035.45        34.28 o                         
   1  18   1       1484.73       1579.18        42.91 o                         
   2  18   1        455.91        418.66        27.19 o                         
   3  18   1        207.62        220.16        31.59 o                         
   4  18   1          0.53         21.09        35.77 o                         
  -3  19   1       1601.21       1627.96       163.64 o                         
  -2  19   1        396.60        413.29        31.82 o                         
  -1  19   1         48.10          7.40        20.13 o                         
   0  19   1        354.33        385.61        30.89 o                         
   1  19   1        318.21        343.16        26.76 o                         
   2  19   1        152.64        103.29        24.20 o                         
   3  19   1         68.79         80.85        23.43 o                         
  -1  20   1        281.17        292.30        25.95 o                         
   0  20   1        782.12        781.34        41.26 o                         
   1  20   1         10.50        -16.83        16.83 o                         
  -8   0   2       1336.06       1462.16        73.58 o                         
  -6   0   2        283.09        360.08        24.38 o                         
  -4   0   2       1082.25       1074.38        30.85 o                         
  -2   0   2       1252.42       1512.87        30.23 o                         
   2   0   2       4045.17       4113.50        68.40 o                         
   4   0   2       9622.50       9294.65       137.85 o                         
   6   0   2       4685.66       4513.25       109.56 o                         
   8   0   2       2365.68       2358.89       132.96 o                         
  -9   1   2        478.66        465.48        37.62 o                         
  -8   1   2        619.06        591.34        49.70 o                         
  -7   1   2        666.12        676.85        32.72 o                         
  -6   1   2       5343.78       5071.96        83.72 o                         
  -5   1   2        624.15        616.80        19.75 o                         
  -4   1   2       2827.20       2888.22        40.82 o                         
  -3   1   2         56.67         57.93         6.78 o                         
  -2   1   2      12869.75      13599.79       140.99 o                         
  -1   1   2         20.13        146.64         7.37 o                         
   1   1   2       2229.55       1919.80        22.77 o                         
   2   1   2          2.02          3.03         4.44 o                         
   3   1   2       1105.53       1044.79        17.96 o                         
   4   1   2       2232.33       2301.78        35.03 o                         
   5   1   2        116.05        127.34        10.64 o                         
   6   1   2        158.33        186.48        16.37 o                         
   7   1   2       1350.21       1369.51        42.36 o                         
   8   1   2       1699.11       1837.86        90.71 o                         
   9   1   2        159.88        185.69        46.64 o                         
  -9   2   2        751.49        764.84        45.11 o                         
  -8   2   2       1534.89       1410.33        45.14 o                         
  -7   2   2       4313.36       4274.42        91.28 o                         
  -6   2   2          0.20          4.31         9.37 o                         
  -5   2   2          4.49          4.85         6.71 o                         
  -4   2   2        531.38        597.24        16.45 o                         
  -3   2   2       3724.55       3936.00        48.31 o                         
  -2   2   2       5739.52       5702.54        62.69 o                         
  -1   2   2      51873.64      51542.68      1217.68 o                         
   0   2   2         43.18          8.11         3.55 o                         
   1   2   2      67651.51      68477.02      1612.95 o                         
   2   2   2        125.65        123.96         6.50 o                         
   3   2   2       7793.81       8410.52        97.64 o                         
   4   2   2       3552.67       3542.30        47.73 o                         
   5   2   2       9210.96       9249.35       100.37 o                         
   6   2   2        328.15        329.76        20.55 o                         
   7   2   2       3286.54       3226.30        99.58 o                         
   8   2   2         98.60        147.72        22.21 o                         
   9   2   2        419.20        352.13        36.47 o                         
  -9   3   2       2759.32       2299.98        68.93 o                         
  -8   3   2        342.02        358.01        26.42 o                         
  -7   3   2       3171.14       2966.86        65.89 o                         
  -6   3   2       1208.77       1174.45        31.28 o                         
  -5   3   2       4460.17       4223.22        61.55 o                         
  -4   3   2       1573.02       1626.83        27.36 o                         
  -3   3   2       6660.60       6815.73        76.95 o                         
  -2   3   2      22217.12      21862.33       213.32 o                         
  -1   3   2        259.31        323.75         9.64 o                         
   0   3   2        954.14        792.41        12.02 o                         
   1   3   2        327.09        405.20         8.69 o                         
   2   3   2       2692.10       2797.04        34.07 o                         
   3   3   2         82.30        103.95         7.54 o                         
   4   3   2       3275.73       2954.48        41.49 o                         
   5   3   2       2286.22       2054.02        33.80 o                         
   6   3   2        968.51       1104.31        28.80 o                         
   7   3   2       2188.59       2278.34        54.71 o                         
   8   3   2       2202.63       2098.00        81.41 o                         
   9   3   2       1400.45       1553.55        65.39 o                         
  -9   4   2        225.98        249.37        33.50 o                         
  -8   4   2        132.51        134.48        25.02 o                         
  -7   4   2        920.32        935.19        29.95 o                         
  -6   4   2        427.43        515.99        22.18 o                         
  -5   4   2       1925.87       1828.62        31.92 o                         
  -4   4   2       7489.47       7370.78        79.04 o                         
  -3   4   2       8438.49       8524.59        94.60 o                         
  -2   4   2        636.14        741.78        12.91 o                         
  -1   4   2        105.70        149.36         8.80 o                         
   0   4   2       1180.06       1477.22        32.84 o                         
   1   4   2         45.04         61.25         5.15 o                         
   2   4   2       6589.35       7371.18        94.64 o                         
   3   4   2       9760.04       9922.49       120.11 o                         
   4   4   2       1942.85       2199.13        33.60 o                         
   5   4   2      11031.76      10800.96       124.30 o                         
   6   4   2        134.12        165.57        14.19 o                         
   7   4   2       1293.58       1156.12        36.82 o                         
   8   4   2        286.30        321.67        27.66 o                         
   9   4   2         19.88        -22.03        30.49 o                         
  -9   5   2       1526.70       1457.02        53.98 o                         
  -8   5   2        344.88        394.79        27.96 o                         
  -7   5   2        312.93        362.24        20.77 o                         
  -6   5   2        627.92        608.54        21.88 o                         
  -5   5   2       1556.40       1520.30        29.95 o                         
  -4   5   2        761.08        902.01        17.78 o                         
  -3   5   2        176.61        274.33         9.71 o                         
  -2   5   2        293.27        226.16        10.71 o                         
  -1   5   2      13804.85      14095.21       188.01 o                         
   0   5   2       2848.91       2814.52        35.51 o                         
   1   5   2       9386.82       9835.71       103.74 o                         
   2   5   2       9834.89      10611.01       133.76 o                         
   3   5   2        264.15        236.04        13.74 o                         
   4   5   2        299.85        323.56        12.64 o                         
   5   5   2       3144.85       3266.98        54.46 o                         
   6   5   2        106.34        135.46        14.03 o                         
   7   5   2        153.60        192.18        16.86 o                         
   8   5   2          0.77        -15.89        16.62 o                         
   9   5   2         55.92         29.03        42.41 o                         
  -9   6   2          2.61        -13.05        20.40 o                         
  -8   6   2         28.66         -7.51        13.91 o                         
  -7   6   2        875.14        840.78        31.31 o                         
  -6   6   2       1353.35       1299.77        29.95 o                         
  -5   6   2       7555.19       7691.56       103.50 o                         
  -4   6   2       1343.93       1346.20        24.28 o                         
  -3   6   2      10696.17      10823.11       116.78 o                         
  -2   6   2        181.00        158.98         9.21 o                         
  -1   6   2        356.67        364.76         9.60 o                         
   0   6   2       3399.33       3578.82        42.79 o                         
   1   6   2       3280.69       3631.35        46.00 o                         
   2   6   2       7510.84       7066.76        82.29 o                         
   3   6   2       2048.89       2161.72        35.89 o                         
   4   6   2         88.59         93.98        10.94 o                         
   5   6   2       1500.76       1402.59        33.03 o                         
   6   6   2         51.72         58.43        15.34 o                         
   7   6   2       1498.86       1608.51        45.51 o                         
   8   6   2       2045.10       2237.49        60.83 o                         
   9   6   2         10.35         -9.00        20.04 o                         
  -9   7   2         10.11        -19.85        22.31 o                         
  -8   7   2        428.46        407.17        28.29 o                         
  -7   7   2        143.08        181.51        16.11 o                         
  -6   7   2        353.48        399.37        16.93 o                         
  -5   7   2        311.03        366.87        16.38 o                         
  -4   7   2        808.71        819.73        16.73 o                         
  -3   7   2       2498.75       2535.03        42.32 o                         
  -2   7   2      16002.05      15909.54       175.09 o                         
  -1   7   2        442.42        464.37        12.52 o                         
   0   7   2         19.71          1.58         5.55 o                         
   1   7   2        569.76        559.18        13.46 o                         
   2   7   2        204.62        290.15        10.25 o                         
   3   7   2       7588.21       7112.89        91.75 o                         
   4   7   2          0.59         10.82         7.77 o                         
   5   7   2        358.93        371.36        21.50 o                         
   6   7   2        164.60        173.60        19.18 o                         
   7   7   2         93.41         98.38        23.54 o                         
   8   7   2         82.85        133.88        26.72 o                         
   9   7   2        566.13        574.70        45.51 o                         
  -9   8   2          6.15        -32.27        32.27 o                         
  -8   8   2        708.26        808.31        39.99 o                         
  -7   8   2         77.13         63.15        12.94 o                         
  -6   8   2         42.21         39.26         8.55 o                         
  -5   8   2       5506.77       5649.46        80.03 o                         
  -4   8   2       1237.53       1246.38        24.36 o                         
  -3   8   2       3223.70       3351.31        64.25 o                         
  -2   8   2        132.25        176.94        10.59 o                         
  -1   8   2       2182.64       2323.92        31.99 o                         
   0   8   2       2096.60       1891.42        28.13 o                         
   1   8   2       3803.67       3745.05        46.95 o                         
   2   8   2      12741.98      12391.36       133.16 o                         
   3   8   2       3462.76       3466.96        49.65 o                         
   4   8   2        115.03        130.71        12.70 o                         
   5   8   2        742.13        688.93        25.77 o                         
   6   8   2          4.53         29.79        12.23 o                         
   7   8   2       1009.46       1088.84        50.02 o                         
   8   8   2         89.79         48.07        23.60 o                         
  -8   9   2        810.85        762.30        33.79 o                         
  -7   9   2         56.57         60.67        18.75 o                         
  -6   9   2        394.23        459.86        21.15 o                         
  -5   9   2        821.94        783.42        25.12 o                         
  -4   9   2        767.24        808.81        23.73 o                         
  -3   9   2       1851.01       1708.61        33.29 o                         
  -2   9   2       3483.51       3511.82        53.57 o                         
  -1   9   2       1264.09       1281.67        22.15 o                         
   0   9   2       5037.47       4618.17        56.42 o                         
   1   9   2       1720.59       1852.09        29.41 o                         
   2   9   2        132.91        168.75         9.29 o                         
   3   9   2       4310.18       4406.03        61.06 o                         
   4   9   2       3265.97       3212.18        65.80 o                         
   5   9   2       1399.44       1383.67        40.61 o                         
   6   9   2        403.28        478.74        35.28 o                         
   7   9   2        216.14        207.54        20.45 o                         
   8   9   2        918.96        942.10        49.79 o                         
  -8  10   2       2321.81       2243.27       122.87 o                         
  -7  10   2        294.66        251.64        18.15 o                         
  -6  10   2        912.61        975.48        28.16 o                         
  -5  10   2         91.53         99.40        16.06 o                         
  -4  10   2        182.32        234.87        11.96 o                         
  -3  10   2       1200.01       1169.25        27.21 o                         
  -2  10   2        468.41        486.01        24.62 o                         
  -1  10   2          1.94         -5.38         5.38 o                         
   0  10   2       3008.75       2722.15        38.45 o                         
   1  10   2       3722.52       3610.50        45.74 o                         
   2  10   2       1422.48       1362.86        24.88 o                         
   3  10   2        178.23        172.63         8.53 o                         
   4  10   2       8347.96       8293.65       126.92 o                         
   5  10   2         43.50         22.63        10.76 o                         
   6  10   2         29.15         44.61        12.58 o                         
   7  10   2         99.42         88.81        29.23 o                         
   8  10   2        204.51        246.47        39.69 o                         
  -8  11   2        162.55        174.66        22.30 o                         
  -7  11   2         50.33         63.56        15.58 o                         
  -6  11   2         87.60         82.93        16.45 o                         
  -5  11   2        723.53        707.51        47.19 o                         
  -4  11   2          3.58         15.37         8.27 o                         
  -3  11   2         42.17         53.57        11.44 o                         
  -2  11   2       1610.80       1543.00        24.66 o                         
  -1  11   2       2601.12       2410.73        35.82 o                         
   0  11   2       3606.71       3580.71        49.64 o                         
   1  11   2       1787.22       1780.46        29.76 o                         
   2  11   2        783.61        715.82        18.00 o                         
   3  11   2        706.91        705.76        24.38 o                         
   4  11   2       8339.13       8422.83       141.40 o                         
   5  11   2        496.66        518.00        24.49 o                         
   6  11   2       2815.73       2841.33        59.19 o                         
   7  11   2        916.28        907.63        38.81 o                         
   8  11   2       1137.00       1209.32        57.88 o                         
  -7  12   2       2113.88       2118.74        96.29 o                         
  -6  12   2       2673.73       2964.61       111.96 o                         
  -5  12   2        261.67        247.12        21.38 o                         
  -4  12   2       1253.00       1267.21        37.37 o                         
  -3  12   2       2413.69       2580.47        49.42 o                         
  -2  12   2       3930.48       3904.48        52.82 o                         
  -1  12   2       1816.08       1773.51        31.18 o                         
   0  12   2       8173.76       7918.31        93.23 o                         
   1  12   2        890.18        960.02        21.53 o                         
   2  12   2        451.74        527.61        16.72 o                         
   3  12   2        845.86        905.18        30.67 o                         
   4  12   2       1285.28       1252.48        33.87 o                         
   5  12   2         31.71         35.67        13.17 o                         
   6  12   2          1.35        -15.70        15.70 o                         
   7  12   2       2639.41       2770.70        94.54 o                         
  -7  13   2        366.62        449.48        61.17 o                         
  -6  13   2          0.65          6.59        16.67 o                         
  -5  13   2        286.05        331.09        19.21 o                         
  -4  13   2         23.58         34.28        17.09 o                         
  -3  13   2       2924.99       2883.63        72.49 o                         
  -2  13   2        866.46        864.02        24.60 o                         
  -1  13   2       1356.41       1230.20        26.26 o                         
   0  13   2       1544.31       1464.57        28.37 o                         
   1  13   2       1269.03       1239.61        26.54 o                         
   2  13   2         32.71         46.20         8.45 o                         
   3  13   2        627.42        625.53        21.52 o                         
   4  13   2         10.31         34.64        14.89 o                         
   5  13   2       1280.97       1309.30        50.92 o                         
   6  13   2       1887.12       1923.45        61.98 o                         
   7  13   2        810.29        762.43        64.31 o                         
  -7  14   2        858.45        885.81        81.45 o                         
  -6  14   2       1138.06       1037.96       114.90 o                         
  -5  14   2        301.59        194.22        54.17 o                         
  -4  14   2       1063.97       1115.63        62.02 o                         
  -3  14   2       2418.68       2330.30        47.40 o                         
  -2  14   2        364.92        363.74        57.11 o                         
  -1  14   2        233.44        282.89        14.86 o                         
   0  14   2       3641.78       3623.09        52.01 o                         
   1  14   2       1010.26       1010.25        23.89 o                         
   2  14   2       1012.64        948.52        29.36 o                         
   3  14   2        345.72        342.35        16.99 o                         
   4  14   2        629.66        648.01        32.09 o                         
   5  14   2        191.44        198.96        22.96 o                         
   6  14   2        760.52        854.94        45.15 o                         
  -6  15   2        335.95        206.46        61.98 o                         
  -5  15   2          0.03         -5.33        29.56 o                         
  -4  15   2         99.46        107.97        28.28 o                         
  -3  15   2       1009.50       1002.13        34.70 o                         
  -2  15   2        790.88        698.25        27.45 o                         
  -1  15   2        415.41        488.39        20.16 o                         
   0  15   2        120.83        137.43        13.18 o                         
   1  15   2       1320.96       1355.73        29.88 o                         
   2  15   2          4.66         25.82        10.82 o                         
   3  15   2       1980.34       2056.53        45.72 o                         
   4  15   2       2297.96       2430.65        79.18 o                         
   5  15   2         35.14         67.53        22.55 o                         
   6  15   2        166.59        162.03        26.63 o                         
  -5  16   2        189.71        183.07        45.08 o                         
  -4  16   2       2975.87       3252.42        93.86 o                         
  -3  16   2        452.64        441.78        30.67 o                         
  -2  16   2        747.81        705.23        28.82 o                         
  -1  16   2          6.90         -6.80        10.37 o                         
   0  16   2          3.62         41.23        12.23 o                         
   1  16   2          2.98          8.97         9.83 o                         
   2  16   2       3077.13       3073.04        52.61 o                         
   3  16   2         34.21         73.97        17.80 o                         
   4  16   2        257.15        219.53        24.91 o                         
   5  16   2         80.00        104.67        26.10 o                         
  -5  17   2        154.15        253.44        48.52 o                         
  -4  17   2        259.13        233.08        25.01 o                         
  -3  17   2          6.04         22.57        11.81 o                         
  -2  17   2         98.46         62.97        21.75 o                         
  -1  17   2         13.16         13.52        15.48 o                         
   0  17   2        597.08        606.66        24.31 o                         
   1  17   2         47.06         28.25        15.46 o                         
   2  17   2       1408.72       1397.00        52.04 o                         
   3  17   2        140.01        145.19        23.85 o                         
   4  17   2       2397.79       2444.34        83.72 o                         
   5  17   2        138.04        114.15        43.98 o                         
  -4  18   2       3048.36       2800.88       120.13 o                         
  -3  18   2         10.27         38.69        36.88 o                         
  -2  18   2        315.41        297.54        24.55 o                         
  -1  18   2        504.98        464.62        22.93 o                         
   0  18   2         56.76         60.69        16.29 o                         
   1  18   2        235.68        218.72        19.44 o                         
   2  18   2        479.67        494.09        23.98 o                         
   3  18   2        161.93        191.58        23.37 o                         
   4  18   2          0.73          5.40        19.77 o                         
  -3  19   2         10.38         17.09        27.41 o                         
  -2  19   2         91.71         75.97        21.27 o                         
  -1  19   2          4.95        -13.73        13.73 o                         
   0  19   2        230.03        283.32        24.64 o                         
   1  19   2        509.39        508.35        31.85 o                         
   2  19   2         11.51         15.47        20.08 o                         
   3  19   2         11.00         43.23        18.77 o                         
  -1  20   2         57.21         13.65        23.84 o                         
   0  20   2          1.34        -21.36        21.36 o                         
   1  20   2        454.55        383.85        29.23 o                         
  -9   0   3        149.32        152.38        42.68 o                         
  -7   0   3      12980.24      12292.92       250.38 o                         
  -5   0   3      10066.01       9799.08       159.65 o                         
  -3   0   3       9856.76      10162.26       134.71 o                         
  -1   0   3       7540.16       6995.62       125.55 o                         
   1   0   3      49536.84      53155.84      3201.25 o                         
   3   0   3       1984.87       2205.80        52.22 o                         
   5   0   3          9.44         12.34        11.65 o                         
   7   0   3        468.88        503.10        47.07 o                         
   9   0   3          2.10        -27.72        40.43 o                         
  -9   1   3       1633.17       1636.99        63.86 o                         
  -8   1   3         10.44         32.76        29.95 o                         
  -7   1   3       5496.78       5489.17       100.31 o                         
  -6   1   3        430.83        514.71        22.93 o                         
  -5   1   3        540.09        537.22        18.78 o                         
  -4   1   3        243.56        238.54        12.12 o                         
  -3   1   3       2403.42       2495.05        33.96 o                         
  -2   1   3       7579.78       8032.07        94.26 o                         
  -1   1   3         71.04        100.88         4.42 o                         
   0   1   3        220.81          1.51         2.58 o                         
   1   1   3      23221.72      23762.74       676.07 o                         
   2   1   3       7502.77       7716.67        83.47 o                         
   3   1   3       3829.92       3798.95        47.68 o                         
   4   1   3       2687.38       2490.95        35.93 o                         
   5   1   3       4013.04       3785.34        53.02 o                         
   6   1   3        601.19        578.58        23.76 o                         
   7   1   3        431.72        478.01        35.35 o                         
   8   1   3       1824.24       1847.02        67.64 o                         
   9   1   3       1098.15        993.17        52.47 o                         
  -9   2   3          1.64        -15.99        18.38 o                         
  -8   2   3       1122.11       1141.25        40.79 o                         
  -7   2   3       8559.50       8463.45       140.37 o                         
  -6   2   3       2981.95       2863.97        54.28 o                         
  -5   2   3       7034.77       7000.25        85.12 o                         
  -4   2   3       3626.83       3260.61        43.40 o                         
  -3   2   3      11419.92      11943.59       128.02 o                         
  -2   2   3       1145.73       1262.47        18.79 o                         
  -1   2   3        222.34        333.19         7.14 o                         
   0   2   3       4206.70       3552.40        51.87 o                         
   1   2   3      32135.89      33468.69      1015.78 o                         
   2   2   3        621.74        644.16        12.70 o                         
   3   2   3       9831.18      10003.91       109.68 o                         
   4   2   3       1026.48        908.09        20.02 o                         
   5   2   3        568.01        495.01        18.81 o                         
   6   2   3        243.56        297.95        18.26 o                         
   7   2   3       1558.83       1581.06        45.17 o                         
   8   2   3        707.87        980.75        40.70 o                         
   9   2   3         33.36        -11.06        20.59 o                         
  -9   3   3         81.16         90.10        23.40 o                         
  -8   3   3          2.69         -9.55        23.35 o                         
  -7   3   3        574.20        595.21        28.92 o                         
  -6   3   3       1352.71       1393.64        42.91 o                         
  -5   3   3         39.46          7.77         7.66 o                         
  -4   3   3        440.53        470.58        14.94 o                         
  -3   3   3       1910.01       2313.21        31.99 o                         
  -2   3   3       6203.15       6469.67        70.47 o                         
  -1   3   3       9008.53       9577.96       123.39 o                         
   0   3   3       3651.11       3604.80        41.88 o                         
   1   3   3      20658.86      22006.57       258.84 o                         
   2   3   3      10965.41      11654.78       135.33 o                         
   3   3   3        214.08        294.24        10.84 o                         
   4   3   3      16892.69      15977.64       170.87 o                         
   5   3   3       4181.17       4346.72        59.52 o                         
   6   3   3       8028.77       7907.84       101.79 o                         
   7   3   3         12.59         27.15        14.18 o                         
   8   3   3       3669.99       3696.68        78.23 o                         
   9   3   3        379.42        347.67        30.06 o                         
  -9   4   3        705.15        583.73        50.71 o                         
  -8   4   3        108.82         94.78        24.69 o                         
  -7   4   3          0.13          3.03         9.81 o                         
  -6   4   3         89.67         77.96        11.75 o                         
  -5   4   3       3585.98       3671.11        53.00 o                         
  -4   4   3      17212.20      17343.24       184.23 o                         
  -3   4   3          2.05         26.09         5.97 o                         
  -2   4   3        550.74        828.81        13.33 o                         
  -1   4   3       8063.32       8253.89        96.14 o                         
   0   4   3       3145.13       3661.45        49.80 o                         
   1   4   3       5878.75       5930.74        70.83 o                         
   2   4   3       2984.63       3279.89        51.61 o                         
   3   4   3      10804.80      10992.05       118.60 o                         
   4   4   3        825.20        875.61        19.79 o                         
   5   4   3       1279.99       1309.82        28.17 o                         
   6   4   3         26.35         22.39        11.63 o                         
   7   4   3       2755.11       2895.86        62.52 o                         
   8   4   3       1247.30       1360.21        57.10 o                         
   9   4   3        375.43        410.16        40.50 o                         
  -9   5   3        447.68        668.93        48.23 o                         
  -8   5   3         32.01         55.16        21.42 o                         
  -7   5   3        393.33        417.97        21.18 o                         
  -6   5   3       4866.18       4848.02        74.45 o                         
  -5   5   3       1242.65       1188.65        26.04 o                         
  -4   5   3        595.13        568.16        15.73 o                         
  -3   5   3       1311.73       1512.24        22.43 o                         
  -2   5   3         19.48         18.16         4.83 o                         
  -1   5   3       2522.70       2569.71        33.11 o                         
   0   5   3        410.73        380.36        10.48 o                         
   1   5   3          7.29         19.60         4.81 o                         
   2   5   3       6876.76       7671.73       116.17 o                         
   3   5   3      12223.89      12502.18       149.15 o                         
   4   5   3      11103.29      11085.54       153.20 o                         
   5   5   3        394.33        382.48        15.09 o                         
   6   5   3       3248.29       3274.03        59.86 o                         
   7   5   3          5.38         23.69        16.48 o                         
   8   5   3         16.94         24.18        13.61 o                         
   9   5   3        116.29         69.63        27.48 o                         
  -9   6   3        167.66        138.68        34.64 o                         
  -8   6   3        382.37        389.04        28.99 o                         
  -7   6   3        276.78        266.13        19.21 o                         
  -6   6   3        172.12        159.74        13.09 o                         
  -5   6   3        349.99        396.86        17.43 o                         
  -4   6   3       7175.51       7110.91        82.78 o                         
  -3   6   3       7963.12       7704.55        82.92 o                         
  -2   6   3       3344.04       3243.31        43.01 o                         
  -1   6   3       4108.32       4181.43        50.44 o                         
   0   6   3       6652.76       7116.63        81.42 o                         
   1   6   3        101.65        140.47         8.09 o                         
   2   6   3        565.76        468.23        12.39 o                         
   3   6   3         43.95         84.98         9.05 o                         
   4   6   3       1455.10       1494.50        33.49 o                         
   5   6   3         36.56         62.29        12.15 o                         
   6   6   3         96.29        101.20        12.59 o                         
   7   6   3         36.68         53.59        12.12 o                         
   8   6   3       1421.27       1282.58        52.36 o                         
   9   6   3        476.79        541.69        52.75 o                         
  -9   7   3        535.77        567.63        33.33 o                         
  -8   7   3        403.94        291.94        19.40 o                         
  -7   7   3       1154.48       1094.87        33.99 o                         
  -6   7   3        278.44        259.82        16.83 o                         
  -5   7   3        300.46        357.53        14.67 o                         
  -4   7   3      12022.16      11415.11       132.18 o                         
  -3   7   3       5988.78       6283.02       103.05 o                         
  -2   7   3       3785.14       3589.75        64.76 o                         
  -1   7   3       1032.18       1094.40        18.25 o                         
   0   7   3       2917.18       3067.09        39.27 o                         
   1   7   3       9006.78       8781.44        95.96 o                         
   2   7   3      11156.04      11605.66       119.88 o                         
   3   7   3        372.07        512.11        19.03 o                         
   4   7   3       1389.54       1220.50        27.44 o                         
   5   7   3       2632.12       2621.63        54.70 o                         
   6   7   3          5.84         20.22        12.72 o                         
   7   7   3       1144.12       1093.03        49.84 o                         
   8   7   3        836.45        914.53        53.35 o                         
   9   7   3       1073.78       1069.18        67.47 o                         
  -9   8   3         29.46         22.14        30.34 o                         
  -8   8   3        274.43        297.35        30.34 o                         
  -7   8   3         25.28         22.49        10.12 o                         
  -6   8   3       1367.92       1291.98        30.46 o                         
  -5   8   3        885.15        821.86        23.43 o                         
  -4   8   3        241.33        226.11         9.19 o                         
  -3   8   3       8289.69       7596.89        88.64 o                         
  -2   8   3       1094.21       1128.64        30.70 o                         
  -1   8   3       7044.50       7280.50        81.48 o                         
   0   8   3       5356.12       5401.67        60.84 o                         
   1   8   3       2151.14       2153.45        31.35 o                         
   2   8   3       8606.95       8666.41        93.12 o                         
   3   8   3       3056.26       2849.67        51.07 o                         
   4   8   3        792.25        917.64        36.79 o                         
   5   8   3        968.49       1028.15        31.40 o                         
   6   8   3       1411.28       1375.87        39.81 o                         
   7   8   3       1506.61       1605.77        57.72 o                         
   8   8   3          0.99         -5.49        30.94 o                         
  -8   9   3        125.94        107.73        17.48 o                         
  -7   9   3        410.01        384.40        26.27 o                         
  -6   9   3        181.23        179.07        17.71 o                         
  -5   9   3        665.90        705.44        16.50 o                         
  -4   9   3       2061.92       2044.24        42.04 o                         
  -3   9   3        381.98        414.32        15.20 o                         
  -2   9   3       1514.44       1636.61        30.23 o                         
  -1   9   3      11313.47      10741.90       122.64 o                         
   0   9   3       3306.39       3518.22        45.57 o                         
   1   9   3       2092.56       1896.77        32.81 o                         
   2   9   3       2561.30       2454.43        34.17 o                         
   3   9   3       1013.83       1175.56        28.47 o                         
   4   9   3        198.50        211.52        15.52 o                         
   5   9   3       1138.99       1163.34        33.96 o                         
   6   9   3        176.00        242.49        20.67 o                         
   7   9   3        366.62        361.82        45.37 o                         
   8   9   3       1194.43       1257.73        58.11 o                         
  -8  10   3         31.08         35.01        21.80 o                         
  -7  10   3        594.22        587.59        30.22 o                         
  -6  10   3        820.77        831.26        26.70 o                         
  -5  10   3        162.36        194.64        12.64 o                         
  -4  10   3        124.64        151.51        14.84 o                         
  -3  10   3        425.42        436.59        15.00 o                         
  -2  10   3        116.48        131.85        11.49 o                         
  -1  10   3        246.27        203.19        10.32 o                         
   0  10   3       6343.91       6483.63        76.33 o                         
   1  10   3        717.03        709.75        17.43 o                         
   2  10   3         50.07         25.31         6.63 o                         
   3  10   3       6133.31       5900.95        86.47 o                         
   4  10   3       5188.48       5012.36        84.49 o                         
   5  10   3        679.23        637.38        25.36 o                         
   6  10   3        881.35        893.19        31.97 o                         
   7  10   3       2249.67       2207.08        54.03 o                         
   8  10   3          0.27        -16.82        34.68 o                         
  -8  11   3        105.18         69.73        31.66 o                         
  -7  11   3       1579.09       1521.84        51.70 o                         
  -6  11   3         21.32         56.92        13.78 o                         
  -5  11   3       1696.32       1685.68        52.91 o                         
  -4  11   3        811.96        744.11        23.64 o                         
  -3  11   3         75.12        103.05         9.67 o                         
  -2  11   3         25.26         35.77         8.48 o                         
  -1  11   3      11446.86      11053.52       122.75 o                         
   0  11   3       3384.11       3337.44        45.84 o                         
   1  11   3        242.77        282.34        12.10 o                         
   2  11   3        855.24        861.37        19.42 o                         
   3  11   3       1823.33       1757.94        30.94 o                         
   4  11   3        159.53        203.56        17.37 o                         
   5  11   3        602.18        572.62        37.21 o                         
   6  11   3         29.44         50.94        13.86 o                         
   7  11   3        170.38        172.04        21.68 o                         
   8  11   3        338.48        411.98        49.56 o                         
  -7  12   3         20.49         67.13        16.92 o                         
  -6  12   3          0.55         28.77        14.09 o                         
  -5  12   3       1252.75       1200.57        54.59 o                         
  -4  12   3        919.77       1021.27        30.00 o                         
  -3  12   3       7107.41       7066.13       109.04 o                         
  -2  12   3       1277.66       1204.78        28.09 o                         
  -1  12   3       1264.68       1207.63        25.58 o                         
   0  12   3         17.43         69.64         9.19 o                         
   1  12   3        432.86        450.28        15.86 o                         
   2  12   3       1498.58       1543.15        28.70 o                         
   3  12   3       6083.19       5982.77        88.28 o                         
   4  12   3        226.86        220.93        15.85 o                         
   5  12   3         33.52         41.40        10.64 o                         
   6  12   3        107.87        140.44        16.20 o                         
   7  12   3       1497.37       1564.72        48.10 o                         
  -7  13   3        515.30        542.03        68.22 o                         
  -6  13   3        312.00        247.65        56.37 o                         
  -5  13   3        649.67        644.03        53.86 o                         
  -4  13   3       1837.32       1860.88        61.91 o                         
  -3  13   3        177.28        218.28        18.73 o                         
  -2  13   3       6364.15       5866.28       105.93 o                         
  -1  13   3       4683.59       4473.13        64.17 o                         
   0  13   3        398.71        424.31        16.63 o                         
   1  13   3       1089.61        987.80        25.59 o                         
   2  13   3        481.04        460.02        16.76 o                         
   3  13   3        454.00        421.80        14.73 o                         
   4  13   3         35.95         37.90         6.99 o                         
   5  13   3       2322.18       2431.88        73.70 o                         
   6  13   3         69.57         96.53        21.37 o                         
   7  13   3          0.06         30.61        25.15 o                         
  -7  14   3          2.40        -36.39        36.39 o                         
  -6  14   3        399.04        504.31        60.86 o                         
  -5  14   3         25.16         41.28        44.32 o                         
  -4  14   3         27.68         39.09        25.46 o                         
  -3  14   3          4.86         29.25        12.62 o                         
  -2  14   3         96.36         85.97        18.50 o                         
  -1  14   3        111.46        119.43        11.27 o                         
   0  14   3       2760.44       2726.78        42.82 o                         
   1  14   3         69.48         73.99        10.79 o                         
   2  14   3       1989.93       1974.88        38.23 o                         
   3  14   3         65.12         89.74        11.58 o                         
   4  14   3       2179.84       2239.71        69.49 o                         
   5  14   3        314.59        268.64        27.14 o                         
   6  14   3       2022.10       1937.59        59.68 o                         
  -6  15   3        385.31        479.20        63.02 o                         
  -5  15   3        190.07        309.65        50.54 o                         
  -4  15   3        884.50        866.92        69.22 o                         
  -3  15   3        208.19        194.22        17.50 o                         
  -2  15   3       1704.95       1667.30        44.56 o                         
  -1  15   3        395.15        412.38        17.81 o                         
   0  15   3       1010.76       1087.84        27.49 o                         
   1  15   3        199.71        244.93        15.08 o                         
   2  15   3       1487.82       1403.56        38.53 o                         
   3  15   3       1334.05       1345.53        32.70 o                         
   4  15   3          6.17         59.34        21.92 o                         
   5  15   3       1080.75       1076.37        43.52 o                         
   6  15   3        184.95        207.29        37.04 o                         
  -5  16   3        970.39       1039.70        82.32 o                         
  -4  16   3       1079.31       1132.99        43.27 o                         
  -3  16   3        115.40        118.53        21.01 o                         
  -2  16   3        410.93        417.46        23.48 o                         
  -1  16   3        886.55        888.38        25.28 o                         
   0  16   3       1843.16       1798.89        39.06 o                         
   1  16   3          3.42         -6.14        10.09 o                         
   2  16   3        830.09        867.11        25.34 o                         
   3  16   3       1511.79       1542.55        40.97 o                         
   4  16   3         65.61         58.12        34.67 o                         
   5  16   3         35.74         29.25        22.12 o                         
  -5  17   3        859.11        998.74        82.08 o                         
  -4  17   3         51.57         39.72        21.35 o                         
  -3  17   3        239.86        206.77        26.00 o                         
  -2  17   3        208.15        204.74        18.43 o                         
  -1  17   3        780.58        842.86        30.64 o                         
   0  17   3        364.08        356.45        21.61 o                         
   1  17   3       2065.83       2107.24        48.31 o                         
   2  17   3        234.80        228.97        16.52 o                         
   3  17   3       1455.82       1518.55        45.55 o                         
   4  17   3        420.46        475.26        35.82 o                         
   5  17   3         48.37         54.70        21.19 o                         
  -4  18   3        338.19        364.89        36.18 o                         
  -3  18   3        410.15        435.19        43.77 o                         
  -2  18   3       1166.97       1129.82        39.06 o                         
  -1  18   3         10.52        -10.46        15.58 o                         
   0  18   3        289.64        241.30        21.60 o                         
   1  18   3        441.09        447.10        26.66 o                         
   2  18   3        119.92        152.81        14.63 o                         
   3  18   3        459.77        468.46        38.45 o                         
   4  18   3        343.01        336.65        37.76 o                         
  -3  19   3         53.25         50.84        24.43 o                         
  -2  19   3          2.55          2.46        22.22 o                         
  -1  19   3        293.21        299.12        23.52 o                         
   0  19   3       1866.53       1907.17        54.70 o                         
   1  19   3         75.53         63.12        26.91 o                         
   2  19   3        329.08        336.78        26.28 o                         
   3  19   3       1330.68       1341.87        52.01 o                         
  -1  20   3         68.78         89.77        36.26 o                         
   0  20   3         46.01         44.94        20.19 o                         
  -8   0   4       9216.95       9156.40       235.73 o                         
  -6   0   4       1109.38       1126.90        37.83 o                         
  -4   0   4       2521.91       2568.66        52.98 o                         
  -2   0   4        669.58       1074.68        24.26 o                         
   2   0   4       5259.95       5189.24        83.20 o                         
   4   0   4      18620.12      17896.72       269.40 o                         
   6   0   4        387.69        360.16        32.13 o                         
   8   0   4       1266.03       1138.58       117.83 o                         
  -9   1   4         48.34         85.00        22.63 o                         
  -8   1   4       1552.27       1497.76        52.42 o                         
  -7   1   4        100.37        111.47        18.96 o                         
  -6   1   4       3464.79       3474.62        52.81 o                         
  -5   1   4          1.20         12.15         7.19 o                         
  -4   1   4       7928.53       7894.44        84.21 o                         
  -3   1   4       4694.07       4603.30        53.03 o                         
  -2   1   4        127.63        109.95         7.43 o                         
  -1   1   4       2184.95       2069.22        25.75 o                         
   1   1   4        612.85        631.38        11.56 o                         
   2   1   4       2077.77       2169.82        30.22 o                         
   3   1   4        111.37         48.27         7.30 o                         
   4   1   4         64.50         79.07         8.47 o                         
   5   1   4         12.40         22.82         8.65 o                         
   6   1   4        646.97        673.29        27.02 o                         
   7   1   4        309.53        249.91        31.23 o                         
   8   1   4       1591.96       1573.94        69.87 o                         
   9   1   4        144.14        146.37        26.92 o                         
  -9   2   4        671.90        669.77        42.80 o                         
  -8   2   4       3069.93       3001.88        76.01 o                         
  -7   2   4       1090.72       1082.03        36.96 o                         
  -6   2   4       2548.27       2467.47        45.26 o                         
  -5   2   4         40.10         11.66         7.46 o                         
  -4   2   4        254.86        329.36        13.64 o                         
  -3   2   4        865.36        728.42        18.81 o                         
  -2   2   4       3357.46       3427.05        37.85 o                         
  -1   2   4          0.10          9.78         3.52 o                         
   0   2   4       5399.72       6012.93        63.23 o                         
   1   2   4      16343.70      17044.21       175.68 o                         
   2   2   4       5269.32       5337.29        60.27 o                         
   3   2   4        561.87        480.93        14.64 o                         
   4   2   4       4880.19       4165.96        54.29 o                         
   5   2   4       1175.82       1208.92        26.65 o                         
   6   2   4       1165.27       1121.18        31.95 o                         
   7   2   4       2895.91       2895.49        64.47 o                         
   8   2   4        459.95        468.11        30.98 o                         
   9   2   4          2.35        -13.65        23.68 o                         
  -9   3   4        699.43        709.51        41.12 o                         
  -8   3   4         22.23         11.55        17.64 o                         
  -7   3   4       1335.58       1538.88        40.59 o                         
  -6   3   4        768.47        769.30        25.51 o                         
  -5   3   4        309.21        294.13        15.06 o                         
  -4   3   4       3179.75       3513.28        47.01 o                         
  -3   3   4       9933.03       9247.50       101.01 o                         
  -2   3   4        396.68        504.95        10.48 o                         
  -1   3   4      46557.04      46912.42      1235.55 o                         
   0   3   4        652.91        553.54        10.33 o                         
   1   3   4         12.77         33.55         4.67 o                         
   2   3   4       9460.66      10078.07       106.74 o                         
   3   3   4       9960.16       9576.94       113.14 o                         
   4   3   4        205.40        169.81        10.55 o                         
   5   3   4        699.37        694.23        19.95 o                         
   6   3   4        162.84        217.31        14.93 o                         
   7   3   4        354.93        337.46        25.46 o                         
   8   3   4       3326.07       3286.73        73.47 o                         
   9   3   4          1.54         -3.33        31.51 o                         
  -9   4   4        262.50        289.86        37.16 o                         
  -8   4   4        288.87        329.30        30.83 o                         
  -7   4   4        171.49        198.09        18.04 o                         
  -6   4   4       3245.56       3211.81        55.51 o                         
  -5   4   4        418.80        460.84        16.95 o                         
  -4   4   4       4045.46       3857.69        50.31 o                         
  -3   4   4       1924.89       1899.65        27.85 o                         
  -2   4   4       4684.32       5215.75        56.18 o                         
  -1   4   4       2818.82       2610.94        33.41 o                         
   0   4   4        237.32        199.31         9.35 o                         
   1   4   4       5572.79       5825.03        66.88 o                         
   2   4   4      27072.43      28421.38       317.02 o                         
   3   4   4          8.16         32.71         6.52 o                         
   4   4   4        330.71        340.05        12.61 o                         
   5   4   4        481.72        524.16        19.37 o                         
   6   4   4         56.77         75.92        11.55 o                         
   7   4   4        932.54        984.90        52.92 o                         
   8   4   4        481.15        486.82        27.97 o                         
   9   4   4        135.94         85.85        24.01 o                         
  -9   5   4          3.02        -16.19        16.19 o                         
  -8   5   4        464.52        549.47        33.57 o                         
  -7   5   4          2.60         -0.41        10.40 o                         
  -6   5   4         47.50         65.20        11.11 o                         
  -5   5   4       4757.47       4511.68        59.03 o                         
  -4   5   4       6570.94       6541.04        81.21 o                         
  -3   5   4       1357.28       1159.26        20.84 o                         
  -2   5   4          0.92         21.34         4.09 o                         
  -1   5   4       4829.83       5156.88        65.33 o                         
   0   5   4       3877.73       3740.21        48.25 o                         
   1   5   4         48.93         42.34         5.47 o                         
   2   5   4      17667.53      18770.06       214.00 o                         
   3   5   4       4479.52       4733.17        65.38 o                         
   4   5   4       1376.72       1530.65        37.73 o                         
   5   5   4       5293.83       5252.29        72.61 o                         
   6   5   4        252.84        287.47        16.68 o                         
   7   5   4        154.06        146.54        16.48 o                         
   8   5   4        114.98        173.83        21.69 o                         
   9   5   4         84.39         86.09        21.46 o                         
  -9   6   4         60.77         11.40        18.77 o                         
  -8   6   4        933.84        874.07        34.69 o                         
  -7   6   4         79.72         72.10        12.82 o                         
  -6   6   4       1085.36       1146.43        28.34 o                         
  -5   6   4       1167.83       1289.48        26.94 o                         
  -4   6   4       4282.06       4061.04        58.85 o                         
  -3   6   4      19394.62      19520.89       194.95 o                         
  -2   6   4       2406.99       2492.80        47.31 o                         
  -1   6   4         51.60         20.47         4.07 o                         
   0   6   4       5913.54       6201.03        66.35 o                         
   1   6   4        168.16        320.15        11.55 o                         
   2   6   4       1866.85       2024.73        33.19 o                         
   3   6   4       2558.59       2568.36        41.59 o                         
   4   6   4       2179.77       2102.31        50.48 o                         
   5   6   4        104.91        145.53        15.80 o                         
   6   6   4       1529.61       1567.35        54.54 o                         
   7   6   4        662.90        583.01        41.18 o                         
   8   6   4       1084.56       1126.42        38.82 o                         
   9   6   4        605.06        622.82        48.22 o                         
  -9   7   4        478.85        445.60        31.30 o                         
  -8   7   4         12.44          6.95        18.07 o                         
  -7   7   4         23.34         10.82        10.00 o                         
  -6   7   4         47.64         34.80         9.33 o                         
  -5   7   4       7821.18       7650.41       102.55 o                         
  -4   7   4       5988.97       5814.83        69.52 o                         
  -3   7   4        955.66        831.85        18.40 o                         
  -2   7   4       6375.69       6421.98        77.29 o                         
  -1   7   4        300.72        279.35         9.03 o                         
   0   7   4      10767.49      10995.84       113.03 o                         
   1   7   4          4.08         48.24         6.97 o                         
   2   7   4        631.03        558.42        13.80 o                         
   3   7   4         15.70         20.19         7.54 o                         
   4   7   4       6078.72       6151.92        84.63 o                         
   5   7   4       1099.33       1082.45        32.94 o                         
   6   7   4        412.59        479.53        27.56 o                         
   7   7   4       2709.63       2610.08        67.73 o                         
   8   7   4          6.76          3.38        22.80 o                         
   9   7   4          6.61         53.94        26.66 o                         
  -9   8   4         46.92        -18.50        23.84 o                         
  -8   8   4        488.17        408.42        30.15 o                         
  -7   8   4        207.59        243.95        22.85 o                         
  -6   8   4        267.27        275.76        16.13 o                         
  -5   8   4        115.57        160.77        10.31 o                         
  -4   8   4        406.76        408.45        17.97 o                         
  -3   8   4       3436.79       3407.54        60.50 o                         
  -2   8   4        563.73        475.99        14.38 o                         
  -1   8   4       3735.13       3343.66        46.59 o                         
   0   8   4        694.23        702.40        20.67 o                         
   1   8   4        978.58        827.61        18.83 o                         
   2   8   4       5176.31       5283.45        63.11 o                         
   3   8   4       1993.30       2145.40        37.77 o                         
   4   8   4         75.41        119.32        13.79 o                         
   5   8   4         25.21         13.71        10.90 o                         
   6   8   4       1024.70       1021.83        36.16 o                         
   7   8   4         35.05        114.36        24.36 o                         
   8   8   4       1270.20       1311.48        59.87 o                         
  -8   9   4        355.86        396.99        23.90 o                         
  -7   9   4        348.37        326.08        26.55 o                         
  -6   9   4        560.03        545.83        20.88 o                         
  -5   9   4        840.41        836.40        18.51 o                         
  -4   9   4       4974.63       5017.44        82.46 o                         
  -3   9   4       2710.04       2581.46        46.04 o                         
  -2   9   4          5.87          5.49         5.89 o                         
  -1   9   4       2609.68       2368.48        32.42 o                         
   0   9   4         19.56         40.71         6.78 o                         
   1   9   4          4.88         19.77         6.51 o                         
   2   9   4       3375.85       3212.42        43.12 o                         
   3   9   4        293.76        260.77        14.47 o                         
   4   9   4       1787.98       1822.52        55.12 o                         
   5   9   4       1509.96       1609.09        40.89 o                         
   6   9   4       1048.55        996.36        39.60 o                         
   7   9   4        315.75        223.25        23.62 o                         
   8   9   4         23.83         12.38        20.97 o                         
  -8  10   4         24.27         28.57        31.48 o                         
  -7  10   4        614.14        559.96        25.99 o                         
  -6  10   4       3843.00       3911.10        82.80 o                         
  -5  10   4        107.83        117.18        16.75 o                         
  -4  10   4        118.70        162.86        13.14 o                         
  -3  10   4        659.88        716.35        27.90 o                         
  -2  10   4      10274.53      10255.93       126.45 o                         
  -1  10   4         43.78         61.86         9.81 o                         
   0  10   4         90.47        141.64         9.51 o                         
   1  10   4         44.23         50.48         7.38 o                         
   2  10   4       4298.20       4439.31        58.89 o                         
   3  10   4         24.75         29.44         8.90 o                         
   4  10   4         14.78         47.42        11.79 o                         
   5  10   4       3164.93       3242.73        64.09 o                         
   6  10   4        636.51        667.89        33.85 o                         
   7  10   4         45.42         75.91        16.82 o                         
   8  10   4        743.87        712.34        45.01 o                         
  -8  11   4        208.42        229.36        31.54 o                         
  -7  11   4         43.02         47.61        15.66 o                         
  -6  11   4       1958.64       2081.62        67.00 o                         
  -5  11   4       2502.56       2592.17        48.02 o                         
  -4  11   4          3.16         27.06        12.11 o                         
  -3  11   4         19.42         19.88        12.68 o                         
  -2  11   4        122.57        117.85        11.31 o                         
  -1  11   4       1177.21       1225.89        22.60 o                         
   0  11   4       1323.85       1352.66        24.35 o                         
   1  11   4       2163.93       2075.49        32.12 o                         
   2  11   4       1922.16       1999.91        33.26 o                         
   3  11   4        232.91        280.35        17.49 o                         
   4  11   4       2383.34       2278.62        48.02 o                         
   5  11   4        720.32        686.69        31.93 o                         
   6  11   4       2327.77       2348.08        87.80 o                         
   7  11   4         21.54         -1.38        16.07 o                         
   8  11   4        457.18        399.62        50.50 o                         
  -7  12   4         31.50         93.55        24.60 o                         
  -6  12   4          3.86         24.22        30.66 o                         
  -5  12   4       3133.98       2944.14        87.36 o                         
  -4  12   4        101.67         92.85        15.91 o                         
  -3  12   4       4641.83       4729.75       100.56 o                         
  -2  12   4       2206.78       2310.11        42.22 o                         
  -1  12   4        449.87        388.88        14.37 o                         
   0  12   4        565.78        607.04        17.59 o                         
   1  12   4         11.22         -1.57         7.13 o                         
   2  12   4        384.55        362.58        15.67 o                         
   3  12   4       1245.95       1211.40        25.00 o                         
   4  12   4         40.34         44.68        15.19 o                         
   5  12   4         19.58         27.90        10.41 o                         
   6  12   4        419.20        387.53        26.78 o                         
   7  12   4        177.97        124.61        23.10 o                         
  -7  13   4         16.37         40.21        38.77 o                         
  -6  13   4          3.08        -20.97        29.62 o                         
  -5  13   4       3125.30       3137.96       177.28 o                         
  -4  13   4        604.13        558.20        28.79 o                         
  -3  13   4       1227.07       1176.24        42.70 o                         
  -2  13   4        211.16        246.28        15.97 o                         
  -1  13   4          6.08         12.96         7.64 o                         
   0  13   4        180.15        199.65        12.47 o                         
   1  13   4        227.67        289.41        15.88 o                         
   2  13   4        207.92        223.54        13.11 o                         
   3  13   4        155.00        200.20        13.25 o                         
   4  13   4       1838.07       1805.43        41.25 o                         
   5  13   4       1887.31       1912.34        49.38 o                         
   6  13   4          3.54         20.92        22.36 o                         
   7  13   4          4.74         -3.34        23.46 o                         
  -7  14   4        102.26        149.00        47.18 o                         
  -6  14   4         15.44         95.31        38.55 o                         
  -5  14   4       1650.75       1410.09        90.52 o                         
  -4  14   4        949.36        943.82        61.38 o                         
  -3  14   4       3620.92       3772.03       128.75 o                         
  -2  14   4        151.95        139.37        20.18 o                         
  -1  14   4       3300.26       3157.29        47.87 o                         
   0  14   4        379.21        376.76        18.29 o                         
   1  14   4       2979.00       2955.86        49.45 o                         
   2  14   4        105.96        150.30        13.24 o                         
   3  14   4        524.35        558.94        18.55 o                         
   4  14   4          1.96         19.87        24.04 o                         
   5  14   4        876.18        864.01        94.98 o                         
   6  14   4         13.13        -16.12        24.55 o                         
  -6  15   4         44.48        101.37        48.19 o                         
  -5  15   4        875.52        875.92        65.78 o                         
  -4  15   4        411.11        412.67        37.75 o                         
  -3  15   4        799.37        780.60        42.53 o                         
  -2  15   4        155.78        209.13        20.28 o                         
  -1  15   4        190.22        167.16        13.61 o                         
   0  15   4         56.15         97.83        13.13 o                         
   1  15   4        446.05        433.81        19.34 o                         
   2  15   4        554.43        499.92        20.47 o                         
   3  15   4          8.69         25.10        10.82 o                         
   4  15   4          5.30        -15.67        15.67 o                         
   5  15   4       4728.61       4659.52       107.62 o                         
   6  15   4        616.07        648.35        67.04 o                         
  -5  16   4        336.96        366.98        46.93 o                         
  -4  16   4         20.65         14.27        25.32 o                         
  -3  16   4        437.93        481.43        35.97 o                         
  -2  16   4       2657.84       2692.21        63.00 o                         
  -1  16   4       4369.38       4300.18        87.60 o                         
   0  16   4        812.63        733.41        27.21 o                         
   1  16   4        457.39        477.56        23.85 o                         
   2  16   4        339.81        436.76        21.19 o                         
   3  16   4        520.24        541.07        19.68 o                         
   4  16   4          2.91          6.40        19.20 o                         
   5  16   4        131.60        171.55        28.16 o                         
  -5  17   4         19.28         68.64        38.30 o                         
  -4  17   4         93.01         79.76        21.27 o                         
  -3  17   4       1113.42       1092.40        56.97 o                         
  -2  17   4        546.98        511.94        36.03 o                         
  -1  17   4        110.94        116.43        13.84 o                         
   0  17   4        481.77        508.36        26.53 o                         
   1  17   4          2.73         11.76        15.37 o                         
   2  17   4       1253.71       1172.53        36.56 o                         
   3  17   4         72.81         89.01        20.89 o                         
   4  17   4          1.33         11.75        22.81 o                         
   5  17   4       1409.45       1356.82       102.81 o                         
  -4  18   4          3.18         11.11        21.93 o                         
  -3  18   4       1202.52       1152.15        57.99 o                         
  -2  18   4       1761.01       1774.32        55.43 o                         
  -1  18   4         41.07         47.33        14.41 o                         
   0  18   4        483.29        473.84        23.89 o                         
   1  18   4        469.77        483.21        27.54 o                         
   2  18   4       1368.70       1400.82        38.65 o                         
   3  18   4         35.57         78.89        18.82 o                         
   4  18   4          5.07         -0.65        25.88 o                         
  -3  19   4        426.53        411.73        42.19 o                         
  -2  19   4         83.69         76.78        23.17 o                         
  -1  19   4        330.39        301.16        31.65 o                         
   0  19   4        246.45        290.92        26.07 o                         
   1  19   4          1.15        -17.54        21.27 o                         
   2  19   4         31.56          6.84        18.04 o                         
   3  19   4       1539.66       1563.91        66.99 o                         
   0  20   4         76.42         29.32        22.83 o                         
  -9   0   5          7.92         15.94        36.88 o                         
  -7   0   5          0.12         56.35        26.39 o                         
  -5   0   5       1184.34       1295.41        36.97 o                         
  -3   0   5       3440.58       3555.40        69.91 o                         
  -1   0   5      33640.62      34289.23      1560.80 o                         
   1   0   5         11.46         35.05         7.16 o                         
   3   0   5       2842.56       2448.12        49.29 o                         
   5   0   5        184.22        190.07        18.17 o                         
   7   0   5         16.73         47.54        20.98 o                         
   9   0   5       3370.36       3870.45       171.96 o                         
  -9   1   5        781.20        792.94        45.67 o                         
  -8   1   5        187.64        176.50        25.07 o                         
  -7   1   5        922.85       1001.23        37.03 o                         
  -6   1   5        656.23        656.27        22.65 o                         
  -5   1   5       2996.92       2835.27        43.19 o                         
  -4   1   5       1044.35        922.53        20.09 o                         
  -3   1   5       6275.79       6660.30        75.60 o                         
  -2   1   5        518.21        390.01        10.46 o                         
  -1   1   5      14679.99      14010.06       149.03 o                         
   0   1   5        156.61        255.26         7.37 o                         
   1   1   5      11251.68      11295.61       116.72 o                         
   2   1   5       9684.65       9665.45       140.75 o                         
   3   1   5      11073.35      11154.60       121.00 o                         
   4   1   5         74.83         96.12         9.42 o                         
   5   1   5       3800.52       4136.81        55.99 o                         
   6   1   5        119.99        155.86        17.88 o                         
   7   1   5         69.09         55.30        14.98 o                         
   8   1   5          1.18         -5.15        15.71 o                         
   9   1   5       3492.50       3556.80       109.52 o                         
  -9   2   5          1.63          7.00        15.85 o                         
  -8   2   5          8.14         41.42        18.54 o                         
  -7   2   5         52.45         69.10        16.28 o                         
  -6   2   5          1.64         10.14         9.32 o                         
  -5   2   5       4255.19       4249.63        57.55 o                         
  -4   2   5       1515.89       1463.12        25.80 o                         
  -3   2   5       2246.27       2600.39        34.47 o                         
  -2   2   5       2078.95       2048.06        27.07 o                         
  -1   2   5      43994.46      46210.91      1163.49 o                         
   0   2   5      20842.42      20407.14       575.92 o                         
   1   2   5      10521.43      10949.12       113.57 o                         
   2   2   5       8984.59       9396.89       121.13 o                         
   3   2   5       2166.75       1892.70        28.96 o                         
   4   2   5         75.29        106.01         9.94 o                         
   5   2   5          5.68         32.66         8.22 o                         
   6   2   5        636.70        692.85        25.84 o                         
   7   2   5       2619.24       2524.89        59.52 o                         
   8   2   5         15.09         48.53        21.38 o                         
   9   2   5        243.49        261.44        31.25 o                         
  -9   3   5        709.09        648.34        35.18 o                         
  -8   3   5        949.50        949.72        38.07 o                         
  -7   3   5       3275.72       3470.45        83.66 o                         
  -6   3   5         43.28         54.02        11.39 o                         
  -5   3   5        224.54        326.64        14.52 o                         
  -4   3   5      18227.15      18329.13       193.58 o                         
  -3   3   5        505.54        467.47        12.47 o                         
  -2   3   5         99.65         59.61         4.99 o                         
  -1   3   5       2496.55       2436.35        35.02 o                         
   0   3   5         11.24          1.38         4.10 o                         
   1   3   5      32673.29      35393.05      1224.00 o                         
   2   3   5       2763.14       3150.17        39.04 o                         
   3   3   5       5564.80       5979.59        67.35 o                         
   4   3   5       1792.34       1858.82        31.14 o                         
   5   3   5        151.25        189.18        12.99 o                         
   6   3   5       5237.85       5179.22        85.21 o                         
   7   3   5         39.13         21.70        13.04 o                         
   8   3   5        252.92        174.33        22.90 o                         
   9   3   5       1384.25       1472.20        87.13 o                         
  -9   4   5         79.20         60.86        26.61 o                         
  -8   4   5        782.58        761.49        32.40 o                         
  -7   4   5         51.74         32.63        12.31 o                         
  -6   4   5       1537.50       1576.86        35.36 o                         
  -5   4   5        864.14        907.69        20.95 o                         
  -4   4   5       1783.30       1643.76        27.52 o                         
  -3   4   5       3744.05       3770.83        52.89 o                         
  -2   4   5      34220.27      35802.08       414.21 o                         
  -1   4   5       2540.32       2973.00        39.39 o                         
   0   4   5      16348.86      16279.65       197.47 o                         
   1   4   5        662.60        625.00        12.57 o                         
   2   4   5      14371.98      14833.87       174.06 o                         
   3   4   5        178.05        111.12         6.35 o                         
   4   4   5        280.26        344.87        12.81 o                         
   5   4   5        280.81        289.15        15.54 o                         
   6   4   5        253.01        229.86        17.15 o                         
   7   4   5          6.72         17.09        14.35 o                         
   8   4   5        316.58        313.54        23.96 o                         
   9   4   5         98.41        211.09        44.01 o                         
  -9   5   5        238.19        203.33        30.27 o                         
  -8   5   5       2012.33       1993.04        55.17 o                         
  -7   5   5        437.49        451.71        22.66 o                         
  -6   5   5       1129.38       1138.23        29.00 o                         
  -5   5   5       2234.48       2237.67        38.60 o                         
  -4   5   5       7849.32       7336.20        85.32 o                         
  -3   5   5        404.22        433.46        11.83 o                         
  -2   5   5          2.56         -4.15         6.68 o                         
  -1   5   5        164.83        202.81         6.85 o                         
   0   5   5       7037.21       7363.05       112.29 o                         
   1   5   5      30181.00      30770.50       310.41 o                         
   2   5   5         67.44        139.64        10.57 o                         
   3   5   5       4306.76       4387.81        61.79 o                         
   4   5   5        246.81        265.86        15.49 o                         
   5   5   5       1045.12       1091.64        23.74 o                         
   6   5   5       3867.01       3794.89        73.77 o                         
   7   5   5       2459.04       2507.47        59.59 o                         
   8   5   5        338.34        336.23        24.08 o                         
   9   5   5        269.27        121.46        23.69 o                         
  -9   6   5         19.95        -18.23        18.23 o                         
  -8   6   5         48.33         58.33        15.15 o                         
  -7   6   5        367.61        332.88        17.63 o                         
  -6   6   5       1138.61       1071.96        34.39 o                         
  -5   6   5       2661.37       2615.68        41.40 o                         
  -4   6   5       3299.69       3291.58        47.31 o                         
  -3   6   5        409.58        305.98         8.49 o                         
  -2   6   5       6036.36       5895.51        86.23 o                         
  -1   6   5        303.10        220.48         7.49 o                         
   0   6   5       3803.06       4265.29        50.36 o                         
   1   6   5       1827.12       1733.47        27.35 o                         
   2   6   5          2.93          6.96         6.94 o                         
   3   6   5       6311.61       5670.97        76.32 o                         
   4   6   5       1046.69        947.44        25.61 o                         
   5   6   5          4.44          4.90        10.92 o                         
   6   6   5        413.03        453.60        26.23 o                         
   7   6   5         64.29         47.90        11.59 o                         
   8   6   5       1164.91       1193.77        69.20 o                         
   9   6   5        409.59        336.91        40.14 o                         
  -9   7   5       1021.38        792.76        52.62 o                         
  -8   7   5          0.07        -11.26        11.26 o                         
  -7   7   5        201.25        201.90        15.02 o                         
  -6   7   5        790.64        720.39        21.78 o                         
  -5   7   5       5153.27       5003.07        69.19 o                         
  -4   7   5       1332.56       1374.13        22.44 o                         
  -3   7   5        183.18        165.18        11.16 o                         
  -2   7   5      14212.80      13717.71       182.35 o                         
  -1   7   5       1047.50       1050.07        30.65 o                         
   0   7   5       5518.52       5563.67        64.30 o                         
   1   7   5       1913.57       2032.19        31.96 o                         
   2   7   5        715.92        907.13        17.87 o                         
   3   7   5        612.48        750.13        20.82 o                         
   4   7   5       2079.36       2016.22        38.61 o                         
   5   7   5        236.02        264.63        20.27 o                         
   6   7   5        875.19        941.60        38.67 o                         
   7   7   5       1675.68       1715.75        54.65 o                         
   8   7   5        327.00        390.63        38.16 o                         
  -9   8   5         33.80        -21.80        21.80 o                         
  -8   8   5          3.15        -12.58        12.58 o                         
  -7   8   5        242.40        285.98        16.17 o                         
  -6   8   5         52.41         55.32         9.19 o                         
  -5   8   5       5809.35       5728.21        82.29 o                         
  -4   8   5       5164.77       5109.82        81.13 o                         
  -3   8   5       2136.61       2402.60        46.76 o                         
  -2   8   5        109.65         88.33        11.50 o                         
  -1   8   5       2072.21       2012.10        31.71 o                         
   0   8   5       1996.13       1984.19        29.45 o                         
   1   8   5          6.60         18.27         6.71 o                         
   2   8   5        147.45         93.57         7.56 o                         
   3   8   5      13865.13      13078.99       158.41 o                         
   4   8   5       1482.85       1607.98        38.92 o                         
   5   8   5        279.16        263.54        19.85 o                         
   6   8   5         91.04         71.98        16.33 o                         
   7   8   5        169.91        162.66        21.80 o                         
   8   8   5        814.25        820.49        49.40 o                         
  -8   9   5        137.98        126.58        24.18 o                         
  -7   9   5        299.66        285.61        17.49 o                         
  -6   9   5         52.07         51.36         9.62 o                         
  -5   9   5          2.72         16.57        14.03 o                         
  -4   9   5        389.69        382.17        12.67 o                         
  -3   9   5       1727.23       1596.16        36.84 o                         
  -2   9   5       5973.66       5890.36        87.68 o                         
  -1   9   5       1900.44       2022.38        29.95 o                         
   0   9   5         28.53         51.70         7.37 o                         
   1   9   5      12865.28      13124.77       141.46 o                         
   2   9   5          2.11         10.76         6.29 o                         
   3   9   5        869.07        927.20        26.65 o                         
   4   9   5       2304.04       2162.83        48.62 o                         
   5   9   5         11.89         40.27        12.90 o                         
   6   9   5         88.07         97.76        18.64 o                         
   7   9   5       1175.03       1168.93        54.86 o                         
   8   9   5        270.79        256.36        33.54 o                         
  -8  10   5         76.60         68.00        18.54 o                         
  -7  10   5       3491.98       3718.94        76.08 o                         
  -6  10   5        237.38        275.14        20.28 o                         
  -5  10   5       1113.51       1104.82        28.11 o                         
  -4  10   5       1309.84       1371.26        42.40 o                         
  -3  10   5         44.54         65.20        13.08 o                         
  -2  10   5         63.64         81.12         7.46 o                         
  -1  10   5        395.03        345.89        12.13 o                         
   0  10   5        134.75        165.38         9.87 o                         
   1  10   5        859.46        929.98        23.78 o                         
   2  10   5        205.94        210.16        11.08 o                         
   3  10   5       5778.23       5995.51        87.87 o                         
   4  10   5        470.38        495.76        22.41 o                         
   5  10   5       1163.14       1220.96        36.07 o                         
   6  10   5       1388.68       1385.84        41.42 o                         
   7  10   5        804.48        803.13        44.03 o                         
   8  10   5          0.45        -17.67        26.81 o                         
  -8  11   5         85.21        123.05        26.63 o                         
  -7  11   5        781.61        790.92        42.76 o                         
  -6  11   5       1142.02       1058.17        31.89 o                         
  -5  11   5        355.82        322.43        21.61 o                         
  -4  11   5       1276.62       1263.06        41.76 o                         
  -3  11   5       3499.14       3709.13        82.87 o                         
  -2  11   5         77.91        102.77         9.05 o                         
  -1  11   5        231.10        268.45        12.17 o                         
   0  11   5        294.55        295.70        13.60 o                         
   1  11   5      13320.30      12917.58       148.93 o                         
   2  11   5         20.14         39.66         7.99 o                         
   3  11   5       2944.46       2819.55        90.46 o                         
   4  11   5        487.89        535.12        32.71 o                         
   5  11   5        324.94        329.82        21.40 o                         
   6  11   5         13.34         -2.38        22.16 o                         
   7  11   5          7.27         -2.45        16.92 o                         
   8  11   5        150.80        134.23        42.81 o                         
  -7  12   5       3665.34       3465.32       209.53 o                         
  -6  12   5        678.08        680.50        56.60 o                         
  -5  12   5       2300.75       2165.27        62.54 o                         
  -4  12   5        106.23        131.18        18.51 o                         
  -3  12   5          2.53         51.15        25.26 o                         
  -2  12   5        214.12        226.92        13.55 o                         
  -1  12   5       1710.51       1859.98        45.41 o                         
   0  12   5         15.35          8.97         7.41 o                         
   1  12   5        335.49        321.06        14.64 o                         
   2  12   5        312.67        287.63        14.89 o                         
   3  12   5          5.02         29.29         8.83 o                         
   4  12   5         90.81        100.67        16.92 o                         
   5  12   5       5865.37       5768.18       120.58 o                         
   6  12   5        539.58        524.77        35.26 o                         
   7  12   5          1.84         12.48        18.75 o                         
  -7  13   5        303.80        262.37        87.95 o                         
  -6  13   5        446.10        442.65        60.36 o                         
  -5  13   5        626.98        736.60        38.14 o                         
  -4  13   5        513.48        551.96        55.89 o                         
  -3  13   5       3305.11       3258.12        78.74 o                         
  -2  13   5       6022.64       6028.97       110.54 o                         
  -1  13   5       2494.72       2286.05        38.63 o                         
   0  13   5       2320.32       2393.39        38.55 o                         
   1  13   5       1475.42       1365.41        28.51 o                         
   2  13   5        601.86        613.16        19.44 o                         
   3  13   5        787.15        737.96        19.05 o                         
   4  13   5        682.13        636.78        24.67 o                         
   5  13   5         21.21         37.04        13.76 o                         
   6  13   5        595.07        627.14        30.28 o                         
   7  13   5        396.26        419.47        31.49 o                         
  -7  14   5       1378.63       1446.90       190.83 o                         
  -6  14   5       1615.75       1821.35        97.33 o                         
  -5  14   5        731.83        665.61        70.08 o                         
  -4  14   5         92.70        108.25        17.83 o                         
  -3  14   5        286.89        301.39        26.84 o                         
  -2  14   5        551.14        575.70        23.52 o                         
  -1  14   5       1436.10       1383.41        29.11 o                         
   0  14   5        489.72        505.78        20.45 o                         
   1  14   5        936.98        969.75        26.30 o                         
   2  14   5        339.37        347.39        17.37 o                         
   3  14   5         57.71         88.13        13.87 o                         
   4  14   5       1235.30       1088.13        46.91 o                         
   5  14   5        442.11        402.00        40.39 o                         
   6  14   5          3.39         20.43        24.84 o                         
  -6  15   5        354.27        224.06        69.20 o                         
  -5  15   5        191.96        186.14        22.20 o                         
  -4  15   5        903.28        854.71        45.98 o                         
  -3  15   5       2672.10       2678.86        73.40 o                         
  -2  15   5       5232.01       5037.37       114.43 o                         
  -1  15   5        505.96        488.48        20.03 o                         
   0  15   5       2075.44       2047.52        38.18 o                         
   1  15   5        496.92        487.81        21.41 o                         
   2  15   5        148.10        164.36        15.40 o                         
   3  15   5        447.67        488.78        20.04 o                         
   4  15   5        553.51        534.12        31.06 o                         
   5  15   5        855.03        892.63        45.69 o                         
   6  15   5        202.64        255.54        40.56 o                         
  -5  16   5        163.82        235.30        43.30 o                         
  -4  16   5        132.44        143.29        31.35 o                         
  -3  16   5       3582.10       3753.30        94.09 o                         
  -2  16   5         13.36          9.55        11.00 o                         
  -1  16   5        634.70        698.22        29.30 o                         
   0  16   5          8.31         23.47        12.38 o                         
   1  16   5        107.41         85.73        17.45 o                         
   2  16   5          5.30          8.43        10.24 o                         
   3  16   5        765.73        736.50        27.21 o                         
   4  16   5        938.16        916.60        59.65 o                         
   5  16   5        147.12        114.26        38.39 o                         
  -5  17   5          3.24        -37.27        39.51 o                         
  -4  17   5        287.76        341.47        46.75 o                         
  -3  17   5       1295.30       1383.23        76.30 o                         
  -2  17   5        202.09        197.06        21.33 o                         
  -1  17   5        158.05        158.53        14.16 o                         
   0  17   5         36.45         17.72        12.10 o                         
   1  17   5       4013.59       4147.87        70.06 o                         
   2  17   5          3.56          6.29        11.27 o                         
   3  17   5        238.19        184.29        16.71 o                         
   4  17   5          1.86         29.75        23.73 o                         
   5  17   5         64.40        102.81        26.57 o                         
  -4  18   5         29.28         34.83        22.22 o                         
  -3  18   5       1292.97       1269.11        68.09 o                         
  -2  18   5        151.63        131.97        19.01 o                         
  -1  18   5         48.55         11.38        15.76 o                         
   0  18   5        795.17        800.24        37.26 o                         
   1  18   5        242.30        223.87        26.08 o                         
   2  18   5        111.24        140.81        16.55 o                         
   3  18   5        341.61        306.51        28.52 o                         
   4  18   5        166.99        163.86        34.87 o                         
  -3  19   5        360.96        465.58        43.92 o                         
  -2  19   5        203.92        203.72        33.45 o                         
  -1  19   5         83.48        104.90        22.77 o                         
   0  19   5       1207.12       1036.43        48.92 o                         
   1  19   5       1579.09       1505.36        48.74 o                         
   2  19   5        565.16        510.70        30.71 o                         
   0  20   5        256.82        213.50        25.38 o                         
  -8   0   6        509.58        688.04        48.96 o                         
  -6   0   6       9155.52       8609.05       148.11 o                         
  -4   0   6       1305.16       1215.72        33.20 o                         
  -2   0   6      14664.39      17088.40       248.15 o                         
   0   0   6         14.59         11.40         5.28 o                         
   2   0   6      23850.88      24801.24       357.27 o                         
   4   0   6       3040.34       3032.50        61.63 o                         
   6   0   6       1737.31       1723.71        59.22 o                         
   8   0   6       1284.85       1292.73       105.76 o                         
  -9   1   6         44.42         45.16        23.35 o                         
  -8   1   6        591.58        545.86        30.86 o                         
  -7   1   6         54.06         51.53        15.17 o                         
  -6   1   6         23.24         15.69         8.87 o                         
  -5   1   6       3047.06       3592.45        53.14 o                         
  -4   1   6       1366.92       1538.35        25.80 o                         
  -3   1   6       7735.86       8397.69        89.35 o                         
  -2   1   6      17662.51      17690.90       181.78 o                         
  -1   1   6      51831.50      52699.42      2799.97 o                         
   0   1   6         68.45         95.97         5.51 o                         
   1   1   6      43807.35      41997.63      1865.85 o                         
   2   1   6      37541.54      38687.80       952.50 o                         
   3   1   6         79.36        125.61        10.56 o                         
   4   1   6       1526.99       1692.88        29.51 o                         
   5   1   6       3467.44       3396.07        48.60 o                         
   6   1   6        952.50        966.45        30.30 o                         
   7   1   6        218.14        218.67        21.93 o                         
   8   1   6        158.98        100.54        20.48 o                         
   9   1   6         76.68         65.26        24.93 o                         
  -9   2   6       2078.10       2133.61        61.58 o                         
  -8   2   6          1.12         23.78        14.35 o                         
  -7   2   6       1795.88       1792.73        58.17 o                         
  -6   2   6       3042.86       3033.58        52.74 o                         
  -5   2   6       6285.03       6293.87        75.11 o                         
  -4   2   6       1597.33       1672.75        28.27 o                         
  -3   2   6       7392.00       7848.44        84.46 o                         
  -2   2   6       1716.13       1852.20        25.57 o                         
  -1   2   6     111567.33     110054.09      2467.23 o                         
   0   2   6       1102.83       1204.33        17.40 o                         
   1   2   6      63806.58      65293.26      2220.94 o                         
   2   2   6      13999.03      14758.61       154.10 o                         
   3   2   6        417.76        552.35        14.76 o                         
   4   2   6       3278.56       3445.84        47.61 o                         
   5   2   6          2.94         24.99         8.74 o                         
   6   2   6        123.80        101.62        15.02 o                         
   7   2   6        525.61        516.54        28.99 o                         
   8   2   6       1125.79       1162.56        43.20 o                         
   9   2   6        104.05        115.19        26.41 o                         
  -9   3   6         68.14        109.26        21.93 o                         
  -8   3   6        250.66        277.04        21.54 o                         
  -7   3   6         45.53         52.90        14.82 o                         
  -6   3   6        171.40        254.43        17.14 o                         
  -5   3   6        786.60        781.40        21.19 o                         
  -4   3   6          9.91          8.72         5.93 o                         
  -3   3   6      10606.82      11776.10       126.43 o                         
  -2   3   6       2775.52       3101.31        37.76 o                         
  -1   3   6      12717.53      12688.30       130.69 o                         
   0   3   6         20.24         43.01         5.07 o                         
   1   3   6      15051.42      15575.25       175.38 o                         
   2   3   6        305.74        299.00        12.42 o                         
   3   3   6        399.21        401.53        13.05 o                         
   4   3   6       3343.60       3439.72        48.17 o                         
   5   3   6      15513.27      15411.20       185.23 o                         
   6   3   6       3380.46       3225.67        60.44 o                         
   7   3   6         84.60         88.75        16.32 o                         
   8   3   6         26.86         32.34        19.25 o                         
   9   3   6         11.32         18.41        28.39 o                         
  -9   4   6        965.04        899.06        45.81 o                         
  -8   4   6        249.20        328.28        26.49 o                         
  -7   4   6         92.55         76.03        18.27 o                         
  -6   4   6         42.37         82.59        11.12 o                         
  -5   4   6       4656.47       4677.32        58.81 o                         
  -4   4   6       1156.04       1285.31        24.11 o                         
  -3   4   6      15302.59      15454.30       170.46 o                         
  -2   4   6        448.72        729.69        13.23 o                         
  -1   4   6       7125.45       7424.81        93.00 o                         
   0   4   6       6537.03       6619.87        82.08 o                         
   1   4   6        128.44        165.44         7.90 o                         
   2   4   6        149.29        196.28         7.40 o                         
   3   4   6        664.21        850.20        16.33 o                         
   4   4   6       1092.31       1190.36        22.71 o                         
   5   4   6       1900.01       1876.34        35.27 o                         
   6   4   6       1809.78       1888.55        41.83 o                         
   7   4   6        295.37        337.72        31.64 o                         
   8   4   6        126.61         89.95        24.07 o                         
   9   4   6       1276.53       1473.06        56.96 o                         
  -9   5   6          5.51         -7.80        21.23 o                         
  -8   5   6        401.13        371.91        30.35 o                         
  -7   5   6         19.89          8.40         9.87 o                         
  -6   5   6        512.77        541.70        19.01 o                         
  -5   5   6       1166.92       1325.53        27.93 o                         
  -4   5   6       5249.89       4941.46        62.30 o                         
  -3   5   6         60.81         32.10         5.44 o                         
  -2   5   6       2663.38       3182.06        52.38 o                         
  -1   5   6      28980.03      29678.69       312.80 o                         
   0   5   6       3736.08       3429.23        43.43 o                         
   1   5   6        398.01        403.75        12.21 o                         
   2   5   6       5652.14       5411.25        71.03 o                         
   3   5   6        582.37        627.39        18.87 o                         
   4   5   6        969.62       1064.20        27.84 o                         
   5   5   6       5068.30       4919.58        76.11 o                         
   6   5   6        111.77         99.81        12.10 o                         
   7   5   6       2151.36       2147.52        57.78 o                         
   8   5   6        412.08        525.42        26.45 o                         
   9   5   6        159.14        209.14        41.89 o                         
  -9   6   6        129.24        132.89        24.28 o                         
  -8   6   6          9.21         12.59        12.13 o                         
  -7   6   6         50.09         48.31        13.85 o                         
  -6   6   6        573.41        638.86        20.85 o                         
  -5   6   6       1364.20       1416.89        28.65 o                         
  -4   6   6        432.40        367.33        12.95 o                         
  -3   6   6       1498.07       1971.19        28.17 o                         
  -2   6   6        764.11        696.55        21.58 o                         
  -1   6   6       4510.92       4337.60        48.74 o                         
   0   6   6       1055.59       1036.99        18.33 o                         
   1   6   6        154.55        118.84         8.36 o                         
   2   6   6       2887.23       3055.01        42.33 o                         
   3   6   6       3656.47       3922.21        57.61 o                         
   4   6   6        374.03        447.17        19.75 o                         
   5   6   6        161.30        176.18        19.72 o                         
   6   6   6       2564.04       2538.55        59.22 o                         
   7   6   6        740.52        789.48        46.47 o                         
   8   6   6        137.14        250.19        33.19 o                         
   9   6   6        226.28        269.45        52.91 o                         
  -9   7   6          3.23        -25.31        37.61 o                         
  -8   7   6        154.24        169.08        16.99 o                         
  -7   7   6       2447.26       2340.68        44.16 o                         
  -6   7   6          3.66         -7.63         7.63 o                         
  -5   7   6       4356.23       4287.65        64.91 o                         
  -4   7   6        637.38        687.33        15.24 o                         
  -3   7   6       7918.53       7258.86       115.20 o                         
  -2   7   6       1812.86       2408.37        50.75 o                         
  -1   7   6         33.42         29.61         5.78 o                         
   0   7   6       1094.68       1433.50        23.54 o                         
   1   7   6        571.09        525.68        13.87 o                         
   2   7   6      16088.61      15511.93       164.09 o                         
   3   7   6       2848.85       2882.09        51.46 o                         
   4   7   6        264.73        262.34        17.49 o                         
   5   7   6          0.03         -1.76        11.39 o                         
   6   7   6        419.57        416.07        26.10 o                         
   7   7   6       1557.77       1771.67        63.49 o                         
   8   7   6        633.99        567.48        43.38 o                         
  -9   8   6          1.09         23.77        54.24 o                         
  -8   8   6          0.79        -13.41        13.41 o                         
  -7   8   6       1633.35       1484.33        33.38 o                         
  -6   8   6       1498.88       1490.97        30.39 o                         
  -5   8   6          1.12          8.99         7.32 o                         
  -4   8   6       3972.51       4070.35        66.79 o                         
  -3   8   6        597.08        626.43        23.63 o                         
  -2   8   6       4298.30       4628.29        73.66 o                         
  -1   8   6       1501.37       1417.57        24.16 o                         
   0   8   6       1601.13       1352.28        23.16 o                         
   1   8   6       8485.54       8703.38        97.17 o                         
   2   8   6        196.59        135.19         8.50 o                         
   3   8   6       1598.82       1670.06        32.79 o                         
   4   8   6        212.21        229.74        18.06 o                         
   5   8   6        595.04        636.01        28.62 o                         
   6   8   6       1055.65        954.44        39.59 o                         
   7   8   6        279.32        347.37        32.75 o                         
   8   8   6         47.01         91.37        25.81 o                         
  -8   9   6       2003.70       2008.79        52.87 o                         
  -7   9   6        304.44        307.51        16.13 o                         
  -6   9   6       1228.88       1248.68        27.84 o                         
  -5   9   6       2307.92       2389.67        52.28 o                         
  -4   9   6        534.21        532.43        27.93 o                         
  -3   9   6        788.71        751.19        25.76 o                         
  -2   9   6        207.09        223.17        16.88 o                         
  -1   9   6        575.20        587.64        16.54 o                         
   0   9   6      12239.25      11926.99       129.59 o                         
   1   9   6       6354.64       6065.01        72.17 o                         
   2   9   6       2727.11       2446.89        38.07 o                         
   3   9   6       2944.62       2740.80        50.68 o                         
   4   9   6       3627.12       3532.04        94.58 o                         
   5   9   6        827.23        808.27        31.81 o                         
   6   9   6        371.48        401.84        26.07 o                         
   7   9   6       1679.23       1951.77        58.23 o                         
   8   9   6        207.63        158.06        38.66 o                         
  -8  10   6         27.43         -7.46        15.69 o                         
  -7  10   6        250.53        262.71        14.67 o                         
  -6  10   6          0.58          4.41        10.09 o                         
  -5  10   6       2766.05       2775.58        78.72 o                         
  -4  10   6       8530.52       8437.29       190.27 o                         
  -3  10   6       1324.90       1346.17        62.42 o                         
  -2  10   6        617.10        625.13        25.21 o                         
  -1  10   6        337.65        380.04        16.35 o                         
   0  10   6      12126.12      12040.60       131.75 o                         
   1  10   6       2398.12       2548.02        37.65 o                         
   2  10   6       1222.16       1258.77        23.81 o                         
   3  10   6         33.68         55.76        10.30 o                         
   4  10   6      10525.58      10814.23       198.19 o                         
   5  10   6        662.33        718.60        32.59 o                         
   6  10   6        421.09        440.19        27.49 o                         
   7  10   6         66.97         71.53        19.14 o                         
   8  10   6          1.87          0.43        35.58 o                         
  -8  11   6       2485.28       2368.24        87.79 o                         
  -7  11   6        886.04        940.67        42.71 o                         
  -6  11   6       2353.33       2395.74        71.37 o                         
  -5  11   6         64.37         66.05        14.90 o                         
  -4  11   6        495.71        614.51        39.38 o                         
  -3  11   6        400.86        412.77        28.03 o                         
  -2  11   6       1762.92       1846.19        37.73 o                         
  -1  11   6        863.52        789.00        19.30 o                         
   0  11   6       9726.69       9712.95       105.43 o                         
   1  11   6       3119.10       3204.77        50.23 o                         
   2  11   6       2839.02       2732.56        42.19 o                         
   3  11   6        255.10        359.88        20.57 o                         
   4  11   6       4196.67       4106.82        75.83 o                         
   5  11   6         21.75         17.57        17.11 o                         
   6  11   6         12.56         37.40        16.82 o                         
   7  11   6          5.14         -4.76        30.38 o                         
  -7  12   6        208.06        260.52        45.51 o                         
  -6  12   6        101.81         97.94        32.84 o                         
  -5  12   6       2802.47       2860.66        70.25 o                         
  -4  12   6       1752.78       1850.58        64.42 o                         
  -3  12   6          2.88         37.68        16.02 o                         
  -2  12   6       2189.78       2268.04        48.53 o                         
  -1  12   6        784.64        790.13        19.38 o                         
   0  12   6        357.44        328.85        15.65 o                         
   1  12   6       1673.29       1727.70        31.89 o                         
   2  12   6        108.31        108.43        11.68 o                         
   3  12   6       5564.23       5554.70        94.07 o                         
   4  12   6       6779.11       6583.86       110.78 o                         
   5  12   6        176.71        213.37        19.85 o                         
   6  12   6        979.97        955.33        35.18 o                         
   7  12   6        446.82        461.36        41.11 o                         
  -7  13   6       1992.15       2335.54       115.97 o                         
  -6  13   6       1219.17       1293.51        69.67 o                         
  -5  13   6        161.88        214.76        20.72 o                         
  -4  13   6        214.31        196.28        21.94 o                         
  -3  13   6       1115.10       1029.22        41.83 o                         
  -2  13   6       3714.57       3795.45        66.57 o                         
  -1  13   6        212.04        226.30        13.39 o                         
   0  13   6       4597.04       4366.67        60.75 o                         
   1  13   6          0.63         -1.92         7.74 o                         
   2  13   6       1465.32       1497.76        33.11 o                         
   3  13   6       1135.54       1100.55        44.19 o                         
   4  13   6       1725.28       1713.65        54.15 o                         
   5  13   6       1144.33       1105.01        34.87 o                         
   6  13   6        499.57        559.85        30.99 o                         
   7  13   6       1533.49       1600.36        61.11 o                         
  -7  14   6        285.41        206.27        52.12 o                         
  -6  14   6          2.91         12.18        29.04 o                         
  -5  14   6         59.05         69.61        30.94 o                         
  -4  14   6          2.96         22.70        16.40 o                         
  -3  14   6        274.01        288.25        27.24 o                         
  -2  14   6       1408.50       1463.59        36.68 o                         
  -1  14   6        709.72        709.12        24.99 o                         
   0  14   6         78.82         98.57        12.31 o                         
   1  14   6        639.92        689.90        22.72 o                         
   2  14   6       1510.04       1493.01        32.13 o                         
   3  14   6       2180.20       2054.57        36.76 o                         
   4  14   6         79.58         89.10        17.25 o                         
   5  14   6        284.69        332.59        32.74 o                         
   6  14   6          0.10        -25.73        31.96 o                         
  -6  15   6         87.27        122.83        41.88 o                         
  -5  15   6        529.84        587.05        35.12 o                         
  -4  15   6       3491.02       3526.45        93.04 o                         
  -3  15   6       1755.66       1690.05        58.68 o                         
  -2  15   6        517.10        601.95        55.32 o                         
  -1  15   6        606.61        599.13        27.69 o                         
   0  15   6        134.29        157.49        13.24 o                         
   1  15   6          1.95          8.46        11.27 o                         
   2  15   6       1471.63       1326.37        32.08 o                         
   3  15   6        126.48        177.08        14.62 o                         
   4  15   6        914.22        956.53        71.13 o                         
   5  15   6        318.95        341.39        20.73 o                         
   6  15   6       1622.88       1620.04       118.64 o                         
  -5  16   6        245.54        227.85        38.53 o                         
  -4  16   6         36.42         63.09        20.25 o                         
  -3  16   6       1377.60       1319.34        58.78 o                         
  -2  16   6        169.94        141.63        15.66 o                         
  -1  16   6       2042.71       1972.94        49.16 o                         
   0  16   6       1709.95       1648.87        37.13 o                         
   1  16   6        500.39        538.01        22.57 o                         
   2  16   6        205.56        153.97        14.54 o                         
   3  16   6        253.72        241.77        16.58 o                         
   4  16   6       1349.54       1391.31        55.29 o                         
   5  16   6          9.53         33.73        25.84 o                         
  -5  17   6        360.93        279.86        48.89 o                         
  -4  17   6       4980.14       5111.43       149.28 o                         
  -3  17   6        116.26        156.45        28.35 o                         
  -2  17   6        505.86        457.29        48.24 o                         
  -1  17   6        414.63        463.20        21.99 o                         
   0  17   6        211.70        220.94        18.75 o                         
   1  17   6         54.87         89.86        14.99 o                         
   2  17   6        661.75        717.58        26.05 o                         
   3  17   6         76.12         55.21        12.53 o                         
   4  17   6        600.34        685.29        54.81 o                         
  -4  18   6        107.26         57.36        24.81 o                         
  -3  18   6         87.04        112.22        27.86 o                         
  -2  18   6        128.16        151.08        44.24 o                         
  -1  18   6         19.95         11.86        19.35 o                         
   0  18   6       3228.49       3299.42        63.21 o                         
   1  18   6         10.12         16.92        15.75 o                         
   2  18   6          3.58        -10.60        15.86 o                         
   3  18   6         94.18        120.69        18.30 o                         
   4  18   6       1184.97       1236.43        62.67 o                         
  -3  19   6         79.17         99.20        30.06 o                         
  -2  19   6        322.60        288.52        44.06 o                         
  -1  19   6       1732.06       1876.97        78.22 o                         
   0  19   6          5.49         14.64        16.77 o                         
   1  19   6         50.84         20.76        21.60 o                         
   2  19   6         25.17          3.48        16.95 o                         
  -9   0   7       2556.42       2515.90       102.36 o                         
  -7   0   7      21217.55      21195.73       404.45 o                         
  -5   0   7         23.02          2.52         8.38 o                         
  -3   0   7       3852.84       3771.86        67.28 o                         
  -1   0   7       2287.43       2045.42        37.20 o                         
   1   0   7      12577.57      12814.07       189.38 o                         
   3   0   7       4950.09       6030.95       100.90 o                         
   5   0   7      22822.41      21779.89       361.35 o                         
   7   0   7        162.44        162.13        25.73 o                         
   9   0   7       1104.19       1113.17       132.45 o                         
  -9   1   7          2.27          8.37        31.08 o                         
  -8   1   7         24.19         32.43        16.96 o                         
  -7   1   7       4831.51       4599.74        77.78 o                         
  -6   1   7        724.00        741.80        21.15 o                         
  -5   1   7       1425.52       1368.60        24.44 o                         
  -4   1   7       1404.73       1430.40        24.90 o                         
  -3   1   7        701.26        602.70        14.91 o                         
  -2   1   7       7996.80       7671.79        80.17 o                         
  -1   1   7       1698.53       1537.05        22.31 o                         
   0   1   7       8055.99       8578.39        94.37 o                         
   1   1   7       9017.28       9502.17       167.43 o                         
   2   1   7      15998.65      17276.66       179.35 o                         
   3   1   7        775.43        691.94        17.18 o                         
   4   1   7       4729.53       5030.08        64.16 o                         
   5   1   7       2899.57       2803.23        47.55 o                         
   6   1   7        107.69        110.48        15.44 o                         
   7   1   7         49.28         47.17        16.35 o                         
   8   1   7          2.09        -17.48        17.48 o                         
   9   1   7          2.36        -34.58        34.58 o                         
  -9   2   7          7.59          8.93        22.34 o                         
  -8   2   7        422.22        518.93        32.88 o                         
  -7   2   7       6727.15       6773.66       104.36 o                         
  -6   2   7          5.94         10.37         8.86 o                         
  -5   2   7        848.48        910.35        19.86 o                         
  -4   2   7        365.19        411.55        14.23 o                         
  -3   2   7       2288.03       2179.90        31.59 o                         
  -2   2   7       1640.97       1713.15        23.47 o                         
  -1   2   7       2262.80       2053.05        28.90 o                         
   0   2   7      14466.17      14587.91       149.55 o                         
   1   2   7       2174.35       2187.35        30.19 o                         
   2   2   7       1134.66       1247.20        20.72 o                         
   3   2   7        533.16        520.77        15.69 o                         
   4   2   7       7445.95       6742.29        84.92 o                         
   5   2   7       7033.02       6970.00        80.68 o                         
   6   2   7        558.71        619.99        27.08 o                         
   7   2   7         64.40        112.00        18.61 o                         
   8   2   7       1004.90        986.60        42.95 o                         
   9   2   7        261.55        186.65        38.78 o                         
  -9   3   7        584.69        608.42        42.87 o                         
  -8   3   7         24.33         28.55        16.44 o                         
  -7   3   7        262.94        247.57        18.66 o                         
  -6   3   7       2041.41       2122.00        38.71 o                         
  -5   3   7       1198.30       1239.78        25.98 o                         
  -4   3   7       4401.66       4162.14        53.88 o                         
  -3   3   7        572.54        591.63        14.25 o                         
  -2   3   7       8884.04       8682.08        89.98 o                         
  -1   3   7         14.03          7.56         5.47 o                         
   0   3   7       2147.23       2165.63        29.24 o                         
   1   3   7        621.55        739.08        14.37 o                         
   2   3   7       2984.95       3427.56        42.90 o                         
   3   3   7       9808.55      10449.17       115.07 o                         
   4   3   7        666.06        764.00        18.04 o                         
   5   3   7         38.06         85.66        13.10 o                         
   6   3   7       1554.42       1473.69        43.86 o                         
   7   3   7        119.50         88.40        17.56 o                         
   8   3   7        333.39        439.60        28.57 o                         
   9   3   7         15.99         -0.44        22.06 o                         
  -9   4   7        203.02        162.95        26.04 o                         
  -8   4   7         52.06         46.91        16.31 o                         
  -7   4   7          0.51          6.56        12.47 o                         
  -6   4   7          1.48         -8.86         8.86 o                         
  -5   4   7       7840.61       7338.67        85.33 o                         
  -4   4   7         42.14         72.09         8.40 o                         
  -3   4   7       1157.18       1084.87        22.27 o                         
  -2   4   7       2614.88       3055.43        36.30 o                         
  -1   4   7        372.64        373.67        10.68 o                         
   0   4   7       2853.36       3155.14        40.29 o                         
   1   4   7       1973.83       2001.05        27.65 o                         
   2   4   7       8121.24       9010.35        98.50 o                         
   3   4   7       5468.85       5833.63        66.75 o                         
   4   4   7      10536.83      10156.94       114.81 o                         
   5   4   7        162.82        189.47        13.01 o                         
   6   4   7       1328.22       1292.34        33.63 o                         
   7   4   7       1953.16       1998.04        49.62 o                         
   8   4   7       1153.71       1168.21        40.00 o                         
   9   4   7         56.79         66.01        30.30 o                         
  -9   5   7        411.70        376.49        33.89 o                         
  -8   5   7        611.80        630.39        39.77 o                         
  -7   5   7        376.93        378.47        20.61 o                         
  -6   5   7        181.20        208.70        13.65 o                         
  -5   5   7        956.16       1020.91        23.97 o                         
  -4   5   7       2883.77       2774.49        41.78 o                         
  -3   5   7       7972.49       7569.93        84.83 o                         
  -2   5   7      20919.22      21549.47       243.26 o                         
  -1   5   7        698.58        795.86        13.60 o                         
   0   5   7       1423.74       1324.54        20.74 o                         
   1   5   7       2810.53       3254.46        39.42 o                         
   2   5   7        834.67        969.74        19.01 o                         
   3   5   7         76.71         36.17         8.41 o                         
   4   5   7       1208.76       1151.77        28.50 o                         
   5   5   7       2408.96       2327.34        42.37 o                         
   6   5   7        319.11        366.24        20.78 o                         
   7   5   7         14.18         43.49        16.29 o                         
   8   5   7       2281.05       2327.60        54.82 o                         
   9   5   7        832.03        911.25        52.36 o                         
  -9   6   7        748.70        665.26        54.60 o                         
  -8   6   7        457.11        433.30        24.45 o                         
  -7   6   7       1687.06       1645.38        37.86 o                         
  -6   6   7        204.52        248.17        15.57 o                         
  -5   6   7       2374.50       2278.32        40.32 o                         
  -4   6   7       1339.77       1245.92        22.89 o                         
  -3   6   7        378.89        333.63         9.04 o                         
  -2   6   7        253.16        438.75        19.53 o                         
  -1   6   7        769.69        833.32        14.98 o                         
   0   6   7       2886.11       2716.47        35.79 o                         
   1   6   7       2907.20       2528.42        34.53 o                         
   2   6   7        179.34        288.04        10.09 o                         
   3   6   7       4974.82       4936.44        72.81 o                         
   4   6   7       2709.77       2409.52        43.37 o                         
   5   6   7       2344.25       2338.66        53.06 o                         
   6   6   7        301.61        283.44        27.62 o                         
   7   6   7       1218.03       1432.78        83.35 o                         
   8   6   7        207.10        243.02        33.45 o                         
   9   6   7         59.05         19.45        27.73 o                         
  -9   7   7         30.00          1.28        28.75 o                         
  -8   7   7        334.32        318.29        21.60 o                         
  -7   7   7        585.27        615.11        23.09 o                         
  -6   7   7        188.37        237.48        14.36 o                         
  -5   7   7         57.85         70.48        10.63 o                         
  -4   7   7        638.02        612.18        16.25 o                         
  -3   7   7        850.69        703.54        23.75 o                         
  -2   7   7       7574.68       7291.35       105.55 o                         
  -1   7   7         56.05         74.93         6.15 o                         
   0   7   7        606.21        473.95        13.50 o                         
   1   7   7       1061.74        899.89        18.50 o                         
   2   7   7        101.84        206.13        12.49 o                         
   3   7   7         54.09         70.05        10.41 o                         
   4   7   7         80.78         91.30        14.02 o                         
   5   7   7        699.13        658.34        28.98 o                         
   6   7   7       4662.14       4714.02        97.52 o                         
   7   7   7        125.93        211.22        36.54 o                         
   8   7   7        567.88        499.38        46.03 o                         
  -9   8   7        865.71        790.89        63.34 o                         
  -8   8   7        810.95        860.28        29.37 o                         
  -7   8   7          2.89          7.21        10.02 o                         
  -6   8   7        710.51        732.00        21.30 o                         
  -5   8   7       4503.79       4426.67        62.97 o                         
  -4   8   7        615.92        679.98        31.38 o                         
  -3   8   7       1952.63       1963.18        44.74 o                         
  -2   8   7       1915.17       1800.73        38.55 o                         
  -1   8   7       5594.75       5635.74        65.71 o                         
   0   8   7       2199.65       2498.34        35.27 o                         
   1   8   7       8337.26       7925.65        90.08 o                         
   2   8   7        708.42        735.55        16.46 o                         
   3   8   7        235.99        292.45        15.87 o                         
   4   8   7         50.86         71.46        13.12 o                         
   5   8   7        251.15        303.90        33.63 o                         
   6   8   7         18.04         30.30        16.40 o                         
   7   8   7         16.42         33.08        22.45 o                         
   8   8   7        573.26        516.16        43.20 o                         
  -8   9   7        164.10        130.50        13.99 o                         
  -7   9   7       1950.35       1944.28        42.12 o                         
  -6   9   7       2482.61       2302.21        46.76 o                         
  -5   9   7        400.02        406.37        14.53 o                         
  -4   9   7       1476.12       1513.17        46.90 o                         
  -3   9   7        370.24        449.06        21.90 o                         
  -2   9   7       1557.13       1636.15        37.60 o                         
  -1   9   7       1121.47       1084.78        24.61 o                         
   0   9   7       3204.18       2985.11        41.08 o                         
   1   9   7       1983.16       2056.60        32.21 o                         
   2   9   7          3.10         -4.13         6.73 o                         
   3   9   7       5939.48       5534.51        81.95 o                         
   4   9   7         54.69         73.74        14.29 o                         
   5   9   7        208.55        198.11        21.08 o                         
   6   9   7       2742.34       2577.84        74.63 o                         
   7   9   7        516.06        554.64        36.41 o                         
   8   9   7          9.49         15.58        28.51 o                         
  -8  10   7         18.39        -10.97        13.37 o                         
  -7  10   7        190.20        230.36        25.10 o                         
  -6  10   7        233.88        216.76        13.96 o                         
  -5  10   7        322.35        338.07        25.38 o                         
  -4  10   7        224.03        243.54        25.74 o                         
  -3  10   7         63.38         65.63        16.44 o                         
  -2  10   7       2767.73       2605.79        55.14 o                         
  -1  10   7      17143.21      16540.78       175.40 o                         
   0  10   7       1138.17       1106.93        21.29 o                         
   1  10   7         49.64         35.04         7.65 o                         
   2  10   7       1540.99       1595.60        28.36 o                         
   3  10   7       1404.45       1348.05        32.88 o                         
   4  10   7       4089.46       4038.78        89.46 o                         
   5  10   7       1816.33       1720.62        44.89 o                         
   6  10   7         30.51         16.93        15.42 o                         
   7  10   7        459.25        396.77        31.57 o                         
   8  10   7       1998.71       2017.14        73.32 o                         
  -8  11   7        425.99        535.98        66.87 o                         
  -7  11   7         77.41         24.92        20.70 o                         
  -6  11   7       1324.10       1197.41        46.27 o                         
  -5  11   7         11.15         15.43        18.72 o                         
  -4  11   7         60.04         56.09        16.30 o                         
  -3  11   7       1235.31       1286.22        45.59 o                         
  -2  11   7       1138.52       1262.28        34.38 o                         
  -1  11   7        120.05        125.50         9.14 o                         
   0  11   7        815.59        821.88        19.71 o                         
   1  11   7        433.79        484.80        16.90 o                         
   2  11   7       1010.74       1080.57        25.50 o                         
   3  11   7      12303.57      12376.48       201.85 o                         
   4  11   7        470.38        624.74        30.84 o                         
   5  11   7          8.05          5.32        12.33 o                         
   6  11   7          4.07         17.77        14.23 o                         
   7  11   7         11.43        -12.60        25.04 o                         
  -7  12   7        555.08        575.97       118.11 o                         
  -6  12   7         60.67         76.61        17.42 o                         
  -5  12   7        618.13        496.54        28.98 o                         
  -4  12   7         70.33        125.23        20.28 o                         
  -3  12   7       3351.78       3165.68        77.74 o                         
  -2  12   7        422.64        459.12        29.07 o                         
  -1  12   7       5730.70       5686.76        70.72 o                         
   0  12   7       2246.94       2156.15        35.26 o                         
   1  12   7        663.10        699.80        19.23 o                         
   2  12   7        762.04        709.54        22.62 o                         
   3  12   7        755.02        710.61        27.68 o                         
   4  12   7        494.75        505.15        24.87 o                         
   5  12   7         56.95         39.08        15.43 o                         
   6  12   7        700.13        662.08        35.17 o                         
   7  12   7        572.14        453.50        45.07 o                         
  -7  13   7         59.54         82.29        55.43 o                         
  -6  13   7         45.03         50.88        49.53 o                         
  -5  13   7        206.12        148.39        19.73 o                         
  -4  13   7          2.82        -13.58        15.31 o                         
  -3  13   7       1242.30       1188.36        45.16 o                         
  -2  13   7        338.87        351.55        29.37 o                         
  -1  13   7         39.77         32.60         9.19 o                         
   0  13   7       1433.61       1476.79        31.22 o                         
   1  13   7        368.75        373.50        17.26 o                         
   2  13   7       5125.16       4935.52        67.83 o                         
   3  13   7       2910.32       2743.52        57.64 o                         
   4  13   7       1232.61       1281.30        40.18 o                         
   5  13   7        603.66        564.46        27.14 o                         
   6  13   7       1981.52       1949.69        80.40 o                         
   7  13   7         43.54         74.14        33.15 o                         
  -7  14   7         92.11         59.42        42.88 o                         
  -6  14   7        148.76        201.94        39.40 o                         
  -5  14   7        226.51        281.66        23.98 o                         
  -4  14   7       1867.49       1801.01        83.82 o                         
  -3  14   7         20.49          9.07        16.56 o                         
  -2  14   7       2469.48       2536.05        70.03 o                         
  -1  14   7        187.07        180.65        13.84 o                         
   0  14   7        573.11        517.68        20.01 o                         
   1  14   7          5.37         11.90        11.02 o                         
   2  14   7        693.82        713.32        23.77 o                         
   3  14   7        562.36        513.53        29.51 o                         
   4  14   7          6.78         -5.84        11.36 o                         
   5  14   7        101.24         84.60        17.58 o                         
   6  14   7        539.70        606.00        53.24 o                         
  -6  15   7        338.70        270.33        44.19 o                         
  -5  15   7          5.06         13.20        13.77 o                         
  -4  15   7        193.33        172.93        24.74 o                         
  -3  15   7        210.51        260.21        28.60 o                         
  -2  15   7       1521.94       1608.56        68.58 o                         
  -1  15   7       1838.70       1681.42        39.90 o                         
   0  15   7       1140.36       1098.46        29.61 o                         
   1  15   7       1184.19       1215.70        30.53 o                         
   2  15   7       1252.72       1305.28        32.49 o                         
   3  15   7        188.85        207.57        17.05 o                         
   4  15   7        166.64        182.88        21.40 o                         
   5  15   7       1075.28        983.81        42.24 o                         
   6  15   7       1502.45       1601.72        87.08 o                         
  -5  16   7        867.93        950.92        40.97 o                         
  -4  16   7        444.62        382.67        33.53 o                         
  -3  16   7        658.71        652.80        39.42 o                         
  -2  16   7        381.13        459.73        40.57 o                         
  -1  16   7       1512.69       1507.89        34.32 o                         
   0  16   7       1334.31       1250.82        31.86 o                         
   1  16   7        373.19        396.99        21.99 o                         
   2  16   7         25.33         24.90        11.80 o                         
   3  16   7       1101.02       1125.05        29.00 o                         
   4  16   7         16.33         48.21        15.82 o                         
   5  16   7         49.70         19.41        51.25 o                         
  -5  17   7         14.16         -8.91        19.41 o                         
  -4  17   7         85.84        146.71        27.83 o                         
  -3  17   7        100.34        148.01        26.04 o                         
  -2  17   7        863.12        903.07        82.00 o                         
  -1  17   7       3358.99       3172.47        91.87 o                         
   0  17   7        258.37        240.68        20.91 o                         
   1  17   7        120.35         93.52        20.67 o                         
   2  17   7          4.35         -4.69        12.04 o                         
   3  17   7         91.95         81.93        12.91 o                         
   4  17   7        226.08        206.06        25.74 o                         
  -4  18   7        152.67        186.46        37.49 o                         
  -3  18   7        698.23        676.69        58.24 o                         
  -2  18   7         13.47        -22.10        22.10 o                         
  -1  18   7        639.11        610.91        34.75 o                         
   0  18   7          5.39         53.00        18.69 o                         
   1  18   7       1019.98        938.29        40.46 o                         
   2  18   7        613.65        509.11        26.39 o                         
   3  18   7        109.36        116.72        20.00 o                         
  -3  19   7        179.82        199.87        34.28 o                         
  -2  19   7        168.34        152.62        31.64 o                         
  -1  19   7         64.51         40.41        22.20 o                         
   0  19   7         48.33         29.11        19.48 o                         
   1  19   7         55.16         25.66        23.92 o                         
   2  19   7       1983.27       2041.79        63.60 o                         
  -8   0   8       1012.96        933.29       141.91 o                         
  -6   0   8        225.48        217.86        20.45 o                         
  -4   0   8      11774.40      10953.91       172.01 o                         
  -2   0   8        259.48        386.99        17.45 o                         
   0   0   8      37061.59      38408.77      1341.68 o                         
   2   0   8       1016.02       1225.33        30.13 o                         
   4   0   8        980.96       1111.12        33.22 o                         
   6   0   8        650.69        683.72        41.79 o                         
   8   0   8         48.62         41.56        31.20 o                         
  -9   1   8        332.28        282.07        36.98 o                         
  -8   1   8       6465.59       6249.49       125.23 o                         
  -7   1   8        793.14        876.05        40.33 o                         
  -6   1   8       2408.50       2267.00        39.83 o                         
  -5   1   8        254.17        299.42        15.38 o                         
  -4   1   8       6093.43       6231.19        74.93 o                         
  -3   1   8        306.37        333.22        12.82 o                         
  -2   1   8       6596.70       6798.02        78.58 o                         
  -1   1   8      10088.72       9512.70       116.51 o                         
   0   1   8      30218.50      29386.29       981.83 o                         
   1   1   8      13314.70      13363.10       145.44 o                         
   2   1   8      21157.72      21652.37       241.97 o                         
   3   1   8       6063.50       6166.20        73.24 o                         
   4   1   8      25572.20      24774.15       260.10 o                         
   5   1   8        113.03         80.49        10.66 o                         
   6   1   8        561.15        602.96        25.88 o                         
   7   1   8        721.14        623.64        32.13 o                         
   8   1   8        368.05        359.18        30.71 o                         
   9   1   8        782.26        765.62        48.53 o                         
  -9   2   8        312.06        251.52        34.78 o                         
  -8   2   8        292.58        299.21        28.81 o                         
  -7   2   8        529.50        524.00        30.26 o                         
  -6   2   8         47.24         48.61        15.81 o                         
  -5   2   8          2.15         12.08         7.16 o                         
  -4   2   8       9905.62       9786.99       101.99 o                         
  -3   2   8       2094.47       1780.75        29.13 o                         
  -2   2   8      19544.80      20355.84       218.27 o                         
  -1   2   8        607.74        579.41        12.66 o                         
   0   2   8        163.16        231.55         8.84 o                         
   1   2   8       5830.56       5790.26        68.22 o                         
   2   2   8      13648.33      13916.67       147.00 o                         
   3   2   8         63.19        131.20         9.82 o                         
   4   2   8       3232.68       3496.73        48.96 o                         
   5   2   8        694.54        697.81        22.80 o                         
   6   2   8        913.50        883.72        29.75 o                         
   7   2   8         44.38         57.54        16.03 o                         
   8   2   8        105.02         96.94        20.53 o                         
   9   2   8        804.24        797.75        53.24 o                         
  -9   3   8          3.85         11.80        23.37 o                         
  -8   3   8        810.56       1005.55        45.57 o                         
  -7   3   8         32.51         26.68        11.49 o                         
  -6   3   8       6919.25       6857.40       101.95 o                         
  -5   3   8       1697.44       1640.54        33.46 o                         
  -4   3   8       2292.77       2392.08        36.06 o                         
  -3   3   8        114.87        205.00        10.24 o                         
  -2   3   8         23.21         54.21         5.92 o                         
  -1   3   8      10819.06      10683.83       112.36 o                         
   0   3   8       9246.23       8764.18       102.54 o                         
   1   3   8       2963.43       3278.78        40.77 o                         
   2   3   8      33895.51      34512.48       349.58 o                         
   3   3   8       6798.83       6419.32        79.87 o                         
   4   3   8       1633.94       1493.39        27.58 o                         
   5   3   8        760.31        865.52        25.24 o                         
   6   3   8        245.26        223.71        19.55 o                         
   7   3   8       1622.90       1612.67        45.31 o                         
   8   3   8        330.35        416.08        31.22 o                         
   9   3   8        233.09        176.84        35.55 o                         
  -9   4   8       1640.06       1586.01        73.48 o                         
  -8   4   8        164.55        197.32        21.42 o                         
  -7   4   8       1109.22       1054.46        31.02 o                         
  -6   4   8        378.35        368.21        20.02 o                         
  -5   4   8       1734.60       1846.26        32.32 o                         
  -4   4   8       2170.96       2253.79        37.21 o                         
  -3   4   8      14757.29      14620.88       149.48 o                         
  -2   4   8          7.60         19.40         5.09 o                         
  -1   4   8      22397.51      22703.69       231.07 o                         
   0   4   8        163.46        246.29         9.59 o                         
   1   4   8        732.51        715.60        16.03 o                         
   2   4   8        938.74        884.55        17.52 o                         
   3   4   8        616.34        505.72        14.25 o                         
   4   4   8        292.49        413.58        14.79 o                         
   5   4   8       1973.74       1946.40        52.65 o                         
   6   4   8       3798.82       3545.91        69.05 o                         
   7   4   8          1.72         20.77        13.22 o                         
   8   4   8       1320.96       1346.96        42.54 o                         
   9   4   8          8.40          0.54        23.49 o                         
  -9   5   8        112.92         91.09        26.35 o                         
  -8   5   8        516.41        521.88        39.18 o                         
  -7   5   8        437.89        512.06        23.86 o                         
  -6   5   8       1291.07       1303.89        31.52 o                         
  -5   5   8          6.43         14.00         8.25 o                         
  -4   5   8      12811.61      12914.70       147.94 o                         
  -3   5   8       6756.64       6495.27        74.44 o                         
  -2   5   8         76.51         98.43         7.31 o                         
  -1   5   8       1284.98       1122.05        18.09 o                         
   0   5   8       6689.67       6848.39        76.28 o                         
   1   5   8       2793.32       2961.44        38.57 o                         
   2   5   8      16777.76      17534.59       176.60 o                         
   3   5   8       6335.74       6064.66        78.24 o                         
   4   5   8       1834.52       1705.96        27.61 o                         
   5   5   8         46.69         88.35         8.96 o                         
   6   5   8       2024.32       2062.79        60.47 o                         
   7   5   8       2815.10       2823.58        68.29 o                         
   8   5   8       1946.19       1862.62        48.38 o                         
   9   5   8        708.61        624.07        53.21 o                         
  -9   6   8        832.14        932.99        46.49 o                         
  -8   6   8         99.52        114.19        15.22 o                         
  -7   6   8       1277.12       1297.65        33.31 o                         
  -6   6   8         12.30         22.18         9.66 o                         
  -5   6   8       1759.17       1676.63        41.85 o                         
  -4   6   8       4642.53       4524.00        60.16 o                         
  -3   6   8       1975.98       1833.81        30.72 o                         
  -2   6   8       3167.18       3249.97        45.85 o                         
  -1   6   8       1515.99       1454.85        22.06 o                         
   0   6   8       9034.49       8822.19       101.28 o                         
   1   6   8       3993.65       4002.99        49.83 o                         
   2   6   8       1395.90       1293.14        22.23 o                         
   3   6   8       1714.89       1722.46        35.99 o                         
   4   6   8       3750.00       3753.03        59.44 o                         
   5   6   8        157.45        169.82        20.23 o                         
   6   6   8        191.53        162.40        21.46 o                         
   7   6   8       1036.86       1003.54        52.14 o                         
   8   6   8          6.79         48.54        24.80 o                         
  -9   7   8        404.64        305.49        31.26 o                         
  -8   7   8        313.57        343.11        22.04 o                         
  -7   7   8        293.94        277.11        27.23 o                         
  -6   7   8        243.77        240.80        15.05 o                         
  -5   7   8         12.20          5.61         7.19 o                         
  -4   7   8       3018.75       3068.98        43.35 o                         
  -3   7   8       7897.68       7687.48       113.12 o                         
  -2   7   8        742.31        659.84        25.26 o                         
  -1   7   8        742.09        511.68        12.50 o                         
   0   7   8       3015.47       2930.74        41.18 o                         
   1   7   8       1818.59       2186.63        44.85 o                         
   2   7   8        294.54        263.11        12.03 o                         
   3   7   8        359.06        346.86        17.84 o                         
   4   7   8       2016.67       1942.22        53.35 o                         
   5   7   8         38.36         26.42        12.98 o                         
   6   7   8        854.63        944.21        67.80 o                         
   7   7   8        469.02        392.10        37.86 o                         
   8   7   8       2180.56       2101.26        75.34 o                         
  -8   8   8        622.03        638.45        24.41 o                         
  -7   8   8         27.66         25.41        10.55 o                         
  -6   8   8       1373.77       1462.28        34.54 o                         
  -5   8   8          2.13         12.23         5.91 o                         
  -4   8   8        277.76        273.03        22.72 o                         
  -3   8   8        445.10        539.25        27.34 o                         
  -2   8   8        335.28        331.25        18.83 o                         
  -1   8   8      10012.70      10386.75       123.71 o                         
   0   8   8       8088.84       8051.01        90.98 o                         
   1   8   8       6471.04       7154.40        82.75 o                         
   2   8   8        448.29        637.24        19.22 o                         
   3   8   8       1758.30       1606.16        33.18 o                         
   4   8   8       1495.31       1570.06        40.73 o                         
   5   8   8       2575.48       2660.81        59.13 o                         
   6   8   8         25.64         25.50        16.80 o                         
   7   8   8        885.84        878.58        50.03 o                         
   8   8   8         11.63        -19.03        19.03 o                         
  -8   9   8         17.37        -13.78        13.78 o                         
  -7   9   8        351.72        419.48        31.10 o                         
  -6   9   8       5909.43       5820.53        80.36 o                         
  -5   9   8         24.73         51.80        19.42 o                         
  -4   9   8       1436.68       1426.87        45.69 o                         
  -3   9   8       3593.93       3576.98        75.15 o                         
  -2   9   8       5456.31       5464.45        87.13 o                         
  -1   9   8       1073.67       1132.89        22.09 o                         
   0   9   8        434.37        412.98        14.62 o                         
   1   9   8        599.23        616.68        16.62 o                         
   2   9   8       2349.13       2394.69        38.32 o                         
   3   9   8       2117.09       2303.74        56.06 o                         
   4   9   8        183.78        216.43        18.35 o                         
   5   9   8       1089.12       1148.17        37.94 o                         
   6   9   8         19.20         28.49        16.06 o                         
   7   9   8          8.69        -10.63        18.99 o                         
   8   9   8        663.64        650.04        55.15 o                         
  -8  10   8          5.18         -4.43        19.32 o                         
  -7  10   8        162.28        142.55        16.23 o                         
  -6  10   8       1034.81       1086.70        52.21 o                         
  -5  10   8         79.63        118.03        19.28 o                         
  -4  10   8         21.54          6.89        15.60 o                         
  -3  10   8        858.75        882.90        41.71 o                         
  -2  10   8       2876.60       2934.93        59.34 o                         
  -1  10   8         16.40         24.85         6.52 o                         
   0  10   8          0.22          9.71         6.86 o                         
   1  10   8       2636.45       2507.20        38.10 o                         
   2  10   8      11563.44      11647.89       148.44 o                         
   3  10   8       1069.31       1049.97        30.30 o                         
   4  10   8        858.76        996.13        36.94 o                         
   5  10   8       1917.63       1927.61        60.53 o                         
   6  10   8       1747.82       1703.65        51.74 o                         
   7  10   8        474.33        497.11        40.24 o                         
   8  10   8        668.90        634.00        64.77 o                         
  -8  11   8        169.44        136.45        48.14 o                         
  -7  11   8          1.31          1.87        16.96 o                         
  -6  11   8       1872.48       1939.83        65.82 o                         
  -5  11   8        204.28        249.94        31.85 o                         
  -4  11   8        276.60        343.21        27.51 o                         
  -3  11   8       2680.82       2467.34        73.39 o                         
  -2  11   8       7201.37       7063.69       119.48 o                         
  -1  11   8          1.48         10.81         6.28 o                         
   0  11   8        185.85        162.87        10.93 o                         
   1  11   8       1737.31       1595.48        29.17 o                         
   2  11   8        128.61        137.29        12.43 o                         
   3  11   8         13.68         48.83        12.47 o                         
   4  11   8         29.55         72.21        14.27 o                         
   5  11   8       2759.37       2800.93        63.04 o                         
   6  11   8         97.64         71.74        19.71 o                         
   7  11   8        152.92        112.17        24.40 o                         
  -7  12   8        131.59        165.09        43.85 o                         
  -6  12   8        999.97        978.69        67.68 o                         
  -5  12   8        207.66        237.80        38.75 o                         
  -4  12   8        540.48        496.64        31.64 o                         
  -3  12   8         24.67         44.06        17.69 o                         
  -2  12   8        513.68        535.11        33.50 o                         
  -1  12   8       1270.08       1332.82        30.23 o                         
   0  12   8          7.89         11.72         7.78 o                         
   1  12   8       2539.22       2547.71        43.60 o                         
   2  12   8       5677.32       5379.99        74.82 o                         
   3  12   8        492.14        534.69        25.93 o                         
   4  12   8       1408.85       1393.65        42.87 o                         
   5  12   8        797.65        723.25        31.72 o                         
   6  12   8         39.44         91.81        18.26 o                         
   7  12   8        580.12        614.72        42.21 o                         
  -7  13   8         97.25         96.90        37.57 o                         
  -6  13   8        201.20        234.32        25.10 o                         
  -5  13   8        272.70        303.12        27.34 o                         
  -4  13   8         39.12        -18.00        18.00 o                         
  -3  13   8       5243.79       5306.33       114.54 o                         
  -2  13   8        240.80        250.62        26.40 o                         
  -1  13   8        133.15        172.77        12.38 o                         
   0  13   8         38.56         65.59        10.27 o                         
   1  13   8         82.07         83.28        10.87 o                         
   2  13   8         13.01         42.41         9.94 o                         
   3  13   8        361.66        370.04        25.61 o                         
   4  13   8         74.64         49.74        14.15 o                         
   5  13   8          4.31         28.08        16.38 o                         
   6  13   8        166.73        142.35        21.30 o                         
   7  13   8        691.69        651.96        41.62 o                         
  -6  14   8         73.29         69.34        17.28 o                         
  -5  14   8        750.82        750.08        41.41 o                         
  -4  14   8         22.00          7.31        17.19 o                         
  -3  14   8        735.56        743.89        47.52 o                         
  -2  14   8        492.01        522.81        50.61 o                         
  -1  14   8         42.32         29.78        10.60 o                         
   0  14   8          2.94          8.64         9.51 o                         
   1  14   8          4.26         -9.00         9.00 o                         
   2  14   8         32.99         51.27        11.98 o                         
   3  14   8        925.95        924.28        32.84 o                         
   4  14   8        102.79        102.23        39.87 o                         
   5  14   8       1701.70       1716.88        73.14 o                         
   6  14   8        483.37        494.85        34.61 o                         
  -6  15   8        396.02        498.63        70.42 o                         
  -5  15   8        123.16        102.02        19.42 o                         
  -4  15   8         47.26         28.92        19.13 o                         
  -3  15   8       4692.00       4689.29       108.23 o                         
  -2  15   8       2349.94       2295.22        79.66 o                         
  -1  15   8        748.12        712.75        36.31 o                         
   0  15   8         66.72         68.07        11.76 o                         
   1  15   8       1162.89       1162.07        41.46 o                         
   2  15   8        291.21        294.12        17.88 o                         
   3  15   8         50.31         52.76        16.21 o                         
   4  15   8         66.65         73.30        22.18 o                         
   5  15   8       1004.90        982.28        34.29 o                         
   6  15   8         98.81        112.42        33.33 o                         
  -5  16   8        129.84        141.66        25.91 o                         
  -4  16   8          4.62         12.14        27.94 o                         
  -3  16   8        684.81        691.28        44.96 o                         
  -2  16   8         18.26         16.13        21.85 o                         
  -1  16   8         49.80         32.12        11.44 o                         
   0  16   8         30.00         49.28        12.37 o                         
   1  16   8        400.41        437.12        21.29 o                         
   2  16   8       1109.47       1176.25        33.22 o                         
   3  16   8        509.47        538.05        25.84 o                         
   4  16   8        178.09        187.62        30.73 o                         
   5  16   8       2195.88       2338.33        86.36 o                         
  -5  17   8         18.28         10.54        21.93 o                         
  -4  17   8          0.85          1.62        22.67 o                         
  -3  17   8        434.42        587.72        86.35 o                         
  -2  17   8       1408.75       1530.43        65.92 o                         
  -1  17   8        327.22        365.32        23.80 o                         
   0  17   8          6.90          6.68        12.76 o                         
   1  17   8        845.56        915.13        41.31 o                         
   2  17   8       2405.88       2641.13        53.83 o                         
   3  17   8          3.90        -21.68        21.68 o                         
   4  17   8        217.28        203.76        20.98 o                         
  -4  18   8          7.37         13.67        29.05 o                         
  -3  18   8        213.23        259.54        38.13 o                         
  -2  18   8          1.45        -20.52        21.77 o                         
  -1  18   8         93.31         97.79        15.74 o                         
   0  18   8         27.68         31.42        14.69 o                         
   1  18   8         92.65        129.89        19.99 o                         
   2  18   8        375.12        363.69        28.70 o                         
   3  18   8        416.81        458.37        33.40 o                         
  -2  19   8         35.03        -15.50        24.19 o                         
  -1  19   8        258.16        264.48        37.28 o                         
   0  19   8         57.95         32.30        18.90 o                         
   1  19   8       1659.49       1719.39        52.63 o                         
   2  19   8       1616.82       1580.34        54.79 o                         
  -9   0   9        175.11        162.54        59.27 o                         
  -7   0   9       1490.58       1485.41       113.55 o                         
  -5   0   9       3047.91       2850.87        61.67 o                         
  -3   0   9          6.12         54.88        11.16 o                         
   1   0   9       2732.83       2914.20        66.71 o                         
   3   0   9      22485.35      22310.01       395.74 o                         
   5   0   9        407.54        338.91        23.84 o                         
   7   0   9       3221.28       2950.46        88.56 o                         
   9   0   9       2024.36       1889.19       115.35 o                         
  -9   1   9         85.52         81.06        30.89 o                         
  -8   1   9          0.69         26.76        18.74 o                         
  -7   1   9         35.66         28.96        17.10 o                         
  -6   1   9        128.71        132.83        13.04 o                         
  -5   1   9       6622.92       6207.46        72.88 o                         
  -4   1   9        791.90        759.37        18.68 o                         
  -3   1   9        465.88        611.66        16.02 o                         
  -2   1   9       7645.59       8209.24        90.06 o                         
  -1   1   9        296.94        385.41        10.62 o                         
   0   1   9         12.58         16.02         5.23 o                         
   1   1   9        350.03        502.75        12.33 o                         
   2   1   9       5385.98       5261.50        62.33 o                         
   3   1   9      17531.78      17729.26       187.67 o                         
   4   1   9       1778.40       2041.46        34.53 o                         
   5   1   9       1061.90       1122.69        27.22 o                         
   6   1   9         46.39         33.72        13.32 o                         
   7   1   9        124.16        111.62        19.38 o                         
   8   1   9         19.60          0.74        25.89 o                         
   9   1   9        255.51        294.57        37.29 o                         
  -9   2   9       1014.37       1006.13        63.06 o                         
  -8   2   9       2225.49       2221.81        64.35 o                         
  -7   2   9          1.54          5.99        14.03 o                         
  -6   2   9        907.45        967.12        27.38 o                         
  -5   2   9        226.53        281.95        14.52 o                         
  -4   2   9       7549.26       7883.64        91.55 o                         
  -3   2   9       4142.21       4706.98        57.55 o                         
  -2   2   9      28768.02      29882.05       316.59 o                         
  -1   2   9       2271.99       2596.62        33.34 o                         
   0   2   9       4443.74       4198.78        49.07 o                         
   1   2   9       1343.20       1700.49        25.12 o                         
   2   2   9       5143.45       5791.27        67.63 o                         
   3   2   9      31078.14      30914.26       363.28 o                         
   4   2   9        393.08        322.48        14.84 o                         
   5   2   9       1025.73       1024.88        29.83 o                         
   6   2   9        924.83        841.33        31.06 o                         
   7   2   9        494.82        511.80        30.43 o                         
   8   2   9        873.00        928.99        40.55 o                         
   9   2   9        977.05        991.76        50.78 o                         
  -9   3   9          7.67         14.24        20.04 o                         
  -8   3   9        412.09        441.37        35.89 o                         
  -7   3   9        115.21        126.76        15.54 o                         
  -6   3   9         56.14        138.20        13.48 o                         
  -5   3   9       2356.74       2543.66        40.57 o                         
  -4   3   9      14920.19      15131.11       157.12 o                         
  -3   3   9          1.50         17.06         6.87 o                         
  -2   3   9      24536.35      25553.15       260.36 o                         
  -1   3   9          7.28         33.37         5.54 o                         
   0   3   9      23337.94      23980.37       243.67 o                         
   1   3   9        949.68        926.24        17.50 o                         
   2   3   9       8768.97       8281.58       126.12 o                         
   3   3   9        461.59        639.93        16.59 o                         
   4   3   9        111.32        113.20        10.69 o                         
   5   3   9       3083.80       3088.96        51.50 o                         
   6   3   9         93.05        153.65        17.48 o                         
   7   3   9         23.53         72.87        16.23 o                         
   8   3   9        204.45        178.61        24.84 o                         
   9   3   9         12.58        -18.28        18.28 o                         
  -9   4   9        509.10        402.97        33.97 o                         
  -8   4   9       4275.16       4330.42       107.56 o                         
  -7   4   9         44.27         72.01        12.90 o                         
  -6   4   9        602.02        576.90        22.62 o                         
  -5   4   9       3451.67       3295.77        48.19 o                         
  -4   4   9       3873.73       3905.32        51.97 o                         
  -3   4   9         15.86         -5.80         5.80 o                         
  -2   4   9        726.89        920.68        16.58 o                         
  -1   4   9         24.87         93.34         6.96 o                         
   0   4   9          0.59          5.24         5.40 o                         
   1   4   9      22672.98      23002.31       235.77 o                         
   2   4   9       3217.63       2799.34        38.09 o                         
   3   4   9        121.62        114.04         8.40 o                         
   4   4   9          8.75         25.34         7.40 o                         
   5   4   9       3247.75       3494.22        56.34 o                         
   6   4   9       4005.48       4007.01        75.72 o                         
   7   4   9        645.71        651.09        30.09 o                         
   8   4   9         51.52         55.72        16.83 o                         
   9   4   9        136.93        140.70        24.31 o                         
  -9   5   9        238.71        176.34        29.41 o                         
  -8   5   9          9.02         16.60        21.85 o                         
  -7   5   9         10.06          1.30        11.77 o                         
  -6   5   9         54.84         69.17        11.40 o                         
  -5   5   9        146.42        225.34        14.05 o                         
  -4   5   9       1033.21       1050.08        22.40 o                         
  -3   5   9        152.45        161.35         8.16 o                         
  -2   5   9      33221.72      33039.37       351.33 o                         
  -1   5   9       6549.68       6270.62        70.78 o                         
   0   5   9       7726.55       7437.39        86.70 o                         
   1   5   9         41.23        170.12         9.78 o                         
   2   5   9         88.07        212.46        10.43 o                         
   3   5   9       4373.38       4628.42        56.86 o                         
   4   5   9       2079.11       2075.20        32.74 o                         
   5   5   9         42.16         36.71         7.61 o                         
   6   5   9       1258.03       1226.70        38.65 o                         
   7   5   9        456.89        410.07        28.70 o                         
   8   5   9        681.81        743.72        46.20 o                         
   9   5   9         70.59         72.85        42.99 o                         
  -9   6   9        106.20        103.34        23.10 o                         
  -8   6   9       1535.79       1547.18        42.74 o                         
  -7   6   9         64.40         98.86        12.63 o                         
  -6   6   9        470.14        530.86        21.14 o                         
  -5   6   9       4180.14       4045.04        61.65 o                         
  -4   6   9       2047.33       2020.35        30.91 o                         
  -3   6   9        681.10        713.30        17.62 o                         
  -2   6   9       3192.44       3086.72        48.68 o                         
  -1   6   9       1391.01       1522.96        23.23 o                         
   0   6   9       8582.14       8350.48        88.83 o                         
   1   6   9      19560.58      20959.97       239.66 o                         
   2   6   9       2335.48       1982.56        29.09 o                         
   3   6   9       5896.34       6430.24        91.57 o                         
   4   6   9        456.50        545.28        24.08 o                         
   5   6   9       1019.24       1007.14        34.23 o                         
   6   6   9       2219.18       2247.59        62.05 o                         
   7   6   9       2583.63       2858.38        85.91 o                         
   8   6   9          0.61          8.59        22.58 o                         
  -9   7   9         52.44         49.22        24.10 o                         
  -8   7   9          3.28         -7.36        16.21 o                         
  -7   7   9          1.14         -9.41         9.41 o                         
  -6   7   9        132.38        134.76        12.36 o                         
  -5   7   9       3959.75       3972.04        59.45 o                         
  -4   7   9       9287.92       9388.22       118.46 o                         
  -3   7   9        423.64        448.85        21.73 o                         
  -2   7   9         16.53         13.26         6.65 o                         
  -1   7   9       5913.90       5352.60        66.25 o                         
   0   7   9       1386.25       1284.00        22.72 o                         
   1   7   9        182.06        176.95        11.06 o                         
   2   7   9       2500.58       2241.41        35.09 o                         
   3   7   9       1315.73       1111.93        26.90 o                         
   4   7   9        136.37        130.49        15.36 o                         
   5   7   9         11.28          8.04        14.18 o                         
   6   7   9        209.55        219.00        24.27 o                         
   7   7   9          2.70         23.69        22.38 o                         
   8   7   9       2497.02       2558.20        83.69 o                         
  -8   8   9         52.63         48.94        19.75 o                         
  -7   8   9          4.31         17.53        12.30 o                         
  -6   8   9        942.80        936.24        26.12 o                         
  -5   8   9       1271.22       1435.45        42.44 o                         
  -4   8   9          9.23         22.53        13.45 o                         
  -3   8   9       2032.12       1813.82        41.28 o                         
  -2   8   9       1169.21        968.91        29.36 o                         
  -1   8   9        574.10        610.65        14.20 o                         
   0   8   9       4552.20       4285.79        54.02 o                         
   1   8   9        143.42        163.10        10.45 o                         
   2   8   9          9.48         13.91         6.33 o                         
   3   8   9        170.96        203.87        16.15 o                         
   4   8   9       3127.95       3138.18        68.58 o                         
   5   8   9        346.35        361.92        24.72 o                         
   6   8   9         69.92         32.14        25.57 o                         
   7   8   9       1695.72       1800.67        67.64 o                         
   8   8   9         48.99         71.54        26.06 o                         
  -8   9   9          1.37         11.20        11.82 o                         
  -7   9   9       2053.04       2110.61        43.89 o                         
  -6   9   9          3.52         52.06        18.82 o                         
  -5   9   9       3334.34       3115.66        77.05 o                         
  -4   9   9       2557.00       2435.85        63.43 o                         
  -3   9   9         53.36         94.39        14.25 o                         
  -2   9   9        157.72        198.00        17.74 o                         
  -1   9   9        634.29        650.34        15.73 o                         
   0   9   9       1739.52       1875.17        30.11 o                         
   1   9   9        904.21       1058.29        21.75 o                         
   2   9   9       7061.20       6985.13        83.01 o                         
   3   9   9       2051.03       2030.05        41.11 o                         
   4   9   9        301.38        345.47        22.04 o                         
   5   9   9       1913.70       1900.60        62.52 o                         
   6   9   9        179.07        115.02        23.17 o                         
   7   9   9         50.17         31.87        22.28 o                         
   8   9   9        859.03        807.21        53.21 o                         
  -8  10   9        111.66        144.77        39.50 o                         
  -7  10   9          1.24         12.81        10.59 o                         
  -6  10   9       1037.43        972.00        42.61 o                         
  -5  10   9         15.10         -6.28        17.45 o                         
  -4  10   9       1445.71       1606.89        50.40 o                         
  -3  10   9      11497.15      10980.07       299.52 o                         
  -2  10   9        481.59        466.40        25.70 o                         
  -1  10   9        703.85        718.41        17.86 o                         
   0  10   9        482.90        640.48        17.36 o                         
   1  10   9       3055.07       3051.86        43.88 o                         
   2  10   9        323.47        352.67        15.52 o                         
   3  10   9        786.29        762.18        28.17 o                         
   4  10   9         72.66         99.39        16.19 o                         
   5  10   9        845.64        892.49        47.97 o                         
   6  10   9          2.70        -11.09        18.07 o                         
   7  10   9        356.76        477.26        56.22 o                         
   8  10   9          0.11         46.38        30.82 o                         
  -8  11   9         30.17         60.33        39.38 o                         
  -7  11   9       4040.98       3891.53        95.70 o                         
  -6  11   9        746.70        742.95        40.79 o                         
  -5  11   9       1038.71       1077.01        43.83 o                         
  -4  11   9        104.89        117.27        25.37 o                         
  -3  11   9        461.40        465.54        32.20 o                         
  -2  11   9        322.85        316.50        22.73 o                         
  -1  11   9       6906.99       6925.44        85.83 o                         
   0  11   9          6.21         12.68         7.70 o                         
   1  11   9        273.04        295.34        14.80 o                         
   2  11   9       1918.07       1972.11        34.92 o                         
   3  11   9       1944.05       1914.87        49.61 o                         
   4  11   9        578.60        634.84        28.95 o                         
   5  11   9       3435.99       3610.43        74.00 o                         
   6  11   9        123.60        155.41        22.09 o                         
   7  11   9         27.91         20.58        24.25 o                         
  -7  12   9          1.53        -16.54        16.54 o                         
  -6  12   9          5.73         32.54        30.86 o                         
  -5  12   9          0.62        -15.09        15.09 o                         
  -4  12   9        854.11        765.17        38.01 o                         
  -3  12   9      14039.75      14060.28       318.59 o                         
  -2  12   9       3031.32       3155.81        88.65 o                         
  -1  12   9         78.84         84.07        11.90 o                         
   0  12   9       4038.45       3827.65        57.33 o                         
   1  12   9       3032.17       2836.40        44.92 o                         
   2  12   9         19.06         34.98         8.96 o                         
   3  12   9         17.24         34.24        12.77 o                         
   4  12   9        105.31        117.52        28.62 o                         
   5  12   9       1424.53       1341.65        42.80 o                         
   6  12   9       2193.01       2184.15        78.26 o                         
   7  12   9          0.38         19.45        24.03 o                         
  -7  13   9        690.00        631.60        60.71 o                         
  -6  13   9        961.47        955.31        40.74 o                         
  -5  13   9         43.22         48.29        30.18 o                         
  -4  13   9        392.30        441.03        33.04 o                         
  -3  13   9       1193.24       1249.56        47.74 o                         
  -2  13   9         48.03          0.91        16.51 o                         
  -1  13   9       6839.60       6755.06        91.35 o                         
   0  13   9          2.83          9.74         8.28 o                         
   1  13   9        608.84        590.74        19.63 o                         
   2  13   9        680.91        680.00        21.58 o                         
   3  13   9        194.28        206.75        19.65 o                         
   4  13   9       3420.58       3374.26        69.15 o                         
   5  13   9       1498.72       1484.36        46.37 o                         
   6  13   9         20.07         39.91        17.22 o                         
  -6  14   9        132.71        127.55        26.42 o                         
  -5  14   9        502.27        552.53        34.15 o                         
  -4  14   9        543.94        637.80        37.11 o                         
  -3  14   9        755.84        746.56        60.57 o                         
  -2  14   9       4222.15       3959.54        94.90 o                         
  -1  14   9         17.66          1.31         9.63 o                         
   0  14   9       1962.44       1941.95        41.08 o                         
   1  14   9         18.10         43.23        11.18 o                         
   2  14   9        251.75        303.14        17.95 o                         
   3  14   9        285.76        305.15        22.49 o                         
   4  14   9        827.72        869.87        36.81 o                         
   5  14   9          0.81         62.83        19.75 o                         
   6  14   9        732.39        747.72        42.96 o                         
  -6  15   9        271.81        266.02        37.38 o                         
  -5  15   9        378.37        384.56        30.64 o                         
  -4  15   9         67.03         66.16        21.99 o                         
  -3  15   9        824.40        898.35        52.81 o                         
  -2  15   9        148.15        164.51        28.50 o                         
  -1  15   9        401.42        426.92        24.31 o                         
   0  15   9        291.24        237.06        16.12 o                         
   1  15   9       1920.14       1793.60        38.59 o                         
   2  15   9        585.68        649.70        28.89 o                         
   3  15   9          6.99         -5.17        17.60 o                         
   4  15   9        139.16         93.52        23.29 o                         
   5  15   9          1.21        -14.88        21.38 o                         
   6  15   9        406.46        389.52        35.71 o                         
  -5  16   9        614.48        608.16        50.80 o                         
  -4  16   9       1674.28       1657.74        58.45 o                         
  -3  16   9       2019.19       2231.38        70.96 o                         
  -2  16   9          4.54         46.15        24.75 o                         
  -1  16   9        704.29        680.95        29.10 o                         
   0  16   9        319.22        302.55        19.70 o                         
   1  16   9       2583.12       2579.80        50.81 o                         
   2  16   9         85.03        119.99        16.02 o                         
   3  16   9         19.49         10.17        14.82 o                         
   4  16   9       1102.51       1111.33        39.87 o                         
   5  16   9        186.54        169.22        33.89 o                         
  -5  17   9          9.31        -11.73        27.29 o                         
  -4  17   9         58.24         66.44        26.30 o                         
  -3  17   9       2897.51       3043.37       134.58 o                         
  -2  17   9       2085.73       2276.23       102.14 o                         
  -1  17   9        141.61        133.54        15.94 o                         
   0  17   9        395.41        460.20        24.18 o                         
   1  17   9        520.55        529.53        25.77 o                         
   2  17   9         49.71         37.09        15.53 o                         
   3  17   9         13.54         22.38        15.44 o                         
   4  17   9          6.95         14.99        23.22 o                         
  -4  18   9        125.27        187.52        39.64 o                         
  -3  18   9        944.02       1042.69        61.71 o                         
  -2  18   9         41.93         47.54        27.14 o                         
  -1  18   9         31.68         22.01        11.71 o                         
   0  18   9        587.13        636.00        32.32 o                         
   1  18   9       4467.85       4619.36       104.87 o                         
   2  18   9          0.02        -17.48        17.48 o                         
   3  18   9         74.01         40.78        18.80 o                         
  -2  19   9        112.97         79.81        40.70 o                         
  -1  19   9        109.48        162.13        32.90 o                         
   0  19   9       1517.50       1486.61        67.63 o                         
   1  19   9        190.31        138.48        27.10 o                         
   2  19   9         59.18        153.93        54.32 o                         
  -8   0  10       1060.49       1010.06        63.83 o                         
  -6   0  10        587.94        555.90        29.61 o                         
  -4   0  10       1469.72       1573.58        39.62 o                         
  -2   0  10       2241.40       2376.03        46.12 o                         
   0   0  10        145.72        170.01        12.04 o                         
   2   0  10       8360.69       7826.27       124.85 o                         
   4   0  10       1177.52       1252.77        40.50 o                         
   6   0  10        749.01        813.35        52.70 o                         
   8   0  10         27.20         34.23        31.14 o                         
  -9   1  10       1150.02       1078.97        62.12 o                         
  -8   1  10          3.88          1.74        17.34 o                         
  -7   1  10        334.63        360.14        29.12 o                         
  -6   1  10       2886.38       2840.77        50.94 o                         
  -5   1  10       3298.81       3366.00        51.32 o                         
  -4   1  10        164.73        153.24        10.62 o                         
  -3   1  10       6692.43       6788.83        78.55 o                         
  -2   1  10       5972.58       5681.33        65.73 o                         
  -1   1  10          1.18         27.54         6.02 o                         
   0   1  10        162.49        265.13        10.26 o                         
   1   1  10          4.52          2.01         5.71 o                         
   2   1  10        478.73        479.80        14.25 o                         
   3   1  10         18.98         23.05         7.29 o                         
   4   1  10        554.31        546.10        18.63 o                         
   5   1  10        159.13        234.21        16.85 o                         
   6   1  10       3050.22       2808.97        60.35 o                         
   7   1  10         11.06        -14.85        14.85 o                         
   8   1  10       1235.10       1365.15        54.14 o                         
   9   1  10         27.16          1.18        22.29 o                         
  -9   2  10         11.64         -6.54        17.83 o                         
  -8   2  10        241.59        292.36        29.17 o                         
  -7   2  10        669.77        647.17        37.18 o                         
  -6   2  10         89.35        106.41        13.50 o                         
  -5   2  10        443.73        384.21        16.25 o                         
  -4   2  10         68.82         75.93         8.87 o                         
  -3   2  10        852.84        859.59        18.61 o                         
  -2   2  10      18510.84      18656.11       193.44 o                         
  -1   2  10      21122.73      20635.40       211.44 o                         
   0   2  10          8.80         29.41         5.88 o                         
   1   2  10      42660.10      41381.91      1440.33 o                         
   2   2  10       1477.94       1431.95        35.03 o                         
   3   2  10        271.82        388.95        15.17 o                         
   4   2  10        689.61        718.26        20.09 o                         
   5   2  10       1776.81       1665.86        37.69 o                         
   6   2  10        285.58        355.27        20.57 o                         
   7   2  10         35.22         72.90        16.46 o                         
   8   2  10          7.32          3.58        15.58 o                         
   9   2  10        347.64        367.45        36.16 o                         
  -9   3  10       3498.56       3514.32        88.65 o                         
  -8   3  10          3.22          3.32        16.92 o                         
  -7   3  10         49.77         44.74        12.19 o                         
  -6   3  10        565.11        585.99        24.64 o                         
  -5   3  10      10631.99      10796.29       123.79 o                         
  -4   3  10         76.23         87.51         8.88 o                         
  -3   3  10      11903.98      11992.70       129.92 o                         
  -2   3  10         10.63         47.24         6.62 o                         
  -1   3  10      10012.13      10638.83       118.84 o                         
   0   3  10       2094.32       1970.75        27.93 o                         
   1   3  10        158.19         89.55         7.69 o                         
   2   3  10        322.32        436.61        14.10 o                         
   3   3  10          5.58         12.16         6.91 o                         
   4   3  10        184.05        257.04        15.86 o                         
   5   3  10          6.57         -3.45         8.65 o                         
   6   3  10         16.37         40.55        15.78 o                         
   7   3  10         14.65        -13.53        17.49 o                         
   8   3  10        122.76        186.43        21.43 o                         
   9   3  10        244.92        285.53        31.56 o                         
  -9   4  10         46.92         -1.38        23.47 o                         
  -8   4  10       1219.24       1221.76        62.24 o                         
  -7   4  10        211.18        226.88        18.18 o                         
  -6   4  10          0.06          1.14         9.57 o                         
  -5   4  10        558.22        561.43        19.72 o                         
  -4   4  10       6533.01       6502.53        75.37 o                         
  -3   4  10        323.32        270.53        11.96 o                         
  -2   4  10          4.43         28.08         5.85 o                         
  -1   4  10      14906.39      15380.40       160.49 o                         
   0   4  10        361.86        386.08        12.02 o                         
   1   4  10      20894.90      21173.81       221.15 o                         
   2   4  10        774.51        636.77        19.44 o                         
   3   4  10        564.92        561.07        17.68 o                         
   4   4  10       1908.85       1865.92        36.99 o                         
   5   4  10       4374.39       4566.48        73.99 o                         
   6   4  10       1103.40       1175.73        35.68 o                         
   7   4  10       3314.63       3048.70        65.63 o                         
   8   4  10          1.17         52.22        19.57 o                         
   9   4  10        103.81        198.56        26.67 o                         
  -9   5  10       1363.64       1379.21        78.57 o                         
  -8   5  10        488.14        442.64        35.18 o                         
  -7   5  10         97.78         86.93        14.34 o                         
  -6   5  10         22.05         23.50         9.69 o                         
  -5   5  10        409.78        353.77        16.92 o                         
  -4   5  10         65.51         87.42         8.71 o                         
  -3   5  10          3.86         -0.63         4.63 o                         
  -2   5  10        167.33        437.79        10.82 o                         
  -1   5  10      20484.76      20816.13       214.37 o                         
   0   5  10       2388.32       2165.51        30.93 o                         
   1   5  10       7939.87       8108.61        90.89 o                         
   2   5  10       1280.28       1552.07        27.19 o                         
   3   5  10        607.69        741.28        17.69 o                         
   4   5  10          6.79         25.01         6.08 o                         
   5   5  10        570.76        613.86        19.70 o                         
   6   5  10       1760.71       1702.00        51.66 o                         
   7   5  10        630.90        630.71        46.38 o                         
   8   5  10         58.58        104.75        19.13 o                         
  -9   6  10         30.59         40.12        27.92 o                         
  -8   6  10         83.90         81.25        14.32 o                         
  -7   6  10       1259.06       1301.47        31.43 o                         
  -6   6  10        280.92        279.87        17.12 o                         
  -5   6  10         70.60         95.68        10.28 o                         
  -4   6  10       1461.27       1521.87        25.51 o                         
  -3   6  10       1868.74       1605.15        29.50 o                         
  -2   6  10        227.38        131.33         8.32 o                         
  -1   6  10       1482.90       1575.86        24.59 o                         
   0   6  10        437.19        484.19        14.43 o                         
   1   6  10       2025.67       2306.20        34.10 o                         
   2   6  10       3672.58       3248.95        42.84 o                         
   3   6  10        138.09        221.10        13.81 o                         
   4   6  10         14.95          3.20        11.26 o                         
   5   6  10        369.65        430.04        30.30 o                         
   6   6  10        253.82        236.30        28.49 o                         
   7   6  10       4788.28       4891.64       168.84 o                         
   8   6  10         19.60         30.90        25.46 o                         
  -9   7  10       1359.75       1319.97        55.97 o                         
  -8   7  10        114.87        112.77        14.36 o                         
  -7   7  10        536.94        571.86        20.66 o                         
  -6   7  10       2935.39       2930.77        58.72 o                         
  -5   7  10        314.21        371.14        15.69 o                         
  -4   7  10        384.04        421.29        15.45 o                         
  -3   7  10        115.88        147.41        14.60 o                         
  -2   7  10          2.93         21.79         5.10 o                         
  -1   7  10      12388.08      12651.28       135.71 o                         
   0   7  10       3520.86       3828.66        49.23 o                         
   1   7  10       7504.04       7409.88        85.47 o                         
   2   7  10        362.36        432.70        19.78 o                         
   3   7  10       6224.64       6383.45        87.85 o                         
   4   7  10        636.67        638.53        27.61 o                         
   5   7  10       1650.24       1515.89        43.46 o                         
   6   7  10       6232.66       6204.96       135.69 o                         
   7   7  10        358.99        357.32        34.74 o                         
   8   7  10         57.20         65.04        33.68 o                         
  -8   8  10       1173.44       1139.85        36.71 o                         
  -7   8  10       4085.31       3968.96        65.62 o                         
  -6   8  10       2409.54       2391.80        50.03 o                         
  -5   8  10       1841.99       1871.39        30.61 o                         
  -4   8  10       1998.26       1999.63        55.79 o                         
  -3   8  10       3080.13       3155.41        59.03 o                         
  -2   8  10       2705.65       2529.26        52.68 o                         
  -1   8  10       5225.89       5378.60        64.36 o                         
   0   8  10       1032.57       1146.36        24.19 o                         
   1   8  10        345.08        296.66        13.66 o                         
   2   8  10       4361.47       3968.50        54.49 o                         
   3   8  10       1219.70       1229.56        30.93 o                         
   4   8  10        133.69        122.88        20.08 o                         
   5   8  10        259.97        257.76        21.32 o                         
   6   8  10        100.60        108.20        20.96 o                         
   7   8  10       2210.03       2349.53        82.38 o                         
   8   8  10         60.86         28.40        25.91 o                         
  -8   9  10         70.52        111.34        17.36 o                         
  -7   9  10       2145.35       2184.64        46.44 o                         
  -6   9  10       4432.58       4142.31        71.67 o                         
  -5   9  10        115.94        125.26        20.72 o                         
  -4   9  10       1897.41       2027.02        57.65 o                         
  -3   9  10         30.79         23.33        14.60 o                         
  -2   9  10         71.61         48.07        12.03 o                         
  -1   9  10         35.86        114.76         9.14 o                         
   0   9  10         38.38         14.51         6.98 o                         
   1   9  10       3133.56       3207.72        45.72 o                         
   2   9  10       4751.07       4467.40        58.15 o                         
   3   9  10       1166.07       1110.78        33.81 o                         
   4   9  10       1791.02       1645.99        43.14 o                         
   5   9  10        105.30        169.82        19.33 o                         
   6   9  10       1199.68       1119.54        43.71 o                         
   7   9  10        202.25        243.19        51.39 o                         
   8   9  10          6.73          4.17        29.71 o                         
  -8  10  10       2029.39       1952.78        72.21 o                         
  -7  10  10         37.25         21.47        24.21 o                         
  -6  10  10       1778.58       1681.00        67.23 o                         
  -5  10  10        194.87        185.10        24.23 o                         
  -4  10  10       1976.33       1969.14        57.71 o                         
  -3  10  10         65.27        100.96        18.56 o                         
  -2  10  10         12.92         37.06        12.15 o                         
  -1  10  10       2155.80       2162.76        33.12 o                         
   0  10  10       2431.81       2526.20        48.16 o                         
   1  10  10       2747.75       2676.01        40.39 o                         
   2  10  10       1623.20       1670.31        30.74 o                         
   3  10  10        287.18        310.16        23.24 o                         
   4  10  10       2471.17       2497.52        82.21 o                         
   5  10  10         95.11        151.86        23.93 o                         
   6  10  10         98.13         82.87        22.76 o                         
   7  10  10        145.10        162.74        35.04 o                         
  -8  11  10        614.73        522.56        39.40 o                         
  -7  11  10         11.21         25.97        25.94 o                         
  -6  11  10         27.64         38.31        18.89 o                         
  -5  11  10       3862.09       3736.64        90.37 o                         
  -4  11  10       5960.67       5761.90       139.00 o                         
  -3  11  10        190.09        207.86        24.18 o                         
  -2  11  10       2387.84       2254.56        57.47 o                         
  -1  11  10        527.78        554.15        18.34 o                         
   0  11  10        811.14        741.88        19.52 o                         
   1  11  10         66.45         89.86        10.33 o                         
   2  11  10       4021.64       3908.40        56.46 o                         
   3  11  10       2022.86       1927.23        46.74 o                         
   4  11  10       6624.44       6532.43       111.79 o                         
   5  11  10        136.41        208.88        26.93 o                         
   6  11  10        731.27        771.37        44.64 o                         
   7  11  10        129.96        164.98        38.39 o                         
  -7  12  10        428.31        365.11        52.99 o                         
  -6  12  10       1128.48       1015.79        60.92 o                         
  -5  12  10        380.13        401.79        31.20 o                         
  -4  12  10       2063.74       2030.63        61.65 o                         
  -3  12  10          3.22         44.48        16.88 o                         
  -2  12  10       1772.05       1857.59        56.49 o                         
  -1  12  10          4.79          4.22         7.83 o                         
   0  12  10       5080.72       4899.31        63.89 o                         
   1  12  10         11.85         33.19         9.66 o                         
   2  12  10          1.31         14.13         8.66 o                         
   3  12  10       1826.27       1797.14        49.63 o                         
   4  12  10        243.27        276.76        22.24 o                         
   5  12  10        453.15        435.38        30.08 o                         
   6  12  10        317.27        329.69        27.85 o                         
   7  12  10       1318.04       1394.95        63.37 o                         
  -7  13  10          4.40         31.94        19.50 o                         
  -6  13  10         44.41         99.50        22.96 o                         
  -5  13  10        298.87        302.88        31.43 o                         
  -4  13  10       2033.61       2060.87        63.68 o                         
  -3  13  10       2249.05       2211.64        65.79 o                         
  -2  13  10       2407.33       2256.94        75.47 o                         
  -1  13  10       1028.82       1074.14        32.78 o                         
   0  13  10        587.22        682.88        22.20 o                         
   1  13  10        748.34        734.86        24.00 o                         
   2  13  10       5950.95       5865.31        83.15 o                         
   3  13  10        141.72        136.37        18.17 o                         
   4  13  10       2834.81       2935.99        69.74 o                         
   5  13  10       2124.43       1982.41        56.85 o                         
   6  13  10        546.53        640.64        40.24 o                         
  -6  14  10         58.15         76.45        23.11 o                         
  -5  14  10         47.43         54.66        20.10 o                         
  -4  14  10        312.54        324.82        36.22 o                         
  -3  14  10        367.41        371.30        32.51 o                         
  -2  14  10         47.69         74.32        20.37 o                         
  -1  14  10          4.65          2.04        17.05 o                         
   0  14  10         27.04         39.97        11.01 o                         
   1  14  10         10.76         10.92         9.98 o                         
   2  14  10        481.80        501.52        21.87 o                         
   3  14  10       1257.77       1214.80        39.28 o                         
   4  14  10        390.15        365.20        26.67 o                         
   5  14  10        652.63        592.11        32.81 o                         
   6  14  10        121.98        123.38        29.70 o                         
  -6  15  10        322.45        304.87        53.74 o                         
  -5  15  10        373.65        399.71        31.49 o                         
  -4  15  10        743.05        695.47        51.38 o                         
  -3  15  10         78.06         81.59        21.90 o                         
  -2  15  10       1478.73       1609.37        66.02 o                         
  -1  15  10         14.94         37.12        11.01 o                         
   0  15  10       1949.70       1978.53        58.52 o                         
   1  15  10       2859.12       2815.77        54.66 o                         
   2  15  10        154.77        151.87        17.01 o                         
   3  15  10        171.08        216.20        23.01 o                         
   4  15  10        294.64        310.95        25.15 o                         
   5  15  10        247.45        270.16        28.26 o                         
  -5  16  10        492.80        545.21        44.43 o                         
  -4  16  10       1976.00       1856.50        73.64 o                         
  -3  16  10        567.48        571.62        47.14 o                         
  -2  16  10        409.04        402.78        40.40 o                         
  -1  16  10         12.52          4.87        10.26 o                         
   0  16  10        841.96        892.56        29.16 o                         
   1  16  10        442.92        425.04        21.43 o                         
   2  16  10        677.30        681.37        26.09 o                         
   3  16  10        181.32        142.19        20.04 o                         
   4  16  10         18.90         -8.53        18.81 o                         
   5  16  10         21.87          2.92        19.80 o                         
  -4  17  10          3.69         -3.82        26.51 o                         
  -3  17  10          1.04         77.00        25.55 o                         
  -2  17  10        503.90        523.12        45.47 o                         
  -1  17  10        124.57        149.72        16.69 o                         
   0  17  10       5635.51       5875.42       112.37 o                         
   1  17  10        471.29        449.96        27.46 o                         
   2  17  10          0.17         -4.51        14.82 o                         
   3  17  10        106.62         70.26        19.58 o                         
   4  17  10        375.50        427.89        32.90 o                         
  -4  18  10       2488.17       2706.28       103.39 o                         
  -3  18  10          0.03         21.63        24.78 o                         
  -2  18  10        374.53        344.29        64.55 o                         
  -1  18  10       1192.49       1124.08        31.78 o                         
   0  18  10        158.97        131.84        19.24 o                         
   1  18  10       1112.61       1038.18        42.51 o                         
   2  18  10          0.18        -16.75        19.34 o                         
   3  18  10        574.23        579.97        44.58 o                         
  -2  19  10         50.35         81.54        37.39 o                         
  -1  19  10         39.60          4.93        21.19 o                         
   0  19  10       3486.19       3395.01        78.54 o                         
   1  19  10        172.11        219.55        43.61 o                         
   2  19  10         94.65         80.37        25.20 o                         
  -9   0  11        350.29        384.49        48.22 o                         
  -7   0  11       2226.81       2201.77        86.87 o                         
  -5   0  11         75.54        136.10        16.09 o                         
  -3   0  11      11091.62      10063.47       145.59 o                         
  -1   0  11       1411.37       1464.47        31.99 o                         
   1   0  11        174.53        114.34        11.62 o                         
   3   0  11       1155.56       1186.64        34.06 o                         
   5   0  11        397.25        382.37        31.33 o                         
   7   0  11        287.99        367.80        31.70 o                         
   9   0  11       1688.46       1418.18        94.43 o                         
  -9   1  11        552.59        429.22        39.55 o                         
  -8   1  11         92.82         74.25        20.93 o                         
  -7   1  11        465.54        475.87        32.60 o                         
  -6   1  11        215.13        209.92        16.45 o                         
  -5   1  11       5870.95       5935.37        78.89 o                         
  -4   1  11        529.20        594.38        17.22 o                         
  -3   1  11      17983.02      18514.17       179.96 o                         
  -2   1  11        918.95        868.58        17.54 o                         
  -1   1  11        960.06       1315.15        22.43 o                         
   0   1  11       2791.36       3111.89        39.51 o                         
   1   1  11       1186.17       1166.05        20.49 o                         
   2   1  11       1207.81       1145.51        22.06 o                         
   3   1  11        284.02        235.76        12.58 o                         
   4   1  11       2752.14       2580.58        40.59 o                         
   5   1  11       8989.23       8642.74       127.81 o                         
   6   1  11        668.79        682.90        31.41 o                         
   7   1  11        450.04        414.71        28.27 o                         
   8   1  11          0.90         16.63        23.62 o                         
   9   1  11        195.79         68.70        25.02 o                         
  -9   2  11         23.44        -18.50        28.10 o                         
  -8   2  11        180.17        204.16        25.45 o                         
  -7   2  11        689.22        694.51        38.37 o                         
  -6   2  11       4018.46       4093.43        72.97 o                         
  -5   2  11         96.30         94.05        10.30 o                         
  -4   2  11       1610.86       1715.70        29.59 o                         
  -3   2  11        174.44        102.26         8.21 o                         
  -2   2  11      21414.92      22038.90       227.14 o                         
  -1   2  11      10011.62      10241.59       110.03 o                         
   0   2  11        270.09        292.29        11.02 o                         
   1   2  11         17.72         30.40         6.50 o                         
   2   2  11       1219.94       1441.89        25.39 o                         
   3   2  11        409.02        461.69        16.13 o                         
   4   2  11        266.02        296.68        17.15 o                         
   5   2  11       1897.42       1738.33        38.17 o                         
   6   2  11        126.03        146.82        19.42 o                         
   7   2  11       1457.22       1394.43        43.88 o                         
   8   2  11       1312.91       1342.08        49.65 o                         
   9   2  11        347.11        317.85        33.76 o                         
  -9   3  11        574.23        465.10        39.74 o                         
  -8   3  11        512.69        517.16        36.76 o                         
  -7   3  11         36.53         45.72        13.08 o                         
  -6   3  11       2415.06       2290.91        45.87 o                         
  -5   3  11       7485.69       7042.93        83.42 o                         
  -4   3  11         27.42         26.34         7.88 o                         
  -3   3  11       6553.17       6761.97        78.69 o                         
  -2   3  11        801.42        759.13        16.05 o                         
  -1   3  11        428.18        443.90        12.50 o                         
   0   3  11      11640.47      11769.40       125.62 o                         
   1   3  11       2379.25       2402.24        35.74 o                         
   2   3  11       9080.38       8525.37        96.22 o                         
   3   3  11       2665.20       2653.95        39.09 o                         
   4   3  11       8790.37       8845.08       104.19 o                         
   5   3  11       1833.31       1929.45        40.34 o                         
   6   3  11          1.73          5.86        13.17 o                         
   7   3  11        388.30        410.40        27.05 o                         
   8   3  11        464.13        421.88        32.61 o                         
   9   3  11         11.77        -28.31        28.31 o                         
  -9   4  11         12.21          7.69        19.86 o                         
  -8   4  11        370.40        370.95        30.72 o                         
  -7   4  11        196.82        232.05        16.86 o                         
  -6   4  11       3165.88       3180.24        57.06 o                         
  -5   4  11        756.65        790.15        23.21 o                         
  -4   4  11       2780.68       2673.09        38.26 o                         
  -3   4  11       6316.91       6603.23        80.94 o                         
  -2   4  11       6905.84       6800.73        77.41 o                         
  -1   4  11      16635.95      16958.44       176.99 o                         
   0   4  11        621.81        595.14        14.59 o                         
   1   4  11        900.05        941.55        19.51 o                         
   2   4  11       3391.75       3564.65        47.11 o                         
   3   4  11       5301.19       5466.56        67.73 o                         
   4   4  11        915.37        973.05        22.11 o                         
   5   4  11       1199.48       1182.63        32.02 o                         
   6   4  11        907.11        831.04        30.78 o                         
   7   4  11        799.58        724.45        32.10 o                         
   8   4  11        612.86        853.48        35.43 o                         
   9   4  11        291.56        360.01        44.07 o                         
  -9   5  11         28.05          2.20        21.02 o                         
  -8   5  11        776.56        771.35        42.12 o                         
  -7   5  11         73.61         84.36        14.35 o                         
  -6   5  11        473.76        463.85        21.06 o                         
  -5   5  11       2639.67       2569.76        46.28 o                         
  -4   5  11        825.51        792.35        18.82 o                         
  -3   5  11        328.54        342.86        11.31 o                         
  -2   5  11          9.58         18.35         5.25 o                         
  -1   5  11        500.71        527.05        13.83 o                         
   0   5  11       3547.27       3225.93        42.15 o                         
   1   5  11       9700.64       9490.19       110.21 o                         
   2   5  11       1478.34       1633.50        27.42 o                         
   3   5  11         40.50         25.99         6.81 o                         
   4   5  11       2756.42       2831.24        45.62 o                         
   5   5  11        178.06        162.94        18.25 o                         
   6   5  11          5.07         28.55        11.43 o                         
   7   5  11       3087.94       3059.37        73.92 o                         
   8   5  11        377.18        345.45        31.56 o                         
  -9   6  11        171.55        117.25        24.38 o                         
  -8   6  11        106.45        138.72        17.09 o                         
  -7   6  11       4360.32       4484.03        75.72 o                         
  -6   6  11       2557.69       2392.89        44.85 o                         
  -5   6  11       1359.65       1259.48        27.63 o                         
  -4   6  11        948.82        952.72        22.77 o                         
  -3   6  11      10221.43       9787.53       121.28 o                         
  -2   6  11       3816.47       3619.90        51.92 o                         
  -1   6  11       3887.79       4332.63        53.28 o                         
   0   6  11       3659.12       3427.09        44.80 o                         
   1   6  11       5485.65       5855.94        69.95 o                         
   2   6  11       6110.34       6161.66        73.82 o                         
   3   6  11        621.74        655.18        15.77 o                         
   4   6  11        474.38        495.49        26.98 o                         
   5   6  11       4424.59       3898.96        93.78 o                         
   6   6  11       2218.48       2374.00        80.92 o                         
   7   6  11          3.33         46.54        20.83 o                         
   8   6  11        607.14        685.74        54.26 o                         
  -9   7  11       1480.66       1372.13        85.14 o                         
  -8   7  11       2281.64       2305.64        85.09 o                         
  -7   7  11         29.12         58.70        11.32 o                         
  -6   7  11         87.16         91.93        11.34 o                         
  -5   7  11        695.33        747.81        24.05 o                         
  -4   7  11        626.71        630.51        19.85 o                         
  -3   7  11         92.80        107.38         7.34 o                         
  -2   7  11        127.69         72.69         7.29 o                         
  -1   7  11        197.30        198.56         9.55 o                         
   0   7  11       6693.23       6831.71        79.54 o                         
   1   7  11       5742.69       5369.28        63.19 o                         
   2   7  11         14.38         22.10         6.73 o                         
   3   7  11         23.61         37.57        11.35 o                         
   4   7  11        747.44        697.14        29.78 o                         
   5   7  11       3563.44       3317.80        76.95 o                         
   6   7  11        921.76        932.35        48.83 o                         
   7   7  11       1359.48       1310.05        70.05 o                         
   8   7  11          6.20        -15.42        37.23 o                         
  -8   8  11         38.11         21.96        15.77 o                         
  -7   8  11       1199.61       1133.08        31.34 o                         
  -6   8  11        371.12        369.71        17.32 o                         
  -5   8  11        442.79        493.94        17.21 o                         
  -4   8  11          4.40          3.14        12.71 o                         
  -3   8  11        253.53        265.73        18.45 o                         
  -2   8  11        864.79        829.18        21.26 o                         
  -1   8  11        418.17        464.25        14.81 o                         
   0   8  11       6286.23       5969.59        71.91 o                         
   1   8  11       4172.82       4467.07        57.37 o                         
   2   8  11       3050.05       3071.15        43.66 o                         
   3   8  11       3233.28       3028.06        68.01 o                         
   4   8  11          2.81        -11.75        11.75 o                         
   5   8  11       3624.46       3544.64        83.28 o                         
   6   8  11       2891.37       3111.77        86.99 o                         
   7   8  11        239.00        273.29        34.17 o                         
   8   8  11         19.07         40.99        25.20 o                         
  -8   9  11       1613.80       1486.13        36.31 o                         
  -7   9  11         19.65         21.77        21.22 o                         
  -6   9  11        140.99        148.50        23.17 o                         
  -5   9  11        710.54        792.46        40.03 o                         
  -4   9  11         34.28         22.12        15.13 o                         
  -3   9  11        466.87        536.32        31.81 o                         
  -2   9  11       3724.86       3277.81        61.15 o                         
  -1   9  11       1447.09       1340.51        25.33 o                         
   0   9  11       2380.32       2353.42        36.14 o                         
   1   9  11       4020.32       4083.40        57.96 o                         
   2   9  11        466.77        432.84        16.15 o                         
   3   9  11        592.01        605.13        25.99 o                         
   4   9  11       1519.81       1707.56        45.61 o                         
   5   9  11        222.88        291.69        25.00 o                         
   6   9  11          3.75          9.23        20.23 o                         
   7   9  11        589.12        580.84        44.57 o                         
   8   9  11         35.79        -19.71        28.06 o                         
  -8  10  11        129.96        172.38        31.34 o                         
  -7  10  11          2.15         -0.02        17.46 o                         
  -6  10  11        699.94        654.38        37.81 o                         
  -5  10  11       1652.74       1582.24        53.27 o                         
  -4  10  11          8.32         45.31        21.25 o                         
  -3  10  11         61.73         68.74        19.96 o                         
  -2  10  11        125.17        100.97        14.74 o                         
  -1  10  11       1489.52       1278.01        24.36 o                         
   0  10  11       2477.12       2436.36        37.54 o                         
   1  10  11       3123.35       2897.06        43.49 o                         
   2  10  11         15.61         38.31         9.59 o                         
   3  10  11       7703.55       7144.36       152.13 o                         
   4  10  11        224.04        188.43        23.52 o                         
   5  10  11        257.47        313.06        26.69 o                         
   6  10  11        703.83        742.19        45.49 o                         
   7  10  11         19.73         26.31        32.76 o                         
  -8  11  11         50.90         42.62        29.74 o                         
  -7  11  11        165.58        148.66        33.28 o                         
  -6  11  11        265.11        284.18        27.74 o                         
  -5  11  11       1990.40       1969.19        61.44 o                         
  -4  11  11        207.00        233.08        26.21 o                         
  -3  11  11        237.10        158.87        25.35 o                         
  -2  11  11       1233.22       1214.66        45.66 o                         
  -1  11  11       2598.81       2553.84        42.14 o                         
   0  11  11       2042.98       2011.31        35.23 o                         
   1  11  11        164.00        160.32        12.42 o                         
   2  11  11        275.21        337.68        16.71 o                         
   3  11  11         50.41         40.02        15.26 o                         
   4  11  11       1547.52       1637.27        46.79 o                         
   5  11  11        376.17        460.52        31.25 o                         
   6  11  11        268.59        301.82        27.88 o                         
   7  11  11         40.43         -7.78        20.63 o                         
  -7  12  11         20.46         -9.83        23.56 o                         
  -6  12  11        528.46        525.13        58.17 o                         
  -5  12  11       1332.93       1135.72        47.34 o                         
  -4  12  11        154.44        184.62        24.03 o                         
  -3  12  11       1173.95       1071.17        52.07 o                         
  -2  12  11         12.75         32.48        17.53 o                         
  -1  12  11        346.67        339.41        15.49 o                         
   0  12  11       1092.90       1173.67        26.32 o                         
   1  12  11       5375.33       5233.53        75.15 o                         
   2  12  11       3865.07       3781.16        56.01 o                         
   3  12  11       1771.09       1841.23        47.01 o                         
   4  12  11        360.77        338.58        26.10 o                         
   5  12  11         30.14         41.02        19.76 o                         
   6  12  11        575.10        568.18        35.37 o                         
   7  12  11        260.46        166.96        29.74 o                         
  -7  13  11         65.46         42.78        35.51 o                         
  -6  13  11        642.15        630.76        65.21 o                         
  -5  13  11        402.72        368.89        36.57 o                         
  -4  13  11        103.44        101.05        26.07 o                         
  -3  13  11        307.43        274.69        27.18 o                         
  -2  13  11       2338.95       2300.69       117.42 o                         
  -1  13  11        319.63        291.10        17.27 o                         
   0  13  11        163.22        168.67        15.13 o                         
   1  13  11         86.16         89.23        13.19 o                         
   2  13  11         56.59         96.59        13.58 o                         
   3  13  11        982.05        918.40        35.55 o                         
   4  13  11        141.79        196.14        22.32 o                         
   5  13  11        931.92        999.56        71.79 o                         
   6  13  11        110.24         87.97        29.53 o                         
  -6  14  11          4.06         20.17        27.19 o                         
  -5  14  11        852.32        830.37        43.89 o                         
  -4  14  11        252.00        223.32        27.12 o                         
  -3  14  11        335.64        299.24        30.34 o                         
  -2  14  11       2247.76       2232.04        76.73 o                         
  -1  14  11        471.43        529.85        29.77 o                         
   0  14  11        419.90        510.99        20.67 o                         
   1  14  11       1665.64       1507.88        33.82 o                         
   2  14  11       2409.35       2515.70        55.81 o                         
   3  14  11        215.00        256.37        28.59 o                         
   4  14  11        472.97        506.47        32.12 o                         
   5  14  11        274.24        312.99        31.76 o                         
   6  14  11        894.23        796.00        46.96 o                         
  -6  15  11        154.57        278.34        49.39 o                         
  -5  15  11        951.76       1057.90        52.89 o                         
  -4  15  11       1343.26       1286.40        90.57 o                         
  -3  15  11         62.54         51.50        32.01 o                         
  -2  15  11       2566.53       2366.04        80.62 o                         
  -1  15  11       2429.19       2442.77        50.08 o                         
   0  15  11         75.33        118.55        14.03 o                         
   1  15  11        148.97        210.94        18.24 o                         
   2  15  11        391.79        371.22        20.14 o                         
   3  15  11         25.82         27.14        18.47 o                         
   4  15  11        284.23        236.32        28.78 o                         
   5  15  11        488.01        454.79        35.66 o                         
  -5  16  11        120.39         58.48        26.10 o                         
  -4  16  11          4.63         13.84        19.81 o                         
  -3  16  11        505.08        566.22        47.51 o                         
  -2  16  11        301.96        264.40        34.97 o                         
  -1  16  11       2014.94       1939.78        43.09 o                         
   0  16  11        130.30        184.76        19.89 o                         
   1  16  11         34.03         35.74        13.37 o                         
   2  16  11        134.89        172.62        18.84 o                         
   3  16  11        161.13        181.76        26.92 o                         
   4  16  11         22.15         23.44        17.35 o                         
   5  16  11       3440.60       3720.50       115.70 o                         
  -4  17  11          3.54        -21.11        23.98 o                         
  -3  17  11        337.13        348.49        67.81 o                         
  -2  17  11        247.58        267.87        58.05 o                         
  -1  17  11       1761.17       1855.14        70.42 o                         
   0  17  11        386.96        427.27        23.17 o                         
   1  17  11        132.44        156.72        20.76 o                         
   2  17  11         86.50        123.13        16.46 o                         
   3  17  11         81.32        170.85        32.06 o                         
   4  17  11         17.81        -21.28        21.28 o                         
  -3  18  11          7.73        -16.65        24.92 o                         
  -2  18  11        147.25        235.34        35.29 o                         
  -1  18  11       2407.45       2442.09        64.69 o                         
   0  18  11        223.14        211.80        19.83 o                         
   1  18  11        210.18        244.06        37.66 o                         
   2  18  11        587.27        549.34        38.51 o                         
   3  18  11       1616.81       1789.15        62.19 o                         
  -2  19  11         49.16         80.06        31.89 o                         
  -1  19  11         49.33         77.74        30.40 o                         
   0  19  11        734.48        694.02        36.81 o                         
   1  19  11         19.83         -8.64        25.21 o                         
  -8   0  12       4602.64       4286.70       141.69 o                         
  -6   0  12         33.20         38.43        13.70 o                         
  -4   0  12       2284.02       2435.30        53.28 o                         
  -2   0  12       5882.96       6645.17       107.76 o                         
   0   0  12          9.68        184.51        13.22 o                         
   2   0  12       2361.35       2188.64        60.58 o                         
   4   0  12      16702.97      16459.35       331.03 o                         
   6   0  12        100.99        149.78        30.86 o                         
   8   0  12         53.39         78.92        29.36 o                         
  -9   1  12        210.49        178.53        29.35 o                         
  -8   1  12        381.50        371.88        32.03 o                         
  -7   1  12        803.85        759.17        38.79 o                         
  -6   1  12       1258.88       1188.08        32.71 o                         
  -5   1  12         98.06        112.97        10.80 o                         
  -4   1  12      23221.53      23599.09       247.62 o                         
  -3   1  12        342.71        536.10        15.87 o                         
  -2   1  12       1897.76       1822.98        28.08 o                         
  -1   1  12       1360.44       1575.62        24.60 o                         
   0   1  12       1455.74       1568.69        27.90 o                         
   1   1  12          2.14         14.58         6.41 o                         
   2   1  12       5591.75       5735.23        69.17 o                         
   3   1  12        161.11        176.61        11.69 o                         
   4   1  12       1942.19       1958.33        36.38 o                         
   5   1  12        270.78        297.28        20.51 o                         
   6   1  12        227.96        207.77        19.40 o                         
   7   1  12        278.96        307.91        23.49 o                         
   8   1  12       3163.84       3008.73        86.63 o                         
   9   1  12          8.75         11.37        23.77 o                         
  -9   2  12          4.05        -19.76        19.76 o                         
  -8   2  12       1619.44       1475.69        52.25 o                         
  -7   2  12        305.71        295.43        26.89 o                         
  -6   2  12       1177.07       1281.26        35.47 o                         
  -5   2  12        148.54        131.46        10.88 o                         
  -4   2  12        321.22        311.56        14.81 o                         
  -3   2  12       6749.53       7060.68        78.97 o                         
  -2   2  12       1140.14       1227.11        22.84 o                         
  -1   2  12      18784.09      19703.92       213.14 o                         
   0   2  12        525.83        549.58        14.00 o                         
   1   2  12      11166.46      11968.63       128.95 o                         
   2   2  12      10370.86      10815.81       119.28 o                         
   3   2  12       4431.98       4437.64        58.12 o                         
   4   2  12      14342.28      14013.33       155.86 o                         
   5   2  12         36.68         21.34        12.08 o                         
   6   2  12         92.12         88.43        17.25 o                         
   7   2  12       1791.42       1888.24        56.62 o                         
   8   2  12        261.61        256.74        28.45 o                         
   9   2  12        176.80         43.32        32.43 o                         
  -9   3  12        247.84        219.04        28.65 o                         
  -8   3  12        134.30        135.74        22.01 o                         
  -7   3  12       1631.15       1664.52        39.42 o                         
  -6   3  12       1875.38       1916.84        41.90 o                         
  -5   3  12         17.70         38.00         8.21 o                         
  -4   3  12        125.47         51.05         8.14 o                         
  -3   3  12       6183.16       5773.33        69.92 o                         
  -2   3  12      11836.50      12143.74       130.68 o                         
  -1   3  12      10451.16      10510.82       113.77 o                         
   0   3  12       3924.80       4808.00        57.66 o                         
   1   3  12       9612.02       9781.68       107.79 o                         
   2   3  12       1631.45       1943.89        31.26 o                         
   3   3  12       1118.31       1220.36        24.55 o                         
   4   3  12        236.01        276.72        14.86 o                         
   5   3  12        221.59        237.28        16.77 o                         
   6   3  12       2969.85       2841.03        61.82 o                         
   7   3  12         93.57        102.60        17.51 o                         
   8   3  12        122.61        150.71        23.36 o                         
   9   3  12          0.02        -19.08        26.61 o                         
  -9   4  12        218.65        154.27        26.45 o                         
  -8   4  12          5.48        -10.92        16.51 o                         
  -7   4  12       1851.14       1920.43        65.35 o                         
  -6   4  12        834.76        732.41        25.47 o                         
  -5   4  12        316.24        356.70        19.77 o                         
  -4   4  12        463.11        402.99        14.99 o                         
  -3   4  12        915.84        934.20        18.55 o                         
  -2   4  12       6151.72       6975.20        91.46 o                         
  -1   4  12      16219.09      15599.63       168.24 o                         
   0   4  12       4726.65       4849.25        58.62 o                         
   1   4  12       5963.03       5987.66        70.71 o                         
   2   4  12       2460.08       2334.56        35.12 o                         
   3   4  12       6881.02       6581.23        82.86 o                         
   4   4  12       1185.15       1300.23        28.12 o                         
   5   4  12        119.61        144.82        14.46 o                         
   6   4  12       1507.09       1619.15        42.67 o                         
   7   4  12       3983.39       4082.85        81.27 o                         
   8   4  12        296.09        341.39        26.51 o                         
  -9   5  12       1694.19       1616.51        61.43 o                         
  -8   5  12         92.33        111.42        23.09 o                         
  -7   5  12        839.76        740.93        27.00 o                         
  -6   5  12       3537.55       3394.93        58.20 o                         
  -5   5  12         36.48         24.11         9.18 o                         
  -4   5  12       5541.92       5646.88        67.43 o                         
  -3   5  12       2053.61       1932.04        31.86 o                         
  -2   5  12       5382.51       5278.49        62.88 o                         
  -1   5  12       7264.85       7418.27        88.24 o                         
   0   5  12       3754.80       3575.41        46.35 o                         
   1   5  12       5988.27       6245.47        73.79 o                         
   2   5  12         39.79         17.64         7.17 o                         
   3   5  12        390.27        396.54        19.05 o                         
   4   5  12         15.40         17.90         8.62 o                         
   5   5  12       1316.76       1420.30        35.09 o                         
   6   5  12       2417.21       2273.37        50.12 o                         
   7   5  12          1.96         31.14        15.96 o                         
   8   5  12         21.99          8.51        13.76 o                         
  -9   6  12          2.08        -19.15        19.15 o                         
  -8   6  12        610.94        661.02        31.86 o                         
  -7   6  12       1483.02       1605.08        40.36 o                         
  -6   6  12       1543.62       1561.10        48.71 o                         
  -5   6  12        433.80        436.49        17.05 o                         
  -4   6  12       2077.73       2216.33        36.19 o                         
  -3   6  12       2578.41       2280.53        31.61 o                         
  -2   6  12          6.94          9.03         4.60 o                         
  -1   6  12      10603.41       9972.58       115.06 o                         
   0   6  12       8588.79       8056.26        91.43 o                         
   1   6  12        109.78        132.66        10.09 o                         
   2   6  12        629.18        726.88        22.15 o                         
   3   6  12        153.36        204.09        10.73 o                         
   4   6  12       2278.92       2183.55        52.56 o                         
   5   6  12        102.13        111.32        18.73 o                         
   6   6  12       2549.88       2544.03        76.32 o                         
   7   6  12        974.91        980.57        52.95 o                         
   8   6  12        956.04        804.07        68.52 o                         
  -9   7  12        849.24        925.99        45.22 o                         
  -8   7  12        790.55        817.75        39.70 o                         
  -7   7  12        475.58        415.09        21.03 o                         
  -6   7  12         28.42         48.00        10.49 o                         
  -5   7  12         24.04         35.48         9.81 o                         
  -4   7  12        268.72        227.89        14.21 o                         
  -3   7  12          1.47          2.05         5.39 o                         
  -2   7  12        307.99        413.31        15.23 o                         
  -1   7  12       3344.25       3552.32        54.61 o                         
   0   7  12      21931.85      22129.37       256.26 o                         
   1   7  12        144.81        124.32         9.97 o                         
   2   7  12          0.91         14.07         6.60 o                         
   3   7  12       3441.43       3532.11        67.00 o                         
   4   7  12         66.61         79.84        16.80 o                         
   5   7  12       2138.93       2006.16        56.28 o                         
   6   7  12         71.55         74.29        24.50 o                         
   7   7  12        107.76        111.87        28.04 o                         
   8   7  12          5.38        -17.50        24.15 o                         
  -8   8  12        124.01        117.30        14.45 o                         
  -7   8  12          6.80         20.52        10.26 o                         
  -6   8  12        147.86        159.91        12.84 o                         
  -5   8  12        707.28        811.50        56.56 o                         
  -4   8  12        309.20        296.65        26.25 o                         
  -3   8  12        545.48        482.52        25.09 o                         
  -2   8  12       1691.88       1758.78        31.31 o                         
  -1   8  12       6049.55       6379.90        85.97 o                         
   0   8  12        677.38        577.63        16.39 o                         
   1   8  12       4575.35       4835.88        64.49 o                         
   2   8  12        271.29        248.82        12.77 o                         
   3   8  12       5629.43       5693.12        89.51 o                         
   4   8  12        686.28        708.02        31.68 o                         
   5   8  12        129.78        142.92        20.86 o                         
   6   8  12        105.67        117.42        26.16 o                         
   7   8  12          6.67          0.31        31.14 o                         
   8   8  12        367.77        356.07        42.76 o                         
  -8   9  12        320.72        328.89        19.47 o                         
  -7   9  12        165.15        140.46        14.45 o                         
  -6   9  12        235.67        213.40        26.90 o                         
  -5   9  12        280.68        313.03        27.86 o                         
  -4   9  12         40.82         54.75        17.26 o                         
  -3   9  12        811.47       1080.83        41.83 o                         
  -2   9  12       1336.23       1327.74        26.00 o                         
  -1   9  12        811.52        821.93        22.52 o                         
   0   9  12       2175.40       2280.22        35.66 o                         
   1   9  12       1799.79       1724.47        31.65 o                         
   2   9  12       1151.29       1092.11        25.69 o                         
   3   9  12       2193.51       2315.00        56.72 o                         
   4   9  12        221.00        202.14        21.45 o                         
   5   9  12       3589.49       3674.29        83.29 o                         
   6   9  12        463.69        475.70        39.49 o                         
   7   9  12        104.96         75.52        42.30 o                         
   8   9  12         34.95         35.92        25.51 o                         
  -8  10  12        499.76        432.92        45.08 o                         
  -7  10  12        472.56        474.62        36.55 o                         
  -6  10  12       2602.10       2433.92        71.27 o                         
  -5  10  12        309.20        345.97        33.52 o                         
  -4  10  12        780.61        778.36        39.16 o                         
  -3  10  12       2179.47       2142.20        60.72 o                         
  -2  10  12       4087.36       3854.61        75.33 o                         
  -1  10  12          8.35         16.56         6.60 o                         
   0  10  12          4.01         -1.47         7.54 o                         
   1  10  12       1875.70       1844.16        34.43 o                         
   2  10  12        505.84        468.21        19.18 o                         
   3  10  12       1553.73       1585.80        43.70 o                         
   4  10  12         66.97         34.20        15.17 o                         
   5  10  12       3804.74       3715.03        85.51 o                         
   6  10  12        726.12        771.72        46.16 o                         
   7  10  12        631.96        627.16        56.31 o                         
  -8  11  12         45.99        -29.89        29.89 o                         
  -7  11  12         58.02         49.25        24.09 o                         
  -6  11  12       1159.49       1133.16        74.94 o                         
  -5  11  12         20.71         37.31        19.46 o                         
  -4  11  12        130.24        180.68        24.06 o                         
  -3  11  12       3231.02       3073.53        90.30 o                         
  -2  11  12       7101.82       7059.87       140.71 o                         
  -1  11  12          1.38         -0.50         7.82 o                         
   0  11  12        158.06        215.00        13.71 o                         
   1  11  12         44.68         65.75        10.12 o                         
   2  11  12       8285.75       7956.00       104.70 o                         
   3  11  12        226.46        183.30        19.33 o                         
   4  11  12          1.47         -2.15        14.45 o                         
   5  11  12        442.44        445.82        39.49 o                         
   6  11  12       2666.30       2591.45        79.54 o                         
   7  11  12         66.95         33.05        39.80 o                         
  -7  12  12        109.99        129.75        27.68 o                         
  -6  12  12         94.40        198.11        31.17 o                         
  -5  12  12        217.24        201.17        34.21 o                         
  -4  12  12        262.40        228.22        30.40 o                         
  -3  12  12         44.87         87.11        20.91 o                         
  -2  12  12       4134.98       4001.72        95.86 o                         
  -1  12  12       1687.22       1632.11        31.16 o                         
   0  12  12         48.50         56.31        10.60 o                         
   1  12  12          2.00         36.46        10.13 o                         
   2  12  12        404.97        518.24        21.00 o                         
   3  12  12        673.47        771.62        40.94 o                         
   4  12  12         37.81         70.97        18.04 o                         
   5  12  12        324.05        318.30        34.99 o                         
   6  12  12         69.92        189.72        27.87 o                         
   7  12  12        400.02        443.66        39.07 o                         
  -7  13  12         55.23         56.30        24.96 o                         
  -6  13  12        470.72        406.20        33.19 o                         
  -5  13  12          0.59         37.98        23.16 o                         
  -4  13  12          0.78        -14.06        17.03 o                         
  -3  13  12        764.49        765.93        45.11 o                         
  -2  13  12        211.49        243.24        27.80 o                         
  -1  13  12          6.61         12.46         9.15 o                         
   0  13  12        797.91        719.40        21.42 o                         
   1  13  12       1880.69       1788.24        39.44 o                         
   2  13  12       1771.75       1765.27        40.05 o                         
   3  13  12        422.31        459.89        29.87 o                         
   4  13  12        119.60        177.60        25.60 o                         
   5  13  12       4092.45       4020.74       136.55 o                         
   6  13  12         28.42         10.27        19.36 o                         
  -6  14  12        207.61        260.17        35.65 o                         
  -5  14  12       2810.39       2633.50       118.16 o                         
  -4  14  12          4.75        -24.03        24.03 o                         
  -3  14  12       2799.68       2819.97        80.57 o                         
  -2  14  12          0.43         22.35        22.36 o                         
  -1  14  12       5056.08       4907.92        83.38 o                         
   0  14  12          1.86          6.85         9.73 o                         
   1  14  12       2384.09       2522.10        46.07 o                         
   2  14  12         14.90         35.86        12.36 o                         
   3  14  12         14.48         34.30        15.76 o                         
   4  14  12        303.89        293.52        27.60 o                         
   5  14  12        120.36         87.49        21.84 o                         
   6  14  12        127.48        174.14        35.48 o                         
  -6  15  12          2.45         20.47        21.27 o                         
  -5  15  12         47.41         55.20        28.56 o                         
  -4  15  12        154.21         91.56        30.48 o                         
  -3  15  12         72.98        122.61        28.01 o                         
  -2  15  12         48.85         49.75        24.71 o                         
  -1  15  12         18.75         32.27        12.77 o                         
   0  15  12        240.53        222.87        17.27 o                         
   1  15  12       2351.76       2312.75        51.62 o                         
   2  15  12        266.76        356.09        25.28 o                         
   3  15  12        469.45        586.39        34.43 o                         
   4  15  12        265.31        279.59        25.93 o                         
   5  15  12       1505.20       1631.37        67.28 o                         
  -5  16  12         61.03         23.62        33.67 o                         
  -4  16  12        271.11        339.13        39.05 o                         
  -3  16  12        572.53        665.89        58.35 o                         
  -2  16  12       2155.94       2032.11        76.50 o                         
  -1  16  12        349.28        346.70        34.58 o                         
   0  16  12         26.68          3.02        11.56 o                         
   1  16  12          1.63          3.83        11.97 o                         
   2  16  12        248.96        257.17        28.12 o                         
   3  16  12         22.63          5.94        16.10 o                         
   4  16  12         13.81         11.55        23.67 o                         
   5  16  12        588.86        562.03        46.32 o                         
  -4  17  12          0.43         25.47        25.34 o                         
  -3  17  12         50.22         37.75        29.75 o                         
  -2  17  12         53.27         59.56        27.75 o                         
  -1  17  12        184.29        147.32        27.48 o                         
   0  17  12        311.77        389.85        22.74 o                         
   1  17  12        962.77        877.47        36.54 o                         
   2  17  12       1715.95       1798.61        44.57 o                         
   3  17  12        491.95        583.93        50.04 o                         
   4  17  12        239.62        235.14        32.19 o                         
  -3  18  12         46.82         27.88        27.41 o                         
  -2  18  12        493.84        502.13        51.94 o                         
  -1  18  12         65.97         61.68        20.24 o                         
   0  18  12        166.07        158.26        24.83 o                         
   1  18  12        802.92        862.28        41.84 o                         
   2  18  12        543.16        546.06        32.94 o                         
   3  18  12         41.30         50.72        23.05 o                         
  -2  19  12        467.78        463.93        46.62 o                         
  -1  19  12       1584.60       1836.47        85.39 o                         
   0  19  12         93.71         22.33        23.64 o                         
   1  19  12         35.25         -4.85        19.18 o                         
  -9   0  13        142.89        146.43        35.64 o                         
  -7   0  13        218.57        194.51        34.03 o                         
  -5   0  13      22330.90      21996.14       333.33 o                         
  -3   0  13          3.74          3.16         9.56 o                         
  -1   0  13      10493.07      10459.81       160.69 o                         
   1   0  13         18.09         10.18         8.79 o                         
   3   0  13      55569.50      56054.00       801.02 o                         
   5   0  13         72.23         73.99        19.36 o                         
   7   0  13        871.78        868.54        63.38 o                         
   9   0  13         13.44          8.98        35.66 o                         
  -9   1  13        767.54        808.25        51.87 o                         
  -8   1  13       2337.96       2326.98        67.03 o                         
  -7   1  13       1017.52        971.82        38.22 o                         
  -6   1  13        431.57        493.76        23.04 o                         
  -5   1  13       2938.89       2846.32        44.44 o                         
  -4   1  13        263.34        316.38        14.67 o                         
  -3   1  13        134.01        142.52        10.37 o                         
  -2   1  13        387.50        562.77        15.39 o                         
  -1   1  13        322.40        357.36        12.76 o                         
   0   1  13          0.87         11.33         6.38 o                         
   1   1  13       4629.46       4673.95        57.64 o                         
   2   1  13          1.83         21.82         7.52 o                         
   3   1  13       1127.34        891.55        21.48 o                         
   4   1  13       2314.98       2282.60        38.79 o                         
   5   1  13        150.10        176.05        18.44 o                         
   6   1  13        607.21        667.33        30.40 o                         
   7   1  13        909.23        791.65        45.95 o                         
   8   1  13        307.92        314.50        31.28 o                         
   9   1  13        204.71        317.42        34.57 o                         
  -9   2  13          9.47        -14.58        20.15 o                         
  -8   2  13        110.54        100.30        21.78 o                         
  -7   2  13        265.62        275.84        23.28 o                         
  -6   2  13        501.05        567.38        26.10 o                         
  -5   2  13       6219.79       6224.27        82.25 o                         
  -4   2  13        976.71        831.50        20.07 o                         
  -3   2  13         13.94         21.36         7.54 o                         
  -2   2  13       7960.61       7807.28        88.49 o                         
  -1   2  13        186.86        186.93        10.05 o                         
   0   2  13       1931.18       2040.45        30.39 o                         
   1   2  13        626.48        607.98        15.89 o                         
   2   2  13       3666.29       3735.54        49.97 o                         
   3   2  13       5517.48       5365.50        71.44 o                         
   4   2  13       2654.58       2552.10        41.41 o                         
   5   2  13       5142.40       4784.08        99.11 o                         
   6   2  13       2667.01       2365.91        56.46 o                         
   7   2  13         25.55         36.01        16.53 o                         
   8   2  13         34.60         53.27        21.33 o                         
  -9   3  13         22.38        -12.05        17.73 o                         
  -8   3  13       2658.61       2650.84        71.97 o                         
  -7   3  13          7.51         34.44        13.06 o                         
  -6   3  13          7.51         -9.66        10.97 o                         
  -5   3  13       2282.98       2383.64        44.76 o                         
  -4   3  13        588.45        603.83        17.87 o                         
  -3   3  13        531.60        458.17        14.92 o                         
  -2   3  13       1771.65       2018.80        30.51 o                         
  -1   3  13         49.58         46.97         8.07 o                         
   0   3  13       7739.27       7960.44        89.61 o                         
   1   3  13       1832.11       2105.89        32.07 o                         
   2   3  13      12412.84      11760.35       129.61 o                         
   3   3  13       7265.90       7510.69        89.99 o                         
   4   3  13       3279.11       3014.22        48.33 o                         
   5   3  13          9.21         15.58        11.59 o                         
   6   3  13       3377.69       3338.16        83.76 o                         
   7   3  13          0.63         31.38        15.39 o                         
   8   3  13        767.20        735.52        35.94 o                         
  -9   4  13         86.64         33.11        29.61 o                         
  -8   4  13        264.08        195.76        26.05 o                         
  -7   4  13        434.80        452.77        27.48 o                         
  -6   4  13          4.94         -5.19        10.08 o                         
  -5   4  13         27.92         57.17         9.93 o                         
  -4   4  13       3251.61       3078.30        46.27 o                         
  -3   4  13       1055.77       1163.42        21.29 o                         
  -2   4  13       6112.58       5527.53        68.85 o                         
  -1   4  13       3125.24       3021.04        40.71 o                         
   0   4  13       9561.51       9300.85       103.31 o                         
   1   4  13        166.79        158.47        10.85 o                         
   2   4  13          5.35         18.16         7.28 o                         
   3   4  13        264.14        268.71        15.13 o                         
   4   4  13        169.72        210.26        14.59 o                         
   5   4  13       2465.25       2599.85        55.24 o                         
   6   4  13          0.19          8.88        12.54 o                         
   7   4  13         55.87         46.92        15.72 o                         
   8   4  13       1129.48       1047.58        39.25 o                         
  -9   5  13        220.19        232.88        29.04 o                         
  -8   5  13       2600.23       2739.96        89.57 o                         
  -7   5  13        115.55        119.14        22.57 o                         
  -6   5  13        381.11        400.13        20.51 o                         
  -5   5  13       1208.84       1214.27        34.56 o                         
  -4   5  13         11.35         20.07         6.59 o                         
  -3   5  13       3516.05       3348.69        46.02 o                         
  -2   5  13       1620.43       1567.33        27.26 o                         
  -1   5  13       7914.26       8150.11        92.12 o                         
   0   5  13        821.71       1005.01        20.56 o                         
   1   5  13       4307.71       4256.20        54.69 o                         
   2   5  13      12703.45      12421.44       143.66 o                         
   3   5  13        658.96        690.79        19.12 o                         
   4   5  13         51.75         26.60         8.70 o                         
   5   5  13        224.00        264.26        17.63 o                         
   6   5  13        346.13        400.18        25.82 o                         
   7   5  13       1551.98       1675.39        77.81 o                         
   8   5  13          6.99         18.82        14.26 o                         
  -9   6  13         41.72        -21.88        23.81 o                         
  -8   6  13          4.42          8.68        15.05 o                         
  -7   6  13       1092.97       1161.46        37.61 o                         
  -6   6  13        645.49        728.73        24.31 o                         
  -5   6  13       1956.85       1946.76        37.39 o                         
  -4   6  13       1270.89       1309.48        31.02 o                         
  -3   6  13        410.09        447.87        15.21 o                         
  -2   6  13       1271.39       1151.90        20.47 o                         
  -1   6  13      11982.46      11380.20       124.38 o                         
   0   6  13       6498.70       6331.45        75.18 o                         
   1   6  13        166.39        134.87        11.65 o                         
   2   6  13       2317.48       2466.45        38.85 o                         
   3   6  13         45.71         41.42         8.62 o                         
   4   6  13        737.78        823.29        21.50 o                         
   5   6  13       1200.71       1228.92        60.31 o                         
   6   6  13         43.32         83.56        22.94 o                         
   7   6  13        100.76        109.80        27.52 o                         
   8   6  13       2996.55       2891.53       114.17 o                         
  -9   7  13         57.26         -5.46        35.16 o                         
  -8   7  13       1697.95       1810.47        49.41 o                         
  -7   7  13          9.25          9.53        12.44 o                         
  -6   7  13        556.31        677.26        25.07 o                         
  -5   7  13       1553.85       1532.99        33.07 o                         
  -4   7  13         16.30         -2.04         8.30 o                         
  -3   7  13       1087.29       1071.57        23.88 o                         
  -2   7  13       5101.89       5118.46        63.30 o                         
  -1   7  13        671.36        626.42        16.13 o                         
   0   7  13      15226.07      14918.92       160.53 o                         
   1   7  13       3296.16       3510.58        48.24 o                         
   2   7  13       2967.24       2953.08        43.46 o                         
   3   7  13       1060.31       1028.08        21.77 o                         
   4   7  13        535.36        630.74        29.87 o                         
   5   7  13        649.09        709.50        44.13 o                         
   6   7  13          1.40         -4.28        22.09 o                         
   7   7  13       1989.76       2093.74        73.90 o                         
   8   7  13          7.61        -14.37        24.10 o                         
  -8   8  13         68.64         41.16        13.24 o                         
  -7   8  13          1.67          1.70         9.94 o                         
  -6   8  13        760.28        652.91        41.04 o                         
  -5   8  13       2440.60       2242.12        45.78 o                         
  -4   8  13       1744.22       1549.84        39.79 o                         
  -3   8  13        314.66        290.71        14.52 o                         
  -2   8  13         80.50        101.05        10.90 o                         
  -1   8  13       4781.30       4665.68        58.94 o                         
   0   8  13        116.18        126.05         9.87 o                         
   1   8  13         19.26         15.66         6.42 o                         
   2   8  13       3315.41       3289.33        50.14 o                         
   3   8  13       2560.19       2396.91        49.01 o                         
   4   8  13         77.81         65.46        15.38 o                         
   5   8  13        634.12        644.28        36.93 o                         
   6   8  13        355.87        394.18        39.49 o                         
   7   8  13        198.57        247.15        32.76 o                         
   8   8  13        842.94        860.86        62.90 o                         
  -8   9  13         40.07         18.50        34.07 o                         
  -7   9  13         23.60         19.89        13.08 o                         
  -6   9  13       3218.76       3188.02        86.55 o                         
  -5   9  13       1423.81       1435.61        59.35 o                         
  -4   9  13        102.07        125.10        21.65 o                         
  -3   9  13      12970.19      12458.25       223.17 o                         
  -2   9  13       1752.65       1644.10        30.85 o                         
  -1   9  13          4.51          6.90         7.25 o                         
   0   9  13       7410.01       7255.59        89.37 o                         
   1   9  13        229.49        290.35        14.11 o                         
   2   9  13       1459.96       1637.02        31.84 o                         
   3   9  13       1032.79       1035.14        39.29 o                         
   4   9  13       3147.77       3230.09        73.76 o                         
   5   9  13       4182.28       4017.81        88.84 o                         
   6   9  13         94.34        116.69        30.29 o                         
   7   9  13        519.40        600.28        46.77 o                         
  -8  10  13        411.14        382.85        39.44 o                         
  -7  10  13       4155.98       4324.62       106.26 o                         
  -6  10  13        171.46        244.24        34.95 o                         
  -5  10  13        713.99        641.59        40.93 o                         
  -4  10  13        980.42       1004.71        50.59 o                         
  -3  10  13        603.11        584.60        42.70 o                         
  -2  10  13         35.26         88.54        11.93 o                         
  -1  10  13        320.78        310.09        13.22 o                         
   0  10  13          1.47          4.86         7.04 o                         
   1  10  13       1331.28       1277.20        33.02 o                         
   2  10  13        454.40        433.68        19.00 o                         
   3  10  13       4713.03       4206.66        81.35 o                         
   4  10  13         46.85         12.74        17.53 o                         
   5  10  13        926.26       1008.73        42.50 o                         
   6  10  13       1887.28       1837.67       100.84 o                         
   7  10  13         19.07          8.53        24.26 o                         
  -7  11  13        368.50        439.93        42.81 o                         
  -6  11  13        801.28        805.76        73.67 o                         
  -5  11  13        664.00        661.33        41.03 o                         
  -4  11  13        125.41        135.75        22.15 o                         
  -3  11  13       6765.62       6467.87       133.94 o                         
  -2  11  13       1324.24       1387.59        50.47 o                         
  -1  11  13       1401.95       1305.18        25.96 o                         
   0  11  13        151.63        183.43        12.88 o                         
   1  11  13        841.31        875.58        23.24 o                         
   2  11  13        477.76        470.53        18.93 o                         
   3  11  13        489.85        554.15        32.04 o                         
   4  11  13        755.31        684.62        35.74 o                         
   5  11  13       2894.64       2727.72        89.88 o                         
   6  11  13        258.04        355.32        43.64 o                         
   7  11  13        104.87        123.36        28.77 o                         
  -7  12  13       1135.85       1108.64        62.68 o                         
  -6  12  13        117.26        158.31        30.00 o                         
  -5  12  13        157.30        158.45        24.57 o                         
  -4  12  13        193.67        215.07        26.01 o                         
  -3  12  13        229.11        223.65        30.67 o                         
  -2  12  13        202.85        263.87        27.62 o                         
  -1  12  13       2520.98       2580.50        44.62 o                         
   0  12  13        521.19        495.95        23.04 o                         
   1  12  13       4094.75       4040.51        66.03 o                         
   2  12  13        109.63        111.53        13.37 o                         
   3  12  13        106.85        155.71        20.38 o                         
   4  12  13       1600.70       1609.93        51.36 o                         
   5  12  13       2913.45       2693.68       102.15 o                         
   6  12  13        941.09       1036.64        70.95 o                         
  -7  13  13        190.77        171.66        30.94 o                         
  -6  13  13       1035.19       1049.75        61.97 o                         
  -5  13  13        515.72        633.47        40.90 o                         
  -4  13  13         44.71         95.14        28.75 o                         
  -3  13  13       2634.01       2469.84        84.98 o                         
  -2  13  13       2863.84       2827.08        86.80 o                         
  -1  13  13       1514.21       1510.06        35.89 o                         
   0  13  13         34.87         53.53        11.55 o                         
   1  13  13        175.25        207.47        16.21 o                         
   2  13  13       1072.23       1131.63        32.51 o                         
   3  13  13        427.29        416.68        30.18 o                         
   4  13  13        232.31        270.92        33.30 o                         
   5  13  13        637.12        678.58        47.36 o                         
   6  13  13        506.98        478.14        50.33 o                         
  -6  14  13          6.73          4.94        24.41 o                         
  -5  14  13         50.34         35.74        23.28 o                         
  -4  14  13         45.43         45.13        26.09 o                         
  -3  14  13         18.85         32.07        30.27 o                         
  -2  14  13        509.13        477.39        42.59 o                         
  -1  14  13         79.49        115.66        20.63 o                         
   0  14  13        230.37        246.85        16.59 o                         
   1  14  13        668.30        643.70        25.31 o                         
   2  14  13       1049.12        980.88        38.79 o                         
   3  14  13        252.92        213.98        25.94 o                         
   4  14  13       1096.35       1015.66        60.71 o                         
   5  14  13          5.56        -16.63        24.91 o                         
   6  14  13         58.61         51.01        42.31 o                         
  -6  15  13        651.42        593.25        48.47 o                         
  -5  15  13       1166.98       1224.17        55.90 o                         
  -4  15  13        658.53        652.75        50.18 o                         
  -3  15  13         15.92         36.51        26.29 o                         
  -2  15  13        677.73        680.50        50.03 o                         
  -1  15  13       1616.68       1626.96        38.13 o                         
   0  15  13        434.64        446.95        22.88 o                         
   1  15  13       1433.53       1664.88        44.71 o                         
   2  15  13        969.72        978.66        43.05 o                         
   3  15  13        371.49        317.10        35.99 o                         
   4  15  13        346.64        399.39        34.67 o                         
   5  15  13        353.53        318.96        56.59 o                         
  -5  16  13          3.40        -21.29        21.29 o                         
  -4  16  13         18.81         25.03        26.24 o                         
  -3  16  13        230.22        244.20        36.14 o                         
  -2  16  13        532.27        584.50        47.33 o                         
  -1  16  13        188.78        211.53        18.51 o                         
   0  16  13        671.87        773.73        28.19 o                         
   1  16  13       1170.37       1141.90        32.48 o                         
   2  16  13        283.41        269.02        26.77 o                         
   3  16  13         56.15         61.76        18.96 o                         
   4  16  13          5.03        -17.50        23.90 o                         
  -4  17  13         55.19         55.85        26.16 o                         
  -3  17  13         16.50        -22.81        22.81 o                         
  -2  17  13        392.15        429.81        48.75 o                         
  -1  17  13         87.91         93.30        29.40 o                         
   0  17  13         13.69          1.52        17.64 o                         
   1  17  13       5223.88       5338.32       118.68 o                         
   2  17  13        129.17        170.91        19.63 o                         
   3  17  13         35.33        -14.28        19.42 o                         
   4  17  13         24.37         12.42        36.78 o                         
  -3  18  13        483.18        527.67        48.89 o                         
  -2  18  13        990.90        882.00        70.62 o                         
  -1  18  13          4.34        -15.47        15.47 o                         
   0  18  13        425.12        515.18        57.95 o                         
   1  18  13        691.59        641.29        36.75 o                         
   2  18  13        114.36         43.91        29.14 o                         
   3  18  13        169.01        218.05        58.29 o                         
  -1  19  13        173.64        247.13        44.50 o                         
   0  19  13        158.71         51.03        36.13 o                         
   1  19  13       1830.73       1759.78        66.00 o                         
  -8   0  14        128.94        129.29        32.51 o                         
  -6   0  14        491.88        503.14        37.74 o                         
  -4   0  14       1348.70       1312.78        37.84 o                         
  -2   0  14        633.19        831.80        27.49 o                         
   0   0  14          1.21         77.99        11.08 o                         
   2   0  14      14981.56      14667.75       224.31 o                         
   4   0  14        155.79        207.04        22.00 o                         
   6   0  14       7620.23       7515.82       245.56 o                         
   8   0  14         39.23          4.49        31.45 o                         
  -9   1  14          1.01         -4.76        22.07 o                         
  -8   1  14         97.95         78.17        20.33 o                         
  -7   1  14        501.32        461.72        28.59 o                         
  -6   1  14        415.16        455.54        25.24 o                         
  -5   1  14        521.80        579.55        20.17 o                         
  -4   1  14          7.47         19.53         7.33 o                         
  -3   1  14        708.23        762.03        18.56 o                         
  -2   1  14      10278.21       9509.23       105.92 o                         
  -1   1  14       4132.27       3949.41        50.04 o                         
   0   1  14        216.03        209.60        11.19 o                         
   1   1  14        610.68        498.54        15.62 o                         
   2   1  14       7769.39       7364.91        86.54 o                         
   3   1  14         23.59         23.55         8.27 o                         
   4   1  14        431.89        436.95        18.75 o                         
   5   1  14        257.77        260.28        20.17 o                         
   6   1  14         43.69         20.01        13.73 o                         
   7   1  14         87.46         58.07        18.59 o                         
   8   1  14        362.17        344.15        33.54 o                         
  -9   2  14       1672.48       1599.24        58.54 o                         
  -8   2  14         16.47        -16.26        16.26 o                         
  -7   2  14       1173.18       1210.47        48.98 o                         
  -6   2  14         40.73         38.43        11.40 o                         
  -5   2  14         32.02         27.70        10.76 o                         
  -4   2  14       1322.45       1304.77        26.20 o                         
  -3   2  14       3475.64       3223.33        44.67 o                         
  -2   2  14       1469.20       1294.13        23.71 o                         
  -1   2  14        770.45        885.12        18.89 o                         
   0   2  14         39.19         29.27         7.65 o                         
   1   2  14        622.49        471.92        15.39 o                         
   2   2  14       4326.24       4535.53        58.54 o                         
   3   2  14        283.20        295.10        14.93 o                         
   4   2  14        685.97        724.36        23.58 o                         
   5   2  14        903.46        982.17        31.70 o                         
   6   2  14        797.78        813.77        35.73 o                         
   7   2  14        290.00        377.28        31.64 o                         
   8   2  14         41.65        105.67        27.34 o                         
  -9   3  14        527.73        514.78        38.43 o                         
  -8   3  14        490.93        579.23        37.82 o                         
  -7   3  14       1176.01       1091.43        38.17 o                         
  -6   3  14        452.90        404.05        21.73 o                         
  -5   3  14       1428.67       1522.64        32.80 o                         
  -4   3  14        665.86        657.58        19.43 o                         
  -3   3  14       1203.42       1298.63        24.44 o                         
  -2   3  14        642.11        709.74        17.08 o                         
  -1   3  14       3711.56       3372.25        45.02 o                         
   0   3  14        988.48        920.39        19.66 o                         
   1   3  14       6164.94       5450.53        71.84 o                         
   2   3  14        101.73        133.15        10.42 o                         
   3   3  14       2433.11       2566.48        40.05 o                         
   4   3  14       3885.78       3998.32        65.16 o                         
   5   3  14        433.64        522.31        31.67 o                         
   6   3  14       1391.22       1594.40        45.12 o                         
   7   3  14         21.90         35.12        20.07 o                         
   8   3  14          5.88         14.85        22.11 o                         
  -9   4  14       1375.40       1459.34        62.01 o                         
  -8   4  14          4.66         -5.86        18.74 o                         
  -7   4  14        110.73         98.60        19.88 o                         
  -6   4  14        185.69        198.83        16.52 o                         
  -5   4  14       1233.56       1092.20        27.31 o                         
  -4   4  14        375.57        371.96        15.39 o                         
  -3   4  14       8497.73       8807.81       109.75 o                         
  -2   4  14        160.65        219.41        11.17 o                         
  -1   4  14        310.29        345.26        13.52 o                         
   0   4  14       4249.39       4343.92        55.01 o                         
   1   4  14       7293.38       7264.04        84.90 o                         
   2   4  14        977.84       1002.22        21.93 o                         
   3   4  14        265.44        426.57        16.78 o                         
   4   4  14        573.41        504.23        21.44 o                         
   5   4  14       1056.50       1140.65        34.80 o                         
   6   4  14          0.77         22.40        13.12 o                         
   7   4  14        768.95        740.25        34.99 o                         
   8   4  14         92.43         90.07        25.73 o                         
  -9   5  14       1584.34       1568.72        56.62 o                         
  -8   5  14         16.50         58.43        20.31 o                         
  -7   5  14        579.67        584.55        26.65 o                         
  -6   5  14         70.72        115.79        13.19 o                         
  -5   5  14        934.92        872.21        24.63 o                         
  -4   5  14       5001.45       4960.92        70.23 o                         
  -3   5  14       4787.68       4529.75        55.65 o                         
  -2   5  14      16519.13      16977.17       179.92 o                         
  -1   5  14        359.60        269.17        12.38 o                         
   0   5  14        825.05        871.16        19.36 o                         
   1   5  14       1623.75       1457.23        26.45 o                         
   2   5  14       3221.76       3389.13        49.39 o                         
   3   5  14       2301.60       1999.06        50.76 o                         
   4   5  14       1250.35       1333.82        42.80 o                         
   5   5  14          5.74         20.90        11.33 o                         
   6   5  14         44.27         39.99        14.58 o                         
   7   5  14       2673.00       2467.27        64.64 o                         
   8   5  14          1.00         20.77        17.39 o                         
  -9   6  14        677.20        630.83        40.85 o                         
  -8   6  14        339.49        356.59        22.84 o                         
  -7   6  14          1.57         14.26        12.55 o                         
  -6   6  14       4307.62       4275.26        72.69 o                         
  -5   6  14         60.90         79.13        10.90 o                         
  -4   6  14          8.21         12.10         7.23 o                         
  -3   6  14         46.78         87.88         8.17 o                         
  -2   6  14        491.00        552.19        16.21 o                         
  -1   6  14       6756.13       6344.55        76.82 o                         
   0   6  14      10414.10      10237.94       114.24 o                         
   1   6  14       3925.88       3729.96        50.38 o                         
   2   6  14       2524.57       2667.15        40.13 o                         
   3   6  14        401.57        483.29        18.28 o                         
   4   6  14       1199.61       1176.29        42.60 o                         
   5   6  14         28.89         38.08         9.09 o                         
   6   6  14       1385.82       1451.22        61.75 o                         
   7   6  14        935.29       1059.18        56.32 o                         
   8   6  14          4.58         49.54        28.00 o                         
  -8   7  14          6.78          7.36        15.47 o                         
  -7   7  14       2463.68       2746.17        51.80 o                         
  -6   7  14       1035.07       1021.15        26.81 o                         
  -5   7  14        433.00        389.34        19.23 o                         
  -4   7  14         81.71         54.81         9.89 o                         
  -3   7  14       1699.24       1760.22        32.07 o                         
  -2   7  14      18806.70      18438.98       194.85 o                         
  -1   7  14       2232.99       2263.42        34.58 o                         
   0   7  14        594.89        636.76        17.17 o                         
   1   7  14       1056.45       1069.37        22.88 o                         
   2   7  14       2218.83       1997.39        33.69 o                         
   3   7  14       2319.58       2171.83        43.25 o                         
   4   7  14       1037.34        966.39        41.15 o                         
   5   7  14          4.58          5.95        17.84 o                         
   6   7  14       1035.52        902.82        51.68 o                         
   7   7  14        452.90        483.47        47.00 o                         
   8   7  14         77.76        104.48        35.68 o                         
  -8   8  14         80.58         88.85        15.68 o                         
  -7   8  14       4108.34       4073.58        72.49 o                         
  -6   8  14       7592.02       7321.22       109.29 o                         
  -5   8  14        203.97        210.68        17.32 o                         
  -4   8  14       3764.62       3602.57        63.83 o                         
  -3   8  14       1649.03       1613.39        34.97 o                         
  -2   8  14        276.82        230.44        12.86 o                         
  -1   8  14       5855.14       5306.58        65.88 o                         
   0   8  14          2.46         34.16         6.99 o                         
   1   8  14       4904.80       4850.59        60.41 o                         
   2   8  14         71.88         55.84        10.07 o                         
   3   8  14         15.84         31.49         8.02 o                         
   4   8  14       1291.49       1230.26        61.70 o                         
   5   8  14        873.35        977.66        53.32 o                         
   6   8  14       5410.84       5120.33       122.03 o                         
   7   8  14        129.96        127.38        28.01 o                         
   8   8  14          1.23         -0.67        23.48 o                         
  -8   9  14        109.29        104.54        23.07 o                         
  -7   9  14        827.02        755.46        42.35 o                         
  -6   9  14        570.23        494.24        37.27 o                         
  -5   9  14         24.18         23.95        17.49 o                         
  -4   9  14        333.03        317.08        36.90 o                         
  -3   9  14       1217.26       1416.45        56.41 o                         
  -2   9  14       4604.74       4370.29        69.14 o                         
  -1   9  14        882.85        925.11        20.32 o                         
   0   9  14        873.78        876.07        21.58 o                         
   1   9  14       3118.55       3108.91        48.06 o                         
   2   9  14       1378.76       1280.58        33.77 o                         
   3   9  14       1029.06       1045.88        24.03 o                         
   4   9  14        251.44        300.87        27.05 o                         
   5   9  14        536.12        532.92        44.49 o                         
   6   9  14       2173.03       2361.98       123.96 o                         
   7   9  14        583.71        579.38        46.49 o                         
  -8  10  14        223.96        303.95        39.51 o                         
  -7  10  14        655.74        700.12        65.77 o                         
  -6  10  14        408.68        375.20        44.57 o                         
  -5  10  14       1478.39       1554.59        56.04 o                         
  -4  10  14       5766.59       5725.49       137.70 o                         
  -3  10  14        502.73        475.83        33.97 o                         
  -2  10  14       1047.11       1074.41        27.56 o                         
  -1  10  14        901.76        871.20        20.75 o                         
   0  10  14         31.62         29.27         9.98 o                         
   1  10  14       1726.96       1739.07        33.11 o                         
   2  10  14        817.69        776.88        21.88 o                         
   3  10  14         93.06        146.58        19.73 o                         
   4  10  14       1817.81       1959.49        55.37 o                         
   5  10  14       1323.19       1394.55        55.94 o                         
   6  10  14       3385.99       3299.39        93.77 o                         
   7  10  14         53.30         23.52        27.75 o                         
  -7  11  14         25.58         91.91        25.81 o                         
  -6  11  14        485.31        490.51        38.02 o                         
  -5  11  14        451.00        440.74        35.53 o                         
  -4  11  14       1447.18       1532.82        55.28 o                         
  -3  11  14        790.22        803.06        50.87 o                         
  -2  11  14         71.97         96.93        10.40 o                         
  -1  11  14          2.82         -8.46         8.46 o                         
   0  11  14        129.20        147.00        12.43 o                         
   1  11  14        135.32        124.82        12.92 o                         
   2  11  14         33.06         35.92         9.89 o                         
   3  11  14         44.54         82.82        22.10 o                         
   4  11  14       1003.25       1033.80        40.32 o                         
   5  11  14          6.27         -5.47        18.97 o                         
   6  11  14       1098.51       1127.60        54.87 o                         
   7  11  14          8.10        -12.95        22.80 o                         
  -7  12  14         24.02         82.39        28.10 o                         
  -6  12  14        140.33        140.64        30.15 o                         
  -5  12  14       1004.28        948.67        53.76 o                         
  -4  12  14       5831.73       5988.24       133.66 o                         
  -3  12  14        271.72        302.74        29.88 o                         
  -2  12  14        175.65        165.39        26.81 o                         
  -1  12  14        804.23        746.50        24.28 o                         
   0  12  14        885.70        964.98        26.10 o                         
   1  12  14        129.93        150.85        13.59 o                         
   2  12  14        369.36        335.87        20.01 o                         
   3  12  14        566.55        631.84        37.90 o                         
   4  12  14       4664.63       4532.55        96.66 o                         
   5  12  14        143.68        157.05        30.33 o                         
   6  12  14        844.81       1000.64        52.45 o                         
  -7  13  14        765.06        822.49        68.58 o                         
  -6  13  14        856.76        856.91        62.76 o                         
  -5  13  14        341.13        320.03        33.72 o                         
  -4  13  14       1624.72       1613.49        83.02 o                         
  -3  13  14        257.22        293.78        44.23 o                         
  -2  13  14        276.27        322.51        35.28 o                         
  -1  13  14          1.43          3.36         9.69 o                         
   0  13  14         86.29         99.27        12.99 o                         
   1  13  14        607.78        583.56        23.59 o                         
   2  13  14        609.76        630.38        26.19 o                         
   3  13  14       3384.18       3349.90        77.80 o                         
   4  13  14          6.55        -15.62        15.62 o                         
   5  13  14        148.58         58.76        54.42 o                         
   6  13  14         17.77          8.82        22.66 o                         
  -6  14  14       1345.70       1487.04        81.26 o                         
  -5  14  14       1468.67       1608.98        80.75 o                         
  -4  14  14       1191.71       1161.78        63.60 o                         
  -3  14  14        872.26        854.37        54.29 o                         
  -2  14  14       1086.73        977.41        54.46 o                         
  -1  14  14       3310.54       3421.74        64.85 o                         
   0  14  14       1329.91       1333.79        32.85 o                         
   1  14  14       1847.98       1930.00        44.88 o                         
   2  14  14        921.18        995.35        33.38 o                         
   3  14  14       2266.28       2250.87        65.02 o                         
   4  14  14       2355.11       2371.62        83.70 o                         
   5  14  14        546.20        585.73        58.13 o                         
  -6  15  14        415.97        451.58        47.20 o                         
  -5  15  14        491.01        622.92        88.30 o                         
  -4  15  14       1065.09       1076.91        76.86 o                         
  -3  15  14        282.70        219.10        34.56 o                         
  -2  15  14       1099.75       1031.28        56.90 o                         
  -1  15  14        165.55        197.00        16.57 o                         
   0  15  14       1010.40       1080.47        31.80 o                         
   1  15  14         99.05        124.25        16.58 o                         
   2  15  14         17.95         21.14        14.00 o                         
   3  15  14        281.07        331.01        31.62 o                         
   4  15  14        566.05        568.44        45.73 o                         
   5  15  14        264.87        269.98        32.17 o                         
  -5  16  14        200.61        262.47        50.99 o                         
  -4  16  14          3.79         11.99        43.85 o                         
  -3  16  14        271.43        190.23        63.27 o                         
  -2  16  14        921.45       1158.44        60.20 o                         
  -1  16  14        911.64        942.94        37.58 o                         
   0  16  14       5514.51       5440.19        89.27 o                         
   1  16  14        335.57        311.02        22.56 o                         
   2  16  14        321.71        325.85        24.53 o                         
   3  16  14          3.12        -18.84        18.84 o                         
   4  16  14         32.16        -15.69        19.70 o                         
  -4  17  14        822.78        818.44        56.83 o                         
  -3  17  14        208.88        239.34        44.05 o                         
  -2  17  14        171.25        144.92        30.90 o                         
  -1  17  14        179.43        145.01        19.84 o                         
   0  17  14        251.42        200.55        18.44 o                         
   1  17  14        670.23        697.06        31.65 o                         
   2  17  14          3.15         -3.81        17.17 o                         
   3  17  14         58.65         38.11        20.25 o                         
  -3  18  14        554.29        475.68        46.41 o                         
  -2  18  14        354.19        398.81        45.60 o                         
  -1  18  14        398.25        504.33        62.63 o                         
   0  18  14       3761.60       3941.07       110.26 o                         
   1  18  14        132.09        106.58        22.84 o                         
   2  18  14         79.12         -1.99        17.48 o                         
  -1  19  14          2.51        -25.42        26.38 o                         
   0  19  14          2.06        -19.14        24.76 o                         
  -9   0  15        538.43        478.30        73.48 o                         
  -7   0  15        128.01        178.26        26.09 o                         
  -5   0  15        485.47        586.34        33.10 o                         
  -3   0  15       3974.05       3790.51        72.40 o                         
  -1   0  15       8817.89       9101.39       144.28 o                         
   1   0  15      17035.30      16969.60       255.26 o                         
   3   0  15       4119.69       4085.40        79.90 o                         
   5   0  15       4180.31       4259.76       107.98 o                         
   7   0  15        255.30        399.80        46.12 o                         
  -9   1  15        823.55        880.14        62.87 o                         
  -8   1  15          0.65          5.82        17.93 o                         
  -7   1  15       1989.17       2043.65        54.77 o                         
  -6   1  15       2836.86       2736.08        57.27 o                         
  -5   1  15       1462.24       1334.26        30.23 o                         
  -4   1  15       2249.72       2001.34        34.40 o                         
  -3   1  15      37687.84      38092.60       389.30 o                         
  -2   1  15       1545.28       1605.70        27.52 o                         
  -1   1  15        602.64        734.37        17.48 o                         
   0   1  15          8.93          4.54         7.08 o                         
   1   1  15        477.87        515.51        16.12 o                         
   2   1  15        320.61        494.18        17.11 o                         
   3   1  15      12399.00      12787.50       143.12 o                         
   4   1  15         65.17         67.33        12.40 o                         
   5   1  15       7854.51       7813.76       120.30 o                         
   6   1  15         56.07         34.82        15.91 o                         
   7   1  15       1257.79       1369.73        46.13 o                         
   8   1  15       1333.15       1407.26        55.32 o                         
  -9   2  15         53.19         32.23        29.35 o                         
  -8   2  15         33.31         46.31        19.35 o                         
  -7   2  15        313.05        388.50        30.41 o                         
  -6   2  15        430.08        449.77        23.70 o                         
  -5   2  15       1345.22       1307.11        30.14 o                         
  -4   2  15        378.54        409.81        16.85 o                         
  -3   2  15       1526.63       1453.50        26.73 o                         
  -2   2  15        250.68        180.90        11.43 o                         
  -1   2  15        223.62        224.16        11.72 o                         
   0   2  15       1369.28        969.19        20.76 o                         
   1   2  15       3389.21       3351.44        45.98 o                         
   2   2  15      13095.75      12798.10       141.08 o                         
   3   2  15      11190.22      10828.67       123.68 o                         
   4   2  15       1863.65       1910.29        40.30 o                         
   5   2  15        158.87        196.85        18.03 o                         
   6   2  15         14.33         24.48        16.60 o                         
   7   2  15         78.63         45.05        18.79 o                         
   8   2  15         18.86         -0.74        16.45 o                         
  -9   3  15         70.69         48.89        22.45 o                         
  -8   3  15        342.05        381.08        32.60 o                         
  -7   3  15         31.40         17.10        14.42 o                         
  -6   3  15       5086.22       4948.90        79.91 o                         
  -5   3  15       1260.14       1272.66        31.17 o                         
  -4   3  15       4518.23       4397.36        59.26 o                         
  -3   3  15       2167.98       2103.74        34.76 o                         
  -2   3  15        306.30        302.24        13.10 o                         
  -1   3  15       6412.29       6276.83        74.26 o                         
   0   3  15        513.11        544.14        15.94 o                         
   1   3  15         61.95         74.44         9.16 o                         
   2   3  15        560.31        484.95        17.26 o                         
   3   3  15        458.11        553.56        19.23 o                         
   4   3  15       2560.48       2458.30        65.76 o                         
   5   3  15       1703.47       1674.13        44.06 o                         
   6   3  15        199.73        272.42        22.33 o                         
   7   3  15          1.58         -1.01        16.05 o                         
   8   3  15       2792.63       2784.39        76.65 o                         
  -9   4  15        525.54        508.00        37.86 o                         
  -8   4  15        227.88        188.06        25.14 o                         
  -7   4  15          3.40          4.44        12.51 o                         
  -6   4  15        836.59        898.73        27.92 o                         
  -5   4  15       3754.15       3768.93        61.61 o                         
  -4   4  15        844.47        800.30        20.03 o                         
  -3   4  15       2604.46       2636.05        39.22 o                         
  -2   4  15        317.99        340.73        14.48 o                         
  -1   4  15       4397.17       4918.09        60.99 o                         
   0   4  15       9370.86       8740.10        99.30 o                         
   1   4  15       7158.29       7096.26        83.94 o                         
   2   4  15       7427.95       7776.80        92.02 o                         
   3   4  15         10.34         -5.03         7.09 o                         
   4   4  15       1493.80       1505.58        34.38 o                         
   5   4  15         28.72         21.55        13.36 o                         
   6   4  15        110.56         96.26        16.53 o                         
   7   4  15        318.98        353.13        24.64 o                         
   8   4  15        988.04       1000.56        52.79 o                         
  -9   5  15          1.14          7.01        30.29 o                         
  -8   5  15        422.79        422.14        26.21 o                         
  -7   5  15       1935.93       1859.73        45.38 o                         
  -6   5  15       5348.36       5081.07        79.51 o                         
  -5   5  15       4200.38       4141.73        62.80 o                         
  -4   5  15         22.66         27.19         7.98 o                         
  -3   5  15       4324.40       4628.31        59.20 o                         
  -2   5  15       1798.27       1689.34        28.15 o                         
  -1   5  15       6924.81       6756.16        79.72 o                         
   0   5  15          2.10         11.72         7.41 o                         
   1   5  15        560.74        573.34        16.76 o                         
   2   5  15       3494.80       3280.50        49.11 o                         
   3   5  15        230.64        281.86        14.28 o                         
   4   5  15        103.13        128.12        13.41 o                         
   5   5  15       3285.28       3311.56        65.90 o                         
   6   5  15        239.09        224.35        18.01 o                         
   7   5  15         94.56        130.50        16.18 o                         
   8   5  15       1751.02       1720.14        68.06 o                         
  -9   6  15          0.00         29.01        22.70 o                         
  -8   6  15        996.81       1003.62        35.14 o                         
  -7   6  15          1.41          1.26        11.63 o                         
  -6   6  15        938.40        957.03        28.08 o                         
  -5   6  15        776.70        717.85        21.91 o                         
  -4   6  15        588.76        517.17        17.40 o                         
  -3   6  15       6458.88       6671.09        76.65 o                         
  -2   6  15        381.92        350.07        14.68 o                         
  -1   6  15       2392.39       2653.22        41.45 o                         
   0   6  15       4464.70       4556.60        58.66 o                         
   1   6  15       7031.12       6168.01        75.60 o                         
   2   6  15        465.10        367.05        16.21 o                         
   3   6  15       3832.36       3731.27        59.11 o                         
   4   6  15        176.22        175.27        19.55 o                         
   5   6  15       1079.26        934.01        31.02 o                         
   6   6  15        489.79        544.52        41.69 o                         
   7   6  15        682.90        765.54        50.57 o                         
   8   6  15       1189.55       1235.09        75.79 o                         
  -8   7  15        330.47        362.97        23.80 o                         
  -7   7  15       3915.24       3752.35        74.49 o                         
  -6   7  15       1209.41       1234.09        29.62 o                         
  -5   7  15       1024.69       1050.94        26.96 o                         
  -4   7  15        752.04        682.68        27.36 o                         
  -3   7  15       1147.68       1132.11        27.24 o                         
  -2   7  15        841.46        948.71        20.21 o                         
  -1   7  15        501.12        430.96        16.11 o                         
   0   7  15       3819.14       3789.28        51.42 o                         
   1   7  15       9821.08       9961.88       134.55 o                         
   2   7  15       6999.71       7042.85        96.98 o                         
   3   7  15         77.59         63.74         9.82 o                         
   4   7  15         23.73         21.19         7.16 o                         
   5   7  15       1029.28       1251.24        51.30 o                         
   6   7  15        454.58        460.20        39.19 o                         
   7   7  15        322.00        268.79        33.81 o                         
   8   7  15        447.97        383.59        44.29 o                         
  -8   8  15       2550.96       2478.90        56.05 o                         
  -7   8  15          0.83         18.41        11.78 o                         
  -6   8  15        488.45        533.10        28.28 o                         
  -5   8  15       2530.27       2497.93        58.94 o                         
  -4   8  15        911.00        933.75        25.27 o                         
  -3   8  15         63.39         76.57        13.61 o                         
  -2   8  15       6809.94       6128.71        72.18 o                         
  -1   8  15         26.87         43.71         8.44 o                         
   0   8  15       2090.66       2211.92        35.70 o                         
   1   8  15        597.12        605.54        19.85 o                         
   2   8  15        356.92        306.38        15.05 o                         
   3   8  15         69.62         48.40        10.78 o                         
   4   8  15       2030.29       1966.62        55.33 o                         
   5   8  15        768.70        836.84        48.09 o                         
   6   8  15        348.83        347.50        39.92 o                         
   7   8  15       1899.94       1916.08        76.80 o                         
  -8   9  15          3.53         24.92        16.13 o                         
  -7   9  15       1101.25       1047.64        51.97 o                         
  -6   9  15        744.05        779.32        45.39 o                         
  -5   9  15          8.14         38.76        18.49 o                         
  -4   9  15       1380.28       1286.22        48.17 o                         
  -3   9  15       1509.79       1443.95        40.01 o                         
  -2   9  15         41.42         60.29        10.07 o                         
  -1   9  15       3885.75       3776.08        57.22 o                         
   0   9  15       2881.05       2831.35        49.91 o                         
   1   9  15       1409.66       1519.04        31.57 o                         
   2   9  15       1710.43       1707.50        33.01 o                         
   3   9  15       6368.78       6343.54        95.92 o                         
   4   9  15        474.11        483.06        31.47 o                         
   5   9  15       1135.71       1086.04        51.28 o                         
   6   9  15       1076.24       1188.87        56.89 o                         
   7   9  15         63.63         49.69        24.71 o                         
  -8  10  15        311.57        347.44        36.94 o                         
  -7  10  15          7.11        -14.71        19.27 o                         
  -6  10  15         72.78         54.43        22.37 o                         
  -5  10  15       5385.14       4949.27       130.81 o                         
  -4  10  15        362.95        440.64        33.67 o                         
  -3  10  15         54.37         29.45        18.57 o                         
  -2  10  15       6550.10       6447.56       115.59 o                         
  -1  10  15        191.26        230.14        14.12 o                         
   0  10  15        332.06        406.25        18.34 o                         
   1  10  15        686.19        674.75        24.03 o                         
   2  10  15         12.46         20.11         9.83 o                         
   3  10  15         75.17        109.36        10.21 o                         
   4  10  15       1087.10       1088.37        41.61 o                         
   5  10  15        282.80        313.98        32.81 o                         
   6  10  15        200.99        294.40        43.85 o                         
   7  10  15       3191.52       3343.79        99.17 o                         
  -7  11  15        293.24        323.33        37.36 o                         
  -6  11  15        574.79        553.40        70.45 o                         
  -5  11  15        631.76        582.11        40.11 o                         
  -4  11  15        157.95        195.27        26.26 o                         
  -3  11  15        771.21        776.74        52.15 o                         
  -2  11  15        494.69        455.44        17.99 o                         
  -1  11  15       1342.11       1214.56        30.16 o                         
   0  11  15         42.93         31.20         9.89 o                         
   1  11  15        396.64        393.29        19.22 o                         
   2  11  15         23.33          1.94        11.27 o                         
   3  11  15       4473.52       4529.55        93.82 o                         
   4  11  15       2260.62       2108.51        67.05 o                         
   5  11  15         18.22         19.90        32.62 o                         
   6  11  15         45.72         75.85        24.15 o                         
   7  11  15         21.66          2.07        23.69 o                         
  -7  12  15          2.85         31.02        40.03 o                         
  -6  12  15        667.18        829.15        75.96 o                         
  -5  12  15       1746.05       1654.95        83.00 o                         
  -4  12  15        790.47        902.11        47.13 o                         
  -3  12  15         21.00         59.24        22.69 o                         
  -2  12  15        626.98        545.36        38.90 o                         
  -1  12  15        317.87        345.96        18.56 o                         
   0  12  15       2139.65       2198.43        42.96 o                         
   1  12  15       1816.41       1770.40        37.21 o                         
   2  12  15         95.79         99.32        14.45 o                         
   3  12  15          5.15        -13.74        20.27 o                         
   4  12  15         26.58         54.22        19.05 o                         
   5  12  15        715.15        812.66        51.69 o                         
   6  12  15       1476.27       1533.81        62.67 o                         
  -7  13  15          8.82         81.49        41.96 o                         
  -6  13  15         44.41          3.89        21.88 o                         
  -5  13  15        353.06        406.99        41.27 o                         
  -4  13  15        226.79        312.52        37.44 o                         
  -3  13  15         67.75         64.38        24.93 o                         
  -2  13  15       1500.79       1486.03        62.50 o                         
  -1  13  15         26.17         34.11        17.02 o                         
   0  13  15       2556.92       2504.71        49.93 o                         
   1  13  15       1052.74       1061.16        31.24 o                         
   2  13  15       4822.75       4678.29        84.89 o                         
   3  13  15        671.18        686.60        42.11 o                         
   4  13  15        214.69        291.30        32.31 o                         
   5  13  15         69.33         45.73        36.56 o                         
   6  13  15        238.36        177.03        41.21 o                         
  -6  14  15        629.44        715.25        55.30 o                         
  -5  14  15         55.34         58.09        28.51 o                         
  -4  14  15       1705.87       1721.41        98.24 o                         
  -3  14  15         41.52         66.57        30.12 o                         
  -2  14  15       1628.90       1541.45        84.57 o                         
  -1  14  15       2096.58       2068.57        46.58 o                         
   0  14  15        114.77        131.76        14.45 o                         
   1  14  15        308.52        362.59        21.25 o                         
   2  14  15        167.91        171.79        18.14 o                         
   3  14  15        963.61       1032.49        48.97 o                         
   4  14  15        483.08        527.79        39.67 o                         
   5  14  15         40.93        135.60        26.14 o                         
  -5  15  15        654.46        633.27        51.55 o                         
  -4  15  15        584.42        653.38        52.23 o                         
  -3  15  15         21.43         29.10        32.12 o                         
  -2  15  15        209.16        192.87        33.61 o                         
  -1  15  15        832.32        839.91        27.13 o                         
   0  15  15       1276.91       1337.94        37.69 o                         
   1  15  15        452.07        427.11        23.20 o                         
   2  15  15       3282.83       3364.86        72.21 o                         
   3  15  15         50.25         74.17        24.16 o                         
   4  15  15        119.60         87.04        26.30 o                         
   5  15  15        803.87        870.70        48.32 o                         
  -5  16  15        238.36        277.23        38.20 o                         
  -4  16  15       1858.49       1690.83        74.47 o                         
  -3  16  15        320.03        404.45        45.36 o                         
  -2  16  15       1800.46       1806.17        73.30 o                         
  -1  16  15        622.06        674.33        27.77 o                         
   0  16  15        634.06        616.70        26.57 o                         
   1  16  15         40.10         63.47        17.72 o                         
   2  16  15        115.86        110.26        25.69 o                         
   3  16  15        172.87        124.49        24.04 o                         
   4  16  15        249.62        205.70        33.76 o                         
  -4  17  15         14.86         57.64        27.82 o                         
  -3  17  15         49.18         76.18        28.17 o                         
  -2  17  15        732.13        644.45        51.87 o                         
  -1  17  15       2824.97       2909.15        62.35 o                         
   0  17  15          1.77         -5.45        14.77 o                         
   1  17  15         22.32         -1.55        17.03 o                         
   2  17  15         34.77         21.30        20.27 o                         
   3  17  15         62.66         56.20        20.82 o                         
  -3  18  15         79.30        111.07        30.23 o                         
  -2  18  15          1.62        -24.24        24.24 o                         
  -1  18  15        153.35        169.96        39.77 o                         
   0  18  15        419.79        493.57        32.58 o                         
   1  18  15        864.73        878.46        56.96 o                         
   2  18  15        440.92        453.17        29.30 o                         
  -8   0  16        136.67        183.37        34.88 o                         
  -6   0  16       1009.13       1009.53        46.78 o                         
  -4   0  16      21978.97      20475.08       309.42 o                         
  -2   0  16       3298.90       3233.34        63.47 o                         
   0   0  16       1304.57       1383.46        36.23 o                         
   2   0  16       8191.47       8202.93       168.81 o                         
   4   0  16      12244.61      12033.77       239.37 o                         
   6   0  16        808.04        912.63        56.80 o                         
   8   0  16       1941.06       1885.28       138.75 o                         
  -9   1  16         69.04         69.66        22.69 o                         
  -8   1  16         20.47         17.66        16.68 o                         
  -7   1  16          5.24        -11.80        11.80 o                         
  -6   1  16       2926.13       3185.86        67.22 o                         
  -5   1  16        515.58        559.71        21.34 o                         
  -4   1  16        177.37        210.95        13.37 o                         
  -3   1  16       1144.53       1233.20        24.77 o                         
  -2   1  16         11.61         14.06         7.46 o                         
  -1   1  16          1.21         20.46         7.00 o                         
   0   1  16       6567.88       6641.08        78.61 o                         
   1   1  16          1.83         16.65         7.83 o                         
   2   1  16       3001.96       2875.58        42.85 o                         
   3   1  16        968.71        886.13        22.80 o                         
   4   1  16       2140.27       2170.88        47.26 o                         
   5   1  16        120.47        121.41        18.59 o                         
   6   1  16          1.75         29.39        15.05 o                         
   7   1  16        112.17         77.51        20.10 o                         
   8   1  16          6.79         27.17        20.28 o                         
  -9   2  16        138.56         38.59        21.61 o                         
  -8   2  16        150.62        158.98        37.27 o                         
  -7   2  16       1194.15       1224.27        46.31 o                         
  -6   2  16         99.19        150.61        16.61 o                         
  -5   2  16       1389.89       1382.25        31.82 o                         
  -4   2  16      11448.87      11018.16       125.72 o                         
  -3   2  16         14.06         35.67         9.89 o                         
  -2   2  16      14344.32      14724.48       158.86 o                         
  -1   2  16        363.85        306.32        13.99 o                         
   0   2  16        587.21        695.75        17.90 o                         
   1   2  16          7.00          9.11         7.36 o                         
   2   2  16        227.04        217.23        12.96 o                         
   3   2  16         36.31         40.44         9.43 o                         
   4   2  16      10378.65      10445.43       149.99 o                         
   5   2  16       1461.29       1472.18        39.71 o                         
   6   2  16       1242.95       1282.14        42.14 o                         
   7   2  16        679.61        708.57        38.88 o                         
   8   2  16       1240.63       1378.25        68.92 o                         
  -9   3  16        242.92        265.27        36.69 o                         
  -8   3  16          4.48          7.91        14.89 o                         
  -7   3  16        338.38        345.38        25.02 o                         
  -6   3  16        486.06        527.47        24.17 o                         
  -5   3  16          5.48          8.73         8.53 o                         
  -4   3  16        791.01        886.62        21.72 o                         
  -3   3  16       1859.71       1869.26        32.83 o                         
  -2   3  16       8625.58       8699.63        99.52 o                         
  -1   3  16       2320.44       2081.35        32.69 o                         
   0   3  16         62.26         69.95         9.03 o                         
   1   3  16       1327.57       1039.61        22.52 o                         
   2   3  16         19.52         12.73         8.91 o                         
   3   3  16       4029.78       3569.70        54.22 o                         
   4   3  16       5476.34       5358.90        87.24 o                         
   5   3  16        726.82        746.38        31.68 o                         
   6   3  16        385.28        408.29        27.33 o                         
   7   3  16       2393.32       2360.16        87.36 o                         
   8   3  16        894.63        962.49        48.54 o                         
  -9   4  16        792.39        784.82        45.12 o                         
  -8   4  16        448.94        545.75        38.56 o                         
  -7   4  16       2138.94       1977.35        47.83 o                         
  -6   4  16       1709.63       1611.02        38.43 o                         
  -5   4  16          5.26          5.48        11.50 o                         
  -4   4  16          2.69         20.51         7.82 o                         
  -3   4  16       5145.02       4999.90        63.72 o                         
  -2   4  16       4310.61       4226.52        54.88 o                         
  -1   4  16        152.53         92.72         9.20 o                         
   0   4  16       2805.17       2936.85        42.12 o                         
   1   4  16       7276.53       7472.40        88.40 o                         
   2   4  16          4.01         29.95         8.09 o                         
   3   4  16       5980.77       5655.47        80.66 o                         
   4   4  16        366.84        409.84        21.69 o                         
   5   4  16         32.31         20.52        14.24 o                         
   6   4  16       4666.00       4439.53       117.03 o                         
   7   4  16        731.23        726.26        35.50 o                         
   8   4  16         62.03         87.86        21.27 o                         
  -9   5  16        154.09         95.57        32.26 o                         
  -8   5  16        252.15        279.29        23.45 o                         
  -7   5  16         63.67        146.73        20.45 o                         
  -6   5  16         43.99        108.96        13.60 o                         
  -5   5  16       1100.63       1102.51        28.60 o                         
  -4   5  16        125.85        161.18        12.59 o                         
  -3   5  16        396.80        371.20        14.65 o                         
  -2   5  16        742.50        705.60        18.63 o                         
  -1   5  16       2930.13       2657.93        39.14 o                         
   0   5  16       6802.57       6551.76        78.78 o                         
   1   5  16       3539.12       3534.85        51.25 o                         
   2   5  16       1844.27       1849.25        32.61 o                         
   3   5  16       1647.00       1606.07        30.90 o                         
   4   5  16       1200.87       1070.42        30.41 o                         
   5   5  16       3922.04       3708.85        71.89 o                         
   6   5  16       2013.15       2043.24        57.18 o                         
   7   5  16       3086.58       3073.05        65.79 o                         
   8   5  16          2.45          3.05        14.29 o                         
  -8   6  16        407.38        450.93        31.87 o                         
  -7   6  16       1045.39       1035.31        33.03 o                         
  -6   6  16       3210.89       3110.34        65.16 o                         
  -5   6  16         82.90        112.66        12.05 o                         
  -4   6  16        925.44       1010.72        24.08 o                         
  -3   6  16        658.09        670.87        18.78 o                         
  -2   6  16        655.71        699.46        17.23 o                         
  -1   6  16        512.64        578.40        17.10 o                         
   0   6  16      11050.37      11326.42       132.49 o                         
   1   6  16       6737.05       6470.58        79.31 o                         
   2   6  16         49.82         70.36        10.21 o                         
   3   6  16       4618.16       4671.47        69.09 o                         
   4   6  16       1100.67       1087.30        31.26 o                         
   5   6  16         10.08          8.24        11.58 o                         
   6   6  16        293.33        332.29        22.96 o                         
   7   6  16          8.30        -16.80        20.46 o                         
   8   6  16         41.15         18.87        23.62 o                         
  -8   7  16         37.00         53.95        14.24 o                         
  -7   7  16         13.34         62.21        13.03 o                         
  -6   7  16        112.84         94.14        12.07 o                         
  -5   7  16       3782.47       3632.37        66.30 o                         
  -4   7  16        399.56        394.87        12.29 o                         
  -3   7  16        264.49        238.01        11.28 o                         
  -2   7  16       3709.09       3942.81        59.24 o                         
  -1   7  16       2269.04       2109.49        33.69 o                         
   0   7  16       4501.08       4169.72        56.14 o                         
   1   7  16        925.18        886.24        22.46 o                         
   2   7  16       1912.20       1900.72        35.00 o                         
   3   7  16        119.49        189.61        17.45 o                         
   4   7  16       4400.00       4256.30        75.48 o                         
   5   7  16         33.60         50.73        27.52 o                         
   6   7  16       1060.45       1055.75        55.77 o                         
   7   7  16        249.13        255.58        36.42 o                         
   8   7  16         13.06         19.00        27.69 o                         
  -8   8  16       1364.01       1284.14        81.87 o                         
  -7   8  16        112.40         99.98        14.03 o                         
  -6   8  16        212.18        234.49        13.09 o                         
  -5   8  16        897.54        849.83        26.98 o                         
  -4   8  16       1613.57       1822.86        47.33 o                         
  -3   8  16        360.49        427.80        24.02 o                         
  -2   8  16        728.08        641.29        18.24 o                         
  -1   8  16          7.02         21.01         7.87 o                         
   0   8  16       7630.24       7678.90        91.80 o                         
   1   8  16       7033.01       6924.45        88.45 o                         
   2   8  16        490.75        588.75        20.96 o                         
   3   8  16        528.34        554.22        21.69 o                         
   4   8  16         65.35        123.17        24.16 o                         
   5   8  16       1530.61       1546.66        59.70 o                         
   6   8  16        356.87        461.91        40.72 o                         
   7   8  16        685.30        819.92        54.38 o                         
  -8   9  16          5.23         11.51        15.59 o                         
  -7   9  16         36.66        -13.19        17.99 o                         
  -6   9  16       1072.16       1225.88        36.19 o                         
  -5   9  16       1810.52       1593.61        67.77 o                         
  -4   9  16        317.10        313.53        33.41 o                         
  -3   9  16        810.66        799.94        31.17 o                         
  -2   9  16       4117.70       4073.24        81.42 o                         
  -1   9  16        485.68        498.87        17.05 o                         
   0   9  16        686.61        594.29        19.42 o                         
   1   9  16       5706.46       5456.39        70.43 o                         
   2   9  16       2659.08       2677.01        47.42 o                         
   3   9  16        945.34        909.50        33.98 o                         
   4   9  16        103.33        140.18        24.80 o                         
   5   9  16        185.19         99.87        34.30 o                         
   6   9  16         72.64         61.28        25.85 o                         
   7   9  16          1.30        -23.33        27.31 o                         
  -8  10  16         60.88         86.74        31.35 o                         
  -7  10  16         13.27        -10.38        39.04 o                         
  -6  10  16        456.25        442.72        43.37 o                         
  -5  10  16        722.39        744.24        43.96 o                         
  -4  10  16       1270.18       1083.53        46.85 o                         
  -3  10  16        452.80        412.28        39.74 o                         
  -2  10  16         10.07         21.30         9.61 o                         
  -1  10  16        200.21        238.48        14.69 o                         
   0  10  16          7.94          6.22         8.83 o                         
   1  10  16         35.74         34.15        10.21 o                         
   2  10  16        584.76        564.98        23.56 o                         
   3  10  16        164.25        236.62        17.37 o                         
   4  10  16         53.72         29.78        19.66 o                         
   5  10  16         58.09         80.09        23.71 o                         
   6  10  16       1436.22       1471.26        63.83 o                         
   7  10  16        142.54        171.86        40.63 o                         
  -7  11  16        207.50        157.23        32.21 o                         
  -6  11  16        928.15        982.52        86.81 o                         
  -5  11  16        392.34        306.66        32.95 o                         
  -4  11  16         94.98         43.27        20.80 o                         
  -3  11  16         60.38         52.23        24.81 o                         
  -2  11  16       1596.97       1566.02        48.37 o                         
  -1  11  16        153.88        177.97        14.14 o                         
   0  11  16        344.74        445.64        27.22 o                         
   1  11  16        966.73       1027.40        27.71 o                         
   2  11  16         20.44         24.25        10.97 o                         
   3  11  16        182.79        210.94        12.92 o                         
   4  11  16        162.50        248.78        29.20 o                         
   5  11  16         20.29          9.16        23.32 o                         
   6  11  16       1039.74       1088.22        56.57 o                         
  -7  12  16         11.04         -6.25        28.43 o                         
  -6  12  16          0.92         15.14        23.65 o                         
  -5  12  16         14.54         51.27        25.27 o                         
  -4  12  16        116.49        133.69        29.76 o                         
  -3  12  16       1429.67       1206.32        86.04 o                         
  -2  12  16       1106.87       1164.59        30.98 o                         
  -1  12  16        443.61        546.03        22.53 o                         
   0  12  16        159.57        176.50        14.90 o                         
   1  12  16        275.87        320.25        20.74 o                         
   2  12  16       3901.12       3931.23        74.59 o                         
   3  12  16        883.87        826.99        47.70 o                         
   4  12  16        166.23        191.23        32.27 o                         
   5  12  16        474.94        534.72        42.98 o                         
   6  12  16       2330.13       2382.30        79.66 o                         
  -6  13  16         84.49         78.35        29.37 o                         
  -5  13  16       2364.70       2536.77       131.44 o                         
  -4  13  16          2.57          5.33        29.27 o                         
  -3  13  16       1045.40       1148.95        69.13 o                         
  -2  13  16         38.48         68.52        25.93 o                         
  -1  13  16       3157.11       3191.95        61.34 o                         
   0  13  16       1617.40       1694.78        46.83 o                         
   1  13  16       2898.57       2824.06        54.01 o                         
   2  13  16          4.07         43.26        13.85 o                         
   3  13  16         14.27         22.90        22.49 o                         
   4  13  16         24.28         43.40        21.74 o                         
   5  13  16         79.63         92.02        23.90 o                         
   6  13  16        317.27        423.95        39.88 o                         
  -6  14  16         59.22         45.88        41.77 o                         
  -5  14  16         35.36         87.71        29.33 o                         
  -4  14  16         84.98         84.16        28.50 o                         
  -3  14  16         15.58         14.35        24.84 o                         
  -2  14  16         80.47        139.77        29.34 o                         
  -1  14  16         12.71         12.27         9.82 o                         
   0  14  16         59.21         85.64        14.49 o                         
   1  14  16       1032.18       1007.84        33.49 o                         
   2  14  16          7.94          9.43        13.55 o                         
   3  14  16       1100.22       1177.90        51.25 o                         
   4  14  16        370.69        417.38        36.20 o                         
   5  14  16        511.71        496.95        41.18 o                         
  -5  15  16       1377.48       1291.76       133.61 o                         
  -4  15  16        451.48        559.14        48.61 o                         
  -3  15  16       1460.94       1574.69        69.79 o                         
  -2  15  16        192.07        130.60        38.25 o                         
  -1  15  16        382.58        361.30        19.17 o                         
   0  15  16        215.36        224.07        18.33 o                         
   1  15  16       1858.27       1867.95        45.69 o                         
   2  15  16        352.26        290.52        26.53 o                         
   3  15  16        502.87        487.89        38.02 o                         
   4  15  16         10.69        -17.67        21.30 o                         
   5  15  16          5.66        -13.16        24.49 o                         
  -5  16  16         48.90         43.50        27.31 o                         
  -4  16  16        224.12        200.60        58.85 o                         
  -3  16  16        244.81        250.80        38.48 o                         
  -2  16  16        586.02        689.36        81.10 o                         
  -1  16  16          1.47        -10.86        10.86 o                         
   0  16  16         85.57        103.58        15.67 o                         
   1  16  16       2393.30       2573.25        61.67 o                         
   2  16  16       3274.85       3138.33        67.04 o                         
   3  16  16        554.89        587.29        41.77 o                         
   4  16  16       1048.16       1061.29        53.96 o                         
  -4  17  16         45.06         36.45        29.09 o                         
  -3  17  16          3.41          7.20        22.95 o                         
  -2  17  16        472.44        446.74        66.02 o                         
  -1  17  16         46.78         31.01        24.70 o                         
   0  17  16         80.73         85.67        28.56 o                         
   1  17  16        129.72        126.12        31.07 o                         
   2  17  16         43.58         -4.59        17.03 o                         
   3  17  16        156.37         93.46        24.69 o                         
  -2  18  16        631.30        624.52        52.92 o                         
  -1  18  16        225.78        222.71        35.47 o                         
   0  18  16         45.04         31.25        29.03 o                         
   1  18  16        717.34        757.15        41.56 o                         
   2  18  16        647.04        694.42        54.06 o                         
  -9   0  17         53.29         28.15        29.51 o                         
  -7   0  17       1226.78       1198.91        74.26 o                         
  -5   0  17        474.88        433.52        30.97 o                         
  -3   0  17       8295.70       8342.87       151.09 o                         
  -1   0  17       8530.11       8007.44       131.12 o                         
   1   0  17       5589.70       5765.22       101.26 o                         
   3   0  17       1514.45       1243.57        38.12 o                         
   5   0  17        193.67        171.71        26.39 o                         
   7   0  17       2982.85       2593.40       122.73 o                         
  -9   1  17         57.77          5.55        29.94 o                         
  -8   1  17        498.08        540.62        37.05 o                         
  -7   1  17         75.80         66.48        21.49 o                         
  -6   1  17       2775.42       2874.73        63.64 o                         
  -5   1  17       6842.28       6707.48        98.22 o                         
  -4   1  17        431.39        386.72        15.70 o                         
  -3   1  17       3578.43       3774.34        52.36 o                         
  -2   1  17       9194.87       9300.30       106.08 o                         
  -1   1  17       7734.02       7492.89        87.62 o                         
   0   1  17        526.51        765.32        19.15 o                         
   1   1  17       5710.34       5755.11        71.46 o                         
   2   1  17       1899.72       1898.10        38.20 o                         
   3   1  17       7558.21       7456.36        92.22 o                         
   4   1  17          3.41          3.53        10.64 o                         
   5   1  17       1150.77       1105.02        35.30 o                         
   6   1  17         33.21         71.33        17.71 o                         
   7   1  17       1129.88       1203.96        52.21 o                         
   8   1  17          1.16        -11.65        20.14 o                         
  -9   2  17         47.99         19.18        19.75 o                         
  -8   2  17       2428.96       2482.64        64.94 o                         
  -7   2  17         99.17        105.12        19.13 o                         
  -6   2  17       1011.88        897.34        31.37 o                         
  -5   2  17         38.32         43.88        11.72 o                         
  -4   2  17       1383.73       1408.05        26.02 o                         
  -3   2  17        450.89        487.73        17.25 o                         
  -2   2  17       1052.44       1194.90        23.87 o                         
  -1   2  17       1457.05       1426.01        26.36 o                         
   0   2  17       1179.30       1225.49        24.56 o                         
   1   2  17        746.50        878.41        21.22 o                         
   2   2  17       3925.16       3631.95        54.36 o                         
   3   2  17       1195.36       1128.37        27.87 o                         
   4   2  17       4376.83       4200.74        74.66 o                         
   5   2  17        251.65        268.92        22.41 o                         
   6   2  17       1737.62       1804.15        51.17 o                         
   7   2  17        559.65        574.07        39.41 o                         
   8   2  17        636.22        548.45        39.39 o                         
  -9   3  17         38.01          3.59        25.75 o                         
  -8   3  17        676.88        721.78        39.94 o                         
  -7   3  17        732.74        684.65        33.73 o                         
  -6   3  17       5060.84       4996.27        85.23 o                         
  -5   3  17        157.71        161.19        15.07 o                         
  -4   3  17        882.95        869.73        21.13 o                         
  -3   3  17       5042.66       4957.53        67.08 o                         
  -2   3  17       5005.59       4458.64        57.84 o                         
  -1   3  17        918.38       1128.04        23.10 o
[truncated: 329,025 more chars]
