# Supplementary material for: Crystal and mol­ecular structures of some phosphane-substituted cymantrenes [(C5H4 X)Mn(CO)LL′] (X = H or Cl, L = CO, L′ = PPh3 or PCy3, and LL’ = Ph2PCH2CH2PPh2)
Source: Acta Crystallogr C Struct Chem. 2021 Sep 27;77(Pt 10):633–40. doi: 10.1107/S2053229621009177 (PMC8491095; doi:10.1107/S2053229621009177)
Supplement: Supplementary file 3 [file c-77-00633-compd1bsup3.hkl]

data_compd1b                                                                    
_shelx_title ' shelxt_a.res in P2(1)2(1)2(1)'                                   
_shelx_refln_list_code          4                                               
_shelx_F_calc_maximum      170.33                                               
_exptl_crystal_F_000       968.00                                               
_reflns_d_resolution_high  0.7702                                               
                                                                                
loop_                                                                           
 _space_group_symop_operation_xyz                                               
 'x, y, z'                                                                      
 '-x+1/2, -y, z+1/2'                                                            
 '-x, y+1/2, -z+1/2'                                                            
 'x+1/2, -y+1/2, -z'                                                            
                                                                                
_cell_length_a     7.6519                                                       
_cell_length_b    16.4786                                                       
_cell_length_c    17.0971                                                       
_cell_angle_alpha  90.000                                                       
_cell_angle_beta   90.000                                                       
_cell_angle_gamma  90.000                                                       
                                                                                
_shelx_F_squared_multiplier     1.000                                           
                                                                                
loop_                                                                           
 _refln_index_h                                                                 
 _refln_index_k                                                                 
 _refln_index_l                                                                 
 _refln_F_squared_calc                                                          
 _refln_F_squared_meas                                                          
 _refln_F_squared_sigma                                                         
 _refln_observed_status                                                         
   2   0   0      23020.38      24698.89       277.50 o                         
   4   0   0        532.17        472.75        22.44 o                         
   6   0   0        971.20        951.22        66.16 o                         
   8   0   0       2692.25       2555.63        94.56 o                         
   2   1   0       3479.01       3264.86        46.26 o                         
   3   1   0        909.32        896.21        27.07 o                         
   4   1   0        165.04        167.55        13.89 o                         
   5   1   0        676.21        748.43        31.33 o                         
   6   1   0         72.05         77.42         9.74 o                         
   7   1   0       5300.77       5467.80       111.07 o                         
   8   1   0        140.15        147.22        20.92 o                         
   9   1   0        523.47        622.63        72.51 o                         
   2   2   0       1555.65       1571.84        25.38 o                         
   3   2   0       2243.89       2222.16        39.35 o                         
   4   2   0       1418.02       1288.11        32.27 o                         
   5   2   0        539.34        456.97        21.55 o                         
   6   2   0       1241.22       1186.49        57.84 o                         
   7   2   0        503.13        529.60        25.40 o                         
   8   2   0        744.12        721.35        39.24 o                         
   9   2   0          9.92        -14.41        21.39 o                         
   1   3   0        131.48        141.12         5.25 o                         
   2   3   0       3228.52       2964.16        42.87 o                         
   3   3   0        575.00        569.04        22.42 o                         
   4   3   0       7067.03       6830.94        92.86 o                         
   5   3   0        263.63        236.12        15.92 o                         
   6   3   0        464.68        430.71        23.11 o                         
   7   3   0        461.27        449.56        26.99 o                         
   8   3   0          0.89          8.57        12.36 o                         
   9   3   0         17.59        -33.16        33.16 o                         
   0   4   0       3518.43       4413.30        81.03 o                         
   1   4   0       1325.22       1477.10        24.85 o                         
   2   4   0       1750.87       1751.47        26.53 o                         
   3   4   0       2227.82       1995.81        37.82 o                         
   4   4   0          2.69          1.36         6.46 o                         
   5   4   0         68.95         50.07        14.70 o                         
   6   4   0        203.70        175.01        15.52 o                         
   7   4   0        742.80        759.85        33.25 o                         
   8   4   0        137.75        118.25        23.43 o                         
   9   4   0         27.48         38.87        22.82 o                         
   1   5   0       2209.00       2254.14        41.72 o                         
   2   5   0       4396.76       4278.62        50.81 o                         
   3   5   0        776.66        805.19        22.79 o                         
   4   5   0       6685.46       6771.64        93.67 o                         
   5   5   0       1345.28       1271.73        36.33 o                         
   6   5   0        456.76        420.18        22.89 o                         
   7   5   0        179.23        152.82        19.69 o                         
   8   5   0          9.34         33.68        17.35 o                         
   9   5   0        751.60        933.74        96.77 o                         
   0   6   0       8828.01       9257.73       220.38 o                         
   1   6   0       3109.35       3125.30        55.26 o                         
   2   6   0       3058.85       2978.29        80.37 o                         
   3   6   0         62.38         44.21         5.55 o                         
   4   6   0       1380.49       1336.76        33.95 o                         
   5   6   0         21.89          7.95         7.83 o                         
   6   6   0       1176.35       1242.38        45.69 o                         
   7   6   0         20.08          2.24        11.59 o                         
   8   6   0        176.26        155.18        26.86 o                         
   9   6   0         21.44         35.17        15.16 o                         
   1   7   0       3960.41       4169.96        94.07 o                         
   2   7   0        411.92        354.00        21.98 o                         
   3   7   0       1269.11       1153.97        29.30 o                         
   4   7   0         42.40         10.48        11.97 o                         
   5   7   0       1420.09       1344.99        37.48 o                         
   6   7   0         50.65         67.89        14.11 o                         
   7   7   0        335.38        316.86        28.47 o                         
   8   7   0         28.02         33.25        17.25 o                         
   9   7   0        167.21        206.55        32.21 o                         
   0   8   0        116.41        137.63        25.11 o                         
   1   8   0        299.32        356.50        34.99 o                         
   2   8   0       1188.54       1066.53        46.48 o                         
   3   8   0       1026.09       1082.49        24.20 o                         
   4   8   0        511.21        456.07        19.90 o                         
   5   8   0       1266.52       1254.16        49.11 o                         
   6   8   0        103.92        102.00        17.06 o                         
   7   8   0         46.72         41.72        13.08 o                         
   8   8   0        745.20        957.90       128.38 o                         
   9   8   0         14.75         16.80        18.03 o                         
   1   9   0       9869.00      10588.26       194.49 o                         
   2   9   0        821.46        905.83        45.19 o                         
   3   9   0        225.32        191.46        12.96 o                         
   4   9   0         58.02         59.67         9.78 o                         
   5   9   0        839.90        874.39        70.13 o                         
   6   9   0        453.24        402.96        34.40 o                         
   7   9   0          8.31         47.73        16.15 o                         
   8   9   0        153.83        132.99        26.32 o                         
   9   9   0         82.02         89.52        24.47 o                         
   0  10   0         40.65          7.04        19.89 o                         
   1  10   0       1285.53       1212.09        43.13 o                         
   2  10   0       1643.25       1658.45        64.21 o                         
   3  10   0        189.82        203.44        20.11 o                         
   4  10   0         73.73         53.60        13.90 o                         
   5  10   0         34.77         11.54        11.68 o                         
   6  10   0         32.60         26.42        18.39 o                         
   7  10   0        138.04        105.18        19.24 o                         
   8  10   0         16.24         23.23        29.30 o                         
   1  11   0        751.77        737.17        35.38 o                         
   2  11   0       5403.03       5345.39       131.38 o                         
   3  11   0        103.86         96.38        16.31 o                         
   4  11   0         24.81         34.02        13.44 o                         
   5  11   0         56.59         42.14        13.95 o                         
   6  11   0        297.07        296.01        28.88 o                         
   7  11   0         57.59         87.33        18.61 o                         
   8  11   0        490.14        483.42        78.74 o                         
   0  12   0       1982.90       1991.71       103.85 o                         
   1  12   0        676.46        669.76        42.23 o                         
   2  12   0          0.70          1.78        35.31 o                         
   3  12   0        336.43        410.10        32.19 o                         
   4  12   0        375.72        317.91        27.78 o                         
   5  12   0       2315.31       2486.04        78.78 o                         
   6  12   0         54.80         50.81        20.31 o                         
   7  12   0        399.91        396.18        43.40 o                         
   8  12   0        122.47         99.50        26.19 o                         
   1  13   0         22.38          5.61        17.41 o                         
   2  13   0        143.12        148.25        20.52 o                         
   3  13   0         70.82         67.58        16.36 o                         
   4  13   0        263.90        290.29        28.12 o                         
   5  13   0         26.67         35.75        16.05 o                         
   6  13   0        626.39        745.88        52.59 o                         
   7  13   0        270.82        327.68        41.88 o                         
   0  14   0         64.64         89.83        30.19 o                         
   1  14   0       2328.24       2309.82        86.53 o                         
   2  14   0       2611.32       2583.89        92.76 o                         
   3  14   0       1130.42       1138.99        52.21 o                         
   4  14   0          4.62         -5.36        13.53 o                         
   5  14   0        302.65        252.21        37.30 o                         
   6  14   0        941.88        887.15        51.63 o                         
   7  14   0         10.25         28.94        17.39 o                         
   1  15   0       3096.45       3060.12       104.59 o                         
   2  15   0        986.96       1022.69        59.29 o                         
   3  15   0        130.21        121.96        17.13 o                         
   4  15   0        141.56        127.62        21.76 o                         
   5  15   0        442.14        470.17        37.58 o                         
   6  15   0        280.64        285.39        31.05 o                         
   7  15   0         41.94          0.17        17.19 o                         
   0  16   0       1569.81       1568.21       107.01 o                         
   1  16   0          2.31         13.63        15.76 o                         
   2  16   0       1764.74       1740.15       145.97 o                         
   3  16   0        881.77        816.69        46.34 o                         
   4  16   0        103.29         99.07        19.52 o                         
   5  16   0        212.83        212.88        27.26 o                         
   6  16   0        228.54        202.28        27.43 o                         
   1  17   0        693.88        594.97        48.60 o                         
   2  17   0         45.90         40.19        16.83 o                         
   3  17   0       1052.58       1048.19        57.65 o                         
   4  17   0        831.65        802.31        42.10 o                         
   5  17   0         25.09          2.67        28.13 o                         
   6  17   0          8.06         -6.42        22.14 o                         
   0  18   0        101.81        135.77        39.78 o                         
   1  18   0        174.17        182.24        33.60 o                         
   2  18   0          0.34         -7.70        14.98 o                         
   3  18   0        435.49        472.30        38.38 o                         
   4  18   0         46.79         47.59        17.11 o                         
   5  18   0         95.39        156.48        34.49 o                         
   1  19   0          6.80         -8.97        18.82 o                         
   2  19   0         55.41         29.44        15.56 o                         
   3  19   0          0.19          0.56        20.58 o                         
   4  19   0        190.88        180.39        25.89 o                         
   0  20   0       1723.77       1528.17       120.67 o                         
   1  20   0        248.73        284.90        38.23 o                         
   2  20   0         57.67         37.75        19.02 o                         
   3  20   0        747.45        813.64        58.89 o                         
   1  21   0       1117.07       1293.31       153.36 o                         
   2   0   1         68.87         46.44         4.49 o                         
   3   0   1       1105.30       1136.99        26.45 o                         
   4   0   1       2991.51       3111.59        57.49 o                         
   5   0   1          5.11          5.82         6.78 o                         
   6   0   1       1193.67       1178.24        49.83 o                         
   7   0   1          0.81         -9.14        11.23 o                         
   8   0   1          9.34          4.84        10.48 o                         
   9   0   1         23.28          2.51        20.38 o                         
  -9   1   1         70.06         17.64        24.32 o                         
  -8   1   1       1040.72        949.60        39.53 o                         
  -7   1   1        107.02         80.38        15.96 o                         
  -6   1   1        549.23        571.72        26.81 o                         
  -5   1   1       2299.73       2293.57        59.29 o                         
  -4   1   1       1257.21       1216.74        37.49 o                         
  -3   1   1       4286.55       4545.42        75.47 o                         
  -2   1   1        394.89        373.41        12.64 o                         
   2   1   1        342.88        306.18         9.20 o                         
   3   1   1       4312.49       4491.82        85.85 o                         
   4   1   1       1216.02       1242.37        30.96 o                         
   5   1   1       2272.95       2276.02        48.58 o                         
   6   1   1        575.21        616.92        24.12 o                         
   7   1   1         95.95         74.15        14.49 o                         
   8   1   1        968.43        973.46        57.62 o                         
   9   1   1         53.61         83.50        31.95 o                         
  -9   2   1        693.23        735.57        81.64 o                         
  -8   2   1        370.86        360.33        67.41 o                         
  -7   2   1        896.95        899.89        32.09 o                         
  -6   2   1       1568.34       1643.94        45.74 o                         
  -5   2   1       1371.99       1292.49        43.85 o                         
  -4   2   1       1636.16       1631.41        44.90 o                         
  -3   2   1        271.04        247.53        16.84 o                         
  -2   2   1       1569.26       1650.15        28.16 o                         
   2   2   1       1457.35       1483.52        26.38 o                         
   3   2   1        310.96        277.73        12.87 o                         
   4   2   1       1622.91       1620.90        36.41 o                         
   5   2   1       1485.01       1368.81        39.65 o                         
   6   2   1       1510.28       1557.73        43.55 o                         
   7   2   1        957.99        962.99        45.62 o                         
   8   2   1        433.83        477.16        39.95 o                         
  -9   3   1        324.59        246.72        50.15 o                         
  -8   3   1        968.68       1001.81        53.50 o                         
  -7   3   1        155.80        131.52        14.63 o                         
  -6   3   1       2874.56       3025.06        64.59 o                         
  -5   3   1       1776.27       1916.37        45.44 o                         
  -4   3   1        333.61        309.90        15.97 o                         
  -3   3   1       3383.71       3388.95        59.82 o                         
  -2   3   1       9555.34       9933.33        98.71 o                         
  -1   3   1       5256.33       5398.67        76.15 o                         
   1   3   1       5527.30       5610.49        85.15 o                         
   2   3   1       8947.80       9184.62       102.13 o                         
   3   3   1       3438.69       3430.73        52.49 o                         
   4   3   1        321.01        309.19        15.68 o                         
   5   3   1       1651.15       1778.73        42.96 o                         
   6   3   1       3023.32       3086.13        64.03 o                         
   7   3   1        121.93        121.73        14.74 o                         
   8   3   1        906.21        921.07        48.36 o                         
  -9   4   1        297.49        387.58        35.42 o                         
  -8   4   1         85.01         93.32        17.26 o                         
  -7   4   1        513.95        473.49        34.25 o                         
  -6   4   1         99.29        100.78        13.16 o                         
  -5   4   1       1512.75       1491.97        39.56 o                         
  -4   4   1       2451.78       2546.10        72.81 o                         
  -3   4   1        479.33        506.27        17.11 o                         
  -2   4   1       7013.59       7570.29       202.00 o                         
  -1   4   1       7098.96       7330.90       182.94 o                         
   0   4   1       4054.20       4245.02        63.25 o                         
   1   4   1       6418.23       6372.17        93.41 o                         
   2   4   1       7330.74       7531.99        88.95 o                         
   3   4   1        455.09        478.60        17.57 o                         
   4   4   1       2425.32       2551.07        51.21 o                         
   5   4   1       1545.49       1515.56        39.62 o                         
   6   4   1         70.44         64.04        11.18 o                         
   7   4   1        586.29        551.10        28.15 o                         
   8   4   1         86.03         81.19        19.91 o                         
   9   4   1        285.39        281.50        35.83 o                         
  -9   5   1        180.17        219.86        33.06 o                         
  -8   5   1        404.41        385.55        32.20 o                         
  -7   5   1        162.24        158.17        20.68 o                         
  -6   5   1        508.14        507.07        25.07 o                         
  -5   5   1        314.70        295.25        17.57 o                         
  -4   5   1       1224.13       1112.61        32.45 o                         
  -3   5   1       2777.01       2790.06        59.02 o                         
  -2   5   1        166.19        147.62         8.58 o                         
  -1   5   1       5979.49       6171.57        88.73 o                         
   0   5   1         10.17         10.85         9.22 o                         
   1   5   1       6079.04       6217.77        73.17 o                         
   2   5   1        244.24        240.47         8.56 o                         
   3   5   1       2782.45       2891.02        60.47 o                         
   4   5   1       1268.66       1226.48        32.50 o                         
   5   5   1        342.02        321.12        18.40 o                         
   6   5   1        594.54        576.30        26.59 o                         
   7   5   1        142.28        143.49        18.72 o                         
   8   5   1        354.05        358.62        38.25 o                         
   9   5   1        216.17        200.58        54.78 o                         
  -9   6   1         34.28          6.32        14.75 o                         
  -8   6   1         14.27         32.28        14.21 o                         
  -7   6   1        196.26        186.86        21.68 o                         
  -6   6   1        520.42        561.83        34.05 o                         
  -5   6   1       1223.37       1174.23        34.39 o                         
  -4   6   1       2021.97       1887.66        40.12 o                         
  -3   6   1       5267.96       5338.26       186.51 o                         
  -2   6   1       2208.43       2178.40        51.07 o                         
  -1   6   1       1635.85       1625.94        50.56 o                         
   0   6   1       2202.70       2259.87        59.45 o                         
   1   6   1       1779.45       1731.13        32.85 o                         
   2   6   1       2367.95       2175.54        32.45 o                         
   3   6   1       5369.61       5417.68       123.08 o                         
   4   6   1       1948.43       1875.80        41.93 o                         
   5   6   1       1252.34       1216.98        35.83 o                         
   6   6   1        453.14        486.16        24.47 o                         
   7   6   1        200.48        180.43        20.98 o                         
   8   6   1         16.33         13.91        17.80 o                         
   9   6   1         35.34         75.29        25.66 o                         
  -9   7   1        114.01        104.95        24.14 o                         
  -8   7   1         25.23         16.35        11.72 o                         
  -7   7   1          4.29        -13.48        13.48 o                         
  -6   7   1        235.74        201.21        22.92 o                         
  -5   7   1       2153.57       2130.27        47.17 o                         
  -4   7   1       3946.56       3971.40        64.07 o                         
  -3   7   1       6590.57       6764.72       140.29 o                         
  -2   7   1       3142.05       3277.21        68.72 o                         
  -1   7   1         95.64        116.09        16.77 o                         
   0   7   1        692.29        580.59        30.62 o                         
   1   7   1        121.42        127.83        10.74 o                         
   2   7   1       3071.50       3152.65        54.40 o                         
   3   7   1       7050.29       7236.68       155.63 o                         
   4   7   1       4003.02       4041.45       107.35 o                         
   5   7   1       2065.82       2101.28        48.89 o                         
   6   7   1        235.61        227.90        24.04 o                         
   7   7   1          6.12         15.43        13.09 o                         
   8   7   1         19.35         12.29        15.39 o                         
   9   7   1        106.84         87.32        33.36 o                         
  -9   8   1        103.65        116.41        27.21 o                         
  -8   8   1        232.54        208.34        81.53 o                         
  -7   8   1        266.52        249.64        26.69 o                         
  -6   8   1         47.12         44.31        14.56 o                         
  -5   8   1       2574.94       2705.06        82.64 o                         
  -4   8   1       2739.86       2658.66        52.05 o                         
  -3   8   1       2106.39       2111.20        58.45 o                         
  -2   8   1       1827.18       1838.52       100.11 o                         
  -1   8   1       1364.25       1493.73        54.29 o                         
   0   8   1        276.63        298.68        19.71 o                         
   1   8   1       1409.36       1516.10        43.30 o                         
   2   8   1       2002.32       1928.83        36.18 o                         
   3   8   1       2073.87       1972.12        33.56 o                         
   4   8   1       2638.93       2608.27        52.84 o                         
   5   8   1       2647.38       2640.71        56.26 o                         
   6   8   1         42.25         53.00        12.92 o                         
   7   8   1        269.53        281.18        26.39 o                         
   8   8   1        225.72        207.14        31.33 o                         
   9   8   1        106.61         82.23        37.53 o                         
  -9   9   1         78.60         77.95        23.68 o                         
  -8   9   1        408.21        408.50        65.75 o                         
  -7   9   1        303.50        269.25        28.58 o                         
  -6   9   1        641.61        651.85        39.02 o                         
  -5   9   1       1057.70        990.67        45.17 o                         
  -4   9   1       1530.97       1471.71        52.88 o                         
  -3   9   1       1401.65       1331.44        62.17 o                         
  -2   9   1       1207.93       1239.85        53.70 o                         
  -1   9   1        105.18         89.79        28.87 o                         
   0   9   1       1292.86       1351.68        51.97 o                         
   1   9   1        103.17         76.66        16.16 o                         
   2   9   1       1147.52       1087.12        32.23 o                         
   3   9   1       1471.25       1356.46        41.76 o                         
   4   9   1       1604.20       1579.29        40.40 o                         
   5   9   1        920.47        889.62        41.70 o                         
   6   9   1        582.88        601.00        36.31 o                         
   7   9   1        282.11        303.34        34.65 o                         
   8   9   1        427.35        391.88        41.71 o                         
   9   9   1         98.96         34.92        28.56 o                         
  -8  10   1         35.48         27.00        19.32 o                         
  -7  10   1        496.59        561.56        52.23 o                         
  -6  10   1        179.60        189.08        25.57 o                         
  -5  10   1        163.30        124.97        18.50 o                         
  -4  10   1        176.24        142.36        21.87 o                         
  -3  10   1       1188.23       1172.30        52.81 o                         
  -2  10   1       1722.65       1740.33        66.89 o                         
  -1  10   1       4047.94       3848.12       102.57 o                         
   0  10   1       2449.74       2132.43        70.26 o                         
   1  10   1       4122.27       4093.30       102.79 o                         
   2  10   1       1766.88       1812.31        67.58 o                         
   3  10   1       1103.26       1056.74        32.76 o                         
   4  10   1        148.00        133.59        12.80 o                         
   5  10   1        161.69        153.18        19.94 o                         
   6  10   1        176.38        164.07        20.94 o                         
   7  10   1        468.62        442.71        44.00 o                         
   8  10   1         29.69         43.58        18.24 o                         
  -8  11   1        491.97        495.78        49.96 o                         
  -7  11   1        221.36        240.14        43.43 o                         
  -6  11   1        299.77        335.41        30.71 o                         
  -5  11   1         44.10         47.27        15.87 o                         
  -4  11   1        978.28        931.43        44.62 o                         
  -3  11   1        472.10        459.31        30.89 o                         
  -2  11   1        241.95        181.19        26.26 o                         
  -1  11   1       1599.18       1532.25        63.98 o                         
   0  11   1       2607.99       2494.41        80.42 o                         
   1  11   1       1520.67       1463.74        78.14 o                         
   2  11   1        311.00        288.51        34.02 o                         
   3  11   1        486.64        433.22        29.00 o                         
   4  11   1        925.97        903.17        42.63 o                         
   5  11   1         50.15         62.53        15.64 o                         
   6  11   1        281.60        301.74        28.50 o                         
   7  11   1        248.09        273.74        36.24 o                         
   8  11   1        512.10        557.10        85.26 o                         
  -8  12   1        469.55        587.45        55.76 o                         
  -7  12   1       1466.51       1621.44       108.92 o                         
  -6  12   1         54.75         56.66        16.66 o                         
  -5  12   1        340.60        322.19        29.81 o                         
  -4  12   1        632.06        583.51        36.62 o                         
  -3  12   1       1097.62       1077.36        76.98 o                         
  -2  12   1        164.25        138.97        24.37 o                         
  -1  12   1        682.18        691.35        36.29 o                         
   0  12   1        467.87        456.88        55.89 o                         
   1  12   1        699.15        684.80        42.80 o                         
   2  12   1        126.61        137.31        18.80 o                         
   3  12   1       1133.89       1145.34        76.86 o                         
   4  12   1        681.90        611.19        36.85 o                         
   5  12   1        296.99        271.65        26.89 o                         
   6  12   1         33.70         13.30        13.12 o                         
   7  12   1       1466.11       1698.24        96.61 o                         
   8  12   1        485.11        538.96        53.05 o                         
  -7  13   1        467.80        506.86        40.15 o                         
  -6  13   1        344.08        320.84        31.83 o                         
  -5  13   1        744.17        793.00        78.08 o                         
  -4  13   1       1267.36       1228.38        54.52 o                         
  -3  13   1       1213.01       1094.40        60.09 o                         
  -2  13   1        271.97        296.98        37.76 o                         
  -1  13   1        107.71         60.36        23.52 o                         
   0  13   1        898.75        896.93        50.89 o                         
   1  13   1        138.59        124.29        21.54 o                         
   2  13   1        321.73        292.36        29.87 o                         
   3  13   1       1097.98       1113.91        49.27 o                         
   4  13   1       1278.25       1273.15        54.48 o                         
   5  13   1        771.49        849.08        46.31 o                         
   6  13   1        307.24        275.27        29.22 o                         
   7  13   1        466.15        459.47        70.66 o                         
  -7  14   1         87.94         89.72        20.48 o                         
  -6  14   1        380.76        418.09        36.50 o                         
  -5  14   1        300.13        322.99        31.05 o                         
  -4  14   1       1065.20        991.60        50.60 o                         
  -3  14   1        220.66        232.17        25.92 o                         
  -2  14   1        948.39        957.65        58.18 o                         
  -1  14   1        228.20        185.50        36.47 o                         
   0  14   1       2284.68       2111.77        82.26 o                         
   1  14   1        186.29        118.09        21.82 o                         
   2  14   1        936.58        855.60        55.14 o                         
   3  14   1        258.97        265.67        22.68 o                         
   4  14   1       1153.53       1167.00        54.17 o                         
   5  14   1        262.56        265.26        27.67 o                         
   6  14   1        408.05        448.14        36.43 o                         
   7  14   1         82.17        102.40        25.67 o                         
  -7  15   1         98.41         97.92        26.20 o                         
  -6  15   1         49.70         60.28        18.43 o                         
  -5  15   1        212.44        254.29        53.10 o                         
  -4  15   1        197.95        233.15        27.58 o                         
  -3  15   1       1990.49       2018.45       123.70 o                         
  -2  15   1       1377.00       1335.86        57.54 o                         
  -1  15   1        664.50        610.24        45.78 o                         
   0  15   1        743.71        679.95        48.38 o                         
   1  15   1        733.97        716.93        48.96 o                         
   2  15   1       1350.34       1304.55        66.80 o                         
   3  15   1       1947.31       1894.57        68.29 o                         
   4  15   1        172.21        161.28        19.09 o                         
   5  15   1        225.16        286.64        30.29 o                         
   6  15   1         51.98         63.40        17.97 o                         
   7  15   1         94.97         94.06        26.20 o                         
  -6  16   1        215.76        178.98        25.77 o                         
  -5  16   1        172.00        150.10        24.18 o                         
  -4  16   1        863.59        895.89        51.50 o                         
  -3  16   1         43.95         31.69        28.63 o                         
  -2  16   1        137.49        135.15        24.81 o                         
  -1  16   1        124.09        123.51        24.59 o                         
   0  16   1        135.39         88.51        20.93 o                         
   1  16   1        155.74         94.10        38.54 o                         
   2  16   1        147.92        156.11        26.17 o                         
   3  16   1         58.42         68.42        16.92 o                         
   4  16   1        960.70       1028.12        48.16 o                         
   5  16   1        142.79        135.20        38.45 o                         
   6  16   1        180.34        142.59        44.44 o                         
  -6  17   1         35.16         10.18        19.94 o                         
  -5  17   1        297.95        301.30        33.32 o                         
  -4  17   1        416.24        448.82        38.42 o                         
  -3  17   1        257.89        258.78        28.65 o                         
  -2  17   1        793.87        851.36        58.48 o                         
  -1  17   1         31.88         38.41        22.91 o                         
   0  17   1         39.13         36.98        26.21 o                         
   1  17   1         21.72          7.75        22.95 o                         
   2  17   1        875.48        813.08        58.48 o                         
   3  17   1        264.03        211.52        25.76 o                         
   4  17   1        399.70        413.50        35.33 o                         
   5  17   1        301.98        333.30        34.54 o                         
   6  17   1         19.45         31.83        32.39 o                         
  -5  18   1        116.41        101.47        21.66 o                         
  -4  18   1        286.44        259.74        28.16 o                         
  -3  18   1        271.63        328.72        38.25 o                         
  -2  18   1        403.68        430.77        82.15 o                         
  -1  18   1        394.53        469.63        45.66 o                         
   0  18   1        171.25        189.24        29.90 o                         
   1  18   1        472.27        433.82        43.89 o                         
   2  18   1        384.84        379.64        40.50 o                         
   3  18   1        294.65        364.10        59.36 o                         
   4  18   1        272.81        246.92        29.65 o                         
   5  18   1         89.82         64.61        21.58 o                         
  -4  19   1        146.24        218.86        31.07 o                         
  -3  19   1        147.28        133.55        23.20 o                         
  -2  19   1        285.30        282.94        37.49 o                         
  -1  19   1         34.12         76.52        30.57 o                         
   0  19   1        365.16        361.88        41.29 o                         
   1  19   1         33.12          6.73        14.17 o                         
   2  19   1        264.73        231.64        34.89 o                         
   3  19   1        147.89        138.63        21.89 o                         
   4  19   1        149.72        121.40        23.88 o                         
  -3  20   1         58.29         55.91        25.02 o                         
  -2  20   1        166.46        141.34        39.44 o                         
  -1  20   1         85.40         35.32        27.86 o                         
   0  20   1        422.46        559.31        52.60 o                         
   1  20   1        102.93        124.53        32.20 o                         
   2  20   1        173.24        149.07        29.67 o                         
   3  20   1         63.22         60.08        18.14 o                         
  -1  21   1        145.85        106.76        27.59 o                         
   0  21   1          1.77         11.22        17.16 o                         
   1  21   1        148.98        197.80        35.92 o                         
   2   0   2       2643.65       2675.31        42.60 o                         
   3   0   2        971.82        878.84        19.04 o                         
   4   0   2        242.91        254.61        10.88 o                         
   5   0   2        102.33        110.65         9.00 o                         
   6   0   2        927.19        973.00        39.13 o                         
   7   0   2       1694.48       1778.33        65.07 o                         
   8   0   2        126.76        196.77        28.55 o                         
   9   0   2         14.52         28.59        14.76 o                         
  -9   1   2         31.25         37.17        16.81 o                         
  -8   1   2       1328.27       1365.08        68.28 o                         
  -7   1   2        373.08        343.05        25.74 o                         
  -6   1   2        377.60        345.46        19.20 o                         
  -5   1   2        213.66        187.37        18.64 o                         
  -4   1   2        326.27        285.85        19.01 o                         
  -3   1   2       2936.72       2870.29        57.30 o                         
  -2   1   2       3691.04       3924.91        67.90 o                         
   2   1   2       3877.91       4123.24        44.15 o                         
   3   1   2       2847.32       2772.72        37.63 o                         
   4   1   2        358.55        327.79        15.23 o                         
   5   1   2        241.43        217.65        14.75 o                         
   6   1   2        365.08        345.61        18.21 o                         
   7   1   2        436.45        385.71        51.38 o                         
   8   1   2       1343.94       1270.02        67.06 o                         
   9   1   2         17.62          8.90        18.98 o                         
  -9   2   2         54.67         23.12        27.23 o                         
  -8   2   2         44.71         27.11        18.53 o                         
  -7   2   2       3676.51       3919.56        66.11 o                         
  -6   2   2         46.94         62.67        17.85 o                         
  -5   2   2       1182.45       1176.88        45.36 o                         
  -4   2   2       1553.39       1539.19        44.72 o                         
  -3   2   2       2204.19       2409.61        54.14 o                         
  -2   2   2          7.04         11.06         3.70 o                         
  -1   2   2       2225.47       2606.30       107.89 o                         
   1   2   2       2274.05       2675.51        28.93 o                         
   2   2   2          2.19          9.80         5.00 o                         
   3   2   2       2062.03       2140.38        32.32 o                         
   4   2   2       1425.14       1355.19        32.11 o                         
   5   2   2       1255.78       1281.71        35.00 o                         
   6   2   2         25.33         27.65         8.82 o                         
   7   2   2       3591.34       3767.80        69.22 o                         
   8   2   2         32.69         39.84        15.74 o                         
   9   2   2         55.56         23.87        23.48 o                         
  -9   3   2        491.47        549.75        74.96 o                         
  -8   3   2         25.04         35.22        11.09 o                         
  -7   3   2        376.49        333.28        22.78 o                         
  -6   3   2        110.93        118.69        14.10 o                         
  -5   3   2       3431.23       3470.47        79.04 o                         
  -4   3   2       1209.13       1236.91        50.25 o                         
  -3   3   2       4169.45       4344.96        77.53 o                         
  -2   3   2       4764.40       4981.57        76.63 o                         
  -1   3   2      10569.54      11724.86       133.65 o                         
   0   3   2          8.97         18.12         3.37 o                         
   1   3   2      10364.26      11119.44       133.81 o                         
   2   3   2       4534.81       4692.67        59.94 o                         
   3   3   2       4170.44       4261.94        52.83 o                         
   4   3   2       1248.53       1289.41        31.90 o                         
   5   3   2       3478.38       3526.60        63.79 o                         
   6   3   2        125.16        126.13        13.58 o                         
   7   3   2        399.88        402.35        24.02 o                         
   8   3   2         35.83         62.57        13.03 o                         
   9   3   2        465.00        395.14        56.60 o                         
  -9   4   2        416.50        383.61        53.00 o                         
  -8   4   2        127.53        109.90        46.84 o                         
  -7   4   2         42.37         46.39        14.39 o                         
  -6   4   2         13.00         17.72         8.71 o                         
  -5   4   2       1209.77       1166.04        34.98 o                         
  -4   4   2       6483.61       6595.03       116.26 o                         
  -3   4   2       3783.22       3490.81        53.36 o                         
  -2   4   2       6280.83       6548.78        99.06 o                         
  -1   4   2       2783.09       3046.98        45.20 o                         
   0   4   2        575.84        559.65        18.76 o                         
   1   4   2       2772.13       2978.29        56.32 o                         
   2   4   2       5839.58       6058.42        75.41 o                         
   3   4   2       3562.59       3408.48        53.41 o                         
   4   4   2       6351.55       6447.66        89.06 o                         
   5   4   2       1271.19       1269.36        35.73 o                         
   6   4   2          6.44          9.16         8.27 o                         
   7   4   2         41.91         27.48         9.58 o                         
   8   4   2        116.47        111.79        28.14 o                         
   9   4   2        409.56        341.05        60.35 o                         
  -9   5   2         43.38         53.98        21.45 o                         
  -8   5   2        332.75        330.37        39.11 o                         
  -7   5   2         22.85         11.04        13.84 o                         
  -6   5   2        324.93        336.38        26.53 o                         
  -5   5   2        420.70        415.03        25.64 o                         
  -4   5   2       1624.07       1569.09        44.08 o                         
  -3   5   2       7539.42       7179.88       224.35 o                         
  -2   5   2       5340.40       5710.12        93.33 o                         
  -1   5   2       3190.59       3383.74        75.38 o                         
   0   5   2       1334.43       1242.05        31.36 o                         
   1   5   2       2923.96       2967.48        45.21 o                         
   2   5   2       5542.38       5955.85       104.54 o                         
   3   5   2       7313.13       7328.60       136.47 o                         
   4   5   2       1748.03       1755.26        39.64 o                         
   5   5   2        513.33        471.32        22.07 o                         
   6   5   2        315.75        300.58        19.49 o                         
   7   5   2         30.43         11.98        10.59 o                         
   8   5   2        355.73        363.91        37.15 o                         
   9   5   2         39.64         25.87        22.20 o                         
  -9   6   2        430.20        429.38        39.17 o                         
  -8   6   2         73.82         77.88        27.30 o                         
  -7   6   2        147.00        138.07        20.82 o                         
  -6   6   2        118.89        108.39        17.63 o                         
  -5   6   2       1259.70       1257.05        50.84 o                         
  -4   6   2       3050.72       2864.73        50.21 o                         
  -3   6   2       1169.86       1223.39        40.80 o                         
  -2   6   2        316.73        407.35        28.37 o                         
  -1   6   2        667.08        538.70        28.87 o                         
   0   6   2       3562.33       3974.75        85.10 o                         
   1   6   2        663.02        530.16        25.79 o                         
   2   6   2        273.11        348.69        20.34 o                         
   3   6   2       1280.73       1313.66        32.15 o                         
   4   6   2       3202.58       3144.04        69.24 o                         
   5   6   2       1277.42       1293.30        37.24 o                         
   6   6   2        165.11        162.13        15.41 o                         
   7   6   2        104.18         77.31        27.08 o                         
   8   6   2         88.82        133.28        25.04 o                         
   9   6   2        431.99        435.02        65.47 o                         
  -9   7   2          8.52        -17.10        17.10 o                         
  -8   7   2        548.35        599.19        42.17 o                         
  -7   7   2        353.26        317.04        29.26 o                         
  -6   7   2        349.94        371.03        29.29 o                         
  -5   7   2        488.82        486.26        30.94 o                         
  -4   7   2        328.12        346.75        28.63 o                         
  -3   7   2        619.72        636.69        30.65 o                         
  -2   7   2       2693.49       2632.80        76.61 o                         
  -1   7   2       3045.20       2922.39        75.99 o                         
   0   7   2        963.39       1070.47        49.48 o                         
   1   7   2       3274.07       3088.49        47.79 o                         
   2   7   2       2625.44       2489.14        52.73 o                         
   3   7   2        576.11        596.67        22.24 o                         
   4   7   2        335.03        346.35        18.39 o                         
   5   7   2        505.89        515.44        24.98 o                         
   6   7   2        400.81        417.81        22.88 o                         
   7   7   2        384.70        429.74        57.89 o                         
   8   7   2        605.55        724.34        53.82 o                         
   9   7   2         16.49         21.32        23.90 o                         
  -9   8   2        136.57        184.45        34.50 o                         
  -8   8   2         96.93        121.21        20.62 o                         
  -7   8   2        391.92        368.38        43.32 o                         
  -6   8   2        801.92        769.93        47.93 o                         
  -5   8   2        548.06        550.05        33.99 o                         
  -4   8   2         40.69         33.73        12.97 o                         
  -3   8   2       2040.21       2061.72        58.41 o                         
  -2   8   2       1955.34       2031.50        55.05 o                         
  -1   8   2        785.22        769.09        39.19 o                         
   0   8   2       1469.91       1439.10        52.24 o                         
   1   8   2        712.19        769.49        36.14 o                         
   2   8   2       1939.98       1938.70        72.26 o                         
   3   8   2       2032.46       1967.87        43.40 o                         
   4   8   2         32.32         42.16         8.99 o                         
   5   8   2        558.18        569.31        25.24 o                         
   6   8   2        741.32        749.53        38.44 o                         
   7   8   2        378.45        459.21        41.04 o                         
   8   8   2        124.33        133.49        25.15 o                         
   9   8   2        137.56        252.69        52.92 o                         
  -8   9   2         52.84         31.64        20.08 o                         
  -7   9   2        402.38        431.41        43.85 o                         
  -6   9   2        191.54        153.84        38.99 o                         
  -5   9   2       2017.57       1902.10        64.32 o                         
  -4   9   2       2614.31       2512.00        70.98 o                         
  -3   9   2       1055.33       1015.03        42.19 o                         
  -2   9   2       2129.43       2069.56        71.08 o                         
  -1   9   2        950.78        895.05        44.09 o                         
   0   9   2       1416.53       1199.97        63.37 o                         
   1   9   2        920.73        930.05        42.71 o                         
   2   9   2       2060.34       2004.00        60.94 o                         
   3   9   2        968.49        953.06        37.46 o                         
   4   9   2       2648.09       2632.75        55.37 o                         
   5   9   2       1983.06       1963.37        52.11 o                         
   6   9   2        202.68        201.53        21.86 o                         
   7   9   2        424.13        426.56        41.41 o                         
   8   9   2         76.04         31.11        16.63 o                         
  -8  10   2         59.83         37.95        27.05 o                         
  -7  10   2         52.21         50.70        16.91 o                         
  -6  10   2       1026.78       1020.86        50.95 o                         
  -5  10   2        274.40        283.63        28.80 o                         
  -4  10   2        334.79        330.39        27.36 o                         
  -3  10   2        987.56       1007.30        43.37 o                         
  -2  10   2       4136.38       4024.46       108.62 o                         
  -1  10   2        398.73        365.37        30.88 o                         
   0  10   2        547.31        618.76        31.02 o                         
   1  10   2        481.57        459.13        31.86 o                         
   2  10   2       4069.52       3946.41        89.37 o                         
   3  10   2        906.12        877.52        30.32 o                         
   4  10   2        417.74        455.73        22.82 o                         
   5  10   2        271.11        236.14        22.51 o                         
   6  10   2       1019.47       1061.25        48.13 o                         
   7  10   2         41.99         33.15        17.16 o                         
   8  10   2         63.31         60.61        20.22 o                         
  -8  11   2         59.92         85.84        25.60 o                         
  -7  11   2         89.35        106.86        22.20 o                         
  -6  11   2       1020.11       1035.67        52.25 o                         
  -5  11   2        793.23        851.30        45.26 o                         
  -4  11   2       1736.34       1793.76        62.74 o                         
  -3  11   2        386.12        375.15        28.74 o                         
  -2  11   2        219.92        172.41        26.23 o                         
  -1  11   2       2538.39       2596.60        85.20 o                         
   0  11   2       1596.26       1485.61        73.95 o                         
   1  11   2       2607.67       2532.68        80.76 o                         
   2  11   2        244.60        225.08        25.40 o                         
   3  11   2        370.07        348.65        20.49 o                         
   4  11   2       1681.65       1689.14        58.53 o                         
   5  11   2        677.65        719.38        39.73 o                         
   6  11   2        984.66        940.72        46.86 o                         
   7  11   2         83.04         69.80        29.05 o                         
   8  11   2         67.18         27.50        15.70 o                         
  -8  12   2        557.64        651.73        59.23 o                         
  -7  12   2          9.97         13.11        13.01 o                         
  -6  12   2       1064.01       1116.66        56.04 o                         
  -5  12   2         71.95         43.44        16.03 o                         
  -4  12   2        957.28        871.21        45.07 o                         
  -3  12   2       2232.36       2398.35       147.80 o                         
  -2  12   2        531.70        473.00        39.10 o                         
  -1  12   2        666.60        634.95        43.35 o                         
   0  12   2         20.38         11.03        15.16 o                         
   1  12   2        684.76        643.67        41.83 o                         
   2  12   2        598.47        603.87        40.19 o                         
   3  12   2       2265.90       2295.20        86.28 o                         
   4  12   2       1080.41       1032.94        46.78 o                         
   5  12   2         99.84        114.46        18.01 o                         
   6  12   2       1084.92       1182.03        59.92 o                         
   7  12   2          6.60         13.95        17.63 o                         
   8  12   2        536.63        651.37        57.82 o                         
  -7  13   2        146.61        140.00        24.25 o                         
  -6  13   2        315.34        355.11        33.40 o                         
  -5  13   2        620.60        670.13        47.05 o                         
  -4  13   2        207.65        225.59        25.72 o                         
  -3  13   2        164.87        133.93        20.86 o                         
  -2  13   2        500.86        479.22        40.77 o                         
  -1  13   2       1228.72       1285.40        63.32 o                         
   0  13   2        216.00        207.36        27.82 o                         
   1  13   2       1146.94       1068.70        55.24 o                         
   2  13   2        442.77        467.26        37.40 o                         
   3  13   2        129.56        124.71        16.20 o                         
   4  13   2        162.48        158.30        25.48 o                         
   5  13   2        598.78        600.03        38.88 o                         
   6  13   2        290.48        341.80        38.89 o                         
   7  13   2        167.33        185.49        92.86 o                         
  -7  14   2        164.46        162.25        24.75 o                         
  -6  14   2         51.42         42.69        15.47 o                         
  -5  14   2        205.15        224.40        27.12 o                         
  -4  14   2        185.13        166.76        23.17 o                         
  -3  14   2        179.97        151.70        20.30 o                         
  -2  14   2       1956.60       2001.00        83.76 o                         
  -1  14   2        349.80        347.25        35.68 o                         
   0  14   2       1012.30        928.61       103.70 o                         
   1  14   2        349.48        367.50        35.16 o                         
   2  14   2       1916.78       1797.47       101.84 o                         
   3  14   2        214.87        201.20        21.81 o                         
   4  14   2        164.57        199.65        20.16 o                         
   5  14   2        242.32        228.27        29.05 o                         
   6  14   2         71.00         44.10        16.73 o                         
   7  14   2        178.80        150.28        32.61 o                         
  -7  15   2        148.02        191.66        28.08 o                         
  -6  15   2        108.51         92.33        19.32 o                         
  -5  15   2        130.20         80.45        19.97 o                         
  -4  15   2        496.00        511.19        38.63 o                         
  -3  15   2        333.29        369.98        31.84 o                         
  -2  15   2        634.57        654.40        50.68 o                         
  -1  15   2        211.69        188.10        35.98 o                         
   0  15   2        595.22        611.02        53.08 o                         
   1  15   2        179.21        180.58        43.23 o                         
   2  15   2        564.15        494.98        41.47 o                         
   3  15   2        352.70        364.84        30.59 o                         
   4  15   2        485.66        525.72        36.41 o                         
   5  15   2        139.95         97.65        34.18 o                         
   6  15   2        122.76        158.74        29.20 o                         
   7  15   2        152.46        163.08        31.11 o                         
  -6  16   2        160.05        181.60        27.27 o                         
  -5  16   2        385.63        371.79        35.46 o                         
  -4  16   2        292.48        347.44        42.00 o                         
  -3  16   2        298.15        295.14        30.53 o                         
  -2  16   2        254.93        298.16        29.73 o                         
  -1  16   2       1044.25        990.34        60.67 o                         
   0  16   2        523.92        462.38        41.87 o                         
   1  16   2        976.08        919.65        78.89 o                         
   2  16   2        242.12        282.30        33.16 o                         
   3  16   2        297.10        315.81        29.49 o                         
   4  16   2        296.35        302.76        28.93 o                         
   5  16   2        378.96        426.11        36.21 o                         
   6  16   2        189.40        201.46        48.55 o                         
  -5  17   2         29.48         38.02        17.37 o                         
  -4  17   2         22.99         39.05        16.23 o                         
  -3  17   2        609.42        574.77        35.86 o                         
  -2  17   2        764.96        783.97        55.87 o                         
  -1  17   2        294.56        297.54        38.72 o                         
   0  17   2          0.39          9.45        16.26 o                         
   1  17   2        256.15        229.54        31.40 o                         
   2  17   2        786.57        850.35        57.66 o                         
   3  17   2        599.72        549.02        39.35 o                         
   4  17   2         33.94         40.48        13.91 o                         
   5  17   2         46.28         33.61        17.04 o                         
  -5  18   2        289.94        324.97        35.12 o                         
  -4  18   2        880.45       1096.56        94.39 o                         
  -3  18   2        148.19        120.09        29.80 o                         
  -2  18   2        141.65        122.26        27.49 o                         
  -1  18   2         87.19         83.07        22.31 o                         
   0  18   2        566.36        490.49        45.20 o                         
   1  18   2         82.86         80.35        22.43 o                         
   2  18   2        109.53         98.82        26.13 o                         
   3  18   2        162.74        134.51        21.29 o                         
   4  18   2        826.74        840.20        50.83 o                         
   5  18   2        252.14        264.74        45.88 o                         
  -4  19   2        247.19        335.04        30.45 o                         
  -3  19   2        505.38        583.08        44.16 o                         
  -2  19   2         10.80         35.06        21.62 o                         
  -1  19   2         88.91         75.16        20.85 o                         
   0  19   2         27.54         20.33        18.26 o                         
   1  19   2         70.73         95.86        23.05 o                         
   2  19   2         11.32         12.74        24.32 o                         
   3  19   2        513.14        557.75        46.31 o                         
   4  19   2        208.03        229.11        37.12 o                         
  -3  20   2         45.50         60.83        18.18 o                         
  -2  20   2        295.97        308.51        40.25 o                         
  -1  20   2        337.62        300.67        39.27 o                         
   0  20   2        174.13        104.61        25.85 o                         
   1  20   2        309.17        354.33        70.67 o                         
   2  20   2        308.14        361.20        41.46 o                         
   3  20   2         64.62         28.37        20.16 o                         
  -1  21   2          0.71        -22.67        22.67 o                         
   0  21   2       1098.66       1286.42        80.80 o                         
   1  21   2          2.93         72.45        24.24 o                         
   1   0   3       2806.89       2967.81        25.49 o                         
   2   0   3        321.24        413.63         8.26 o                         
   3   0   3        626.65        536.07        12.87 o                         
   4   0   3       4239.54       4202.33        49.65 o                         
   5   0   3        495.50        445.54        24.40 o                         
   6   0   3          0.95         -9.56         9.56 o                         
   7   0   3         30.89         23.79        10.06 o                         
   8   0   3         45.53         57.18        18.45 o                         
   9   0   3        306.38        286.47        37.62 o                         
  -9   1   3        391.93        362.63        41.21 o                         
  -8   1   3        120.05         97.13        22.93 o                         
  -7   1   3        198.24        191.94        19.46 o                         
  -6   1   3        397.90        364.42        23.42 o                         
  -5   1   3        263.05        290.11        20.12 o                         
  -4   1   3       2334.93       2192.90        51.01 o                         
  -3   1   3       1290.81       1310.87        28.82 o                         
  -2   1   3       3853.01       4235.75        47.13 o                         
  -1   1   3      29010.65      30774.11       230.07 o                         
   1   1   3      28932.58      30721.49       426.21 o                         
   2   1   3       3534.91       3813.57        94.49 o                         
   3   1   3       1337.50       1379.89        22.89 o                         
   4   1   3       2332.35       2202.44        43.88 o                         
   5   1   3        229.67        218.49        14.17 o                         
   6   1   3        326.24        334.95        18.01 o                         
   7   1   3        190.16        137.71        23.45 o                         
   8   1   3        122.33         95.14        21.16 o                         
   9   1   3        369.95        350.81        38.96 o                         
  -9   2   3        155.05        160.70        31.11 o                         
  -8   2   3       1128.92       1136.97       137.28 o                         
  -7   2   3        263.19        244.42        18.10 o                         
  -6   2   3       2568.56       2594.36        71.41 o                         
  -5   2   3       1806.26       1852.74        56.13 o                         
  -4   2   3        907.55        955.25        39.70 o                         
  -3   2   3        401.91        348.96        50.34 o                         
  -2   2   3       4450.28       4407.95        53.44 o                         
  -1   2   3       3545.76       3839.80        33.99 o                         
   0   2   3       9028.09      10193.53       197.78 o                         
   1   2   3       3432.21       3712.00        76.38 o                         
   2   2   3       4757.31       4725.73        57.41 o                         
   3   2   3        397.14        358.27        11.09 o                         
   4   2   3        865.60        849.49        26.35 o                         
   5   2   3       1759.84       1804.86        41.49 o                         
   6   2   3       2735.94       2845.55        59.94 o                         
   7   2   3        250.92        265.11        29.34 o                         
   8   2   3       1078.34       1036.96        61.44 o                         
   9   2   3        156.62        137.63        38.41 o                         
  -9   3   3        464.88        425.37        44.92 o                         
  -8   3   3        109.38        112.69        17.29 o                         
  -7   3   3       1348.77       1327.45        65.22 o                         
  -6   3   3         46.10         23.18        15.07 o                         
  -5   3   3        518.15        497.30        40.65 o                         
  -4   3   3       1153.48       1201.08        41.50 o                         
  -3   3   3        381.23        328.28        16.94 o                         
  -2   3   3       3483.83       3591.94        43.01 o                         
  -1   3   3      10262.78      11384.69        97.47 o                         
   0   3   3       4318.39       4150.56        80.37 o                         
   1   3   3      10108.19      11214.79       141.92 o                         
   2   3   3       3356.36       3455.88        60.02 o                         
   3   3   3        422.97        372.39        12.03 o                         
   4   3   3       1084.61       1076.53        28.57 o                         
   5   3   3        484.33        474.25        21.05 o                         
   6   3   3         41.15         24.83         8.35 o                         
   7   3   3       1202.27       1268.62        49.44 o                         
   8   3   3        101.83        126.56        22.94 o                         
   9   3   3        428.78        470.46        63.78 o                         
  -9   4   3         85.29         42.26        13.29 o                         
  -8   4   3       1060.01       1078.18        47.61 o                         
  -7   4   3         37.94         25.67        14.79 o                         
  -6   4   3       1365.22       1376.26        41.90 o                         
  -5   4   3        600.99        576.12        24.51 o                         
  -4   4   3       1270.65       1248.33        47.32 o                         
  -3   4   3         96.99         89.04         9.96 o                         
  -2   4   3       5569.78       5602.74        84.56 o                         
  -1   4   3        468.22        418.84        15.16 o                         
   0   4   3       9325.90       9929.02       155.77 o                         
   1   4   3        454.01        390.03        11.21 o                         
   2   4   3       5467.67       5519.10        70.56 o                         
   3   4   3         95.22         96.49         8.77 o                         
   4   4   3       1198.51       1172.94        30.66 o                         
   5   4   3        575.52        507.50        22.08 o                         
   6   4   3       1418.61       1421.32        41.13 o                         
   7   4   3         31.43         34.02        16.86 o                         
   8   4   3       1010.63        907.22        68.37 o                         
   9   4   3         86.44         55.61        19.84 o                         
  -9   5   3        511.88        589.43        51.77 o                         
  -8   5   3        375.36        345.63        28.97 o                         
  -7   5   3        600.01        615.97        38.96 o                         
  -6   5   3        437.01        416.07        30.98 o                         
  -5   5   3       1793.19       1800.20        52.42 o                         
  -4   5   3       2192.80       2112.80        69.74 o                         
  -3   5   3        405.10        415.23        23.70 o                         
  -2   5   3        212.89        230.22        16.60 o                         
  -1   5   3      10149.97      10949.12       181.26 o                         
   0   5   3       3488.38       3488.66        60.78 o                         
   1   5   3       9700.99      10378.95       174.54 o                         
   2   5   3        279.21        261.78        13.02 o                         
   3   5   3        401.93        431.36        17.36 o                         
   4   5   3       2107.76       2073.75        43.47 o                         
   5   5   3       1846.38       2006.10        46.28 o                         
   6   5   3        479.64        463.46        23.86 o                         
   7   5   3        593.86        604.04        34.66 o                         
   8   5   3        375.37        389.79        57.09 o                         
   9   5   3        467.55        507.51        47.53 o                         
  -9   6   3         41.72         14.87        20.91 o                         
  -8   6   3        347.02        372.88        35.41 o                         
  -7   6   3        110.13         96.59        18.50 o                         
  -6   6   3        400.25        418.79        31.06 o                         
  -5   6   3        808.87        811.75        26.91 o                         
  -4   6   3        151.59        163.85        32.29 o                         
  -3   6   3       4007.13       3841.90        79.63 o                         
  -2   6   3       4512.88       4724.34       100.13 o                         
  -1   6   3       1608.60       1652.40        52.94 o                         
   0   6   3       3985.96       4195.03        77.80 o                         
   1   6   3       1475.10       1526.35        47.04 o                         
   2   6   3       4469.22       4633.42        77.14 o                         
   3   6   3       4108.43       4016.01        63.41 o                         
   4   6   3        151.47        160.57        12.95 o                         
   5   6   3        782.53        798.39        28.96 o                         
   6   6   3        457.56        463.36        25.22 o                         
   7   6   3        119.07        112.07        21.41 o                         
   8   6   3        298.61        273.30        48.81 o                         
   9   6   3         65.34        101.27        34.33 o                         
  -9   7   3         44.18         53.48        17.84 o                         
  -8   7   3        254.33        256.60        36.22 o                         
  -7   7   3         41.08         21.80        13.70 o                         
  -6   7   3         31.64         29.98        13.64 o                         
  -5   7   3         32.82         30.68        13.15 o                         
  -4   7   3       2174.08       2113.87        62.10 o                         
  -3   7   3        166.11        138.52        16.46 o                         
  -2   7   3        773.00        692.62        30.48 o                         
  -1   7   3       1454.31       1377.45        50.38 o                         
   0   7   3        407.53        354.60        24.54 o                         
   1   7   3       1387.85       1307.62        36.10 o                         
   2   7   3        953.11        925.79        25.84 o                         
   3   7   3        184.73        166.11        12.64 o                         
   4   7   3       2242.70       2177.85        47.41 o                         
   5   7   3         27.64         33.55         9.22 o                         
   6   7   3         33.61         44.75        10.33 o                         
   7   7   3         49.28         66.40        18.12 o                         
   8   7   3        232.41        186.99        28.55 o                         
   9   7   3         37.32         32.47        21.55 o                         
  -9   8   3        155.64        145.15        29.70 o                         
  -8   8   3         49.24         -0.77        15.54 o                         
  -7   8   3        587.73        501.06        37.35 o                         
  -6   8   3        211.32        207.34        24.42 o                         
  -5   8   3        609.96        602.95        35.88 o                         
  -4   8   3       1341.15       1350.85        50.19 o                         
  -3   8   3       1218.92       1194.25        44.70 o                         
  -2   8   3        825.57        780.12        33.53 o                         
  -1   8   3        426.61        397.32        28.44 o                         
   0   8   3         27.16         32.91        12.04 o                         
   1   8   3        442.00        439.38        25.68 o                         
   2   8   3        884.56        883.45        26.79 o                         
   3   8   3       1398.48       1340.69        35.46 o                         
   4   8   3       1341.55       1371.03        37.55 o                         
   5   8   3        519.60        544.21        25.09 o                         
   6   8   3        216.91        245.12        24.12 o                         
   7   8   3        598.75        672.10        64.41 o                         
   8   8   3         51.48          4.23        14.17 o                         
   9   8   3        187.14        253.80        52.43 o                         
  -8   9   3         25.53         28.01        20.86 o                         
  -7   9   3        552.32        519.66        38.76 o                         
  -6   9   3        223.85        248.68        26.56 o                         
  -5   9   3        109.07         80.00        17.27 o                         
  -4   9   3        541.58        535.25        33.10 o                         
  -3   9   3        376.15        387.88        27.23 o                         
  -2   9   3       1468.82       1441.32        47.84 o                         
  -1   9   3       2794.24       2901.50        84.32 o                         
   0   9   3         72.42        115.89        21.13 o                         
   1   9   3       2774.25       2963.12        64.61 o                         
   2   9   3       1546.37       1363.44        42.95 o                         
   3   9   3        356.24        347.73        19.21 o                         
   4   9   3        416.54        391.18        20.94 o                         
   5   9   3         80.23         60.20        14.14 o                         
   6   9   3        218.24        187.54        20.20 o                         
   7   9   3        530.43        524.31        67.43 o                         
   8   9   3         21.28         30.29        16.37 o                         
  -8  10   3        469.74        476.60        40.21 o                         
  -7  10   3         28.86          3.66        13.68 o                         
  -6  10   3        846.50        832.28        46.52 o                         
  -5  10   3        670.18        693.81        55.51 o                         
  -4  10   3        200.28        245.57        25.07 o                         
  -3  10   3       2947.66       3065.58        94.65 o                         
  -2  10   3       2087.80       2110.20        76.59 o                         
  -1  10   3        671.30        729.85        42.42 o                         
   0  10   3      11321.07      11835.38       216.69 o                         
   1  10   3        630.56        587.80        35.73 o                         
   2  10   3       1975.87       1984.85        60.39 o                         
   3  10   3       3098.43       3111.32        55.11 o                         
   4  10   3        215.53        228.87        17.15 o                         
   5  10   3        597.73        573.85        33.44 o                         
   6  10   3        762.18        773.14        51.92 o                         
   7  10   3         29.55         37.87        26.21 o                         
   8  10   3        483.76        521.16        48.52 o                         
  -8  11   3          7.72         27.32        37.19 o                         
  -7  11   3       1196.92       1207.26        60.84 o                         
  -6  11   3        390.34        338.42        40.19 o                         
  -5  11   3        517.80        486.12        35.09 o                         
  -4  11   3        284.61        280.18        29.00 o                         
  -3  11   3        931.23        935.41        43.74 o                         
  -2  11   3       1427.72       1460.26        93.92 o                         
  -1  11   3       5303.03       5251.20       129.92 o                         
   0  11   3       2396.78       2351.99        79.37 o                         
   1  11   3       5511.92       5549.85       129.53 o                         
   2  11   3       1428.19       1434.02        59.26 o                         
   3  11   3        953.68        896.63        28.94 o                         
   4  11   3        278.92        268.74        18.84 o                         
   5  11   3        606.80        575.98        34.97 o                         
   6  11   3        394.38        361.65        82.75 o                         
   7  11   3       1235.96       1279.64        78.17 o                         
   8  11   3          7.85         15.89        20.67 o                         
  -8  12   3        295.85        392.52        38.54 o                         
  -7  12   3        251.79        240.45        28.96 o                         
  -6  12   3        459.07        519.44        39.23 o                         
  -5  12   3        384.96        385.05        32.76 o                         
  -4  12   3        342.54        359.32        30.51 o                         
  -3  12   3         69.63         71.00        17.36 o                         
  -2  12   3        320.82        348.61        35.10 o                         
  -1  12   3        250.46        238.17        30.78 o                         
   0  12   3       1334.50       1263.25        58.71 o                         
   1  12   3        254.55        182.79        24.67 o                         
   2  12   3        297.73        293.62        29.20 o                         
   3  12   3         67.36         66.93        11.98 o                         
   4  12   3        337.69        338.58        25.49 o                         
   5  12   3        409.95        373.44        29.53 o                         
   6  12   3        461.97        488.69        44.56 o                         
   7  12   3        258.23        232.75        32.90 o                         
   8  12   3        283.12        322.94        41.66 o                         
  -7  13   3        419.97        481.01        41.38 o                         
  -6  13   3        105.00         87.63        18.80 o                         
  -5  13   3        362.27        385.54        34.41 o                         
  -4  13   3        472.15        426.40        35.96 o                         
  -3  13   3        916.69        895.97        45.75 o                         
  -2  13   3        747.61        748.45        50.14 o                         
  -1  13   3        629.91        579.76        43.76 o                         
   0  13   3        260.89        242.84        71.91 o                         
   1  13   3        535.55        528.79        39.63 o                         
   2  13   3        653.02        569.12        40.84 o                         
   3  13   3        953.22        915.32        50.44 o                         
   4  13   3        578.94        578.06        30.08 o                         
   5  13   3        312.44        287.33        26.97 o                         
   6  13   3         89.94         93.31        22.31 o                         
   7  13   3        471.28        492.07        79.17 o                         
  -7  14   3         21.71         19.41        16.55 o                         
  -6  14   3         78.71         54.56        17.23 o                         
  -5  14   3        685.31        703.78        45.65 o                         
  -4  14   3         90.04         82.24        19.23 o                         
  -3  14   3       1305.68       1347.58        74.37 o                         
  -2  14   3        500.15        520.77        89.94 o                         
  -1  14   3        735.30        720.35        49.97 o                         
   0  14   3        970.44        778.01        92.92 o                         
   1  14   3        820.43        763.28        48.34 o                         
   2  14   3        473.50        449.08        43.69 o                         
   3  14   3       1231.49       1300.04        53.36 o                         
   4  14   3         89.14         66.85        15.65 o                         
   5  14   3        775.28        716.21        43.28 o                         
   6  14   3         96.28         72.13        22.79 o                         
   7  14   3         23.20         -3.23        15.35 o                         
  -6  15   3         45.72         25.77        15.95 o                         
  -5  15   3        115.37        106.48        20.45 o                         
  -4  15   3        672.16        704.25        45.31 o                         
  -3  15   3         27.77         18.47        18.94 o                         
  -2  15   3        935.23        997.31        61.27 o                         
  -1  15   3         23.92         24.01        15.29 o                         
   0  15   3         98.21         98.35        21.24 o                         
   1  15   3         21.91         32.30        17.59 o                         
   2  15   3        870.62        917.57        54.96 o                         
   3  15   3         28.61         17.49        17.36 o                         
   4  15   3        725.53        697.17        41.30 o                         
   5  15   3        126.36        124.58        28.11 o                         
   6  15   3         52.67         66.79        23.41 o                         
  -6  16   3        410.33        438.41        40.24 o                         
  -5  16   3        562.55        570.87        43.64 o                         
  -4  16   3        197.34        200.39        26.42 o                         
  -3  16   3       1262.73       1245.98        59.62 o                         
  -2  16   3        134.78         82.29        31.61 o                         
  -1  16   3        358.62        342.34        36.39 o                         
   0  16   3         69.29         23.35        17.86 o                         
   1  16   3        333.09        378.61        37.61 o                         
   2  16   3        140.01        124.18        39.94 o                         
   3  16   3       1242.33       1315.65        57.97 o                         
   4  16   3        202.72        239.73        26.40 o                         
   5  16   3        629.70        627.64        54.75 o                         
   6  16   3        384.30        408.85        89.58 o                         
  -5  17   3        106.89         94.79        23.71 o                         
  -4  17   3        263.56        261.08        31.57 o                         
  -3  17   3        234.90        218.46        27.23 o                         
  -2  17   3         86.80         75.75        18.56 o                         
  -1  17   3       1032.43       1041.92        64.39 o                         
   0  17   3         34.67          0.80        14.70 o                         
   1  17   3       1093.86       1089.40        65.14 o                         
   2  17   3         63.98         36.86        18.51 o                         
   3  17   3        232.83        187.67        24.92 o                         
   4  17   3        258.98        350.50        42.43 o                         
   5  17   3        107.01        142.32        32.12 o                         
  -5  18   3         22.74         23.27        15.10 o                         
  -4  18   3         25.14         28.93        17.19 o                         
  -3  18   3        450.64        460.57        34.23 o                         
  -2  18   3        424.72        458.18        45.98 o                         
  -1  18   3         35.68         47.61        21.00 o                         
   0  18   3        415.84        398.99        42.34 o                         
   1  18   3         27.72         24.85        16.60 o                         
   2  18   3        445.40        415.80        62.93 o                         
   3  18   3        412.87        453.39        81.07 o                         
   4  18   3         23.69         15.60        16.20 o                         
   5  18   3         20.26          7.96        33.94 o                         
  -4  19   3         60.60         57.79        28.45 o                         
  -3  19   3        342.43        321.74        33.35 o                         
  -2  19   3         59.88         50.57        28.38 o                         
  -1  19   3        606.39        544.31        60.50 o                         
   0  19   3         12.97         -3.47        18.86 o                         
   1  19   3        619.68        621.59        57.32 o                         
   2  19   3         60.37         62.44        18.65 o                         
   3  19   3        313.67        350.81        33.69 o                         
   4  19   3         60.07         38.80        65.96 o                         
  -3  20   3          2.97        -16.59        16.59 o                         
  -2  20   3        134.46        138.99        29.84 o                         
  -1  20   3         17.68         -9.26        14.98 o                         
   0  20   3        558.72        570.77        99.90 o                         
   1  20   3         19.78         37.75        18.23 o                         
   2  20   3        159.59        149.95        28.84 o                         
   3  20   3          2.02        -14.98        14.98 o                         
  -1  21   3        221.22        237.28        52.59 o                         
   0  21   3         41.20         -2.18        18.48 o                         
   1  21   3        259.51        266.78        37.77 o                         
   0   0   4       1447.02       1273.59        35.94 o                         
   1   0   4       4688.54       5024.59        79.21 o                         
   2   0   4       3581.45       3763.21        43.20 o                         
   3   0   4        153.57        208.89         7.84 o                         
   4   0   4        348.90        321.26        12.18 o                         
   5   0   4       1584.43       1525.08        40.49 o                         
   6   0   4         53.42         37.70        10.71 o                         
   7   0   4        195.32        122.65        23.24 o                         
   8   0   4        389.26        368.09        39.33 o                         
   9   0   4        426.16        527.30        87.51 o                         
  -9   1   4        146.71        118.74        24.18 o                         
  -8   1   4        342.27        306.66        37.11 o                         
  -7   1   4        371.44        377.12        73.07 o                         
  -6   1   4       1305.32       1326.37        37.29 o                         
  -5   1   4        991.02        986.66        35.71 o                         
  -4   1   4       1299.65       1374.60        38.30 o                         
  -3   1   4        165.12        187.29        10.45 o                         
  -2   1   4      19444.72      20218.29       155.27 o                         
  -1   1   4       3604.10       3853.59        44.26 o                         
   0   1   4      11762.90      12810.51        92.12 o                         
   1   1   4       3706.35       3895.35        42.25 o                         
   2   1   4      20017.67      20652.35       263.62 o                         
   3   1   4        127.79        135.76         6.48 o                         
   4   1   4       1261.01       1296.14        24.58 o                         
   5   1   4       1043.98        973.57        26.13 o                         
   6   1   4       1367.42       1412.98        35.48 o                         
   7   1   4        401.60        396.79        37.91 o                         
   8   1   4        323.59        291.38        34.49 o                         
   9   1   4        123.40        146.42        27.56 o                         
  -9   2   4        277.34        226.12        35.50 o                         
  -8   2   4        563.89        607.31        50.38 o                         
  -7   2   4         33.41         38.45        13.93 o                         
  -6   2   4        632.32        554.82        29.85 o                         
  -5   2   4       3666.96       3778.99        74.75 o                         
  -4   2   4       1842.29       1857.54        45.84 o                         
  -3   2   4        465.75        519.76        21.58 o                         
  -2   2   4       5148.31       5684.51        59.05 o                         
  -1   2   4       8816.96       9182.48        74.32 o                         
   0   2   4       2297.47       2230.48        23.49 o                         
   1   2   4       8203.92       8556.14        81.69 o                         
   2   2   4       4794.29       5118.35        74.45 o                         
   3   2   4        483.64        503.73        11.89 o                         
   4   2   4       1883.82       1794.20        30.97 o                         
   5   2   4       3582.17       3653.09        62.28 o                         
   6   2   4        616.52        592.96        31.81 o                         
   7   2   4         15.63         26.49        10.76 o                         
   8   2   4        622.45        613.89        48.93 o                         
   9   2   4        252.99        197.85        45.81 o                         
  -9   3   4         77.11         66.67        23.24 o                         
  -8   3   4         73.10         53.31        13.94 o                         
  -7   3   4        100.99         92.94        17.12 o                         
  -6   3   4        290.02        275.94        22.22 o                         
  -5   3   4       1780.77       1763.63        49.51 o                         
  -4   3   4       2325.13       2403.38        61.64 o                         
  -3   3   4       6531.05       6846.04        94.95 o                         
  -2   3   4       1429.76       1560.89        23.51 o                         
  -1   3   4       2432.07       2560.88        29.21 o                         
   0   3   4       2121.66       2150.47        28.18 o                         
   1   3   4       2209.21       2362.39        53.38 o                         
   2   3   4       1448.15       1591.84        26.61 o                         
   3   3   4       5959.98       6236.96        97.62 o                         
   4   3   4       2351.41       2309.17        44.05 o                         
   5   3   4       1928.29       1940.73        43.85 o                         
   6   3   4        322.39        311.61        18.78 o                         
   7   3   4         95.66        120.63        21.44 o                         
   8   3   4         78.64         50.19        14.61 o                         
   9   3   4         77.55         86.27        35.18 o                         
  -9   4   4         39.64         29.96        19.39 o                         
  -8   4   4         92.16         67.98        15.66 o                         
  -7   4   4        320.22        278.89        23.76 o                         
  -6   4   4       1363.68       1409.88        47.92 o                         
  -5   4   4        624.58        604.22        33.53 o                         
  -4   4   4       5383.29       5549.27        81.49 o                         
  -3   4   4       3329.91       3201.20        61.81 o                         
  -2   4   4       8084.70       8386.04       102.24 o                         
  -1   4   4        442.20        397.56        10.96 o                         
   0   4   4       5631.09       5566.27        70.85 o                         
   1   4   4        458.80        429.45        15.89 o                         
   2   4   4       7894.52       8362.88       121.77 o                         
   3   4   4       3224.39       3166.81        50.12 o                         
   4   4   4       5251.29       5415.81        80.37 o                         
   5   4   4        650.37        587.10        23.31 o                         
   6   4   4       1288.65       1292.93        41.53 o                         
   7   4   4        330.18        331.84        26.88 o                         
   8   4   4         85.44         46.37        14.50 o                         
   9   4   4         32.16         29.41        27.32 o                         
  -9   5   4        526.74        603.40        39.45 o                         
  -8   5   4        107.48         92.79        16.85 o                         
  -7   5   4         43.15         41.14        13.17 o                         
  -6   5   4        241.62        187.12        28.40 o                         
  -5   5   4       1991.00       1943.62        60.16 o                         
  -4   5   4        962.74        899.86        19.44 o                         
  -3   5   4        426.65        376.30        25.58 o                         
  -2   5   4       1943.83       2085.92        50.54 o                         
  -1   5   4       1279.55       1240.69        34.74 o                         
   0   5   4       2178.27       2279.84        39.88 o                         
   1   5   4       1217.85       1136.15        34.21 o                         
   2   5   4       1744.31       1823.94        51.55 o                         
   3   5   4        546.49        509.21        18.65 o                         
   4   5   4       1020.68       1056.49        29.55 o                         
   5   5   4       2081.27       2072.90        54.43 o                         
   6   5   4        197.21        226.87        20.40 o                         
   7   5   4         41.32         22.21         9.35 o                         
   8   5   4        124.77        179.82        41.31 o                         
   9   5   4        516.43        526.29        50.16 o                         
  -9   6   4          5.18         25.77        13.68 o                         
  -8   6   4        204.61        176.23        21.37 o                         
  -7   6   4       1424.07       1496.75        62.62 o                         
  -6   6   4        361.85        333.82        29.01 o                         
  -5   6   4        274.07        262.97        25.11 o                         
  -4   6   4       1721.58       1658.80        53.77 o                         
  -3   6   4       1494.69       1538.25        47.99 o                         
  -2   6   4       2809.79       2966.40        64.96 o                         
  -1   6   4         39.68         24.48        12.07 o                         
   0   6   4       2450.20       2358.06        51.30 o                         
   1   6   4         89.43         74.54         7.06 o                         
   2   6   4       2861.18       2773.89        54.14 o                         
   3   6   4       1430.51       1414.02        33.74 o                         
   4   6   4       1899.36       1998.79        43.69 o                         
   5   6   4        319.26        346.64        19.13 o                         
   6   6   4        325.58        300.65        23.52 o                         
   7   6   4       1376.07       1424.82        53.87 o                         
   8   6   4        216.91        186.14        42.68 o                         
   9   6   4         14.58         26.31        23.18 o                         
  -9   7   4        221.83        219.24        24.71 o                         
  -8   7   4        582.30        659.92        39.44 o                         
  -7   7   4        138.16        122.28        20.47 o                         
  -6   7   4       1041.49       1090.09        86.21 o                         
  -5   7   4         51.66         27.95        14.08 o                         
  -4   7   4        502.37        475.46        29.93 o                         
  -3   7   4        435.57        356.63        24.33 o                         
  -2   7   4       3430.65       3588.72        75.53 o                         
  -1   7   4       2790.92       2983.63        80.02 o                         
   0   7   4       6760.68       6805.58       107.51 o                         
   1   7   4       2981.82       3149.20        49.89 o                         
   2   7   4       3727.13       3821.78        69.79 o                         
   3   7   4        412.15        398.85        18.89 o                         
   4   7   4        508.24        456.66        20.96 o                         
   5   7   4         70.93         67.30        10.40 o                         
   6   7   4       1008.38       1045.18        43.33 o                         
   7   7   4        124.53        130.09        21.69 o                         
   8   7   4        610.86        715.94        77.83 o                         
   9   7   4        235.34        224.55        49.79 o                         
  -9   8   4        271.20        299.62        40.44 o                         
  -8   8   4         28.09         27.02        15.92 o                         
  -7   8   4       1394.07       1325.16        61.10 o                         
  -6   8   4        400.79        402.00        32.53 o                         
  -5   8   4       1182.58       1171.29        50.84 o                         
  -4   8   4        808.02        773.29        49.26 o                         
  -3   8   4        272.99        236.34        21.39 o                         
  -2   8   4        568.87        580.11        29.72 o                         
  -1   8   4       6417.69       6618.82       188.08 o                         
   0   8   4        228.29        297.66        24.62 o                         
   1   8   4       6388.98       6611.43       106.89 o                         
   2   8   4        559.50        571.91        24.81 o                         
   3   8   4        249.92        249.20        13.88 o                         
   4   8   4        806.01        821.85        29.02 o                         
   5   8   4       1163.75       1184.49        37.04 o                         
   6   8   4        347.12        339.22        25.47 o                         
   7   8   4       1388.52       1380.42        69.56 o                         
   8   8   4         42.91         57.97        26.15 o                         
   9   8   4        306.84        286.04        54.09 o                         
  -8   9   4        445.09        463.14        39.31 o                         
  -7   9   4         38.90         25.47        15.10 o                         
  -6   9   4       1510.62       1447.96        61.29 o                         
  -5   9   4         99.50        103.32        21.97 o                         
  -4   9   4        127.90        128.96        18.50 o                         
  -3   9   4        946.24        923.69        77.21 o                         
  -2   9   4        580.74        489.17        28.74 o                         
  -1   9   4        185.07        147.22        22.16 o                         
   0   9   4        357.68        298.18        26.45 o                         
   1   9   4        203.43        162.59        21.58 o                         
   2   9   4        515.80        410.32        23.43 o                         
   3   9   4        970.72        980.89        31.09 o                         
   4   9   4        147.76        135.13        13.53 o                         
   5   9   4         68.28         78.41        13.67 o                         
   6   9   4       1427.54       1448.88        72.17 o                         
   7   9   4         31.82         50.58        17.19 o                         
   8   9   4        475.97        434.76        63.09 o                         
  -8  10   4         11.67          6.09        33.29 o                         
  -7  10   4        563.57        544.76        41.61 o                         
  -6  10   4        253.04        222.95        26.29 o                         
  -5  10   4        153.28        144.66        21.32 o                         
  -4  10   4       2211.58       2302.53       107.02 o                         
  -3  10   4        742.00        702.09        37.51 o                         
  -2  10   4        191.21        172.21        19.24 o                         
  -1  10   4       1508.04       1444.98        60.38 o                         
   0  10   4        243.08        184.00        23.04 o                         
   1  10   4       1634.54       1646.89        48.91 o                         
   2  10   4        198.30        186.14        10.89 o                         
   3  10   4        773.20        793.25        29.20 o                         
   4  10   4       2151.97       2300.04        47.04 o                         
   5  10   4        162.38        170.96        15.72 o                         
   6  10   4        222.19        245.76        30.57 o                         
   7  10   4        615.07        588.70        79.98 o                         
   8  10   4         13.26         18.23        23.21 o                         
  -8  11   4        115.20        102.49        21.48 o                         
  -7  11   4        247.22        261.52        29.72 o                         
  -6  11   4        361.60        352.45        32.34 o                         
  -5  11   4        235.78        260.60        27.46 o                         
  -4  11   4        229.63        212.45        24.11 o                         
  -3  11   4       2019.72       2004.37        65.40 o                         
  -2  11   4        229.93        224.71        42.71 o                         
  -1  11   4        286.16        220.04        26.57 o                         
   0  11   4          2.16          5.11        15.52 o                         
   1  11   4        324.31        283.01        27.42 o                         
   2  11   4        231.86        199.39        13.90 o                         
   3  11   4       2044.78       2121.81        51.26 o                         
   4  11   4        225.62        243.16        15.75 o                         
   5  11   4        227.84        234.69        23.04 o                         
   6  11   4        338.72        366.51        37.74 o                         
   7  11   4        243.96        223.75        77.63 o                         
   8  11   4        124.88        178.02        45.42 o                         
  -8  12   4         38.23         22.68        27.82 o                         
  -7  12   4        122.30        141.10        31.75 o                         
  -6  12   4         41.40         39.53        15.96 o                         
  -5  12   4         81.87         98.16        20.09 o                         
  -4  12   4       1523.77       1491.55        60.93 o                         
  -3  12   4        241.18        234.97        26.05 o                         
  -2  12   4        622.43        618.44        60.34 o                         
  -1  12   4        816.84        760.67        47.51 o                         
   0  12   4        420.86        406.82        34.43 o                         
   1  12   4        788.48        708.10        43.05 o                         
   2  12   4        610.72        545.18        37.96 o                         
   3  12   4        274.79        270.41        19.62 o                         
   4  12   4       1611.47       1559.84        45.41 o                         
   5  12   4         74.64         67.99        15.31 o                         
   6  12   4         33.96         13.90        13.32 o                         
   7  12   4        116.43        141.85        26.02 o                         
   8  12   4         44.05         19.61        15.59 o                         
  -7  13   4         50.86         71.46        19.53 o                         
  -6  13   4       1016.23        927.17        53.16 o                         
  -5  13   4        407.40        386.09        33.91 o                         
  -4  13   4        239.67        228.73        26.95 o                         
  -3  13   4       3571.61       3599.57       156.38 o                         
  -2  13   4        711.57        753.66        51.26 o                         
  -1  13   4        580.91        536.33        41.89 o                         
   0  13   4       2606.52       2729.67        76.98 o                         
   1  13   4        641.92        587.64        55.51 o                         
   2  13   4        753.11        678.87        44.01 o                         
   3  13   4       3661.72       3792.45       159.37 o                         
   4  13   4        218.97        204.54        21.16 o                         
   5  13   4        369.13        317.56        28.00 o                         
   6  13   4       1051.12       1020.78        66.06 o                         
   7  13   4         47.25         40.20        17.34 o                         
  -7  14   4        273.80        304.05        32.73 o                         
  -6  14   4        129.36        165.67        25.53 o                         
  -5  14   4        153.70        174.38        34.83 o                         
  -4  14   4        615.13        632.63        42.31 o                         
  -3  14   4          1.42          0.50        12.69 o                         
  -2  14   4        165.68        127.55        36.60 o                         
  -1  14   4       1424.13       1454.16        70.48 o                         
   0  14   4         64.63         60.55        19.73 o                         
   1  14   4       1245.94       1224.21        61.59 o                         
   2  14   4        143.67        129.65        22.29 o                         
   3  14   4          4.01          1.87        13.65 o                         
   4  14   4        617.50        583.21        41.44 o                         
   5  14   4        128.53        126.02        25.95 o                         
   6  14   4        131.72        143.20        35.15 o                         
   7  14   4        279.00        274.09        38.36 o                         
  -6  15   4        321.29        391.12        37.77 o                         
  -5  15   4        128.36        120.08        23.20 o                         
  -4  15   4        347.69        335.48        32.64 o                         
  -3  15   4        293.50        289.19        38.66 o                         
  -2  15   4        425.85        388.25        40.55 o                         
  -1  15   4        674.01        597.86        47.35 o                         
   0  15   4        204.97        186.16        28.39 o                         
   1  15   4        643.34        620.72        56.49 o                         
   2  15   4        394.62        347.12        35.57 o                         
   3  15   4        300.93        291.31        32.70 o                         
   4  15   4        339.25        307.65        36.44 o                         
   5  15   4        134.60        152.93        28.37 o                         
   6  15   4        344.20        379.98        67.41 o                         
  -6  16   4        351.67        408.74        38.59 o                         
  -5  16   4          1.97        -15.72        15.72 o                         
  -4  16   4          0.88        -16.27        16.27 o                         
  -3  16   4        310.57        296.25        31.29 o                         
  -2  16   4        404.14        404.68        42.66 o                         
  -1  16   4        347.80        347.40        37.34 o                         
   0  16   4        431.23        380.92        38.07 o                         
   1  16   4        387.72        375.65        37.59 o                         
   2  16   4        410.59        408.52        47.62 o                         
   3  16   4        335.50        351.41        36.26 o                         
   4  16   4          2.39          4.76        16.16 o                         
   5  16   4          4.33         18.94        39.01 o                         
   6  16   4        376.37        455.42        48.36 o                         
  -5  17   4        219.68        253.25        32.47 o                         
  -4  17   4        682.68        707.09        48.22 o                         
  -3  17   4        389.29        375.30        35.39 o                         
  -2  17   4        104.78        141.66        29.82 o                         
  -1  17   4        391.74        431.09        42.84 o                         
   0  17   4        769.88        808.38        57.30 o                         
   1  17   4        348.62        310.54        36.48 o                         
   2  17   4        137.74        109.30        23.67 o                         
   3  17   4        453.95        535.13        68.01 o                         
   4  17   4        685.00        717.35        82.70 o                         
   5  17   4        191.39        163.60        30.97 o                         
  -5  18   4        362.92        497.20        42.81 o                         
  -4  18   4        102.81        106.24        22.82 o                         
  -3  18   4         85.47         56.83        18.38 o                         
  -2  18   4        909.01        973.19        66.63 o                         
  -1  18   4        457.38        424.92        44.34 o                         
   0  18   4         33.24         17.06        18.17 o                         
   1  18   4        425.37        403.89        46.38 o                         
   2  18   4        954.80       1000.54        64.01 o                         
   3  18   4         92.88        128.02        21.52 o                         
   4  18   4         83.00        122.54        29.27 o                         
   5  18   4        343.68        410.23        47.09 o                         
  -4  19   4        273.33        350.53        45.91 o                         
  -3  19   4        334.70        367.23        31.67 o                         
  -2  19   4        353.22        299.49        32.64 o                         
  -1  19   4        215.21        231.10        34.77 o                         
   0  19   4          3.10         27.87        19.57 o                         
   1  19   4        198.38        191.11        35.87 o                         
   2  19   4        386.69        358.41        42.52 o                         
   3  19   4        300.45        392.79        45.92 o                         
   4  19   4        273.26        265.72        39.56 o                         
  -3  20   4        196.84        228.16        30.01 o                         
  -2  20   4         94.17        117.77        23.32 o                         
  -1  20   4         59.39         63.98        23.71 o                         
   0  20   4         94.95        116.76        27.42 o                         
   1  20   4         50.44         34.90        64.41 o                         
   2  20   4        122.68        139.04        48.03 o                         
   3  20   4        190.44        233.19        37.19 o                         
   0  21   4         73.24        100.69        25.97 o                         
   1   0   5        739.52        602.43        14.07 o                         
   2   0   5       2038.55       2005.50        29.07 o                         
   3   0   5       6929.83       7050.64        61.92 o                         
   4   0   5       3313.39       3478.54        40.19 o                         
   5   0   5       2635.49       2608.69        48.61 o                         
   6   0   5        257.66        244.98        61.69 o                         
   7   0   5        119.69         90.07        33.00 o                         
   8   0   5        481.59        445.02        63.30 o                         
   9   0   5         18.36         14.36        17.06 o                         
  -9   1   5        175.07        155.58        30.73 o                         
  -8   1   5        283.72        302.99        37.30 o                         
  -7   1   5       1092.36       1110.24        63.69 o                         
  -6   1   5         45.74         39.91         9.60 o                         
  -5   1   5       1133.65       1200.90        40.38 o                         
  -4   1   5       3119.84       3303.81        70.02 o                         
  -3   1   5       5171.76       4980.48        63.88 o                         
  -2   1   5       1619.97       1708.02        25.39 o                         
  -1   1   5        563.61        626.53        10.06 o                         
   0   1   5         96.97         93.38         4.64 o                         
   1   1   5        640.90        713.09        13.81 o                         
   2   1   5       1436.69       1463.97        26.43 o                         
   3   1   5       5526.75       5243.96        79.22 o                         
   4   1   5       2938.14       3032.79        56.43 o                         
   5   1   5       1109.57       1155.93        27.77 o                         
   6   1   5         65.59         49.10        10.55 o                         
   7   1   5       1109.07       1054.33        60.90 o                         
   8   1   5        248.86        265.91        37.85 o                         
   9   1   5        181.13        148.35        28.32 o                         
  -9   2   5        103.15         86.36        24.61 o                         
  -8   2   5        185.07        116.55        26.03 o                         
  -7   2   5        242.00        216.10        25.01 o                         
  -6   2   5        256.72        225.72        20.98 o                         
  -5   2   5         85.60         81.11        13.89 o                         
  -4   2   5       1573.76       1586.21        43.30 o                         
  -3   2   5       9924.79      10528.24       114.15 o                         
  -2   2   5       2661.47       2960.04        38.04 o                         
  -1   2   5       7262.04       7491.75        70.43 o                         
   0   2   5       8499.29       8879.30       112.41 o                         
   1   2   5       7495.27       7734.31        86.19 o                         
   2   2   5       2471.70       2619.34        52.88 o                         
   3   2   5      10203.85      10454.62       139.04 o                         
   4   2   5       1566.83       1504.61        27.68 o                         
   5   2   5        100.93        103.90         9.62 o                         
   6   2   5        207.28        212.97        18.55 o                         
   7   2   5        242.28        257.54        24.90 o                         
   8   2   5        157.15        150.40        41.95 o                         
   9   2   5         79.06        100.64        27.83 o                         
  -9   3   5         10.26        -18.70        18.70 o                         
  -8   3   5        703.04        670.71        51.77 o                         
  -7   3   5        288.04        273.57        23.92 o                         
  -6   3   5       1063.17       1015.67        41.00 o                         
  -5   3   5         50.94         31.14        11.61 o                         
  -4   3   5        301.90        265.59        22.20 o                         
  -3   3   5          8.73         21.19         6.68 o                         
  -2   3   5       3813.54       3809.91        49.54 o                         
  -1   3   5      10056.41      10242.89        86.54 o                         
   0   3   5       2043.58       2162.68        37.16 o                         
   1   3   5      10253.44      10294.11       111.60 o                         
   2   3   5       3597.30       3553.08        53.84 o                         
   3   3   5         17.93         38.16         4.85 o                         
   4   3   5        271.81        233.12         9.36 o                         
   5   3   5         29.29         28.88         7.04 o                         
   6   3   5       1168.68       1168.52        43.38 o                         
   7   3   5        253.29        191.08        22.68 o                         
   8   3   5        705.06        735.59        48.96 o                         
   9   3   5         16.62         14.54        21.98 o                         
  -9   4   5        230.22        289.67        40.23 o                         
  -8   4   5        210.42        211.90        23.48 o                         
  -7   4   5        468.56        506.05        32.10 o                         
  -6   4   5        382.91        402.87        27.38 o                         
  -5   4   5        125.68        107.37        15.23 o                         
  -4   4   5       1436.12       1472.29        32.94 o                         
  -3   4   5        320.51        305.06        10.68 o                         
  -2   4   5        804.58        725.16        16.09 o                         
  -1   4   5      10547.00      10815.14        97.16 o                         
   0   4   5       2016.19       2199.65        38.72 o                         
   1   4   5      10236.08      10477.76       154.97 o                         
   2   4   5        894.86        822.04        31.57 o                         
   3   4   5        299.46        277.62        14.34 o                         
   4   4   5       1418.74       1431.46        26.55 o                         
   5   4   5        159.71        175.21        13.52 o                         
   6   4   5        341.42        314.22        23.63 o                         
   7   4   5        473.32        492.53        40.62 o                         
   8   4   5        253.82        285.02        31.70 o                         
   9   4   5        238.58        244.86        50.02 o                         
  -9   5   5         35.66         49.50        14.71 o                         
  -8   5   5        465.77        521.04        42.97 o                         
  -7   5   5        868.57        896.38        43.77 o                         
  -6   5   5        831.14        843.30        38.72 o                         
  -5   5   5        864.03        904.14        30.40 o                         
  -4   5   5        427.27        456.79        16.72 o                         
  -3   5   5       3099.89       3107.53        70.85 o                         
  -2   5   5        377.52        415.70        19.52 o                         
  -1   5   5       2276.17       2401.03        40.54 o                         
   0   5   5       1994.06       1960.25        37.76 o                         
   1   5   5       2290.89       2437.31        49.15 o                         
   2   5   5        303.49        326.22        12.67 o                         
   3   5   5       3040.45       3047.17        48.76 o                         
   4   5   5        404.29        410.63        14.12 o                         
   5   5   5        772.96        867.44        28.26 o                         
   6   5   5        910.27        964.65        40.76 o                         
   7   5   5        845.35        838.72        40.75 o                         
   8   5   5        432.85        500.62        62.47 o                         
   9   5   5         53.07         37.99        17.44 o                         
  -9   6   5        599.05        619.52        40.51 o                         
  -8   6   5        140.94        166.74        20.83 o                         
  -7   6   5        245.20        225.39        23.38 o                         
  -6   6   5        368.95        306.56        25.27 o                         
  -5   6   5       1555.62       1599.35        63.05 o                         
  -4   6   5       1133.35       1170.89        46.03 o                         
  -3   6   5       1423.44       1553.41        49.05 o                         
  -2   6   5        818.73        756.45        31.33 o                         
  -1   6   5       3320.97       3727.39        61.34 o                         
   0   6   5       1238.05       1147.33        29.25 o                         
   1   6   5       3228.59       3558.30        61.28 o                         
   2   6   5        933.57        887.49        27.93 o                         
   3   6   5       1545.98       1617.55        53.25 o                         
   4   6   5       1179.38       1214.65        32.77 o                         
   5   6   5       1670.06       1697.85        41.88 o                         
   6   6   5        350.94        356.34        25.15 o                         
   7   6   5        257.59        226.09        22.01 o                         
   8   6   5        139.36        219.01        43.40 o                         
   9   6   5        572.20        564.34        88.90 o                         
  -9   7   5        119.02        118.86        20.88 o                         
  -8   7   5        136.90        116.55        20.52 o                         
  -7   7   5         86.03         44.04        13.04 o                         
  -6   7   5        250.23        254.11        26.02 o                         
  -5   7   5        454.25        471.49        32.85 o                         
  -4   7   5         76.62         70.01        16.29 o                         
  -3   7   5       2542.11       2426.99        66.91 o                         
  -2   7   5       3045.63       2996.08        69.22 o                         
  -1   7   5       1867.23       1896.29        62.85 o                         
   0   7   5       1563.58       1668.42        37.36 o                         
   1   7   5       1845.64       1877.72        36.79 o                         
   2   7   5       3055.94       3088.06        61.66 o                         
   3   7   5       2634.20       2478.59        47.70 o                         
   4   7   5         91.53         82.02        10.27 o                         
   5   7   5        464.12        518.09        23.36 o                         
   6   7   5        227.47        260.30        22.94 o                         
   7   7   5         93.39         63.60        16.44 o                         
   8   7   5        130.08        109.46        33.29 o                         
   9   7   5        143.73        145.32        38.21 o                         
  -8   8   5        146.83        156.63        22.24 o                         
  -7   8   5         20.20         21.81        14.69 o                         
  -6   8   5        417.66        413.34        33.33 o                         
  -5   8   5          0.51          7.07        13.93 o                         
  -4   8   5       1253.88       1178.51        48.75 o                         
  -3   8   5        112.37         69.13        20.24 o                         
  -2   8   5        199.52        157.45        17.17 o                         
  -1   8   5        787.92        767.84        41.29 o                         
   0   8   5         61.64         93.11        13.50 o                         
   1   8   5        806.95        711.21        22.52 o                         
   2   8   5        172.12        144.18        14.05 o                         
   3   8   5        115.41         89.90         9.99 o                         
   4   8   5       1221.85       1231.45        30.43 o                         
   5   8   5          5.48          3.15         8.04 o                         
   6   8   5        441.22        478.35        30.13 o                         
   7   8   5         17.65         30.60        14.60 o                         
   8   8   5        128.25        117.77        36.78 o                         
  -8   9   5        238.29        232.29        26.20 o                         
  -7   9   5        149.30        153.76        24.44 o                         
  -6   9   5        359.92        366.69        31.91 o                         
  -5   9   5       2113.45       2003.51        69.24 o                         
  -4   9   5         91.86         48.24        14.96 o                         
  -3   9   5        800.21        727.44        36.92 o                         
  -2   9   5        653.17        708.07        34.74 o                         
  -1   9   5        859.46        760.72        90.10 o                         
   0   9   5        646.11        675.32        38.44 o                         
   1   9   5        813.01        714.60        23.67 o                         
   2   9   5        610.38        560.41        13.55 o                         
   3   9   5        827.41        785.75        27.90 o                         
   4   9   5        141.62        126.65        12.84 o                         
   5   9   5       1989.23       2104.27        52.00 o                         
   6   9   5        360.34        400.93        60.66 o                         
   7   9   5        151.54        178.07        27.13 o                         
   8   9   5        272.89        295.14        54.25 o                         
  -8  10   5         94.22        136.95        22.91 o                         
  -7  10   5        353.45        433.35        37.68 o                         
  -6  10   5        604.23        601.40        40.71 o                         
  -5  10   5        141.26        152.01        47.06 o                         
  -4  10   5         15.65         12.85        13.04 o                         
  -3  10   5        667.52        701.63        37.87 o                         
  -2  10   5       2248.35       2191.61        64.54 o                         
  -1  10   5        763.65        732.53        43.63 o                         
   0  10   5       1251.22       1237.43        58.66 o                         
   1  10   5        693.10        666.82        22.38 o                         
   2  10   5       2340.73       2133.63        67.47 o                         
   3  10   5        602.46        585.94        25.24 o                         
   4  10   5         24.56         23.87        14.00 o                         
   5  10   5        104.18        129.10        16.86 o                         
   6  10   5        599.92        573.68        44.07 o                         
   7  10   5        302.10        334.35        36.93 o                         
   8  10   5        118.12         94.20        35.34 o                         
  -8  11   5         90.48         43.57        15.11 o                         
  -7  11   5          6.43         24.46        15.26 o                         
  -6  11   5        131.96        169.68        31.13 o                         
  -5  11   5       1564.63       1546.30        67.87 o                         
  -4  11   5        360.61        297.52        27.30 o                         
  -3  11   5       1391.36       1425.09        55.26 o                         
  -2  11   5       1869.36       1995.96       149.97 o                         
  -1  11   5        343.95        331.45        51.65 o                         
   0  11   5       1950.67       1926.19        71.99 o                         
   1  11   5        328.59        327.59        23.53 o                         
   2  11   5       2012.64       2018.13        78.32 o                         
   3  11   5       1369.57       1277.58        39.28 o                         
   4  11   5        345.16        366.99        21.24 o                         
   5  11   5       1601.30       1615.81        73.91 o                         
   6  11   5        122.09        115.35        23.60 o                         
   7  11   5         19.29         43.92        20.26 o                         
   8  11   5        109.81        107.99        37.10 o                         
  -7  12   5        359.98        320.56        34.26 o                         
  -6  12   5         16.20          0.25        14.95 o                         
  -5  12   5        690.73        635.97        41.79 o                         
  -4  12   5        158.42        152.86        21.32 o                         
  -3  12   5        146.72        150.13        21.21 o                         
  -2  12   5       2942.54       2915.75       107.97 o                         
  -1  12   5         77.36         38.98        15.43 o                         
   0  12   5         23.30         22.44        16.39 o                         
   1  12   5         95.58         88.00        17.87 o                         
   2  12   5       2837.91       2879.05        72.65 o                         
   3  12   5        151.23        159.01        15.28 o                         
   4  12   5        180.55        224.87        17.60 o                         
   5  12   5        682.49        698.76        52.33 o                         
   6  12   5         23.74         -3.81        13.35 o                         
   7  12   5        365.14        359.94        40.03 o                         
  -7  13   5        125.46        125.50        23.41 o                         
  -6  13   5         97.59        126.00        22.61 o                         
  -5  13   5        513.40        532.97        39.20 o                         
  -4  13   5         57.67         43.77        16.33 o                         
  -3  13   5        216.12        218.64        25.04 o                         
  -2  13   5       1214.84       1249.44        53.38 o                         
  -1  13   5        848.07        787.78        50.95 o                         
   0  13   5       1302.57       1265.55        67.25 o                         
   1  13   5        806.52        758.17        47.11 o                         
   2  13   5       1184.73       1109.04        55.84 o                         
   3  13   5        193.99        209.55        19.71 o                         
   4  13   5         39.52         58.63        18.69 o                         
   5  13   5        548.41        575.85        89.57 o                         
   6  13   5        105.55         84.15        20.46 o                         
   7  13   5        137.12        116.51        26.91 o                         
  -7  14   5         95.39        131.66        24.27 o                         
  -6  14   5         43.33        122.87        23.60 o                         
  -5  14   5        198.84        205.58        36.60 o                         
  -4  14   5        347.60        285.52        29.81 o                         
  -3  14   5        344.38        292.71        28.88 o                         
  -2  14   5       2469.90       2514.13        79.20 o                         
  -1  14   5        835.10        820.21        54.96 o                         
   0  14   5         88.10         78.09        17.25 o                         
   1  14   5        775.33        819.46        50.35 o                         
   2  14   5       2353.60       2264.51        84.92 o                         
   3  14   5        330.97        279.57        30.84 o                         
   4  14   5        291.37        243.05        31.63 o                         
   5  14   5        165.27        134.93        30.99 o                         
   6  14   5         51.07         40.51        26.28 o                         
   7  14   5        109.89         94.62        33.91 o                         
  -6  15   5        627.11        672.49        53.13 o                         
  -5  15   5        407.32        468.44        40.00 o                         
  -4  15   5        231.57        213.08        26.41 o                         
  -3  15   5        422.56        396.16        33.59 o                         
  -2  15   5        293.13        345.37        46.63 o                         
  -1  15   5        169.29        150.96        27.08 o                         
   0  15   5        213.64        188.81        46.64 o                         
   1  15   5        194.04        170.87        45.63 o                         
   2  15   5        295.44        262.70        32.35 o                         
   3  15   5        369.88        416.57        52.51 o                         
   4  15   5        239.97        216.78        32.40 o                         
   5  15   5        454.83        391.65        42.28 o                         
   6  15   5        631.91        575.59        52.82 o                         
  -6  16   5        108.46        165.86        27.24 o                         
  -5  16   5        306.12        266.31        30.90 o                         
  -4  16   5        699.75        827.27        50.89 o                         
  -3  16   5         97.59         91.35        19.38 o                         
  -2  16   5        334.88        337.76        31.45 o                         
  -1  16   5        122.50        122.47        23.96 o                         
   0  16   5        160.27        147.92        26.77 o                         
   1  16   5        133.61        138.25        30.34 o                         
   2  16   5        301.65        336.71        77.80 o                         
   3  16   5        107.09         68.72        18.28 o                         
   4  16   5        765.28        917.02        64.07 o                         
   5  16   5        297.90        365.21        48.71 o                         
   6  16   5        115.24        135.12        39.66 o                         
  -5  17   5         83.28         82.66        29.20 o                         
  -4  17   5         61.41         31.25        15.43 o                         
  -3  17   5         99.89        102.72        21.06 o                         
  -2  17   5        892.40       1000.60        66.81 o                         
  -1  17   5        132.72         93.02        25.37 o                         
   0  17   5        553.84        553.37        47.27 o                         
   1  17   5        123.91        125.62        26.10 o                         
   2  17   5        917.05        990.43        81.95 o                         
   3  17   5         85.46         77.10        20.05 o                         
   4  17   5         46.05         56.39        33.60 o                         
   5  17   5         93.20        140.96        30.53 o                         
  -4  18   5        185.50        222.28        29.03 o                         
  -3  18   5        141.36        141.13        22.95 o                         
  -2  18   5         77.03         93.50        18.57 o                         
  -1  18   5        702.88        748.68        57.99 o                         
   0  18   5       1220.67       1321.11       115.59 o                         
   1  18   5        704.60        704.69        54.26 o                         
   2  18   5         67.81         65.29        22.08 o                         
   3  18   5        122.91        129.27        36.16 o                         
   4  18   5        178.96        236.31        35.44 o                         
  -3  19   5         21.32         19.08        22.40 o                         
  -2  19   5        283.10        313.20        32.78 o                         
  -1  19   5        279.49        347.09        42.64 o                         
   0  19   5        715.83        712.09        74.31 o                         
   1  19   5        270.00        283.01        46.90 o                         
   2  19   5        255.48        277.24        35.74 o                         
   3  19   5         24.07         27.15        37.15 o                         
  -2  20   5        220.56        274.51        31.61 o                         
  -1  20   5        338.51        424.56        47.23 o                         
   0  20   5        230.33        209.94        33.76 o                         
   1  20   5        377.73        397.36        60.29 o                         
   2  20   5        225.17        256.44        48.40 o                         
   0   0   6       3745.81       3673.49        62.67 o                         
   1   0   6        528.99        459.14        15.40 o                         
   2   0   6       3372.43       3228.48        44.77 o                         
   3   0   6        518.67        415.74        16.75 o                         
   4   0   6         14.61         13.63         3.26 o                         
   5   0   6         71.93         73.00         7.80 o                         
   6   0   6        253.70        240.50        30.91 o                         
   7   0   6        165.94        152.70        28.59 o                         
   8   0   6        198.21        234.22        42.03 o                         
   9   0   6        178.92        149.39        31.85 o                         
  -9   1   6        237.57        246.24        84.89 o                         
  -8   1   6         59.28         44.93        25.53 o                         
  -7   1   6        336.80        391.51        53.06 o                         
  -6   1   6       1295.54       1250.02        78.95 o                         
  -5   1   6       3635.25       3578.96        59.79 o                         
  -4   1   6       1096.82       1026.10        26.20 o                         
  -3   1   6        241.63        226.37        11.74 o                         
  -2   1   6         97.13        125.91         7.80 o                         
  -1   1   6       1144.27       1209.90        22.08 o                         
   0   1   6        204.75        214.20         7.21 o                         
   1   1   6        954.50        977.44        19.99 o                         
   2   1   6         95.06        110.80         6.85 o                         
   3   1   6        236.05        206.53        12.97 o                         
   4   1   6       1155.20       1111.77        29.03 o                         
   5   1   6       3659.17       3634.41        64.10 o                         
   6   1   6       1343.07       1429.43        87.46 o                         
   7   1   6        356.70        372.21        38.23 o                         
   8   1   6         62.14         49.35        50.33 o                         
   9   1   6        216.66        162.94        30.35 o                         
  -9   2   6        220.69        220.51        36.66 o                         
  -8   2   6         12.80         -1.10        19.80 o                         
  -7   2   6        142.92        171.56        24.15 o                         
  -6   2   6         22.66         11.92        17.15 o                         
  -5   2   6        376.23        365.35        23.82 o                         
  -4   2   6       1140.32       1133.79        37.27 o                         
  -3   2   6        701.52        701.79        20.67 o                         
  -2   2   6       2101.87       2265.09        34.47 o                         
  -1   2   6        483.04        442.95        11.22 o                         
   0   2   6        818.51        800.06        17.32 o                         
   1   2   6        487.43        478.27        18.69 o                         
   2   2   6       2258.51       2425.59        38.56 o                         
   3   2   6        621.78        616.13        22.57 o                         
   4   2   6       1138.73       1069.23        32.75 o                         
   5   2   6        420.65        410.70        16.20 o                         
   6   2   6         42.98         43.68         9.52 o                         
   7   2   6        135.87        130.71        23.48 o                         
   8   2   6         11.81        -12.51        16.76 o                         
   9   2   6        211.68        195.61        47.16 o                         
  -9   3   6        240.93        204.31        36.08 o                         
  -8   3   6         82.07         70.86        22.87 o                         
  -7   3   6         25.92         30.10        13.83 o                         
  -6   3   6        815.56        800.27        37.35 o                         
  -5   3   6       1303.02       1299.19        44.06 o                         
  -4   3   6        661.63        594.83        27.82 o                         
  -3   3   6       1399.43       1480.28        39.71 o                         
  -2   3   6       4956.97       4624.87        70.80 o                         
  -1   3   6       2839.68       2822.33        39.49 o                         
   0   3   6       1524.75       1536.13        26.87 o                         
   1   3   6       2701.05       2674.29        43.94 o                         
   2   3   6       4985.86       4542.59        70.82 o                         
   3   3   6       1450.32       1404.56        36.54 o                         
   4   3   6        683.14        628.68        17.83 o                         
   5   3   6       1255.47       1277.53        41.19 o                         
   6   3   6        733.47        749.44        48.62 o                         
   7   3   6         17.83         -0.44        11.76 o                         
   8   3   6        102.46         72.97        21.68 o                         
   9   3   6        250.33        196.64        49.89 o                         
  -9   4   6        385.92        411.92       118.45 o                         
  -8   4   6         15.53         34.71        14.87 o                         
  -7   4   6         70.15         55.18        15.58 o                         
  -6   4   6        596.92        560.33        32.04 o                         
  -5   4   6       1602.98       1656.50        50.71 o                         
  -4   4   6        315.29        316.01        21.56 o                         
  -3   4   6       4059.36       4098.74        87.01 o                         
  -2   4   6       3076.95       3244.45        41.89 o                         
  -1   4   6       3497.66       3714.84        57.83 o                         
   0   4   6        791.21        711.37        21.66 o                         
   1   4   6       3603.03       3821.05        54.46 o                         
   2   4   6       3116.14       3256.81        75.88 o                         
   3   4   6       3928.75       3903.64        71.56 o                         
   4   4   6        296.84        296.58        19.07 o                         
   5   4   6       1719.46       1799.90        51.24 o                         
   6   4   6        571.91        631.39        32.95 o                         
   7   4   6         78.23         48.73        16.06 o                         
   8   4   6         15.77         14.25        14.63 o                         
   9   4   6        399.90        503.98        72.55 o                         
  -9   5   6         46.43         67.62        26.31 o                         
  -8   5   6        164.31        202.12        23.83 o                         
  -7   5   6        681.79        792.13        40.94 o                         
  -6   5   6       2212.89       2271.84        71.81 o                         
  -5   5   6        432.91        438.90        27.36 o                         
  -4   5   6       1855.04       1763.69        64.09 o                         
  -3   5   6         42.86         37.95         5.22 o                         
  -2   5   6        743.09        724.90        22.72 o                         
  -1   5   6        532.37        542.96        18.61 o                         
   0   5   6        751.50        778.74        23.72 o                         
   1   5   6        551.70        576.52        18.30 o                         
   2   5   6        709.72        705.21        31.50 o                         
   3   5   6         51.39         50.65         5.45 o                         
   4   5   6       2026.71       1882.28        61.68 o                         
   5   5   6        384.56        401.02        24.77 o                         
   6   5   6       2209.73       2230.24        63.59 o                         
   7   5   6        664.17        770.87        58.56 o                         
   8   5   6        167.10        148.74        33.91 o                         
   9   5   6         59.10         62.63        21.28 o                         
  -9   6   6        183.07        237.88        30.80 o                         
  -8   6   6        992.97       1137.03        52.54 o                         
  -7   6   6         55.49         53.48        13.55 o                         
  -6   6   6        791.46        749.62        37.55 o                         
  -5   6   6        244.62        204.58        20.61 o                         
  -4   6   6        469.20        427.38        25.45 o                         
  -3   6   6       1040.63       1090.32        36.38 o                         
  -2   6   6       1378.53       1359.47        37.50 o                         
  -1   6   6       5848.23       5999.95        77.74 o                         
   0   6   6       5910.94       6260.26        89.92 o                         
   1   6   6       5696.77       5857.69        92.00 o                         
   2   6   6       1419.90       1363.16        49.87 o                         
   3   6   6       1022.58       1026.39        26.52 o                         
   4   6   6        459.35        450.03        17.04 o                         
   5   6   6        246.65        204.16        18.78 o                         
   6   6   6        791.50        808.22        37.93 o                         
   7   6   6         59.13         48.57        16.84 o                         
   8   6   6       1027.14       1100.55        92.57 o                         
   9   6   6        176.28        185.32        31.43 o                         
  -8   7   6         61.20         38.53        26.44 o                         
  -7   7   6       1301.52       1323.87        53.84 o                         
  -6   7   6        378.23        373.45        27.75 o                         
  -5   7   6        118.16         82.31        14.79 o                         
  -4   7   6        115.45        113.34        17.36 o                         
  -3   7   6         71.91         85.67        15.35 o                         
  -2   7   6        963.70        938.50        36.86 o                         
  -1   7   6       4348.08       4290.48        64.05 o                         
   0   7   6         63.61         43.42        16.43 o                         
   1   7   6       4439.64       4330.44        79.42 o                         
   2   7   6        938.78        847.13        32.73 o                         
   3   7   6         60.64         77.33         9.23 o                         
   4   7   6        113.25        103.18         9.75 o                         
   5   7   6        157.04        184.09        27.52 o                         
   6   7   6        390.68        399.65        27.51 o                         
   7   7   6       1211.49       1192.64        62.74 o                         
   8   7   6         52.81         59.93        27.52 o                         
  -8   8   6        667.88        644.66        41.23 o                         
  -7   8   6        161.88        142.13        19.73 o                         
  -6   8   6       1620.14       1689.07        58.56 o                         
  -5   8   6        328.43        283.52        27.02 o                         
  -4   8   6        269.09        264.11        24.94 o                         
  -3   8   6       2974.02       2932.64        91.59 o                         
  -2   8   6       2375.36       2286.64        83.66 o                         
  -1   8   6        261.81        294.57        21.24 o                         
   0   8   6      12772.35      13361.30       171.82 o                         
   1   8   6        245.53        290.61        14.99 o                         
   2   8   6       2336.60       2319.57        48.89 o                         
   3   8   6       3050.84       3152.22        57.91 o                         
   4   8   6        291.12        285.57        16.45 o                         
   5   8   6        341.42        301.82        23.35 o                         
   6   8   6       1548.49       1596.37        56.25 o                         
   7   8   6        169.13        167.62        36.55 o                         
   8   8   6        696.46        688.36        76.10 o                         
  -8   9   6        145.14        177.32        23.61 o                         
  -7   9   6       1025.75       1067.79        50.31 o                         
  -6   9   6        340.93        286.38        29.63 o                         
  -5   9   6        380.14        308.29        29.47 o                         
  -4   9   6        606.26        578.73        35.92 o                         
  -3   9   6        365.47        377.46        28.17 o                         
  -2   9   6         43.54         37.66        12.02 o                         
  -1   9   6       2234.91       2405.09        79.21 o                         
   0   9   6       1705.43       1665.03        41.89 o                         
   1   9   6       2243.01       2418.11        72.81 o                         
   2   9   6         64.13         64.05        13.75 o                         
   3   9   6        406.45        441.34        21.23 o                         
   4   9   6        651.82        700.23        26.46 o                         
   5   9   6        328.63        289.85        23.67 o                         
   6   9   6        368.14        413.78        29.33 o                         
   7   9   6       1016.83       1155.97        64.49 o                         
   8   9   6        129.75         90.71        29.87 o                         
  -8  10   6        273.43        273.23        28.41 o                         
  -7  10   6         41.15         51.45        16.06 o                         
  -6  10   6        591.43        567.24        40.98 o                         
  -5  10   6        552.33        498.97        36.10 o                         
  -4  10   6        579.56        556.11        36.13 o                         
  -3  10   6       2622.03       2580.80        74.19 o                         
  -2  10   6        390.10        364.10        27.44 o                         
  -1  10   6         27.72          4.86        15.85 o                         
   0  10   6        444.86        435.96        24.99 o                         
   1  10   6         31.65         16.70         7.18 o                         
   2  10   6        387.13        373.33        14.68 o                         
   3  10   6       2555.74       2670.63        57.03 o                         
   4  10   6        600.88        624.71        36.53 o                         
   5  10   6        566.88        633.99        35.25 o                         
   6  10   6        598.10        583.84        46.48 o                         
   7  10   6         44.07          9.14        13.56 o                         
   8  10   6        292.62        260.81        50.21 o                         
  -8  11   6         13.65         -9.56        13.59 o                         
  -7  11   6        163.63        155.69        25.31 o                         
  -6  11   6        101.32         78.77        19.07 o                         
  -5  11   6         54.68         77.93        18.35 o                         
  -4  11   6       2585.12       2602.72        80.30 o                         
  -3  11   6        228.44        254.68        24.96 o                         
  -2  11   6        232.62        216.64        22.82 o                         
  -1  11   6        385.06        379.99        34.05 o                         
   0  11   6        292.49        286.28        21.65 o                         
   1  11   6        414.31        409.14        19.11 o                         
   2  11   6        263.57        257.54        21.13 o                         
   3  11   6        207.97        222.81        16.90 o                         
   4  11   6       2720.53       2794.48        75.01 o                         
   5  11   6         54.66         74.10        15.28 o                         
   6  11   6         72.40         66.77        42.26 o                         
   7  11   6        168.31        156.68        27.26 o                         
   8  11   6          8.94        -14.12        21.81 o                         
  -7  12   6         89.84         69.80        18.98 o                         
  -6  12   6        232.02        275.49        30.57 o                         
  -5  12   6        158.92        182.35        25.04 o                         
  -4  12   6         37.41         15.18        11.97 o                         
  -3  12   6       1396.86       1243.21        53.73 o                         
  -2  12   6       1208.53       1220.02        51.09 o                         
  -1  12   6         88.55         64.50        20.79 o                         
   0  12   6        266.27        235.92        65.93 o                         
   1  12   6         60.98         57.30        10.68 o                         
   2  12   6       1234.11       1249.76        46.34 o                         
   3  12   6       1362.53       1366.84        42.66 o                         
   4  12   6         35.27         27.27        14.30 o                         
   5  12   6        120.43        126.37        26.75 o                         
   6  12   6        241.34        217.95        30.03 o                         
   7  12   6         87.13         48.39        19.66 o                         
  -7  13   6        187.75        128.69        23.41 o                         
  -6  13   6        423.33        474.53        63.44 o                         
  -5  13   6        455.76        477.25        38.03 o                         
  -4  13   6       1030.93       1027.77        52.26 o                         
  -3  13   6        447.00        414.12        32.91 o                         
  -2  13   6        797.85        844.25        45.72 o                         
  -1  13   6       1455.13       1498.92        70.95 o                         
   0  13   6        615.16        563.12        41.71 o                         
   1  13   6       1393.45       1407.32       108.54 o                         
   2  13   6        836.96        796.03        38.12 o                         
   3  13   6        462.60        456.50        28.91 o                         
   4  13   6       1044.83       1066.81        62.98 o                         
   5  13   6        440.59        473.52        43.04 o                         
   6  13   6        433.98        395.66        40.59 o                         
   7  13   6        181.76        147.63        28.19 o                         
  -7  14   6         36.15         40.31        27.04 o                         
  -6  14   6        179.49        197.89        39.34 o                         
  -5  14   6        204.44        162.91        24.87 o                         
  -4  14   6        291.21        292.46        30.16 o                         
  -3  14   6         91.76         90.57        19.99 o                         
  -2  14   6         83.61         88.18        16.51 o                         
  -1  14   6        841.64        772.16        52.51 o                         
   0  14   6        261.33        243.67        30.24 o                         
   1  14   6        881.86        830.20        50.82 o                         
   2  14   6         58.97         46.15        28.90 o                         
   3  14   6        114.42        125.96        16.63 o                         
   4  14   6        268.72        278.27        33.34 o                         
   5  14   6        208.57        187.33        32.18 o                         
   6  14   6        184.93        197.68        30.64 o                         
   7  14   6         42.66         32.30        17.75 o                         
  -6  15   6        281.20        307.78        34.65 o                         
  -5  15   6        192.28        203.32        27.41 o                         
  -4  15   6        139.64        169.64        25.50 o                         
  -3  15   6         29.00         38.78        16.41 o                         
  -2  15   6        153.97        154.93        21.68 o                         
  -1  15   6        839.76        741.78        53.61 o                         
   0  15   6        176.66        145.17        36.27 o                         
   1  15   6        798.11        887.31        63.32 o                         
   2  15   6        159.33        139.56        23.46 o                         
   3  15   6         30.29         18.20        21.49 o                         
   4  15   6        134.95        154.81        29.34 o                         
   5  15   6        179.97        155.29        28.71 o                         
   6  15   6        263.08        211.21        60.53 o                         
  -6  16   6        339.99        349.03        37.59 o                         
  -5  16   6        213.85        269.88        31.53 o                         
  -4  16   6         48.14         30.05        19.45 o                         
  -3  16   6         19.36          8.63        17.17 o                         
  -2  16   6          9.02         24.66        14.41 o                         
  -1  16   6        287.54        216.24        32.17 o                         
   0  16   6        127.42        140.16        25.17 o                         
   1  16   6        293.51        267.67        74.88 o                         
   2  16   6          1.21          7.89        14.24 o                         
   3  16   6         24.86         -8.44        24.55 o                         
   4  16   6         48.95         36.04        18.93 o                         
   5  16   6        223.78        204.50        32.40 o                         
   6  16   6        384.45        387.85        57.99 o                         
  -5  17   6         21.26         37.30        16.96 o                         
  -4  17   6        135.45        102.12        21.78 o                         
  -3  17   6        148.17        148.18        23.55 o                         
  -2  17   6        440.57        547.10        60.66 o                         
  -1  17   6        609.75        632.26        47.81 o                         
   0  17   6        147.83        172.62        36.49 o                         
   1  17   6        591.88        622.66        50.62 o                         
   2  17   6        459.75        443.56        41.96 o                         
   3  17   6        139.99         85.43        34.17 o                         
   4  17   6        154.16        158.06        30.49 o                         
   5  17   6         13.95         20.75        23.12 o                         
  -4  18   6         16.84         -2.09        24.30 o                         
  -3  18   6        225.28        249.01        29.64 o                         
  -2  18   6        250.66        236.50        28.57 o                         
  -1  18   6        679.92        750.76        57.92 o                         
   0  18   6        424.79        485.37        47.08 o                         
   1  18   6        689.44        703.80        56.37 o                         
   2  18   6        222.13        170.33        27.55 o                         
   3  18   6        293.19        357.41        42.47 o                         
   4  18   6         16.10        -17.06        17.06 o                         
  -3  19   6         31.81         32.75        17.27 o                         
  -2  19   6        309.10        368.84        31.72 o                         
  -1  19   6          2.93          3.25        16.85 o                         
   0  19   6         16.35         -9.10        16.56 o                         
   1  19   6          4.58        -12.13        19.53 o                         
   2  19   6        338.72        385.50        41.98 o                         
   3  19   6         37.34         59.53        24.68 o                         
  -2  20   6        208.39        227.50        29.62 o                         
  -1  20   6         73.04         82.66        23.32 o                         
   0  20   6         46.54          9.39        15.78 o                         
   1  20   6         71.73         62.17        21.06 o                         
   2  20   6        196.68        224.32        52.53 o                         
   1   0   7       1417.93       1584.34        32.23 o                         
   2   0   7          2.17          2.11         3.68 o                         
   3   0   7       9470.61       9911.05       295.61 o                         
   4   0   7       3632.79       3441.69       101.34 o                         
   5   0   7        294.08        323.27        34.13 o                         
   6   0   7         26.77         16.80        17.98 o                         
   7   0   7         39.66         47.05        19.21 o                         
   8   0   7          0.25          3.13        19.49 o                         
   9   0   7         34.85         52.21        21.06 o                         
  -9   1   7          1.26         -2.35        17.55 o                         
  -8   1   7        447.70        429.86        67.54 o                         
  -7   1   7         21.16         34.12        28.71 o                         
  -6   1   7        543.08        631.02        93.46 o                         
  -5   1   7        247.87        226.05        29.81 o                         
  -4   1   7       1146.60       1100.22        32.83 o                         
  -3   1   7       3221.96       3044.05        84.24 o                         
  -2   1   7        281.26        288.03         8.93 o                         
  -1   1   7        179.78        184.23         7.17 o                         
   0   1   7        588.65        565.53        18.65 o                         
   1   1   7        150.14        184.84        13.02 o                         
   2   1   7        311.53        324.09         9.45 o                         
   3   1   7       3338.21       3245.01        55.67 o                         
   4   1   7       1129.98       1150.48        29.20 o                         
   5   1   7        215.78        196.45        13.59 o                         
   6   1   7        554.14        527.51        73.36 o                         
   7   1   7         27.10         -2.50        30.32 o                         
   8   1   7        471.01        553.08        55.30 o                         
   9   1   7          0.29        -13.84        18.92 o                         
  -9   2   7         18.54         39.16        38.64 o                         
  -8   2   7        113.51        130.43        27.64 o                         
  -7   2   7        582.08        588.54       158.90 o                         
  -6   2   7        245.26        274.73        23.39 o                         
  -5   2   7        454.04        416.49        32.37 o                         
  -4   2   7       2358.08       2235.91        59.85 o                         
  -3   2   7        705.92        683.03        20.66 o                         
  -2   2   7       2657.94       2540.65        37.94 o                         
  -1   2   7       1832.73       1731.32        27.73 o                         
   0   2   7          6.89          5.64         3.76 o                         
   1   2   7       1946.07       1853.37        41.78 o                         
   2   2   7       2575.83       2463.35        33.71 o                         
   3   2   7        688.28        691.99        25.39 o                         
   4   2   7       2388.07       2432.19        52.56 o                         
   5   2   7        400.89        404.53        21.68 o                         
   6   2   7        277.49        250.04        23.19 o                         
   7   2   7        533.64        473.45        43.52 o                         
   8   2   7        100.47         64.80        19.85 o                         
   9   2   7         33.65         28.32        35.60 o                         
  -9   3   7          7.50         13.68        52.82 o                         
  -8   3   7        327.89        336.72        42.20 o                         
  -7   3   7        219.36        226.47        30.96 o                         
  -6   3   7        852.66        888.18        40.08 o                         
  -5   3   7         31.60          4.51        11.79 o                         
  -4   3   7        784.56        731.00        31.29 o                         
  -3   3   7       1141.55       1135.05        39.51 o                         
  -2   3   7       1160.41       1184.95        22.90 o                         
  -1   3   7        313.01        332.34        11.90 o                         
   0   3   7      11294.30      11412.88       115.11 o                         
   1   3   7        328.51        340.53        14.06 o                         
   2   3   7       1326.01       1286.68        27.75 o                         
   3   3   7       1208.57       1226.99        34.11 o                         
   4   3   7        748.57        698.43        27.54 o                         
   5   3   7         49.13         40.57         8.87 o                         
   6   3   7        796.80        865.99        49.25 o                         
   7   3   7        231.35        228.40        24.72 o                         
   8   3   7        376.61        338.38        39.34 o                         
   9   3   7          7.14        -10.04        21.98 o                         
  -9   4   7        125.43        140.60        50.15 o                         
  -8   4   7        230.42        245.15        36.42 o                         
  -7   4   7       1542.55       1551.47        57.08 o                         
  -6   4   7        312.88        289.69        24.38 o                         
  -5   4   7         14.17          1.31        11.09 o                         
  -4   4   7        677.41        691.98        31.09 o                         
  -3   4   7        274.32        286.62        18.86 o                         
  -2   4   7       2814.73       2840.14        44.80 o                         
  -1   4   7       2095.42       2091.38        38.08 o                         
   0   4   7          1.46          7.29         6.37 o                         
   1   4   7       2265.53       2220.96        40.06 o                         
   2   4   7       2707.51       2705.22        37.39 o                         
   3   4   7        285.62        313.51        18.09 o                         
   4   4   7        676.08        748.00        29.73 o                         
   5   4   7         31.68         18.06         7.84 o                         
   6   4   7        290.62        277.71        29.11 o                         
   7   4   7       1481.69       1638.08        93.43 o                         
   8   4   7        226.39        232.00        25.72 o                         
   9   4   7        152.34        156.24        44.15 o                         
  -9   5   7        164.75        245.73        50.03 o                         
  -8   5   7        253.11        295.74        28.32 o                         
  -7   5   7        868.32        851.92        43.29 o                         
  -6   5   7       1835.32       1889.62        59.96 o                         
  -5   5   7       1429.83       1397.92        48.26 o                         
  -4   5   7        499.28        477.42        26.38 o                         
  -3   5   7        158.60        156.21        14.65 o                         
  -2   5   7       1858.32       1816.02        35.28 o                         
  -1   5   7        695.92        715.89        22.10 o                         
   0   5   7       2292.56       2363.62        57.61 o                         
   1   5   7        649.33        664.11        27.00 o                         
   2   5   7       1911.32       1900.48        31.05 o                         
   3   5   7        123.26        122.68        13.11 o                         
   4   5   7        486.00        537.39        27.30 o                         
   5   5   7       1429.70       1447.07        46.98 o                         
   6   5   7       1669.48       1787.18        62.49 o                         
   7   5   7        896.68        951.12        56.41 o                         
   8   5   7        286.91        314.88        30.31 o                         
   9   5   7        158.21        160.97        44.73 o                         
  -9   6   7        135.72        147.44        22.64 o                         
  -8   6   7        209.81        253.03        26.88 o                         
  -7   6   7        892.56        817.27        42.77 o                         
  -6   6   7       1156.24       1195.04        48.31 o                         
  -5   6   7        147.61        134.40        17.38 o                         
  -4   6   7       1064.61       1042.93        39.59 o                         
  -3   6   7         75.68         61.53         6.02 o                         
  -2   6   7       1379.15       1458.86        39.82 o                         
  -1   6   7        904.09        836.53        24.80 o                         
   0   6   7       1013.75       1081.89        30.51 o                         
   1   6   7        927.27        842.36        24.53 o                         
   2   6   7       1249.11       1339.07        47.70 o                         
   3   6   7         90.97         77.55        10.61 o                         
   4   6   7       1096.34       1052.00        38.45 o                         
   5   6   7        153.52        150.30        17.15 o                         
   6   6   7       1197.28       1305.23        77.75 o                         
   7   6   7        879.32        960.08        71.41 o                         
   8   6   7        203.07        252.07        46.01 o                         
   9   6   7        136.78        190.87        48.19 o                         
  -8   7   7         78.05        109.83        40.80 o                         
  -7   7   7        194.73        180.27        21.90 o                         
  -6   7   7         78.65         58.67        15.13 o                         
  -5   7   7       1082.72        975.82        41.68 o                         
  -4   7   7        136.65        101.65        15.12 o                         
  -3   7   7       2718.03       2696.79        61.91 o                         
  -2   7   7         84.54         59.93        10.91 o                         
  -1   7   7       3345.93       3436.00        56.81 o                         
   0   7   7       5741.69       5897.89        86.98 o                         
   1   7   7       3318.22       3347.81        56.77 o                         
   2   7   7         81.87         68.42         7.34 o                         
   3   7   7       2682.65       2786.90        50.88 o                         
   4   7   7        159.53        164.74        17.24 o                         
   5   7   7       1175.50       1129.68        43.50 o                         
   6   7   7         73.56         71.23        18.89 o                         
   7   7   7        205.39        232.23        30.06 o                         
   8   7   7         78.56         83.80        29.90 o                         
  -8   8   7          3.01        -14.38        14.38 o                         
  -7   8   7        122.48        141.43        19.78 o                         
  -6   8   7        593.67        569.61        35.01 o                         
  -5   8   7        169.69        151.15        19.30 o                         
  -4   8   7        414.94        401.39        26.72 o                         
  -3   8   7        134.96        125.89        16.14 o                         
  -2   8   7       6408.77       6645.18       103.87 o                         
  -1   8   7        426.00        419.41        21.38 o                         
   0   8   7        124.84        136.53        12.92 o                         
   1   8   7        446.19        459.91        21.64 o                         
   2   8   7       6209.83       6347.49       116.74 o                         
   3   8   7        151.16        144.28        11.99 o                         
   4   8   7        435.91        413.30        26.10 o                         
   5   8   7        147.70        153.63        17.68 o                         
   6   8   7        590.50        633.35        35.40 o                         
   7   8   7        123.39        120.54        30.55 o                         
   8   8   7          6.35         34.01        21.62 o                         
  -8   9   7          2.11         -7.62        14.10 o                         
  -7   9   7        228.53        224.09        24.37 o                         
  -6   9   7        272.22        274.57        25.50 o                         
  -5   9   7       1705.13       1791.98        59.21 o                         
  -4   9   7       1290.95       1254.20        65.06 o                         
  -3   9   7        523.96        501.13        27.71 o                         
  -2   9   7       1251.53       1214.82        40.10 o                         
  -1   9   7        200.96        194.18        18.81 o                         
   0   9   7        656.38        623.36        25.97 o                         
   1   9   7        214.27        198.85        14.63 o                         
   2   9   7       1205.46       1192.85        28.55 o                         
   3   9   7        557.32        621.90        25.12 o                         
   4   9   7       1256.34       1291.49        47.35 o                         
   5   9   7       1717.42       1825.81        59.26 o                         
   6   9   7        252.31        279.06        25.00 o                         
   7   9   7        212.88        213.60        41.80 o                         
   8   9   7          3.22         -1.89        17.61 o                         
  -8  10   7         19.85         47.44        15.60 o                         
  -7  10   7        207.22        226.87        25.57 o                         
  -6  10   7        331.73        399.69        32.75 o                         
  -5  10   7       1846.84       1906.68        62.03 o                         
  -4  10   7        397.67        367.75        30.64 o                         
  -3  10   7       1693.66       1642.24        58.89 o                         
  -2  10   7        293.23        263.20        20.19 o                         
  -1  10   7         80.55         79.09        15.64 o                         
   0  10   7        104.80        117.83        13.83 o                         
   1  10   7        109.62        110.26        11.75 o                         
   2  10   7        271.94        285.10        21.65 o                         
   3  10   7       1747.00       1788.23        46.97 o                         
   4  10   7        383.99        392.61        27.39 o                         
   5  10   7       1905.98       1874.68        61.58 o                         
   6  10   7        296.36        284.61        32.30 o                         
   7  10   7        220.93        208.54        41.21 o                         
   8  10   7         24.78        -17.90        21.68 o                         
  -7  11   7          8.82          7.34        13.08 o                         
  -6  11   7       1078.95       1166.26        54.27 o                         
  -5  11   7        547.62        538.12        39.22 o                         
  -4  11   7         56.98         43.53        16.25 o                         
  -3  11   7         41.90         37.66        14.85 o                         
  -2  11   7       2180.69       2198.05        68.05 o                         
  -1  11   7        398.96        345.09        25.98 o                         
   0  11   7        180.24        155.27        17.13 o                         
   1  11   7        443.14        443.35        21.87 o                         
   2  11   7       2092.07       2154.20        60.94 o                         
   3  11   7         45.01         41.79         9.03 o                         
   4  11   7         57.52         70.55        15.14 o                         
   5  11   7        556.86        568.17        34.43 o                         
   6  11   7       1049.54       1113.78        89.16 o                         
   7  11   7          6.20          1.76        18.00 o                         
  -7  12   7        136.28         96.38        18.70 o                         
  -6  12   7        141.04        137.06        29.35 o                         
  -5  12   7        944.90        942.14        51.97 o                         
  -4  12   7         42.40         48.91        18.58 o                         
  -3  12   7         65.79         70.76        17.16 o                         
  -2  12   7         59.89         52.20        15.10 o                         
  -1  12   7       2166.40       2189.61        66.31 o                         
   0  12   7         29.12         16.79        10.93 o                         
   1  12   7       2155.98       2180.76        47.50 o                         
   2  12   7         79.32         75.48        13.59 o                         
   3  12   7         59.59         49.52        11.82 o                         
   4  12   7         32.21         51.15        14.28 o                         
   5  12   7       1005.25        948.32        58.59 o                         
   6  12   7        145.51        115.99        41.25 o                         
   7  12   7        177.05        157.45        39.09 o                         
  -7  13   7        118.82        114.52        21.36 o                         
  -6  13   7        176.36        199.52        24.47 o                         
  -5  13   7        458.47        422.30        36.76 o                         
  -4  13   7        128.29        120.86        21.57 o                         
  -3  13   7        593.69        587.95        39.06 o                         
  -2  13   7        489.65        439.76        35.22 o                         
  -1  13   7       1201.25       1227.47        50.56 o                         
   0  13   7        168.88        132.49        17.62 o                         
   1  13   7       1129.92       1043.25        55.77 o                         
   2  13   7        448.46        458.14        29.93 o                         
   3  13   7        585.54        588.86        72.12 o                         
   4  13   7        153.24        181.08        21.26 o                         
   5  13   7        410.19        404.15        39.99 o                         
   6  13   7        201.87        250.99        33.57 o                         
   7  13   7        128.24        209.23        46.04 o                         
  -6  14   7        114.92         87.59        18.30 o                         
  -5  14   7        464.57        507.70        40.24 o                         
  -4  14   7        312.49        320.05        31.78 o                         
  -3  14   7        265.33        249.32        27.93 o                         
  -2  14   7       1242.37       1258.61        56.03 o                         
  -1  14   7          4.83         -6.37        22.19 o                         
   0  14   7         98.60         74.70        17.79 o                         
   1  14   7         11.66          7.31        12.91 o                         
   2  14   7       1234.21       1171.37        48.79 o                         
   3  14   7        235.00        239.28        29.24 o                         
   4  14   7        279.81        228.68        31.83 o                         
   5  14   7        463.28        480.37        46.04 o                         
   6  14   7         97.89         94.71        22.45 o                         
  -6  15   7         83.01         52.83        17.38 o                         
  -5  15   7        781.27        931.24        55.39 o                         
  -4  15   7        104.87        102.71        26.94 o                         
  -3  15   7        116.46         96.25        20.56 o                         
  -2  15   7        196.53        159.74        22.48 o                         
  -1  15   7         79.65         75.96        21.91 o                         
   0  15   7        423.87        417.02        40.25 o                         
   1  15   7         83.49         75.33        20.27 o                         
   2  15   7        205.02        189.03        27.00 o                         
   3  15   7        159.37        192.70        52.87 o                         
   4  15   7        108.52        100.70        22.38 o                         
   5  15   7        768.65        757.08        57.94 o                         
   6  15   7         78.49        101.36        25.36 o                         
  -5  16   7        363.77        433.05        66.20 o                         
  -4  16   7         92.94         44.32        16.08 o                         
  -3  16   7        186.95        262.40        29.25 o                         
  -2  16   7        631.63        547.41        39.38 o                         
  -1  16   7        119.54        125.72        26.18 o                         
   0  16   7        560.50        538.34        46.12 o                         
   1  16   7        105.16         77.14        19.61 o                         
   2  16   7        669.55        594.13        45.82 o                         
   3  16   7        199.33        181.06        41.67 o                         
   4  16   7         59.23         69.93        21.81 o                         
   5  16   7        392.99        431.46        52.82 o                         
  -5  17   7         33.72         83.40        22.59 o                         
  -4  17   7         25.85         21.44        21.11 o                         
  -3  17   7        123.85        120.22        21.44 o                         
  -2  17   7        236.41        242.13        28.63 o                         
  -1  17   7        601.23        603.81       115.44 o                         
   0  17   7        286.43        275.73        35.81 o                         
   1  17   7        580.02        633.29        51.00 o                         
   2  17   7        196.30        223.01        30.39 o                         
   3  17   7        117.29        137.85        40.50 o                         
   4  17   7         28.03          6.87        16.22 o                         
   5  17   7         33.06        -12.54        15.85 o                         
  -4  18   7         27.01         42.81        20.00 o                         
  -3  18   7         27.54          1.73        14.37 o                         
  -2  18   7         45.35         51.07        16.50 o                         
  -1  18   7       1059.17       1198.99        62.19 o                         
   0  18   7        343.83        398.82        88.57 o                         
   1  18   7       1017.21       1105.43        68.22 o                         
   2  18   7         59.39         15.81        27.23 o                         
   3  18   7         24.82         43.08        20.22 o                         
   4  18   7         21.00         22.97        33.39 o                         
  -3  19   7         84.77        108.81        22.29 o                         
  -2  19   7        115.32        110.64        19.15 o                         
  -1  19   7          5.27        -14.38        23.41 o                         
   0  19   7        683.65        706.57        57.21 o                         
   1  19   7          4.08         23.20        20.60 o                         
   2  19   7        125.86        156.70        43.92 o                         
   3  19   7         79.27         38.62        19.43 o                         
  -1  20   7        124.64        151.78        37.79 o                         
   0  20   7         15.44         15.77        37.17 o                         
   1  20   7        115.32        132.24        68.76 o                         
   0   0   8       1280.96       1370.09        58.79 o                         
   1   0   8       1176.25       1262.12        31.04 o                         
   2   0   8       2386.89       2426.52        42.04 o                         
   3   0   8       9376.59       9616.11       205.84 o                         
   4   0   8        254.94        216.59        27.77 o                         
   5   0   8          5.81         -8.91        21.48 o                         
   6   0   8       2137.86       2254.78       169.55 o                         
   7   0   8        150.86        142.08        28.57 o                         
   8   0   8        860.69        939.93        67.04 o                         
   9   0   8        364.30        342.50        44.95 o                         
  -9   1   8        240.44        215.41        80.91 o                         
  -8   1   8         62.20        100.10        27.33 o                         
  -7   1   8        484.33        461.12        45.22 o                         
  -6   1   8        294.35        262.55        35.27 o                         
  -5   1   8        672.13        669.06        47.89 o                         
  -4   1   8       2154.99       2155.38        63.13 o                         
  -3   1   8        361.57        323.40        28.95 o                         
  -2   1   8       3167.83       3030.41        56.98 o                         
  -1   1   8       4059.68       4160.60        64.66 o                         
   0   1   8        344.74        341.69        12.07 o                         
   1   1   8       3977.90       4004.45        82.49 o                         
   2   1   8       3254.29       3154.64       100.58 o                         
   3   1   8        363.97        366.90        19.36 o                         
   4   1   8       2072.06       2127.12        41.57 o                         
   5   1   8        701.36        702.47        53.44 o                         
   6   1   8        253.18        245.77        37.51 o                         
   7   1   8        456.15        394.52        41.84 o                         
   8   1   8         41.97         22.57        19.63 o                         
   9   1   8        246.36        197.87        74.65 o                         
  -9   2   8        232.17        242.03        39.87 o                         
  -8   2   8        196.26        162.63        31.57 o                         
  -7   2   8        171.52         95.29        25.74 o                         
  -6   2   8        486.12        486.98        35.05 o                         
  -5   2   8       1028.92       1039.54        40.73 o                         
  -4   2   8        467.22        472.32        26.03 o                         
  -3   2   8        973.28        953.58        36.78 o                         
  -2   2   8       3404.16       3308.53        68.14 o                         
  -1   2   8       1340.80       1280.57        24.40 o                         
   0   2   8       2354.47       2277.09        39.23 o                         
   1   2   8       1383.60       1338.37        45.97 o                         
   2   2   8       3468.93       3415.27        47.28 o                         
   3   2   8       1133.61       1130.10        31.08 o                         
   4   2   8        486.06        460.91        20.77 o                         
   5   2   8        930.42        939.55        32.57 o                         
   6   2   8        464.32        473.94        37.20 o                         
   7   2   8        197.45        207.41        32.15 o                         
   8   2   8        219.17        208.07        33.88 o                         
   9   2   8        243.09        206.63        36.13 o                         
  -9   3   8         91.60         89.63        29.27 o                         
  -8   3   8         24.96         43.77        33.13 o                         
  -7   3   8        102.06         65.98        18.52 o                         
  -6   3   8        284.71        311.03        26.97 o                         
  -5   3   8        273.03        257.29        22.19 o                         
  -4   3   8       1553.76       1642.19        48.03 o                         
  -3   3   8       3820.23       3830.39        72.03 o                         
  -2   3   8       5359.74       5339.18        54.77 o                         
  -1   3   8       2590.54       2560.10        43.19 o                         
   0   3   8         38.20         54.86         6.30 o                         
   1   3   8       2769.07       2832.69        47.57 o                         
   2   3   8       5494.70       5535.99       121.09 o                         
   3   3   8       3639.93       3579.39        87.26 o                         
   4   3   8       1473.06       1562.98        42.46 o                         
   5   3   8        218.68        212.97        16.59 o                         
   6   3   8        245.52        282.15        25.15 o                         
   7   3   8         86.10         62.33        14.93 o                         
   8   3   8         17.93         15.15        22.09 o                         
   9   3   8        117.96         63.18        21.88 o                         
  -9   4   8        160.91        148.41        33.55 o                         
  -8   4   8        409.53        414.79        42.16 o                         
  -7   4   8        191.91        186.33        22.57 o                         
  -6   4   8        258.81        242.13        32.20 o                         
  -5   4   8        782.52        862.75        37.98 o                         
  -4   4   8         49.27         35.36        12.12 o                         
  -3   4   8       1298.34       1141.76        37.38 o                         
  -2   4   8        561.44        535.77        13.76 o                         
  -1   4   8       2269.78       2320.91        48.93 o                         
   0   4   8        790.64        783.69        20.81 o                         
   1   4   8       2145.85       2222.89        41.89 o                         
   2   4   8        637.17        651.97        16.34 o                         
   3   4   8       1421.46       1321.70        60.90 o                         
   4   4   8        100.79         73.67        14.58 o                         
   5   4   8        734.02        840.06        51.08 o                         
   6   4   8        253.08        250.02        27.07 o                         
   7   4   8        201.33        166.82        22.31 o                         
   8   4   8        424.07        394.83        43.12 o                         
   9   4   8        181.91        158.33        45.19 o                         
  -8   5   8        312.37        325.08        30.18 o                         
  -7   5   8        300.96        318.73        33.05 o                         
  -6   5   8        347.03        388.01        28.66 o                         
  -5   5   8        970.15        956.44        40.66 o                         
  -4   5   8        539.58        532.94        28.78 o                         
  -3   5   8        183.09        155.78        12.22 o                         
  -2   5   8        358.66        352.45        17.84 o                         
  -1   5   8       2329.78       2500.65        45.02 o                         
   0   5   8       1744.49       1767.79        34.29 o                         
   1   5   8       2407.42       2573.47        47.04 o                         
   2   5   8        315.24        352.08        12.75 o                         
   3   5   8        251.11        234.73        22.14 o                         
   4   5   8        469.42        520.90        26.30 o                         
   5   5   8        924.89        948.01        40.82 o                         
   6   5   8        319.75        357.87        33.23 o                         
   7   5   8        295.21        303.03        33.37 o                         
   8   5   8        301.04        259.05        35.90 o                         
  -8   6   8        397.30        400.92        39.90 o                         
  -7   6   8       1108.63       1209.71        52.55 o                         
  -6   6   8        328.64        316.80        26.34 o                         
  -5   6   8        143.08        157.48        19.13 o                         
  -4   6   8        420.15        453.01        27.21 o                         
  -3   6   8       1506.21       1419.29        43.53 o                         
  -2   6   8       2201.13       2134.08        50.29 o                         
  -1   6   8       1255.11       1206.16        30.98 o                         
   0   6   8       1477.01       1508.52        38.12 o                         
   1   6   8       1352.90       1311.01        32.52 o                         
   2   6   8       2307.56       2313.43        41.89 o                         
   3   6   8       1464.48       1346.67        29.31 o                         
   4   6   8        478.28        507.92        40.75 o                         
   5   6   8        107.87        114.90        26.46 o                         
   6   6   8        338.90        334.49        32.93 o                         
   7   6   8       1092.11       1277.18        66.57 o                         
  -8   7   8        243.45        258.62        27.07 o                         
  -7   7   8        183.76        176.35        22.26 o                         
  -6   7   8        377.39        351.72        28.48 o                         
  -5   7   8        124.33         92.47        15.59 o                         
  -4   7   8         40.67         23.41        11.92 o                         
  -3   7   8         84.62         66.16        12.01 o                         
  -2   7   8        841.22        888.20        32.74 o                         
  -1   7   8       5095.17       5253.94        98.08 o                         
   0   7   8       6517.31       6729.58       112.83 o                         
   1   7   8       4753.79       4854.31        74.34 o                         
   2   7   8        824.90        802.68        23.34 o                         
   3   7   8         92.31         94.29         8.91 o                         
   4   7   8         49.95         41.74        11.30 o                         
   5   7   8        124.85        110.64        14.96 o                         
   6   7   8        363.67        384.25        34.79 o                         
   7   7   8        192.44        158.58        24.89 o                         
  -8   8   8        224.10        226.82        26.62 o                         
  -7   8   8        400.36        412.04        32.17 o                         
  -6   8   8        732.87        776.59        41.43 o                         
  -5   8   8        168.97        134.67        18.05 o                         
  -4   8   8        568.10        591.09        32.10 o                         
  -3   8   8        260.42        266.90        20.82 o                         
  -2   8   8        833.30        821.79        39.58 o                         
  -1   8   8       3514.62       3593.38        61.22 o                         
   0   8   8       2014.85       1891.86        45.59 o                         
   1   8   8       3506.25       3490.04        61.88 o                         
   2   8   8        850.05        857.19        40.47 o                         
   3   8   8        239.00        231.29        14.28 o                         
   4   8   8        585.48        608.24        31.64 o                         
   5   8   8        142.71        141.80        17.57 o                         
   6   8   8        799.16        819.74        64.15 o                         
   7   8   8        385.07        307.76        47.70 o                         
  -8   9   8        259.93        246.30        27.84 o                         
  -7   9   8        361.59        420.16        33.14 o                         
  -6   9   8        320.83        391.71        31.02 o                         
  -5   9   8        123.18        105.55        20.62 o                         
  -4   9   8        712.91        676.30        34.77 o                         
  -3   9   8       2086.71       1982.92        62.90 o                         
  -2   9   8        195.32        191.02        18.25 o                         
  -1   9   8        549.71        546.16        25.51 o                         
   0   9   8        764.69        799.39        32.45 o                         
   1   9   8        490.87        474.85        21.58 o                         
   2   9   8        219.35        212.27        15.38 o                         
   3   9   8       2037.08       2060.51        60.50 o                         
   4   9   8        791.66        740.78        36.28 o                         
   5   9   8        154.60        159.53        18.79 o                         
   6   9   8        319.83        364.38        44.51 o                         
   7   9   8        387.26        443.17        56.90 o                         
  -8  10   8         10.03          1.79        26.58 o                         
  -7  10   8         99.21         94.14        18.46 o                         
  -6  10   8        200.85        190.58        28.96 o                         
  -5  10   8          3.70         -7.20        13.25 o                         
  -4  10   8        768.17        786.67        38.16 o                         
  -3  10   8        135.61         87.70        15.30 o                         
  -2  10   8        303.32        304.47        21.96 o                         
  -1  10   8        982.35        986.21        35.31 o                         
   0  10   8        206.76        188.08        16.25 o                         
   1  10   8        998.63       1000.23        32.30 o                         
   2  10   8        250.28        233.13        20.16 o                         
   3  10   8        173.94        162.31        18.64 o                         
   4  10   8        745.52        801.12        48.24 o                         
   5  10   8          1.87          4.07         9.54 o                         
   6  10   8        228.20        183.04        25.26 o                         
   7  10   8         97.26        117.12        34.40 o                         
  -7  11   8          5.00         29.80        15.65 o                         
  -6  11   8        389.44        415.40        33.03 o                         
  -5  11   8        163.18        183.45        21.69 o                         
  -4  11   8         61.46         56.55        14.19 o                         
  -3  11   8        440.07        443.50        28.11 o                         
  -2  11   8        339.05        336.90        23.69 o                         
  -1  11   8        925.49        927.28        35.47 o                         
   0  11   8         94.14         71.71        12.00 o                         
   1  11   8        879.26        922.03        31.81 o                         
   2  11   8        285.62        289.88        22.81 o                         
   3  11   8        365.80        346.75        26.88 o                         
   4  11   8         65.34         81.73        15.27 o                         
   5  11   8        183.25        197.03        21.79 o                         
   6  11   8        398.87        437.56        50.57 o                         
   7  11   8          5.12         11.67        16.99 o                         
  -7  12   8         65.79         49.74        29.43 o                         
  -6  12   8        311.99        338.08        30.19 o                         
  -5  12   8        139.70        145.48        39.11 o                         
  -4  12   8       1640.20       1621.86        57.24 o                         
  -3  12   8        582.60        558.96        32.48 o                         
  -2  12   8        943.99        933.82        38.90 o                         
  -1  12   8        544.74        503.99        27.49 o                         
   0  12   8         50.51         58.63        17.35 o                         
   1  12   8        614.05        653.21        35.54 o                         
   2  12   8        941.84        971.68        41.85 o                         
   3  12   8        597.28        641.31        37.97 o                         
   4  12   8       1600.71       1567.46        58.73 o                         
   5  12   8        112.93         90.68        21.24 o                         
   6  12   8        284.16        344.73        36.85 o                         
   7  12   8         76.84         71.14        29.74 o                         
  -7  13   8         25.58         12.73        19.56 o                         
  -6  13   8        182.21        142.70        22.08 o                         
  -5  13   8        103.64        102.65        18.48 o                         
  -4  13   8        168.19        170.25        21.09 o                         
  -3  13   8        525.32        489.95        35.34 o                         
  -2  13   8        455.59        443.36        28.12 o                         
  -1  13   8         68.28         86.12        17.70 o                         
   0  13   8       1737.70       1858.11        59.49 o                         
   1  13   8        102.41        108.00        17.15 o                         
   2  13   8        477.00        435.09        29.46 o                         
   3  13   8        549.93        557.93        35.52 o                         
   4  13   8        189.41        195.22        22.17 o                         
   5  13   8         96.22         81.48        34.87 o                         
   6  13   8        189.17        157.66        27.38 o                         
   7  13   8         16.14         86.44        30.91 o                         
  -6  14   8         75.12         61.47        17.69 o                         
  -5  14   8        271.02        324.04        30.39 o                         
  -4  14   8        711.80        777.19        41.50 o                         
  -3  14   8         37.33         21.72        12.72 o                         
  -2  14   8        636.71        614.21        33.85 o                         
  -1  14   8       1347.24       1405.51        74.66 o                         
   0  14   8        795.58        759.44        51.39 o                         
   1  14   8       1326.30       1348.40       125.94 o                         
   2  14   8        690.23        702.63        38.55 o                         
   3  14   8         37.95          9.56        21.05 o                         
   4  14   8        727.75        750.26        65.16 o                         
   5  14   8        274.43        248.35        33.08 o                         
   6  14   8         52.58         52.57        18.81 o                         
  -6  15   8        333.51        374.95        43.56 o                         
  -5  15   8        164.10        152.56        27.04 o                         
  -4  15   8        403.98        353.91        29.61 o                         
  -3  15   8        395.64        388.50        29.38 o                         
  -2  15   8        202.68        210.85        21.71 o                         
  -1  15   8        436.46        432.58        57.09 o                         
   0  15   8        236.46        183.98        29.20 o                         
   1  15   8        518.07        543.15        63.95 o                         
   2  15   8        179.39        160.45        24.45 o                         
   3  15   8        382.44        371.37        39.35 o                         
   4  15   8        399.50        388.62        40.47 o                         
   5  15   8        171.25        143.56        26.73 o                         
   6  15   8        359.30        381.32        43.06 o                         
  -5  16   8         60.91         92.08        18.25 o                         
  -4  16   8         22.54         21.72        23.75 o                         
  -3  16   8         21.89         22.79        12.13 o                         
  -2  16   8        211.53        239.96        25.49 o                         
  -1  16   8        204.23        182.34        83.50 o                         
   0  16   8        317.11        269.08        48.76 o                         
   1  16   8        225.65        237.70        31.37 o                         
   2  16   8        192.35        193.19        46.49 o                         
   3  16   8         14.03         20.93        26.54 o                         
   4  16   8         27.32         12.28        19.16 o                         
   5  16   8         75.80         33.56        19.48 o                         
  -4  17   8         72.56         54.65        24.53 o                         
  -3  17   8         63.25         62.11        22.67 o                         
  -2  17   8        335.32        307.27        26.42 o                         
  -1  17   8        630.42        646.65       105.20 o                         
   0  17   8       1599.10       1628.39       147.75 o                         
   1  17   8        658.95        744.00        54.45 o                         
   2  17   8        316.04        275.87        52.30 o                         
   3  17   8         81.44        103.98        36.06 o                         
   4  17   8         82.24         36.89        19.42 o                         
  -4  18   8         74.81         80.71        18.76 o                         
  -3  18   8        348.57        314.78        50.34 o                         
  -2  18   8        617.20        622.32        89.76 o                         
  -1  18   8        180.55        194.12        28.16 o                         
   0  18   8        118.12        142.30        28.56 o                         
   1  18   8        165.59        205.32        31.87 o                         
   2  18   8        631.91        568.96        77.05 o                         
   3  18   8        298.85        326.50        46.74 o                         
   4  18   8         75.98         56.59        35.34 o                         
  -2  19   8        129.67        101.10        20.67 o                         
  -1  19   8        380.10        430.43        38.30 o                         
   0  19   8         11.41        -17.95        30.34 o                         
   1  19   8        381.16        466.21        53.20 o                         
   2  19   8        122.23        117.51        39.78 o                         
   1   0   9        639.94        626.16        23.33 o                         
   2   0   9       1738.16       1660.64        29.71 o                         
   3   0   9       3877.47       3768.27       133.30 o                         
   4   0   9       1472.13       1442.75        66.23 o                         
   5   0   9       2764.18       2872.48       171.91 o                         
   6   0   9         23.05         32.70        21.67 o                         
   7   0   9         58.51         19.11        21.91 o                         
   8   0   9         29.69         19.84        17.80 o                         
   9   0   9        217.54        269.24        40.59 o                         
  -9   1   9         78.80         43.14        32.28 o                         
  -8   1   9        129.37         99.07        48.89 o                         
  -7   1   9        496.97        517.96        48.79 o                         
  -6   1   9          8.70         27.53        18.53 o                         
  -5   1   9       1068.14       1074.47        61.74 o                         
  -4   1   9       2349.68       2404.39        86.99 o                         
  -3   1   9        462.72        405.14        25.95 o                         
  -2   1   9       2372.69       2344.52        33.09 o                         
  -1   1   9        699.81        755.31        24.20 o                         
   0   1   9       1077.23       1107.72        31.51 o                         
   1   1   9        784.45        863.59        33.43 o                         
   2   1   9       2282.23       2312.98        51.76 o                         
   3   1   9        411.20        411.39        13.99 o                         
   4   1   9       2304.21       2327.35        68.65 o                         
   5   1   9       1052.64        984.74        58.46 o                         
   6   1   9         10.54         21.99        28.27 o                         
   7   1   9        487.93        491.40        47.58 o                         
   8   1   9        146.51        107.53        29.01 o                         
   9   1   9         95.28         67.31        36.39 o                         
  -9   2   9         38.89         23.26        37.50 o                         
  -8   2   9        517.73        477.75        50.56 o                         
  -7   2   9        179.67        204.37        35.33 o                         
  -6   2   9        250.44        215.31        31.36 o                         
  -5   2   9        730.54        771.19        41.40 o                         
  -4   2   9        672.38        636.86        30.40 o                         
  -3   2   9       1526.62       1419.28        47.84 o                         
  -2   2   9        974.72        904.41        25.26 o                         
  -1   2   9       2342.92       2448.36        40.34 o                         
   0   2   9        597.02        430.09        33.50 o                         
   1   2   9       2439.71       2556.71        96.02 o                         
   2   2   9        899.31        861.42        21.52 o                         
   3   2   9       1487.06       1393.99        28.69 o                         
   4   2   9        705.25        645.90        22.85 o                         
   5   2   9        634.69        666.38        38.70 o                         
   6   2   9        241.45        250.37        45.17 o                         
   7   2   9        181.50        169.09        29.20 o                         
   8   2   9        558.00        643.03        57.52 o                         
   9   2   9         46.72         -9.85        31.53 o                         
  -8   3   9        238.22        185.56        34.89 o                         
  -7   3   9        247.28        262.11        36.55 o                         
  -6   3   9          1.64          5.14        11.86 o                         
  -5   3   9        448.77        436.52        28.19 o                         
  -4   3   9       1539.45       1603.16        48.91 o                         
  -3   3   9        449.10        402.54        23.15 o                         
  -2   3   9         71.97         75.37         5.35 o                         
  -1   3   9       3563.51       3446.16        53.63 o                         
   0   3   9        426.82        403.11        14.59 o                         
   1   3   9       3811.11       3609.46       175.86 o                         
   2   3   9         59.28         57.34         4.97 o                         
   3   3   9        462.56        440.31        17.50 o                         
   4   3   9       1587.34       1565.34        42.32 o                         
   5   3   9        416.72        399.64        30.92 o                         
   6   3   9          5.07          0.75         9.49 o                         
   7   3   9        251.70        223.85        48.58 o                         
   8   3   9        249.60        215.02        33.85 o                         
  -8   4   9        382.72        398.89        78.79 o                         
  -7   4   9         52.95         56.66        15.55 o                         
  -6   4   9        882.72        887.01        42.19 o                         
  -5   4   9        280.26        252.36        22.57 o                         
  -4   4   9        116.96        118.26        16.31 o                         
  -3   4   9        468.19        471.27        24.97 o                         
  -2   4   9        983.00        917.42        21.98 o                         
  -1   4   9       1368.26       1374.69        32.00 o                         
   0   4   9        514.33        479.91        18.42 o                         
   1   4   9       1363.11       1393.91        27.10 o                         
   2   4   9       1062.44       1069.05        32.18 o                         
   3   4   9        453.71        429.07        17.98 o                         
   4   4   9        127.37        129.72        13.32 o                         
   5   4   9        290.47        306.18        20.57 o                         
   6   4   9        793.42        824.84        48.73 o                         
   7   4   9         43.79         48.64        19.51 o                         
   8   4   9        450.23        410.00        79.02 o                         
  -8   5   9         51.28         65.81        20.40 o                         
  -7   5   9       1160.23       1274.99        62.56 o                         
  -6   5   9        670.80        733.76        39.14 o                         
  -5   5   9        176.11        212.17        21.20 o                         
  -4   5   9        950.70        934.38        37.93 o                         
  -3   5   9        672.67        621.23        28.32 o                         
  -2   5   9        538.21        522.64        17.37 o                         
  -1   5   9       1333.81       1353.99        41.13 o                         
   0   5   9        759.11        887.33        24.14 o                         
   1   5   9       1503.11       1586.05        36.93 o                         
   2   5   9        573.03        581.97        19.70 o                         
   3   5   9        637.75        646.80        22.46 o                         
   4   5   9       1035.87        997.91        48.94 o                         
   5   5   9        200.29        230.61        19.22 o                         
   6   5   9        672.79        736.33        56.23 o                         
   7   5   9       1138.08       1301.89       101.79 o                         
   8   5   9         63.95         62.34        64.80 o                         
  -8   6   9        154.05        177.43        24.74 o                         
  -7   6   9        266.84        191.73        24.53 o                         
  -6   6   9        443.07        467.00        32.01 o                         
  -5   6   9       1147.86       1113.90        45.43 o                         
  -4   6   9       1320.97       1317.44        46.18 o                         
  -3   6   9       1615.09       1664.13        48.47 o                         
  -2   6   9        173.56        181.35        14.28 o                         
  -1   6   9        755.88        766.02        26.39 o                         
   0   6   9       2142.39       2094.91        40.39 o                         
   1   6   9        783.18        818.84        26.63 o                         
   2   6   9        130.66        132.62        15.94 o                         
   3   6   9       1537.00       1579.58        37.55 o                         
   4   6   9       1324.96       1311.36        64.60 o                         
   5   6   9       1178.89       1291.12        46.06 o                         
   6   6   9        404.72        430.34        36.68 o                         
   7   6   9        251.64        297.75        52.82 o                         
   8   6   9        172.67        134.45        28.77 o                         
  -8   7   9         27.52         67.08        18.29 o                         
  -7   7   9         83.42         79.19        16.03 o                         
  -6   7   9        715.90        677.31        38.28 o                         
  -5   7   9         99.72        109.15        17.80 o                         
  -4   7   9        896.56        831.11        37.45 o                         
  -3   7   9        704.55        732.47        32.99 o                         
  -2   7   9       3849.55       3963.63        75.66 o                         
  -1   7   9         27.21         18.08         7.60 o                         
   0   7   9       1260.50       1346.84        32.67 o                         
   1   7   9         37.57         32.67        10.34 o                         
   2   7   9       3800.49       3904.41        62.69 o                         
   3   7   9        691.28        675.30        31.22 o                         
   4   7   9        999.03        916.70        37.99 o                         
   5   7   9         86.85         67.62        16.11 o                         
   6   7   9        749.33        703.25        47.37 o                         
   7   7   9         75.23         23.96        23.74 o                         
  -8   8   9         14.36         16.77        12.91 o                         
  -7   8   9        346.68        313.27        28.78 o                         
  -6   8   9        173.38        177.36        21.92 o                         
  -5   8   9        784.28        790.12        44.20 o                         
  -4   8   9        466.69        437.45        28.01 o                         
  -3   8   9       2262.06       2290.15        60.02 o                         
  -2   8   9        288.97        270.44        19.72 o                         
  -1   8   9       1715.66       1732.47        75.31 o                         
   0   8   9        102.12        114.52        13.18 o                         
   1   8   9       1723.64       1740.09        42.18 o                         
   2   8   9        262.03        250.06        14.29 o                         
   3   8   9       2299.26       2407.76        64.29 o                         
   4   8   9        498.08        491.70        28.72 o                         
   5   8   9        838.50        798.08        38.24 o                         
   6   8   9        157.55        140.05        22.96 o                         
   7   8   9        332.44        407.92        56.67 o                         
  -8   9   9         77.16        143.05        23.04 o                         
  -7   9   9        129.00        132.03        21.14 o                         
  -6   9   9        756.70        770.93        42.75 o                         
  -5   9   9        540.70        569.06        34.77 o                         
  -4   9   9       1196.21       1147.41        45.56 o                         
  -3   9   9        652.32        673.73        33.12 o                         
  -2   9   9       1104.48       1062.44        38.50 o                         
  -1   9   9        442.87        462.84        22.15 o                         
   0   9   9        242.90        261.01        18.69 o                         
   1   9   9        518.37        505.31        22.97 o                         
   2   9   9        981.08       1045.54        32.35 o                         
   3   9   9        653.21        630.58        33.44 o                         
   4   9   9       1186.68       1260.46        51.43 o                         
   5   9   9        577.37        635.52        35.44 o                         
   6   9   9        777.97        832.33        61.59 o                         
  -7  10   9        459.03        500.02        37.56 o                         
  -6  10   9        862.29        904.45        46.89 o                         
  -5  10   9        597.61        545.23        34.55 o                         
  -4  10   9        446.23        414.95        28.33 o                         
  -3  10   9        479.55        459.34        28.21 o                         
  -2  10   9        438.33        441.15        25.94 o                         
  -1  10   9        392.50        378.58        22.78 o                         
   0  10   9        339.31        301.38        25.05 o                         
   1  10   9        362.62        351.54        19.85 o                         
   2  10   9        496.34        492.12        28.27 o                         
   3  10   9        429.28        500.83        31.16 o                         
   4  10   9        449.13        406.21        28.00 o                         
   5  10   9        624.94        633.66        36.13 o                         
   6  10   9        832.12        905.30        54.93 o                         
  -7  11   9        308.53        298.02        31.98 o                         
  -6  11   9        158.78        161.40        26.96 o                         
  -5  11   9        676.74        687.11        39.27 o                         
  -4  11   9        130.66        103.81        17.17 o                         
  -3  11   9        684.98        658.54        34.18 o                         
  -2  11   9         25.94         24.64        10.13 o                         
  -1  11   9        295.96        298.73        21.34 o                         
   0  11   9       1823.98       1930.97        51.57 o                         
   1  11   9        253.74        240.34        17.23 o                         
   2  11   9         17.89         33.14        11.20 o                         
   3  11   9        671.75        729.13        38.20 o                         
   4  11   9        123.77        117.81        17.75 o                         
   5  11   9        678.92        677.26        38.58 o                         
   6  11   9        147.00        137.82        33.19 o                         
  -7  12   9        222.85        224.90        27.16 o                         
  -6  12   9        296.77        301.44        28.76 o                         
  -5  12   9        414.07        407.60        31.11 o                         
  -4  12   9        435.42        424.87        37.35 o                         
  -3  12   9        227.10        230.80        22.59 o                         
  -2  12   9        649.87        683.16        33.90 o                         
  -1  12   9         10.45         10.53         9.71 o                         
   0  12   9       1413.44       1467.25        72.24 o                         
   1  12   9         16.88         15.03        11.35 o                         
   2  12   9        679.10        687.65        35.89 o                         
   3  12   9        245.96        206.60        22.04 o                         
   4  12   9        401.33        384.43        30.05 o                         
   5  12   9        386.58        401.56        39.75 o                         
   6  12   9        289.90        261.17        48.19 o                         
  -6  13   9          9.28         -0.23        14.91 o                         
  -5  13   9        243.60        262.14        26.06 o                         
  -4  13   9        352.50        342.66        38.52 o                         
  -3  13   9         92.55         75.39        15.27 o                         
  -2  13   9        969.61        961.71        41.18 o                         
  -1  13   9        335.05        348.40        24.34 o                         
   0  13   9         75.49         73.32        14.05 o                         
   1  13   9        305.78        272.22        30.10 o                         
   2  13   9        981.34       1114.45        55.22 o                         
   3  13   9         86.21         96.51        24.17 o                         
   4  13   9        307.28        293.52        27.30 o                         
   5  13   9        222.46        246.86        31.96 o                         
   6  13   9         11.72          8.47        13.46 o                         
  -6  14   9        150.59        177.38        24.60 o                         
  -5  14   9        298.61        325.10        44.37 o                         
  -4  14   9         84.78         65.82        15.47 o                         
  -3  14   9        805.77        842.69        41.67 o                         
  -2  14   9        275.50        275.80        24.29 o                         
  -1  14   9       1030.80       1053.52        42.38 o                         
   0  14   9          7.34          3.40        12.41 o                         
   1  14   9       1099.98       1090.02       104.66 o                         
   2  14   9        313.57        346.76        36.29 o                         
   3  14   9        900.61        908.74        65.01 o                         
   4  14   9         85.06         76.15        15.39 o                         
   5  14   9        282.92        274.48        41.95 o                         
   6  14   9        152.07        180.34        29.48 o                         
  -5  15   9        100.32         69.17        36.00 o                         
  -4  15   9        347.40        385.94        30.96 o                         
  -3  15   9        355.35        349.16        29.00 o                         
  -2  15   9        343.56        354.71        26.93 o                         
  -1  15   9         21.75          3.59         9.88 o                         
   0  15   9        748.78        692.22        51.60 o                         
   1  15   9         21.33         15.30        15.01 o                         
   2  15   9        412.61        400.35        49.20 o                         
   3  15   9        367.45        400.00        32.74 o                         
   4  15   9        384.64        461.75        67.23 o                         
   5  15   9         89.13         31.09        33.36 o                         
  -5  16   9        436.67        444.94        36.04 o                         
  -4  16   9        278.29        306.40        28.65 o                         
  -3  16   9        148.00        131.75        18.95 o                         
  -2  16   9         29.56         18.33        13.09 o                         
  -1  16   9        256.24        291.71        30.36 o                         
   0  16   9         88.44         55.29        18.58 o                         
   1  16   9        279.12        257.10        32.19 o                         
   2  16   9         27.74         19.95        19.04 o                         
   3  16   9        185.78        200.92        32.18 o                         
   4  16   9        257.12        220.20        32.34 o                         
   5  16   9        392.70        342.25        40.65 o                         
  -4  17   9          7.75         -4.39        20.06 o                         
  -3  17   9         21.42         12.33        13.14 o                         
  -2  17   9        859.12        909.75        53.31 o                         
  -1  17   9        281.88        314.28        31.62 o                         
   0  17   9         46.16         62.91        25.38 o                         
   1  17   9        234.21        241.71        39.47 o                         
   2  17   9        934.45       1135.05       104.37 o                         
   3  17   9         15.07         12.37        32.23 o                         
   4  17   9          7.95         10.17        12.34 o                         
  -3  18   9         43.09         97.56        24.48 o                         
  -2  18   9         18.42          6.35        16.41 o                         
  -1  18   9         37.34         94.71        20.06 o                         
   0  18   9        908.77       1018.41        67.83 o                         
   1  18   9         41.40         81.41        33.68 o                         
   2  18   9          7.23        -27.65        27.65 o                         
   3  18   9         55.16         27.90        20.13 o                         
  -2  19   9        131.98        130.16        24.88 o                         
  -1  19   9        251.08        202.90        40.48 o                         
   0  19   9          0.08          6.54        13.82 o                         
   1  19   9        235.12        355.36        67.30 o                         
   2  19   9        133.77         52.46        30.45 o                         
   0   0  10       2553.66       2419.80        64.72 o                         
   1   0  10       4798.62       4931.73       101.80 o                         
   2   0  10       1226.50       1180.35        47.08 o                         
   3   0  10        223.51        226.56         9.30 o                         
   4   0  10        127.31        104.79        25.26 o                         
   5   0  10       1560.04       1649.60        77.37 o                         
   6   0  10        199.76        196.61        31.82 o                         
   7   0  10       1890.67       1943.71       115.91 o                         
   8   0  10         16.47         26.40        21.94 o                         
  -8   1  10        451.23        517.51        52.50 o                         
  -7   1  10          0.88         -7.15        21.60 o                         
  -6   1  10        528.01        482.91        54.29 o                         
  -5   1  10       1141.22       1152.87        65.35 o                         
  -4   1  10        454.13        441.57        68.68 o                         
  -3   1  10        787.61        771.26        36.61 o                         
  -2   1  10       1181.72       1104.78        24.14 o                         
  -1   1  10        140.66        137.54        22.92 o                         
   0   1  10        509.40        432.27        19.98 o                         
   1   1  10        165.16        166.04        13.99 o                         
   2   1  10       1165.69       1131.86        30.96 o                         
   3   1  10        868.60        852.58        26.43 o                         
   4   1  10        432.18        397.22        38.00 o                         
   5   1  10       1052.20        971.68        59.61 o                         
   6   1  10        469.53        432.55        43.33 o                         
   7   1  10          0.46         12.59        21.20 o                         
   8   1  10        481.72        517.95        50.84 o                         
  -8   2  10         82.78         30.70        23.54 o                         
  -7   2  10        264.18        228.64        33.44 o                         
  -6   2  10         78.43         54.50        51.08 o                         
  -5   2  10        127.18        114.89        27.83 o                         
  -4   2  10       3256.93       3335.62        84.87 o                         
  -3   2  10        258.17        209.27        20.28 o                         
  -2   2  10       1441.92       1365.44        26.95 o                         
  -1   2  10       2529.07       2466.24        42.15 o                         
   0   2  10         33.18         30.36         7.56 o                         
   1   2  10       2648.46       2542.42        68.42 o                         
   2   2  10       1526.03       1439.65        34.24 o                         
   3   2  10        287.52        268.82        12.48 o                         
   4   2  10       3172.16       3329.73        85.39 o                         
   5   2  10        143.68        149.73        26.17 o                         
   6   2  10         75.65         46.47        21.81 o                         
   7   2  10        251.65        284.38        50.21 o                         
   8   2  10         76.70         60.58        24.33 o                         
  -8   3  10         92.62         69.99        52.43 o                         
  -7   3  10        100.03         76.09        39.06 o                         
  -6   3  10         55.30         50.67        17.59 o                         
  -5   3  10        876.54        845.45        38.79 o                         
  -4   3  10       1841.13       1760.22        52.12 o                         
  -3   3  10       3072.87       2993.93        64.92 o                         
  -2   3  10        458.80        433.30        12.73 o                         
  -1   3  10        463.96        422.80        15.44 o                         
   0   3  10       1742.06       1765.51        37.22 o                         
   1   3  10        515.72        488.80        25.35 o                         
   2   3  10        496.78        494.16        17.63 o                         
   3   3  10       3269.98       3263.49        54.96 o                         
   4   3  10       1827.82       1718.41        44.49 o                         
   5   3  10        765.90        774.79        37.20 o                         
   6   3  10         68.50         75.66        23.82 o                         
   7   3  10        105.68         95.81        25.17 o                         
   8   3  10         91.76         74.19        50.24 o                         
  -8   4  10          1.32        -22.99        22.99 o                         
  -7   4  10         52.34         61.13        19.36 o                         
  -6   4  10        458.97        508.27        33.02 o                         
  -5   4  10        417.00        422.52        28.40 o                         
  -4   4  10       1186.62       1188.88        60.51 o                         
  -3   4  10         32.64         33.80        11.87 o                         
  -2   4  10       2456.59       2366.69        46.74 o                         
  -1   4  10        226.33        214.30        13.74 o                         
   0   4  10       2224.26       2156.29        39.27 o                         
   1   4  10        241.67        226.65        17.37 o                         
   2   4  10       2530.31       2440.52        83.06 o                         
   3   4  10         40.15         33.01         9.73 o                         
   4   4  10       1243.25       1257.91        39.52 o                         
   5   4  10        410.28        470.54        33.78 o                         
   6   4  10        429.01        469.46        44.37 o                         
   7   4  10         52.92         71.49        23.58 o                         
   8   4  10          3.58        -23.20        23.20 o                         
  -8   5  10        158.94        209.69        30.05 o                         
  -7   5  10        605.47        615.21        47.42 o                         
  -6   5  10        432.73        471.37        32.57 o                         
  -5   5  10        741.45        797.54        38.54 o                         
  -4   5  10         15.83         15.05        12.76 o                         
  -3   5  10       2092.89       2043.27        59.71 o                         
  -2   5  10       1179.53       1126.92        26.66 o                         
  -1   5  10        368.80        359.17        18.35 o                         
   0   5  10        677.50        745.20        26.03 o                         
   1   5  10        390.81        389.43        15.21 o                         
   2   5  10       1195.13       1204.51        31.73 o                         
   3   5  10       2053.60       1972.98        44.02 o                         
   4   5  10         12.70         15.37         6.68 o                         
   5   5  10        768.26        827.08        46.07 o                         
   6   5  10        492.16        580.50        67.88 o                         
   7   5  10        617.00        658.31        55.47 o                         
   8   5  10        152.56        154.10        51.43 o                         
  -8   6  10        323.56        321.66        36.37 o                         
  -7   6  10         95.72        123.87        19.66 o                         
  -6   6  10        416.94        409.12        36.28 o                         
  -5   6  10         78.18         67.93        14.59 o                         
  -4   6  10        754.76        774.89        36.22 o                         
  -3   6  10        487.33        493.50        29.49 o                         
  -2   6  10        478.43        453.57        21.64 o                         
  -1   6  10       2053.27       2038.77        52.02 o                         
   0   6  10         60.77         59.31         8.36 o                         
   1   6  10       1927.15       1926.64        49.09 o                         
   2   6  10        513.02        503.17        19.57 o                         
   3   6  10        527.56        517.82        20.87 o                         
   4   6  10        740.64        765.70        33.42 o                         
   5   6  10         71.64         81.72        38.39 o                         
   6   6  10        443.71        445.03        59.54 o                         
   7   6  10        124.38        153.11        39.00 o                         
   8   6  10        298.93        296.02        40.35 o                         
  -8   7  10        201.09        210.18        25.76 o                         
  -7   7  10        129.39        116.08        28.77 o                         
  -6   7  10        485.37        469.76        32.69 o                         
  -5   7  10         86.93         68.68        15.17 o                         
  -4   7  10        264.80        273.85        23.66 o                         
  -3   7  10        146.26        122.91        15.53 o                         
  -2   7  10       1850.70       1819.56        49.32 o                         
  -1   7  10       1467.94       1486.09        37.54 o                         
   0   7  10       1758.87       1760.85        61.36 o                         
   1   7  10       1441.22       1578.60        40.25 o                         
   2   7  10       1765.72       1855.09        40.76 o                         
   3   7  10        163.99        156.52        16.88 o                         
   4   7  10        267.07        248.40        20.62 o                         
   5   7  10         86.84         81.71        13.46 o                         
   6   7  10        505.00        484.84        61.88 o                         
   7   7  10        137.85        101.53        36.00 o                         
  -8   8  10         54.63         66.23        17.63 o                         
  -7   8  10        126.19        119.79        20.81 o                         
  -6   8  10        132.61        107.45        24.01 o                         
  -5   8  10        284.89        270.75        25.13 o                         
  -4   8  10         48.44         46.82        12.75 o                         
  -3   8  10        454.20        395.85        29.01 o                         
  -2   8  10        614.14        575.95        28.25 o                         
  -1   8  10        727.59        705.34        26.65 o                         
   0   8  10         98.98         75.86        11.45 o                         
   1   8  10        570.03        567.39        27.71 o                         
   2   8  10        570.73        611.97        22.86 o                         
   3   8  10        454.37        441.38        27.49 o                         
   4   8  10         39.30         53.47        12.13 o                         
   5   8  10        332.73        337.75        25.38 o                         
   6   8  10        144.30        127.78        35.83 o                         
   7   8  10        136.17        134.43        37.10 o                         
  -7   9  10        128.82        145.16        22.23 o                         
  -6   9  10        959.90        972.42        48.22 o                         
  -5   9  10        274.21        229.73        23.75 o                         
  -4   9  10         56.56         51.35        13.80 o                         
  -3   9  10        957.45        910.26        38.80 o                         
  -2   9  10       1030.57       1021.88        38.43 o                         
  -1   9  10       1144.74       1223.02        35.97 o                         
   0   9  10        778.06        764.03        26.88 o                         
   1   9  10       1091.16       1062.39        34.15 o                         
   2   9  10       1029.47       1073.31        42.38 o                         
   3   9  10        891.27        852.62        38.91 o                         
   4   9  10         59.99         54.39        13.45 o                         
   5   9  10        309.60        320.67        41.18 o                         
   6   9  10       1030.65       1156.86        93.71 o                         
  -7  10  10         95.45         96.55        21.60 o                         
  -6  10  10        515.81        497.37        36.26 o                         
  -5  10  10        215.40        225.35        24.12 o                         
  -4  10  10        525.79        474.04        54.50 o                         
  -3  10  10        903.28        874.73        39.08 o                         
  -2  10  10        171.58        186.22        18.37 o                         
  -1  10  10        426.50        432.63        22.63 o                         
   0  10  10          0.51          0.60         9.00 o                         
   1  10  10        368.28        360.14        20.88 o                         
   2  10  10        129.93        151.64        27.06 o                         
   3  10  10        887.42        888.66        41.76 o                         
   4  10  10        560.09        556.10        33.25 o                         
   5  10  10        203.37        266.88        24.59 o                         
   6  10  10        501.04        669.58        71.08 o                         
  -7  11  10         17.31         12.74        17.80 o                         
  -6  11  10         48.74         63.59        18.15 o                         
  -5  11  10        664.60        740.76        41.09 o                         
  -4  11  10        717.63        755.18        39.21 o                         
  -3  11  10       1088.07       1076.04        44.02 o                         
  -2  11  10        226.93        221.71        20.01 o                         
  -1  11  10       1090.38       1097.76        39.73 o                         
   0  11  10       1688.98       1693.62        52.73 o                         
   1  11  10       1024.11       1010.27        43.72 o                         
   2  11  10        216.20        215.65        28.21 o                         
   3  11  10        993.48       1044.03        58.91 o                         
   4  11  10        716.31        765.64        40.17 o                         
   5  11  10        660.71        664.47        38.48 o                         
  -6  12  10        397.79        445.69        38.20 o                         
  -5  12  10        146.39        102.50        18.67 o                         
  -4  12  10        275.24        285.18        25.73 o                         
  -3  12  10        482.79        506.69        31.36 o                         
  -2  12  10       1271.12       1268.33        46.60 o                         
  -1  12  10          3.98          4.19         8.76 o                         
   0  12  10         27.67         18.28        10.26 o                         
   1  12  10          9.18          1.41        10.20 o                         
   2  12  10       1264.05       1280.13        66.99 o                         
   3  12  10        477.45        499.60        33.12 o                         
   4  12  10        220.12        217.07        23.57 o                         
   5  12  10        132.92        127.15        25.07 o                         
  -6  13  10         73.95        101.17        20.34 o                         
  -5  13  10        128.76        154.28        20.95 o                         
  -4  13  10        435.93        416.31        31.18 o                         
  -3  13  10         48.08         52.03        15.68 o                         
  -2  13  10         74.93         63.35        14.49 o                         
  -1  13  10       1066.24       1107.07        43.32 o                         
   0  13  10         95.56        108.70        23.04 o                         
   1  13  10       1041.79       1010.22        53.94 o                         
   2  13  10        104.45        106.46        22.76 o                         
   3  13  10         59.99         83.23        15.92 o                         
   4  13  10        453.59        424.23        43.64 o                         
   5  13  10        135.10        119.52        22.93 o                         
  -6  14  10         73.03        112.65        20.37 o                         
  -5  14  10        211.95        246.67        35.83 o                         
  -4  14  10          5.33         10.78        12.63 o                         
  -3  14  10        506.06        484.40        41.00 o                         
  -2  14  10         27.48         17.24        17.47 o                         
  -1  14  10        820.20        783.99        36.68 o                         
   0  14  10        463.95        497.26        82.91 o                         
   1  14  10        888.91        917.89        82.30 o                         
   2  14  10         30.78         37.23        17.21 o                         
   3  14  10        494.51        496.28        41.57 o                         
   4  14  10          2.61          6.05        13.55 o                         
   5  14  10        223.68        244.25        68.47 o                         
  -5  15  10          5.92         31.73        16.64 o                         
  -4  15  10        392.73        430.33        41.29 o                         
  -3  15  10         23.34          1.00        13.64 o                         
  -2  15  10        173.57        182.77        29.58 o                         
  -1  15  10         88.25         59.60        16.32 o                         
   0  15  10        610.89        635.46        50.08 o                         
   1  15  10         97.50         90.00        22.71 o                         
   2  15  10        159.82        204.68        31.12 o                         
   3  15  10         20.08         57.61        15.21 o                         
   4  15  10        409.68        381.70        41.08 o                         
   5  15  10          6.23         18.61        27.18 o                         
  -4  16  10         82.72        107.61        19.74 o                         
  -3  16  10        236.32        220.30        26.75 o                         
  -2  16  10        191.22        154.19        20.11 o                         
  -1  16  10        552.06        602.47        41.32 o                         
   0  16  10        317.90        269.45        35.23 o                         
   1  16  10        576.12        669.97        80.11 o                         
   2  16  10        183.98        162.24        41.83 o                         
   3  16  10        217.17        230.15        27.10 o                         
   4  16  10         87.29         76.53        29.57 o                         
  -4  17  10        140.36        141.94        21.34 o                         
  -3  17  10        530.09        559.31        37.46 o                         
  -2  17  10        230.17        231.37        28.59 o                         
  -1  17  10        124.75        138.96        21.30 o                         
   0  17  10        199.52        183.32        25.81 o                         
   1  17  10        112.30         98.24        36.75 o                         
   2  17  10        198.88        196.97        50.70 o                         
   3  17  10        464.00        513.15        49.93 o                         
   4  17  10        150.67        119.34        27.88 o                         
  -2  18  10        367.65        414.68        37.59 o                         
  -1  18  10        680.49        735.15        48.17 o                         
   0  18  10          3.00         27.70        18.88 o                         
   1  18  10        701.59        806.49        91.91 o                         
   2  18  10        320.62        333.35        60.35 o                         
   0  19  10         50.75         57.08        22.55 o                         
   1   0  11        842.01        801.21        28.12 o                         
   2   0  11         55.40         46.09        15.07 o                         
   3   0  11         19.11         11.13         5.18 o                         
   4   0  11        111.24         83.59        24.24 o                         
   5   0  11         93.93         73.19        22.15 o                         
   6   0  11         81.97        114.92        34.71 o                         
   7   0  11         13.94          5.10        21.67 o                         
   8   0  11          4.92        -26.07        26.07 o                         
  -8   1  11        508.70        568.97        64.49 o                         
  -7   1  11         27.60         -3.83        28.22 o                         
  -6   1  11        331.51        343.43        40.63 o                         
  -5   1  11        120.04        100.29        23.92 o                         
  -4   1  11        157.63        183.98        30.76 o                         
  -3   1  11        612.81        654.40        34.94 o                         
  -2   1  11       1322.76       1301.56        38.67 o                         
  -1   1  11        434.70        418.64        20.54 o                         
   0   1  11         23.53         28.19         4.99 o                         
   1   1  11        444.47        421.16        20.88 o                         
   2   1  11       1321.90       1308.93        35.29 o                         
   3   1  11        575.54        603.70        24.02 o                         
   4   1  11        115.74         63.08        21.47 o                         
   5   1  11         99.43         72.57        24.11 o                         
   6   1  11        307.36        314.06        39.09 o                         
   7   1  11         31.70          4.26        19.28 o                         
   8   1  11        515.68        560.13        55.05 o                         
  -8   2  11        526.24        505.30        54.05 o                         
  -7   2  11        170.24        178.12        34.34 o                         
  -6   2  11        420.11        402.06        93.40 o                         
  -5   2  11        643.42        612.57        50.37 o                         
  -4   2  11       1157.49       1165.67        65.67 o                         
  -3   2  11         91.62         76.89        12.45 o                         
  -2   2  11       1045.04       1005.55        22.01 o                         
  -1   2  11        782.39        778.72        27.63 o                         
   0   2  11       1248.37       1356.94        29.37 o                         
   1   2  11        788.88        787.15        28.33 o                         
   2   2  11       1000.29       1027.85        31.89 o                         
   3   2  11         70.10         78.60        12.00 o                         
   4   2  11       1071.92        992.72        58.19 o                         
   5   2  11        634.23        578.89        47.22 o                         
   6   2  11        386.93        372.43        41.45 o                         
   7   2  11        163.81        168.83        30.97 o                         
   8   2  11        551.84        593.43        56.84 o                         
  -8   3  11        316.29        278.53        42.01 o                         
  -7   3  11        578.60        599.26        55.31 o                         
  -6   3  11        763.46        764.84        59.35 o                         
  -5   3  11        657.01        632.30        39.91 o                         
  -4   3  11        102.77         91.69        17.04 o                         
  -3   3  11       1203.03       1209.90        40.91 o                         
  -2   3  11       2175.21       2159.04        32.89 o                         
  -1   3  11        877.80        921.05        25.58 o                         
   0   3  11       2094.76       2009.97        50.28 o                         
   1   3  11        943.78        977.35        37.09 o                         
   2   3  11       2176.12       2088.49        68.47 o                         
   3   3  11       1232.24       1269.43        40.70 o                         
   4   3  11        105.46         63.45        46.54 o                         
   5   3  11        715.18        767.31        76.61 o                         
   6   3  11        720.70        689.52        54.36 o                         
   7   3  11        601.42        612.58        63.81 o                         
   8   3  11        351.08        354.24        45.55 o                         
  -8   4  11         86.61        103.41        29.88 o                         
  -7   4  11        325.44        360.47        35.70 o                         
  -6   4  11        434.19        415.19        35.70 o                         
  -5   4  11        232.95        254.74        23.08 o                         
  -4   4  11        481.93        506.69        29.63 o                         
  -3   4  11        765.49        780.79        38.95 o                         
  -2   4  11       1905.31       1938.73        36.67 o                         
  -1   4  11       4622.91       4786.16        71.08 o                         
   0   4  11       1313.33       1293.40        29.90 o                         
   1   4  11       4773.13       4907.13        89.40 o                         
   2   4  11       1922.97       1908.01        30.99 o                         
   3   4  11        762.12        783.47        25.34 o                         
   4   4  11        500.38        566.41        34.16 o                         
   5   4  11        233.45        415.45        57.87 o                         
   6   4  11        406.79        387.63        46.17 o                         
   7   4  11        304.13        336.66        53.67 o                         
   8   4  11         88.33        189.90        75.19 o                         
  -8   5  11        203.00        350.77        50.02 o                         
  -7   5  11         19.46          1.20        15.81 o                         
  -6   5  11        861.62        910.25        44.80 o                         
  -5   5  11        934.93        943.24        42.57 o                         
  -4   5  11        789.54        735.87        35.55 o                         
  -3   5  11        492.63        460.84        26.65 o                         
  -2   5  11       1069.80       1082.88        33.15 o                         
  -1   5  11       1126.79       1056.34        30.44 o                         
   0   5  11         40.23         41.21         7.04 o                         
   1   5  11       1064.29       1060.45        33.01 o                         
   2   5  11       1150.77       1112.60        42.57 o                         
   3   5  11        431.56        418.54        19.18 o                         
   4   5  11        857.93        868.95        45.36 o                         
   5   5  11       1063.12       1160.48        93.25 o                         
   6   5  11        789.53       1009.55        90.22 o                         
   7   5  11         27.30         23.59        60.60 o                         
   8   5  11        226.13        332.27        43.54 o                         
  -8   6  11        126.80         97.75        22.16 o                         
  -7   6  11         15.67         19.83        12.57 o                         
  -6   6  11        246.01        278.30        26.27 o                         
  -5   6  11        114.48        100.10        16.63 o                         
  -4   6  11        134.91         97.72        16.29 o                         
  -3   6  11       1540.85       1476.17        47.46 o                         
  -2   6  11       1208.06       1133.95        34.91 o                         
  -1   6  11       1056.18       1092.16        31.78 o                         
   0   6  11          9.08         25.40         6.66 o                         
   1   6  11       1158.16       1207.90        29.10 o                         
   2   6  11       1077.74       1056.36        26.39 o                         
   3   6  11       1505.38       1532.65        38.32 o                         
   4   6  11        127.68        136.96        15.54 o                         
   5   6  11         93.82         86.73        33.32 o                         
   6   6  11        257.21        311.61        52.04 o                         
   7   6  11          8.25        -11.22        26.08 o                         
   8   6  11        146.83        134.88        28.42 o                         
  -7   7  11         47.55         42.12        18.18 o                         
  -6   7  11         22.26         17.90        20.51 o                         
  -5   7  11        405.02        435.12        31.18 o                         
  -4   7  11       1346.62       1376.86        51.20 o                         
  -3   7  11        464.30        437.38        26.83 o                         
  -2   7  11        802.73        828.73        30.67 o                         
  -1   7  11        255.44        234.29        17.36 o                         
   0   7  11        619.65        607.24        25.38 o                         
   1   7  11        275.79        276.97        14.73 o                         
   2   7  11        691.02        718.08        25.28 o                         
   3   7  11        420.89        448.27        26.50 o                         
   4   7  11       1300.18       1383.31        59.20 o                         
   5   7  11        472.57        503.26        61.82 o                         
   6   7  11         33.82        -18.98        31.56 o                         
   7   7  11         43.29         14.54        21.45 o                         
  -7   8  11         88.53         50.34        18.29 o                         
  -6   8  11         42.63         40.34        15.81 o                         
  -5   8  11        816.80        795.89        41.47 o                         
  -4   8  11        255.10        274.93        23.70 o                         
  -3   8  11        725.37        730.86        34.56 o                         
  -2   8  11       2311.19       2361.86        59.51 o                         
  -1   8  11         50.65         36.55         9.64 o                         
   0   8  11       1010.92       1020.96        30.76 o                         
   1   8  11         44.62         35.57         9.18 o                         
   2   8  11       2270.63       2352.77        60.61 o                         
   3   8  11        728.86        744.21        48.27 o                         
   4   8  11        257.20        232.75        21.02 o                         
   5   8  11        886.53        854.78        79.95 o                         
   6   8  11         46.18         74.31        34.85 o                         
   7   8  11         86.63        105.25        35.41 o                         
  -7   9  11       1138.77       1285.98        60.22 o                         
  -6   9  11         74.68         61.54        15.93 o                         
  -5   9  11        225.82        192.47        22.66 o                         
  -4   9  11        487.83        464.44        38.63 o                         
  -3   9  11         61.31         59.80        13.40 o                         
  -2   9  11        871.17        868.95        36.07 o                         
  -1   9  11        330.00        321.89        19.28 o                         
   0   9  11       1109.21       1172.97        34.39 o                         
   1   9  11        326.58        379.79        21.66 o                         
   2   9  11        823.37        805.53        92.58 o                         
   3   9  11         54.31         68.93        19.31 o                         
   4   9  11        512.05        504.67        30.93 o                         
   5   9  11        262.03        299.80        50.24 o                         
   6   9  11         81.88         52.23        25.66 o                         
  -7  10  11        304.53        349.94        32.88 o                         
  -6  10  11        230.36        291.18        28.61 o                         
  -5  10  11        236.84        164.98        21.56 o                         
  -4  10  11        145.36        169.30        21.05 o                         
  -3  10  11        620.27        599.44        32.92 o                         
  -2  10  11         15.89         38.57        11.76 o                         
  -1  10  11        457.13        432.25        22.83 o                         
   0  10  11       3772.39       4013.13        69.74 o                         
   1  10  11        504.52        507.10        24.92 o                         
   2  10  11         23.79         27.95        17.01 o                         
   3  10  11        599.17        613.06        35.03 o                         
   4  10  11        144.61        158.46        18.94 o                         
   5  10  11        248.91        273.36        49.46 o                         
   6  10  11        221.72        311.87        53.77 o                         
  -6  11  11        102.01        154.94        22.44 o                         
  -5  11  11          9.55         35.75        14.26 o                         
  -4  11  11        130.26        150.46        19.94 o                         
  -3  11  11        182.34        163.62        19.66 o                         
  -2  11  11        557.40        522.02        30.02 o                         
  -1  11  11       1402.46       1421.95        45.96 o                         
   0  11  11       1176.57       1183.59        36.60 o                         
   1  11  11       1371.40       1506.32        67.18 o                         
   2  11  11        528.08        521.08        43.54 o                         
   3  11  11        170.08        211.87        22.53 o                         
   4  11  11        119.47        109.25        17.81 o                         
   5  11  11          3.95          4.88        16.71 o                         
   6  11  11         97.58         91.33        31.82 o                         
  -6  12  11        535.27        595.39        41.03 o                         
  -5  12  11         55.81         93.17        18.16 o                         
  -4  12  11        337.78        354.95        40.63 o                         
  -3  12  11         80.55         52.63        13.02 o                         
  -2  12  11        219.72        217.00        20.68 o                         
  -1  12  11        566.47        557.28        29.76 o                         
   0  12  11        515.70        552.32        25.77 o                         
   1  12  11        577.86        544.91        34.29 o                         
   2  12  11        262.58        264.38        32.71 o                         
   3  12  11         97.44         74.24        25.98 o                         
   4  12  11        314.31        296.62        26.79 o                         
   5  12  11         41.96         59.56        19.92 o                         
  -6  13  11        153.52        172.68        24.49 o                         
  -5  13  11         31.78          7.64        12.14 o                         
  -4  13  11        192.15        216.06        24.73 o                         
  -3  13  11        256.18        316.01        35.79 o                         
  -2  13  11        614.61        553.62        32.44 o                         
  -1  13  11        715.73        766.08        35.76 o                         
   0  13  11       1469.61       1483.70        81.50 o                         
   1  13  11        775.92        812.28        42.97 o                         
   2  13  11        666.82        626.66        49.63 o                         
   3  13  11        287.65        314.10        28.66 o                         
   4  13  11        186.64        225.57        24.75 o                         
   5  13  11         21.46          2.48        19.95 o                         
  -5  14  11        144.26        136.30        23.75 o                         
  -4  14  11        209.62        221.02        24.90 o                         
  -3  14  11        568.49        595.87        36.28 o                         
  -2  14  11        273.94        290.68        24.46 o                         
  -1  14  11         38.88         33.36        23.43 o                         
   0  14  11        322.46        364.56        34.15 o                         
   1  14  11         27.85          5.69        37.46 o                         
   2  14  11        335.32        368.18        40.83 o                         
   3  14  11        655.77        662.55        41.46 o                         
   4  14  11        202.99        236.57        25.51 o                         
   5  14  11        160.81        133.78        37.66 o                         
  -5  15  11        127.81        124.84        22.64 o                         
  -4  15  11        363.49        354.07        30.14 o                         
  -3  15  11        255.01        268.35        25.47 o                         
  -2  15  11        250.98        205.61        25.19 o                         
  -1  15  11          1.63         49.62        38.37 o                         
   0  15  11          3.24         -4.83        19.25 o                         
   1  15  11          1.50        -26.02        26.02 o                         
   2  15  11        221.97        255.15        40.12 o                         
   3  15  11        314.68        350.07        52.86 o                         
   4  15  11        332.86        319.75        37.40 o                         
   5  15  11        108.03         69.35        30.45 o                         
  -4  16  11        119.44        129.49        21.98 o                         
  -3  16  11        292.81        330.34        28.60 o                         
  -2  16  11        249.62        239.20        28.28 o                         
  -1  16  11         13.68         15.90        11.47 o                         
   0  16  11         15.28         31.68        41.56 o                         
   1  16  11         17.87         31.33        27.42 o                         
   2  16  11        290.61        221.10        46.89 o                         
   3  16  11        261.51        343.33        46.79 o                         
   4  16  11         89.86         61.56        32.34 o                         
  -3  17  11        231.59        199.93        56.31 o                         
  -2  17  11          5.91          7.43        12.92 o                         
  -1  17  11        428.64        461.51        37.52 o                         
   0  17  11        174.44        199.96        29.43 o                         
   1  17  11        404.89        468.18        71.60 o                         
   2  17  11          4.90        -29.18        29.18 o                         
   3  17  11        236.74        270.66        36.86 o                         
  -2  18  11        171.11        180.16        26.55 o                         
  -1  18  11        151.48        131.61        22.28 o                         
   0  18  11          8.86         40.70        36.52 o                         
   1  18  11        123.77        138.90        42.84 o                         
   2  18  11        162.65        155.07        44.57 o                         
   0   0  12       1398.56       1373.26        74.13 o                         
   1   0  12       2093.26       2078.45        48.88 o                         
   2   0  12        126.31        137.43        12.88 o                         
   3   0  12       1135.13       1190.85        47.83 o                         
   4   0  12        509.61        510.60        44.01 o                         
   5   0  12        175.27         99.47        28.82 o                         
   6   0  12       1715.03       1741.65        88.40 o                         
   7   0  12        368.65        392.56        46.71 o                         
   8   0  12        266.69        250.38        41.30 o                         
  -8   1  12        138.83        150.39        34.70 o                         
  -7   1  12        788.77        864.47        66.53 o                         
  -6   1  12        111.87        111.78        28.71 o                         
  -5   1  12        395.47        369.61        41.03 o                         
  -4   1  12       1179.69       1126.88        64.26 o                         
  -3   1  12        104.83         99.81        18.11 o                         
  -2   1  12        477.62        450.44        28.03 o                         
  -1   1  12       1028.60       1068.17        33.98 o                         
   0   1  12       1597.59       1585.50        40.17 o                         
   1   1  12        969.59        983.76        32.77 o                         
   2   1  12        542.49        507.86        37.96 o                         
   3   1  12         90.70         91.28        14.63 o                         
   4   1  12       1204.77       1158.60        64.64 o                         
   5   1  12        341.43        268.40        34.99 o                         
   6   1  12         96.60         86.18        26.47 o                         
   7   1  12        787.02        800.13        63.92 o                         
   8   1  12        141.52         99.93        85.13 o                         
  -8   2  12        281.30        293.68        44.72 o                         
  -7   2  12        546.37        604.62        57.60 o                         
  -6   2  12        206.19        227.85        37.35 o                         
  -5   2  12        771.75        763.15        57.06 o                         
  -4   2  12         98.02         86.58        24.32 o                         
  -3   2  12       2388.83       2356.35        89.00 o                         
  -2   2  12        113.36        108.42        11.65 o                         
  -1   2  12        376.17        385.69        21.20 o                         
   0   2  12       3117.16       3132.92        62.77 o                         
   1   2  12        420.17        398.68        21.89 o                         
   2   2  12        150.29        170.07        14.38 o                         
   3   2  12       2377.88       2311.35        55.82 o                         
   4   2  12        110.30        100.93        24.61 o                         
   5   2  12        672.94        584.74        49.73 o                         
   6   2  12        207.20        153.94        29.83 o                         
   7   2  12        529.50        584.74        55.13 o                         
   8   2  12        289.63        326.88        44.18 o                         
  -8   3  12         36.00         47.49        37.82 o                         
  -7   3  12        115.35         82.80        59.49 o                         
  -6   3  12        383.24        342.45        42.52 o                         
  -5   3  12         26.12         21.37        14.45 o                         
  -4   3  12       1251.95       1273.18        53.16 o                         
  -3   3  12        138.60        121.52        15.05 o                         
  -2   3  12        797.61        753.71        23.54 o                         
  -1   3  12        661.87        653.06        22.06 o                         
   0   3  12        750.48        709.43        28.54 o                         
   1   3  12        723.62        780.53        30.22 o                         
   2   3  12        815.27        777.08        37.72 o                         
   3   3  12        111.64        111.50        13.50 o                         
   4   3  12       1277.18       1334.48        69.98 o                         
   5   3  12         42.19         46.96        29.87 o                         
   6   3  12        414.15        319.05        40.12 o                         
   7   3  12        105.09        127.14        82.07 o                         
   8   3  12         38.40         27.02        58.72 o                         
  -8   4  12         16.14          7.21        22.12 o                         
  -7   4  12        118.04        113.65        26.31 o                         
  -6   4  12         38.64         46.68        15.89 o                         
  -5   4  12        858.11        841.69        88.05 o                         
  -4   4  12        948.96        864.64        38.35 o                         
  -3   4  12       2332.26       2287.19        59.35 o                         
  -2   4  12        567.20        576.69        19.71 o                         
  -1   4  12        225.60        232.09        13.10 o                         
   0   4  12        461.75        455.52        29.56 o                         
   1   4  12        199.97        217.85        21.96 o                         
   2   4  12        503.23        509.94        27.75 o                         
   3   4  12       2290.93       2315.62        59.88 o                         
   4   4  12        989.01        975.35        84.51 o                         
   5   4  12        842.30        924.41       145.29 o                         
   6   4  12         44.31         19.05        33.91 o                         
   7   4  12        121.90        147.31        30.90 o                         
   8   4  12         17.31          4.56        21.46 o                         
  -8   5  12          1.91         11.59        19.16 o                         
  -7   5  12         44.94         80.84        21.16 o                         
  -6   5  12         18.11         13.49        11.47 o                         
  -5   5  12        189.73        170.22        21.07 o                         
  -4   5  12       1308.83       1332.02        48.33 o                         
  -3   5  12       2019.88       2046.32        56.67 o                         
  -2   5  12       1814.14       1799.35        37.24 o                         
  -1   5  12        154.81        158.42        14.14 o                         
   0   5  12         64.32         59.38         8.47 o                         
   1   5  12        177.66        175.32        11.49 o                         
   2   5  12       1885.29       1885.81        48.75 o                         
   3   5  12       2010.66       2007.43        69.26 o                         
   4   5  12       1336.63       1188.33        92.57 o                         
   5   5  12        193.03        168.44        41.47 o                         
   6   5  12         21.41         19.36        24.39 o                         
   7   5  12         62.78         60.65        25.25 o                         
   8   5  12          0.60          2.32        25.90 o                         
  -7   6  12          3.06         -8.55        13.05 o                         
  -6   6  12        108.25        106.75        18.38 o                         
  -5   6  12        492.73        494.87        32.85 o                         
  -4   6  12        455.00        465.95        29.48 o                         
  -3   6  12        298.85        290.27        22.29 o                         
  -2   6  12        512.64        526.94        24.79 o                         
  -1   6  12        541.68        513.31        22.49 o                         
   0   6  12         92.83        113.21        10.86 o                         
   1   6  12        595.52        559.44        19.70 o                         
   2   6  12        476.09        486.33        26.89 o                         
   3   6  12        260.21        293.05        42.48 o                         
   4   6  12        489.69        526.42        40.43 o                         
   5   6  12        457.27        373.92        58.82 o                         
   6   6  12        118.53        130.06        37.24 o                         
   7   6  12          3.51         13.51        16.59 o                         
  -7   7  12        160.05        121.69        21.26 o                         
  -6   7  12        399.40        418.49        32.25 o                         
  -5   7  12        816.28        854.53        42.45 o                         
  -4   7  12        357.88        422.80        28.65 o                         
  -3   7  12          6.14          5.01        11.54 o                         
  -2   7  12       1331.79       1270.45        38.65 o                         
  -1   7  12        351.92        354.74        19.57 o                         
   0   7  12        250.61        224.14        18.06 o                         
   1   7  12        266.47        265.30        14.73 o                         
   2   7  12       1373.53       1303.09        55.78 o                         
   3   7  12         10.10         10.15        14.48 o                         
   4   7  12        373.20        472.61        76.39 o                         
   5   7  12        798.02        880.34        83.99 o                         
   6   7  12        361.18        470.65        64.59 o                         
   7   7  12        132.77        189.76        47.41 o                         
  -7   8  12        185.71        182.70        27.32 o                         
  -6   8  12        289.14        319.40        29.92 o                         
  -5   8  12        143.53        137.19        22.24 o                         
  -4   8  12         30.20         12.59        11.47 o                         
  -3   8  12        350.98        345.67        24.99 o                         
  -2   8  12        252.08        256.93        18.47 o                         
  -1   8  12        650.19        658.26        35.07 o                         
   0   8  12        262.19        253.26        16.32 o                         
   1   8  12        661.53        714.57        24.41 o                         
   2   8  12        332.46        368.47        55.04 o                         
   3   8  12        330.07        284.41        30.34 o                         
   4   8  12         30.27         11.29        12.55 o                         
   5   8  12        154.72        216.47        46.10 o                         
   6   8  12        327.61        367.10        59.54 o                         
   7   8  12        167.12        133.19        38.64 o                         
  -7   9  12         92.73        136.98        23.21 o                         
  -6   9  12        300.72        299.52        28.86 o                         
  -5   9  12        709.28        719.58        40.79 o                         
  -4   9  12        224.87        192.71        21.77 o                         
  -3   9  12        122.40        113.83        22.67 o                         
  -2   9  12        669.24        687.40        32.73 o                         
  -1   9  12         26.97         20.06        11.71 o                         
   0   9  12       1188.73       1272.84        53.97 o                         
   1   9  12         23.08         21.95         6.71 o                         
   2   9  12        672.65        711.84        48.19 o                         
   3   9  12        142.58        137.17        37.61 o                         
   4   9  12        235.31        199.88        27.77 o                         
   5   9  12        679.65        642.78        72.97 o                         
   6   9  12        280.49        260.87        49.27 o                         
   7   9  12         75.46         59.54        34.82 o                         
  -6  10  12        113.94         95.94        23.24 o                         
  -5  10  12       1154.45       1202.16        52.91 o                         
  -4  10  12        219.86        237.78        23.81 o                         
  -3  10  12        506.63        462.70        29.72 o                         
  -2  10  12        914.27        941.55        39.12 o                         
  -1  10  12       1459.14       1490.07        42.79 o                         
   0  10  12        292.00        275.67        18.13 o                         
   1  10  12       1437.92       1471.91        81.53 o                         
   2  10  12        846.30        882.47        96.19 o                         
   3  10  12        502.44        489.61        41.69 o                         
   4  10  12        204.72        229.37        29.61 o                         
   5  10  12       1194.73       1197.72        99.32 o                         
   6  10  12        128.54        166.03        41.93 o                         
  -6  11  12        352.77        412.85        44.05 o                         
  -5  11  12         46.52         61.49        16.76 o                         
  -4  11  12        611.80        589.52        38.14 o                         
  -3  11  12        149.87        117.42        17.16 o                         
  -2  11  12       1782.37       1784.20        56.11 o                         
  -1  11  12        756.64        751.04        31.20 o                         
   0  11  12       1714.98       1723.43        45.23 o                         
   1  11  12        782.99        765.54        53.29 o                         
   2  11  12       1851.11       1856.56        82.93 o                         
   3  11  12        178.31        186.18        28.10 o                         
   4  11  12        554.53        513.56        43.40 o                         
   5  11  12         40.47         35.54        26.93 o                         
   6  11  12        345.61        366.97        59.54 o                         
  -6  12  12        150.55        181.91        24.91 o                         
  -5  12  12        607.84        697.11        53.13 o                         
  -4  12  12         15.57         22.28        14.05 o                         
  -3  12  12        204.34        189.03        21.36 o                         
  -2  12  12        139.64        123.24        17.09 o                         
  -1  12  12        952.48        995.00        40.00 o                         
   0  12  12          0.32          0.08        10.07 o                         
   1  12  12        988.09       1022.06        64.06 o                         
   2  12  12        146.74        129.96        26.38 o                         
   3  12  12        166.42        157.74        27.27 o                         
   4  12  12         18.12         12.78        19.35 o                         
   5  12  12        598.03        683.24        77.08 o                         
  -5  13  12        260.50        338.00        39.03 o                         
  -4  13  12         80.41         95.72        21.60 o                         
  -3  13  12        284.96        261.10        24.29 o                         
  -2  13  12        541.71        578.86        50.06 o                         
  -1  13  12         84.68        113.79        15.49 o                         
   0  13  12         24.69        -11.23        11.23 o                         
   1  13  12         75.49         46.15        21.36 o                         
   2  13  12        579.54        677.13        53.23 o                         
   3  13  12        258.90        262.95        33.36 o                         
   4  13  12        114.01        103.56        23.25 o                         
   5  13  12        233.26        245.61        47.60 o                         
  -5  14  12        259.94        259.05        27.73 o                         
  -4  14  12         14.30          6.08        11.68 o                         
  -3  14  12         85.35         98.56        17.97 o                         
  -2  14  12        667.81        693.07        37.33 o                         
  -1  14  12        384.93        372.98        31.12 o                         
   0  14  12        500.62        477.04        34.91 o                         
   1  14  12        352.02        410.71        67.43 o                         
   2  14  12        745.80        847.33        59.96 o                         
   3  14  12        100.47        107.79        23.31 o                         
   4  14  12         18.34         31.73        16.43 o                         
  -4  15  12         54.97         32.14        28.17 o                         
  -3  15  12        139.50        126.01        20.24 o                         
  -2  15  12         45.02         50.04        13.49 o                         
  -1  15  12        519.52        561.03        39.16 o                         
   0  15  12         56.61         85.65        17.12 o                         
   1  15  12        573.78        592.09        53.32 o                         
   2  15  12         52.47         43.78        20.52 o                         
   3  15  12        139.69        142.17        27.85 o                         
   4  15  12         50.96         71.75        22.00 o                         
  -3  16  12        107.50        122.35        26.71 o                         
  -2  16  12        333.72        305.72        39.76 o                         
  -1  16  12         14.98          0.49        13.08 o                         
   0  16  12        386.96        328.76        59.02 o                         
   1  16  12          8.28        -11.09        28.24 o                         
   2  16  12        328.81        370.27        43.56 o                         
   3  16  12        112.96         77.38        22.61 o                         
  -2  17  12        153.90        166.61        25.09 o                         
  -1  17  12         78.32         91.86        18.97 o                         
   0  17  12         33.07          8.61        27.06 o                         
   1  17  12        106.00        103.23        38.87 o                         
   2  17  12        149.77        125.95        39.97 o                         
   0  18  12          5.03         18.58        31.82 o                         
   1   0  13          5.41         -4.54         8.95 o                         
   2   0  13       2557.57       2534.48        54.77 o                         
   3   0  13        524.36        490.15        37.57 o                         
   4   0  13        766.69        716.75        53.43 o                         
   5   0  13         15.91          9.53        20.23 o                         
   6   0  13       1545.67       1535.55        85.21 o                         
   7   0  13          1.30          2.68        19.83 o                         
   8   0  13        117.37        155.26        40.61 o                         
  -8   1  13         14.17          2.46        23.25 o                         
  -7   1  13         43.14         26.10        37.90 o                         
  -6   1  13         91.15        112.89        30.44 o                         
  -5   1  13       1087.72       1052.77        67.70 o                         
  -4   1  13        401.53        421.29        41.39 o                         
  -3   1  13       2313.34       2296.48        71.12 o                         
  -2   1  13        817.82        790.38        28.72 o                         
  -1   1  13       1709.23       1825.35        47.05 o                         
   0   1  13       1533.65       1587.60        43.92 o                         
   1   1  13       1741.71       1658.30        44.95 o                         
   2   1  13        801.45        802.82        29.70 o                         
   3   1  13       2235.15       2190.05        67.42 o                         
   4   1  13        379.83        368.37        38.80 o                         
   5   1  13       1108.21       1171.99        71.07 o                         
   6   1  13        104.28        113.40        30.02 o                         
   7   1  13         49.85          3.26        45.89 o                         
   8   1  13          9.26         -3.47        22.95 o                         
  -8   2  13         99.82        116.73        31.38 o                         
  -7   2  13        330.11        304.83        44.78 o                         
  -6   2  13       1863.88       2016.78        99.23 o                         
  -5   2  13        304.95        301.74        39.44 o                         
  -4   2  13        221.43        211.17        32.59 o                         
  -3   2  13        887.64        823.08        42.65 o                         
  -2   2  13        487.59        496.21        32.45 o                         
  -1   2  13        219.91        226.80        17.77 o                         
   0   2  13          9.11         15.85         9.99 o                         
   1   2  13        167.73        166.75        21.94 o                         
   2   2  13        491.26        471.41        23.34 o                         
   3   2  13        935.37        963.58        43.87 o                         
   4   2  13        249.82        234.59        32.92 o                         
   5   2  13        269.35        257.10        36.86 o                         
   6   2  13       1870.68       1970.57        96.03 o                         
   7   2  13        361.30        437.50        48.21 o                         
   8   2  13        103.01        157.04        41.41 o                         
  -7   3  13         62.32         31.30        25.16 o                         
  -6   3  13         74.12        109.15        36.79 o                         
  -5   3  13         21.89         22.35        19.55 o                         
  -4   3  13        147.11        139.22        27.51 o                         
  -3   3  13        255.70        228.99        19.69 o                         
  -2   3  13       1607.83       1690.79        50.56 o                         
  -1   3  13       1259.41       1243.01        48.69 o                         
   0   3  13        882.10        940.82        34.34 o                         
   1   3  13       1292.14       1301.33        40.30 o                         
   2   3  13       1580.39       1683.86        45.42 o                         
   3   3  13        249.47        213.97        22.14 o                         
   4   3  13        153.37        119.30        26.57 o                         
   5   3  13         33.30         29.55        18.89 o                         
   6   3  13         82.60         96.43        26.70 o                         
   7   3  13         57.86         78.97        30.67 o                         
  -7   4  13        144.67         94.53        30.93 o                         
  -6   4  13        275.08        213.18        37.05 o                         
  -5   4  13        775.19        753.93        52.27 o                         
  -4   4  13        514.52        467.16        33.71 o                         
  -3   4  13        298.75        313.21        23.19 o                         
  -2   4  13       1141.37       1119.84        38.77 o                         
  -1   4  13       1621.03       1581.06        37.08 o                         
   0   4  13         92.76         91.87        14.25 o                         
   1   4  13       1648.76       1607.91        66.71 o                         
   2   4  13       1131.64       1232.31        43.94 o                         
   3   4  13        267.85        252.13        27.58 o                         
   4   4  13        525.31        507.46        52.10 o                         
   5   4  13        882.34        921.64        62.65 o                         
   6   4  13        274.45        210.86        50.33 o                         
   7   4  13        175.81        136.88        31.65 o                         
  -7   5  13         52.68        106.81        44.78 o                         
  -6   5  13         15.14         26.32        21.12 o                         
  -5   5  13        228.78        247.96        25.23 o                         
  -4   5  13        111.06        122.76        17.74 o                         
  -3   5  13       1848.06       1824.77        54.39 o                         
  -2   5  13       1433.92       1473.94        41.04 o                         
  -1   5  13         27.87         19.65         8.07 o                         
   0   5  13       1723.14       1833.73        59.42 o                         
   1   5  13         29.51         18.57        13.44 o                         
   2   5  13       1328.02       1341.36        46.71 o                         
   3   5  13       1834.56       1820.51        54.55 o                         
   4   5  13        126.96        148.48        41.77 o                         
   5   5  13        198.23        189.73        30.64 o                         
   6   5  13         28.63         10.32        21.94 o                         
   7   5  13         49.27         28.02        20.68 o                         
  -7   6  13          4.11         17.29        17.11 o                         
  -6   6  13         46.91         25.41        15.57 o                         
  -5   6  13        564.40        562.78        35.08 o                         
  -4   6  13        483.48        459.72        31.90 o                         
  -3   6  13        154.20        225.04        37.13 o                         
  -2   6  13       1070.39       1057.21        35.37 o                         
  -1   6  13         19.65         22.86         7.51 o                         
   0   6  13         76.86         93.50        14.42 o                         
   1   6  13         26.24         27.77        12.47 o                         
   2   6  13       1065.63       1119.11        42.82 o                         
   3   6  13        138.28        165.55        24.30 o                         
   4   6  13        469.10        550.28        67.49 o                         
   5   6  13        598.20        561.69        70.43 o                         
   6   6  13         52.24         32.49        17.76 o                         
   7   6  13          0.77        -22.61        22.87 o                         
  -7   7  13         17.36         37.89        16.62 o                         
  -6   7  13        167.74        157.86        21.59 o                         
  -5   7  13        503.09        547.41        38.10 o                         
  -4   7  13        127.96        113.79        20.61 o                         
  -3   7  13       1077.35       1066.85        42.54 o                         
  -2   7  13        408.51        380.82        24.61 o                         
  -1   7  13        114.10        113.52        12.42 o                         
   0   7  13       1042.96       1073.40        38.72 o                         
   1   7  13         94.11        102.68        13.09 o                         
   2   7  13        395.28        375.84        27.46 o                         
   3   7  13       1011.64       1056.37        56.88 o                         
   4   7  13        119.06        139.62        38.70 o                         
   5   7  13        495.56        565.44        71.01 o                         
   6   7  13        173.15        105.84        36.39 o                         
   7   7  13         19.92         44.37        24.42 o                         
  -7   8  13        188.06        222.09        26.83 o                         
  -6   8  13         31.68         34.73        15.72 o                         
  -5   8  13        271.81        237.66        27.98 o                         
  -4   8  13       1297.22       1405.43        53.26 o                         
  -3   8  13        201.15        154.52        18.11 o                         
  -2   8  13        268.74        271.76        19.53 o                         
  -1   8  13         54.23         36.74         9.55 o                         
   0   8  13        769.56        803.45        40.70 o                         
   1   8  13         54.54         47.57        10.55 o                         
   2   8  13        201.24        186.14        27.01 o                         
   3   8  13        189.82        145.96        23.05 o                         
   4   8  13       1290.00       1500.88       108.61 o                         
   5   8  13        277.08        265.57        50.77 o                         
   6   8  13         52.76         50.18        34.82 o                         
   7   8  13        182.72        283.96        56.54 o                         
  -6   9  13         71.96         79.03        18.27 o                         
  -5   9  13         80.99         67.54        21.81 o                         
  -4   9  13        212.40        223.86        33.70 o                         
  -3   9  13        259.98        269.29        23.47 o                         
  -2   9  13        160.14        128.76        16.36 o                         
  -1   9  13         26.36         12.65        11.83 o                         
   0   9  13         19.41         15.89         9.58 o                         
   1   9  13         41.26         58.25        14.32 o                         
   2   9  13        151.41        131.13        34.46 o                         
   3   9  13        277.48        277.05        32.67 o                         
   4   9  13        222.31        290.22        52.95 o                         
   5   9  13         99.63        112.29        35.67 o                         
   6   9  13         86.77        157.58        42.58 o                         
  -6  10  13         55.48         31.67        13.12 o                         
  -5  10  13         24.64         33.21        15.14 o                         
  -4  10  13        321.35        331.37        27.36 o                         
  -3  10  13        178.37        177.22        19.98 o                         
  -2  10  13        215.12        190.54        19.63 o                         
  -1  10  13       1382.18       1482.63        43.47 o                         
   0  10  13        184.41        207.97        19.30 o                         
   1  10  13       1392.16       1429.44        72.33 o                         
   2  10  13        213.47        204.95        33.45 o                         
   3  10  13        169.58        228.94        47.67 o                         
   4  10  13        303.13        305.52        35.03 o                         
   5  10  13         36.36         54.78        29.12 o                         
   6  10  13         67.48         70.30        33.45 o                         
  -6  11  13        281.00        276.16        29.17 o                         
  -5  11  13          8.99         29.75        13.75 o                         
  -4  11  13        124.71        117.29        18.20 o                         
  -3  11  13         23.06         19.60        11.56 o                         
  -2  11  13         55.46         43.19        11.72 o                         
  -1  11  13         57.68         51.41        10.66 o                         
   0  11  13       1198.68       1270.21        45.71 o                         
   1  11  13         61.70         22.03        32.30 o                         
   2  11  13         88.34         60.52        28.69 o                         
   3  11  13         20.90         18.02        18.06 o                         
   4  11  13        117.93         81.70        20.62 o                         
   5  11  13          8.13         -4.14        24.42 o                         
   6  11  13        252.32        279.26        52.17 o                         
  -5  12  13         57.12         64.47        20.28 o                         
  -4  12  13        157.64        157.33        21.73 o                         
  -3  12  13          0.97         11.16        10.73 o                         
  -2  12  13        148.17        113.22        16.43 o                         
  -1  12  13       1509.38       1600.99        51.89 o                         
   0  12  13        105.61         97.86        34.33 o                         
   1  12  13       1512.32       1500.40        78.76 o                         
   2  12  13        145.34        168.78        30.18 o                         
   3  12  13          0.07          2.29        30.65 o                         
   4  12  13        160.09        143.90        27.73 o                         
   5  12  13         45.87         40.14        29.25 o                         
  -5  13  13        367.73        427.18        48.99 o                         
  -4  13  13        254.42        215.43        24.68 o                         
  -3  13  13        201.08        201.44        26.51 o                         
  -2  13  13        126.49        145.77        18.25 o                         
  -1  13  13         93.98         84.67        23.34 o                         
   0  13  13       1867.87       2030.55       142.69 o                         
   1  13  13        104.97         83.48        23.56 o                         
   2  13  13        148.87        180.52        36.00 o                         
   3  13  13        210.65        220.31        32.39 o                         
   4  13  13        248.25        280.05        36.09 o                         
   5  13  13        390.83        414.67        63.35 o                         
  -4  14  13        395.64        457.92        34.70 o                         
  -3  14  13        101.68        113.43        18.29 o                         
  -2  14  13        153.02        149.90        19.11 o                         
  -1  14  13       1023.35       1100.51       112.01 o                         
   0  14  13         46.19         22.14        28.50 o                         
   1  14  13        995.01       1039.36        97.80 o                         
   2  14  13        122.75         89.34        24.86 o                         
   3  14  13        108.93        137.49        28.04 o                         
   4  14  13        391.38        399.02        43.47 o                         
  -4  15  13         13.43          8.41        20.98 o                         
  -3  15  13        654.41        658.88        39.55 o                         
  -2  15  13         24.82         37.06        40.75 o                         
  -1  15  13        388.77        408.09        43.29 o                         
   0  15  13        371.38        454.71        69.35 o                         
   1  15  13        378.66        369.57        97.07 o                         
   2  15  13         26.58         27.63        21.18 o                         
   3  15  13        634.31        673.67        55.95 o                         
   4  15  13         11.84         -5.31        15.43 o                         
  -3  16  13         29.12         37.03        15.00 o                         
  -2  16  13        312.31        226.53        36.46 o                         
  -1  16  13         53.24         43.48        44.65 o                         
   0  16  13          1.26         -5.61        35.80 o                         
   1  16  13         60.64         66.81        38.41 o                         
   2  16  13        278.33        315.40        42.05 o                         
   3  16  13         25.39         19.65        16.91 o                         
  -1  17  13        139.19        203.29        53.28 o                         
   0  17  13         36.36        -32.31        44.05 o                         
   1  17  13        128.27         99.02        42.65 o                         
   0   0  14       2220.22       2305.86        79.20 o                         
   1   0  14        983.12       1008.16        36.75 o                         
   2   0  14         57.11         33.71        16.54 o                         
   3   0  14         96.39         93.64        17.70 o                         
   4   0  14         53.17         47.96        19.91 o                         
   5   0  14        124.81        109.31        46.09 o                         
   6   0  14          2.07        -19.29        19.29 o                         
   7   0  14        600.89        639.72        60.02 o                         
  -7   1  14        697.00        760.82        90.51 o                         
  -6   1  14        274.79        286.81        42.10 o                         
  -5   1  14         70.26         42.41        25.01 o                         
  -4   1  14         51.31         22.96        21.86 o                         
  -3   1  14        183.32        123.47        19.88 o                         
  -2   1  14        285.13        282.07        25.62 o                         
  -1   1  14       1167.71       1128.06        38.33 o                         
   0   1  14       1651.36       1621.16        46.64 o                         
   1   1  14       1254.96       1186.17        39.31 o                         
   2   1  14        235.12        226.87        23.21 o                         
   3   1  14        215.25        218.18        23.45 o                         
   4   1  14         48.64         25.21        25.04 o                         
   5   1  14         96.41         72.62        24.78 o                         
   6   1  14        279.16        390.39        48.39 o                         
   7   1  14        687.23        742.00        85.38 o                         
  -7   2  14        681.47        596.18        58.99 o                         
  -6   2  14        234.15        339.56        73.87 o                         
  -5   2  14         81.42         77.98        23.42 o                         
  -4   2  14        160.37        178.62        31.18 o                         
  -3   2  14        803.97        769.54        42.92 o                         
  -2   2  14        393.00        384.31        29.87 o                         
  -1   2  14       1102.34       1086.52        37.20 o                         
   0   2  14        422.73        386.62        28.99 o                         
   1   2  14       1165.36       1178.23        39.40 o                         
   2   2  14        324.00        323.30        26.91 o                         
   3   2  14        872.04        888.29        43.39 o                         
   4   2  14        127.52         83.90        24.75 o                         
   5   2  14        111.68        144.18        29.90 o                         
   6   2  14        253.01        348.79        44.77 o                         
   7   2  14        674.05        738.60        63.44 o                         
  -7   3  14        114.56         75.32        31.19 o                         
  -6   3  14        148.23        161.24        35.71 o                         
  -5   3  14        129.06         83.54        29.00 o                         
  -4   3  14       1087.87       1075.45        78.22 o                         
  -3   3  14        600.22        606.44        38.68 o                         
  -2   3  14         97.23        107.75        19.31 o                         
  -1   3  14        566.94        585.83        27.94 o                         
   0   3  14       1188.18       1157.02        39.57 o                         
   1   3  14        553.41        552.07        27.79 o                         
   2   3  14         71.59         80.65        12.24 o                         
   3   3  14        612.07        627.01        36.28 o                         
   4   3  14       1133.02       1317.18        73.41 o                         
   5   3  14        137.55        155.07        30.43 o                         
   6   3  14        152.56        247.35        58.10 o                         
   7   3  14        114.90        116.66        49.79 o                         
  -7   4  14        101.60        141.17        34.48 o                         
  -6   4  14         21.41        -13.77        24.58 o                         
  -5   4  14        230.92        245.82        37.71 o                         
  -4   4  14        116.90        122.16        20.39 o                         
  -3   4  14       1094.17       1143.76        43.17 o                         
  -2   4  14        244.18        226.33        18.71 o                         
  -1   4  14        478.65        466.34        25.24 o                         
   0   4  14        360.07        400.29        24.38 o                         
   1   4  14        537.98        499.86        33.69 o                         
   2   4  14        301.45        308.68        20.77 o                         
   3   4  14       1100.25       1146.15        48.38 o                         
   4   4  14        141.88         94.56        25.36 o                         
   5   4  14        291.25        250.35        36.80 o                         
   6   4  14         14.85          5.92        21.60 o                         
   7   4  14         95.50         97.79        30.49 o                         
  -7   5  14         31.40          1.10        53.64 o                         
  -6   5  14        141.38        147.90        25.33 o                         
  -5   5  14         20.97         30.19        14.34 o                         
  -4   5  14        448.79        471.81        35.46 o                         
  -3   5  14        696.96        676.36        38.61 o                         
  -2   5  14       1378.52       1429.06        50.16 o                         
  -1   5  14        133.36        114.86        14.44 o                         
   0   5  14         22.42         23.11        11.18 o                         
   1   5  14        172.91        174.01        24.18 o                         
   2   5  14       1278.02       1284.24        47.05 o                         
   3   5  14        617.68        727.88        76.46 o                         
   4   5  14        465.05        437.36        44.13 o                         
   5   5  14         17.24         17.37        20.95 o                         
   6   5  14        169.36        105.36        27.95 o                         
   7   5  14         22.16        -21.47        21.47 o                         
  -7   6  14         31.89         49.27        32.63 o                         
  -6   6  14        236.90        256.03        52.17 o                         
  -5   6  14       1061.37       1059.77        48.56 o                         
  -4   6  14       1044.48       1065.59        45.50 o                         
  -3   6  14        673.25        636.75        33.43 o                         
  -2   6  14        338.10        298.32        19.78 o                         
  -1   6  14        834.33        833.04        36.56 o                         
   0   6  14        254.17        241.83        24.20 o                         
   1   6  14        789.83        869.00        41.37 o                         
   2   6  14        340.97        308.70        24.24 o                         
   3   6  14        594.39        616.23        42.87 o                         
   4   6  14       1037.59        957.42        91.10 o                         
   5   6  14       1122.65       1175.61       102.12 o                         
   6   6  14        212.75        260.72        39.26 o                         
   7   6  14         45.29         35.14        36.50 o                         
  -6   7  14        236.41        254.83        26.32 o                         
  -5   7  14        222.19        210.66        23.41 o                         
  -4   7  14        115.98        129.13        18.88 o                         
  -3   7  14        407.65        389.19        26.53 o                         
  -2   7  14        493.66        514.22        25.90 o                         
  -1   7  14        804.35        757.15        35.49 o                         
   0   7  14          4.57         17.10        15.56 o                         
   1   7  14        831.16        780.29        54.15 o                         
   2   7  14        495.78        556.32        68.44 o                         
   3   7  14        381.21        432.94        38.12 o                         
   4   7  14        117.80        183.79        45.91 o                         
   5   7  14        223.85        234.89        51.32 o                         
   6   7  14        236.41        230.94        50.83 o                         
  -6   8  14        827.80        909.26        72.09 o                         
  -5   8  14        247.67        207.02        23.73 o                         
  -4   8  14         92.09         91.36        17.07 o                         
  -3   8  14         20.91         11.16         9.83 o                         
  -2   8  14        289.92        263.43        19.19 o                         
  -1   8  14        646.48        617.74        32.66 o                         
   0   8  14        657.53        662.59        31.84 o                         
   1   8  14        674.04        672.28        36.97 o                         
   2   8  14        296.83        289.11        32.50 o                         
   3   8  14         25.64          9.89        17.85 o                         
   4   8  14         96.40         87.06        34.95 o                         
   5   8  14        235.05        229.21        48.81 o                         
   6   8  14        784.70        800.19        88.59 o                         
  -6   9  14         76.09         75.41        29.97 o                         
  -5   9  14        359.47        354.58        41.70 o                         
  -4   9  14         61.28         42.39        14.53 o                         
  -3   9  14         34.98         24.24        11.49 o                         
  -2   9  14        176.33        179.16        18.52 o                         
  -1   9  14        645.01        651.74        57.01 o                         
   0   9  14        120.89        111.93        20.04 o                         
   1   9  14        735.45        726.94        51.68 o                         
   2   9  14        176.68        207.04        86.68 o                         
   3   9  14         28.36         43.96        18.09 o                         
   4   9  14         57.84        101.27        34.46 o                         
   5   9  14        366.82        354.78        58.92 o                         
   6   9  14         84.77        106.46        38.96 o                         
  -6  10  14        219.99        217.81        26.15 o                         
  -5  10  14        175.33        137.29        20.79 o                         
  -4  10  14         48.60         42.11        16.84 o                         
  -3  10  14        175.52        171.39        19.99 o                         
  -2  10  14        715.35        742.74        44.38 o                         
  -1  10  14        240.42        287.24        24.05 o                         
   0  10  14        456.38        443.43        28.31 o                         
   1  10  14        217.36        205.31        31.15 o                         
   2  10  14        767.25        825.95        55.97 o                         
   3  10  14        171.64        199.88        29.20 o                         
   4  10  14         69.92         81.15        34.24 o                         
   5  10  14        187.24        150.60        45.13 o                         
   6  10  14        208.53        209.10        47.60 o                         
  -5  11  14        170.43        158.93        21.69 o                         
  -4  11  14         91.04         63.01        15.25 o                         
  -3  11  14         67.30         66.97        14.91 o                         
  -2  11  14        641.29        626.40        41.51 o                         
  -1  11  14        825.63        805.95        39.25 o                         
   0  11  14         12.71          7.97        13.96 o                         
   1  11  14        884.20        802.24        58.05 o                         
   2  11  14        666.14        666.03        51.96 o                         
   3  11  14         43.78         64.56        21.67 o                         
   4  11  14        101.86         93.87        34.82 o                         
   5  11  14        167.32        207.60        49.76 o                         
  -5  12  14        569.92        619.59        40.67 o                         
  -4  12  14          2.48         10.38        24.81 o                         
  -3  12  14         34.83         18.24        13.04 o                         
  -2  12  14        418.71        359.15        32.20 o                         
  -1  12  14        347.70        293.17        28.67 o                         
   0  12  14        221.10        209.16        34.21 o                         
   1  12  14        324.99        378.46        47.91 o                         
   2  12  14        424.03        416.03        46.87 o                         
   3  12  14         45.72         48.85        19.90 o                         
   4  12  14          1.31         -7.79        24.16 o                         
   5  12  14        570.96        523.61        71.80 o                         
  -4  13  14        256.29        275.99        27.50 o                         
  -3  13  14        190.18        177.36        47.93 o                         
  -2  13  14        385.24        402.81        34.62 o                         
  -1  13  14        301.93        324.34        39.39 o                         
   0  13  14        184.51        182.22        31.80 o                         
   1  13  14        325.70        307.70        45.99 o                         
   2  13  14        380.68        357.61        40.50 o                         
   3  13  14        224.63        220.18        42.79 o                         
   4  13  14        237.39        242.32        51.45 o                         
  -4  14  14         16.95         30.07        12.65 o                         
  -3  14  14        273.35        282.21        33.18 o                         
  -2  14  14        304.31        353.76        50.88 o                         
  -1  14  14        389.61        436.91        44.92 o                         
   0  14  14        382.11        350.70        63.12 o                         
   1  14  14        409.49        374.13        44.32 o                         
   2  14  14        279.91        327.34        41.26 o                         
   3  14  14        254.40        224.80        34.92 o                         
   4  14  14         13.42          0.91        31.37 o                         
  -3  15  14         74.04         44.70        30.42 o                         
  -2  15  14        393.51        453.88       102.02 o                         
  -1  15  14        382.66        450.52        47.03 o                         
   0  15  14        135.11        110.04        42.42 o                         
   1  15  14        322.24        397.93        45.91 o                         
   2  15  14        407.61        380.37        81.40 o                         
   3  15  14         81.69        115.69        27.50 o                         
  -2  16  14        185.40        177.56        32.44 o                         
  -1  16  14         28.35         22.07        26.83 o                         
   0  16  14        197.08        235.02        53.28 o                         
   1  16  14         18.27         43.20        27.03 o                         
   2  16  14        144.03         88.51        63.25 o                         
   1   0  15       1999.65       2021.89        53.65 o                         
   2   0  15        140.62        148.17        20.48 o                         
   3   0  15       1661.94       1673.51        62.98 o                         
   4   0  15        311.89        296.71        51.04 o                         
   5   0  15        614.72        650.96        55.39 o                         
   6   0  15        170.67        155.01       111.69 o                         
   7   0  15          4.19         26.64        72.06 o                         
  -7   1  15         60.27         53.22        26.91 o                         
  -6   1  15        985.18       1039.29        74.17 o                         
  -5   1  15        283.45        305.27        83.91 o                         
  -4   1  15        511.61        556.98        49.92 o                         
  -3   1  15        339.59        363.52        34.91 o                         
  -2   1  15       1530.98       1507.08        58.50 o                         
  -1   1  15        425.01        433.55        25.14 o                         
   0   1  15        658.83        595.25        40.91 o                         
   1   1  15        359.24        294.80        21.31 o                         
   2   1  15       1535.00       1428.98        87.83 o                         
   3   1  15        378.79        386.99        31.13 o                         
   4   1  15        478.34        446.35        45.21 o                         
   5   1  15        305.73        339.78        43.25 o                         
   6   1  15       1004.27       1218.43        84.38 o                         
   7   1  15         48.16         30.37        25.07 o                         
  -7   2  15         82.48         17.98        23.98 o                         
  -6   2  15        147.03        172.50        34.63 o                         
  -5   2  15        735.54        860.51        65.00 o                         
  -4   2  15        559.41        550.21        78.55 o                         
  -3   2  15         36.93         41.46        23.77 o                         
  -2   2  15        124.66        110.78        20.00 o                         
  -1   2  15        711.72        648.37        30.04 o                         
   0   2  15        107.13        110.87        14.96 o                         
   1   2  15        711.53        651.52        31.17 o                         
   2   2  15        126.38        144.21        19.61 o                         
   3   2  15         29.61          5.10        12.68 o                         
   4   2  15        575.50        588.88        50.19 o                         
   5   2  15        822.20        987.77        68.90 o                         
   6   2  15        188.09        178.25        39.52 o                         
   7   2  15         87.66         96.68        28.48 o                         
  -7   3  15        224.72        275.57        91.93 o                         
  -6   3  15        258.94        276.60        41.58 o                         
  -5   3  15        388.04        341.71        44.71 o                         
  -4   3  15         90.89         54.99        24.57 o                         
  -3   3  15        344.37        312.67        29.87 o                         
  -2   3  15         35.18         30.02        18.68 o                         
  -1   3  15        365.44        372.19        34.51 o                         
   0   3  15        269.92        239.80        20.19 o                         
   1   3  15        268.54        260.11        20.18 o                         
   2   3  15         25.90         20.29        14.62 o                         
   3   3  15        342.00        306.78        27.67 o                         
   4   3  15         81.06         91.31        27.11 o                         
   5   3  15        369.04        431.23        47.02 o                         
   6   3  15        285.51        373.75        70.28 o                         
   7   3  15        227.12        279.26        43.38 o                         
  -7   4  15        218.12        206.60        39.02 o                         
  -6   4  15        285.71        322.77        45.88 o                         
  -5   4  15         42.42         14.87        30.99 o                         
  -4   4  15        313.46        288.79        39.30 o                         
  -3   4  15         66.25         51.70        25.84 o                         
  -2   4  15        555.73        534.93        36.85 o                         
  -1   4  15       1202.99       1261.27        53.41 o                         
   0   4  15        803.11        859.19        35.76 o                         
   1   4  15       1140.11       1186.43        41.67 o                         
   2   4  15        592.75        586.86        35.60 o                         
   3   4  15         63.29         51.77        14.28 o                         
   4   4  15        295.69        211.67        33.71 o                         
   5   4  15         39.24          9.72        18.63 o                         
   6   4  15        317.27        334.73        44.85 o                         
   7   4  15        231.73        262.13        42.24 o                         
  -6   5  15        100.94        110.62        32.26 o                         
  -5   5  15        293.27        312.63        46.74 o                         
  -4   5  15        591.32        567.27        39.05 o                         
  -3   5  15          9.97         -1.99        20.76 o                         
  -2   5  15        627.26        641.13        40.55 o                         
  -1   5  15        597.16        558.98        59.03 o                         
   0   5  15        789.19        743.40        33.62 o                         
   1   5  15        658.04        647.08        34.44 o                         
   2   5  15        648.12        675.81        49.81 o                         
   3   5  15         12.16        -14.74        20.85 o                         
   4   5  15        577.15        630.35        53.79 o                         
   5   5  15        280.10        281.01        38.40 o                         
   6   5  15        110.24        107.93        26.14 o                         
  -6   6  15        158.38        219.38        41.22 o                         
  -5   6  15        175.79        169.88        24.84 o                         
  -4   6  15         27.25         30.37        27.59 o                         
  -3   6  15        611.14        620.21        40.78 o                         
  -2   6  15        366.13        386.96        41.58 o                         
  -1   6  15        468.12        515.80        35.44 o                         
   0   6  15          6.89         13.80        13.24 o                         
   1   6  15        416.60        461.60        31.31 o                         
   2   6  15        372.28        443.03        37.00 o                         
   3   6  15        636.03        717.51        77.93 o                         
   4   6  15         18.24         18.65        32.25 o                         
   5   6  15        159.94        168.01        34.21 o                         
   6   6  15        144.06        152.71        31.11 o                         
  -6   7  15         24.11         -1.32        32.14 o                         
  -5   7  15        108.60        128.35        20.74 o                         
  -4   7  15       1054.16       1093.64        47.71 o                         
  -3   7  15        228.08        222.31        26.84 o                         
  -2   7  15        187.84        142.90        18.18 o                         
  -1   7  15         16.30         28.60        11.09 o                         
   0   7  15         33.56         25.82        14.37 o                         
   1   7  15         10.39          9.38        15.06 o                         
   2   7  15        218.58        197.42        27.64 o                         
   3   7  15        266.98        271.63        54.09 o                         
   4   7  15        978.00       1033.52        96.45 o                         
   5   7  15        104.97        170.30        45.94 o                         
   6   7  15         33.29         66.59        26.18 o                         
  -6   8  15         22.44         13.42        12.67 o                         
  -5   8  15        452.61        481.35        34.94 o                         
  -4   8  15        152.58        150.51        20.46 o                         
  -3   8  15        415.18        440.38        37.32 o                         
  -2   8  15          1.29        -13.43        13.43 o                         
  -1   8  15         55.20         55.54        13.63 o                         
   0   8  15        359.07        358.05        30.12 o                         
   1   8  15         47.31         42.28        14.52 o                         
   2   8  15          1.33         17.12        37.19 o                         
   3   8  15        452.66        562.27        71.41 o                         
   4   8  15        119.65        136.35        46.10 o                         
   5   8  15        419.57        427.00        67.36 o                         
   6   8  15         26.42         21.45        29.08 o                         
  -6   9  15          3.00         14.30        15.35 o                         
  -5   9  15         36.58         39.43        13.93 o                         
  -4   9  15        662.99        661.92        38.73 o                         
  -3   9  15         12.08         15.63        19.76 o                         
  -2   9  15        942.64        967.02        44.50 o                         
  -1   9  15        529.47        518.19        31.61 o                         
   0   9  15        134.10         95.57        18.90 o                         
   1   9  15        596.91        646.47        50.56 o                         
   2   9  15       1017.19       1086.91        63.43 o                         
   3   9  15         22.45         75.94        38.96 o                         
   4   9  15        663.09        655.00        80.27 o                         
   5   9  15         25.86         19.40        27.06 o                         
   6   9  15          0.46         21.39        26.08 o                         
  -5  10  15         54.70         48.22        14.87 o                         
  -4  10  15          0.17         -3.62        18.41 o                         
  -3  10  15        174.91        125.78        22.05 o                         
  -2  10  15          4.63          3.61        13.58 o                         
  -1  10  15        684.50        626.35        34.77 o                         
   0  10  15       1186.53       1383.29        58.52 o                         
   1  10  15        704.14        722.99        54.87 o                         
   2  10  15          6.76         20.10        17.98 o                         
   3  10  15        181.90        214.59        46.98 o                         
   4  10  15          1.26         34.76        32.25 o                         
   5  10  15         40.54         40.17        29.15 o                         
  -5  11  15         64.00         62.18        23.75 o                         
  -4  11  15         14.20         34.90        23.89 o                         
  -3  11  15        198.21        195.32        26.77 o                         
  -2  11  15        481.83        473.04        36.88 o                         
  -1  11  15        694.94        720.81        38.16 o                         
   0  11  15        472.92        472.91        48.19 o                         
   1  11  15        729.07        804.32       117.07 o                         
   2  11  15        506.99        539.50        47.82 o                         
   3  11  15        208.11        188.44        30.08 o                         
   4  11  15         11.22         30.42        26.67 o                         
   5  11  15         44.55        122.17        43.85 o                         
  -4  12  15        134.53        134.86        30.02 o                         
  -3  12  15        401.23        402.19        51.48 o                         
  -2  12  15        117.80        153.29        23.14 o                         
  -1  12  15         28.24         17.60        17.43 o                         
   0  12  15        727.86        879.19       123.54 o                         
   1  12  15         43.67         40.26        21.20 o                         
   2  12  15         94.81         80.64        21.37 o                         
   3  12  15        382.24        399.29        50.86 o                         
   4  12  15        141.56        185.36        47.21 o                         
  -4  13  15        351.14        370.03        38.20 o                         
  -3  13  15         50.92         44.02        21.28 o                         
  -2  13  15        129.54        157.36        24.49 o                         
  -1  13  15        248.64        222.36        32.90 o                         
   0  13  15         10.28        -23.06        23.06 o                         
   1  13  15        269.90        277.85        38.55 o                         
   2  13  15        103.82        103.26        43.69 o                         
   3  13  15         46.94         20.17        16.72 o                         
   4  13  15        359.39        428.07        67.69 o                         
  -3  14  15        292.46        306.24        33.36 o                         
  -2  14  15         34.51        100.75        31.61 o                         
  -1  14  15         21.09         38.60        34.24 o                         
   0  14  15        406.92        506.26        51.52 o                         
   1  14  15         21.75        -14.39        23.82 o                         
   2  14  15         23.96          6.83        17.93 o                         
   3  14  15        260.94        271.24        38.84 o                         
  -2  15  15        307.36        317.89        41.27 o                         
  -1  15  15        199.54        107.92        44.86 o                         
   0  15  15         25.22        -20.54        35.67 o                         
   1  15  15        203.83        229.11        88.85 o                         
   2  15  15        272.03        332.70        42.42 o                         
   0   0  16        771.59        821.86        49.81 o                         
   1   0  16       1030.42       1129.96        50.64 o                         
   2   0  16        140.40        116.60        25.71 o                         
   3   0  16          6.22         -9.64        14.84 o                         
   4   0  16         64.54         42.72        43.92 o                         
   5   0  16         36.20         27.20        19.75 o                         
   6   0  16         73.68         63.04        25.26 o                         
  -6   1  16        233.75        265.96        41.62 o                         
  -5   1  16        219.77        176.69        34.42 o                         
  -4   1  16         27.61         33.44        23.64 o                         
  -3   1  16        568.20        587.22        49.16 o                         
  -2   1  16        680.41        670.90        40.47 o                         
  -1   1  16        104.89        126.96        19.96 o                         
   0   1  16        618.05        625.24        30.66 o                         
   1   1  16         98.37         92.61        17.36 o                         
   2   1  16        701.50        704.48        40.83 o                         
   3   1  16        552.37        547.43        63.99 o                         
   4   1  16         22.55          3.14        17.62 o                         
   5   1  16        239.49        254.38        83.83 o                         
   6   1  16        251.56        257.85        40.46 o                         
  -6   2  16         33.81         97.61        31.82 o                         
  -5   2  16         34.68         23.52        22.76 o                         
  -4   2  16        894.10        761.06        67.95 o                         
  -3   2  16         32.03         54.52        18.03 o                         
  -2   2  16        597.75        684.20        41.38 o                         
  -1   2  16        233.46        219.83        24.50 o                         
   0   2  16        326.52        281.00        21.82 o                         
   1   2  16        250.35        222.84        19.50 o                         
   2   2  16        547.61        595.27        37.50 o                         
   3   2  16         23.10         13.40        12.69 o                         
   4   2  16        934.26        989.15        67.37 o                         
   5   2  16         23.05         27.31        46.58 o                         
   6   2  16         40.92         49.51        24.16 o                         
  -6   3  16         22.64         51.16        26.80 o                         
  -5   3  16        780.66        981.22        71.12 o                         
  -4   3  16          8.40         25.38        32.56 o                         
  -3   3  16        710.02        656.98        42.66 o                         
  -2   3  16        308.42        262.94        28.30 o                         
  -1   3  16         88.14         90.79        19.25 o                         
   0   3  16        891.86        941.22        40.76 o                         
   1   3  16        107.54         92.25        14.44 o                         
   2   3  16        303.57        272.75        27.07 o                         
   3   3  16        691.84        685.58        41.03 o                         
   4   3  16          6.41         35.02        23.33 o                         
   5   3  16        826.87        975.25        69.79 o                         
   6   3  16         26.49         41.82        22.49 o                         
  -6   4  16         28.59         42.52        31.58 o                         
  -5   4  16         81.95        134.85        30.41 o                         
  -4   4  16        687.48        687.61        57.92 o                         
  -3   4  16          5.81         30.86        17.47 o                         
  -2   4  16        934.47        901.66        48.54 o                         
  -1   4  16        163.95        175.59        23.46 o                         
   0   4  16        853.65        834.84        52.34 o                         
   1   4  16        168.59        195.45        18.98 o                         
   2   4  16        867.65        908.72        52.52 o                         
   3   4  16          7.35          0.38        18.00 o                         
   4   4  16        640.90        644.30        69.61 o                         
   5   4  16         79.42         50.40        23.35 o                         
   6   4  16         39.05         62.57        25.12 o                         
  -6   5  16        177.06        238.04        67.56 o                         
  -5   5  16        194.77        201.56        43.87 o                         
  -4   5  16         71.55         55.65        22.56 o                         
  -3   5  16        684.66        699.54        45.59 o                         
  -2   5  16          4.62          3.78        17.32 o                         
  -1   5  16        302.54        317.38        29.81 o                         
   0   5  16         29.55         11.03         9.77 o                         
   1   5  16        268.39        246.51        26.06 o                         
   2   5  16          3.68          8.29        15.73 o                         
   3   5  16        565.88        574.38        51.78 o                         
   4   5  16         73.36         62.06        23.56 o                         
   5   5  16        241.56        308.74        88.47 o                         
   6   5  16        153.70        165.47        45.00 o                         
  -6   6  16         80.12         93.27        32.04 o                         
  -5   6  16        107.97        107.24        31.15 o                         
  -4   6  16        348.84        383.81        46.30 o                         
  -3   6  16        165.97        181.96        34.01 o                         
  -2   6  16        493.07        546.12        39.51 o                         
  -1   6  16       1457.64       1373.45        58.99 o                         
   0   6  16         44.82         36.98        11.78 o                         
   1   6  16       1509.92       1590.68        51.27 o                         
   2   6  16        450.53        455.77        43.85 o                         
   3   6  16        151.87        128.80        28.69 o                         
   4   6  16        366.51        450.93        46.78 o                         
   5   6  16         83.70         51.00        68.21 o                         
   6   6  16         88.16         96.71        28.18 o                         
  -6   7  16         95.81         90.45        66.84 o                         
  -5   7  16        158.15        149.20        34.73 o                         
  -4   7  16        220.59        185.53        53.16 o                         
  -3   7  16        199.15        221.06        27.27 o                         
  -2   7  16        403.74        419.02        35.19 o                         
  -1   7  16         99.89        140.00        23.36 o                         
   0   7  16        357.24        403.50        32.41 o                         
   1   7  16         99.17        106.23        21.72 o                         
   2   7  16        480.19        532.77        69.81 o                         
   3   7  16        182.00        173.88        44.15 o                         
   4   7  16        232.26        199.51        50.70 o                         
   5   7  16        159.22        204.53        62.26 o                         
   6   7  16         86.28        154.14        34.75 o                         
  -5   8  16        191.88        191.16        29.14 o                         
  -4   8  16        147.47        180.27        26.92 o                         
  -3   8  16        688.51        659.55        72.97 o                         
  -2   8  16         58.41         40.97        14.01 o                         
  -1   8  16        576.04        541.94        37.03 o                         
   0   8  16        236.59        228.96        25.10 o                         
   1   8  16        647.01        682.79        66.60 o                         
   2   8  16         63.13        100.00        37.63 o                         
   3   8  16        653.37        662.83        78.22 o                         
   4   8  16        141.87        162.67        48.91 o                         
   5   8  16        179.81        250.60        52.53 o                         
  -5   9  16        235.66        247.66        32.28 o                         
  -4   9  16        267.17        296.80        41.14 o                         
  -3   9  16        205.11        214.55        28.91 o                         
  -2   9  16        170.09        149.12        19.89 o                         
  -1   9  16         26.91         36.56        13.37 o                         
   0   9  16       1525.02       1690.19        65.70 o                         
   1   9  16         34.59         48.52        20.90 o                         
   2   9  16        166.48        212.19        49.07 o                         
   3   9  16        213.33        274.01        52.07 o                         
   4   9  16        282.48        398.89        69.87 o                         
   5   9  16        236.55        228.37        50.37 o                         
  -5  10  16         26.00         29.76        17.35 o                         
  -4  10  16        394.99        398.49        38.18 o                         
  -3  10  16        123.20        105.12        27.51 o                         
  -2  10  16        446.44        446.37        36.41 o                         
  -1  10  16        438.10        463.55        30.99 o                         
   0  10  16        101.58         90.82        24.02 o                         
   1  10  16        481.07        560.13       106.90 o                         
   2  10  16        495.62        527.39        71.67 o                         
   3  10  16        116.00        210.86        50.83 o                         
   4  10  16        383.55        486.01        73.39 o                         
   5  10  16         27.25        -10.04        24.94 o                         
  -4  11  16        188.30        154.77        32.97 o                         
  -3  11  16        896.95        892.97        54.22 o                         
  -2  11  16        155.32        173.98        24.58 o                         
  -1  11  16        176.03        247.99        38.39 o                         
   0  11  16          3.90         -2.67        20.79 o                         
   1  11  16        173.65        172.74        31.62 o                         
   2  11  16        163.18        171.08        49.07 o                         
   3  11  16        906.55        972.41        99.48 o                         
   4  11  16        183.51        167.26        50.41 o                         
  -4  12  16        351.70        452.63        41.53 o                         
  -3  12  16         83.14         59.32        20.30 o                         
  -2  12  16         14.24         34.24        16.32 o                         
  -1  12  16         50.37         29.31        24.65 o                         
   0  12  16         21.99         29.88        21.00 o                         
   1  12  16         50.35         48.44        20.70 o                         
   2  12  16         21.24        -11.15        27.84 o                         
   3  12  16         83.44        156.02        49.82 o                         
   4  12  16        390.18        482.23        75.22 o                         
  -3  13  16        291.86        369.81        67.24 o                         
  -2  13  16         63.37         61.72        38.33 o                         
  -1  13  16         84.15         62.01        36.22 o                         
   0  13  16        182.77        194.10        57.86 o                         
   1  13  16         80.61         68.46        26.59 o                         
   2  13  16         56.19         49.53        19.84 o                         
   3  13  16        256.88        162.01        46.82 o                         
  -2  14  16        138.36        193.84        36.71 o                         
  -1  14  16        373.24        288.36        58.69 o                         
   0  14  16          2.40         -9.21        20.16 o                         
   1  14  16        337.42        340.74        43.82 o                         
   2  14  16        118.74         94.06        26.37 o                         
   1   0  17         58.71         38.50        19.22 o                         
   2   0  17       2152.52       2234.36        76.13 o                         
   3   0  17       1306.79       1302.97        59.32 o                         
   4   0  17         57.00         22.85        19.22 o                         
   5   0  17        274.84        290.11        79.87 o                         
   6   0  17         27.35          3.07        24.60 o                         
  -6   1  17          0.53          4.37        74.65 o                         
  -5   1  17        306.60        247.11        58.28 o                         
  -4   1  17       1156.73       1299.76        78.70 o                         
  -3   1  17         27.25         17.50        21.75 o                         
  -2   1  17        156.92        135.54        21.64 o                         
  -1   1  17        164.53        172.49        23.22 o                         
   0   1  17         53.70         56.26        13.24 o                         
   1   1  17        156.33        149.25        32.69 o                         
   2   1  17        192.85        147.68        21.35 o                         
   3   1  17         31.07         -6.11        14.46 o                         
   4   1  17       1168.05       1243.85        76.15 o                         
   5   1  17        338.94        332.27       103.44 o                         
   6   1  17          0.10        -24.49        24.49 o                         
  -6   2  17         61.14         54.42        25.38 o                         
  -5   2  17        292.89        317.92        43.92 o                         
  -4   2  17          9.79         -2.56        22.27 o                         
  -3   2  17        758.36        758.30        46.60 o                         
  -2   2  17        136.95         82.33        18.44 o                         
  -1   2  17        357.49        314.69        29.42 o                         
   0   2  17        434.84        431.43        27.02 o                         
   1   2  17        311.76        309.94        28.26 o                         
   2   2  17        136.37        129.96        33.99 o                         
   3   2  17        752.88        778.76        73.57 o                         
   4   2  17         16.81         21.94        49.17 o                         
   5   2  17        317.13        341.08        70.74 o                         
   6   2  17         73.30         71.15        25.48 o                         
  -6   3  17        219.12        246.81        41.47 o                         
  -5   3  17        109.38         92.28        27.40 o                         
  -4   3  17        211.45        290.34        41.15 o                         
  -3   3  17         37.00         24.04        32.76 o                         
  -2   3  17        174.27        152.88        23.23 o                         
  -1   3  17        763.58        777.47        44.67 o                         
   0   3  17         28.24         53.32        15.84 o                         
   1   3  17        766.63        705.22        40.88 o                         
   2   3  17        173.24        155.44        21.31 o                         
   3   3  17         47.52         25.73        13.02 o                         
   4   3  17        196.64        234.70        57.99 o                         
   5   3  17         93.40         96.09        28.19 o                         
   6   3  17        246.32        377.43       104.81 o                         
  -6   4  17        131.33        154.11        35.12 o                         
  -5   4  17        272.52        294.45        80.29 o                         
  -4   4  17        303.00        238.77        36.48 o                         
  -3   4  17         50.88         52.89        18.11 o                         
  -2   4  17          8.66        -15.66        15.66 o                         
  -1   4  17        412.79        415.32        33.77 o                         
   0   4  17       1044.88       1090.02        51.13 o                         
   1   4  17        385.74        374.85        30.71 o                         
   2   4  17         22.58          9.27        13.25 o                         
   3   4  17         53.45         38.76        21.78 o                         
   4   4  17        294.13        259.04        37.64 o                         
   5   4  17        260.13        269.75        43.97 o                         
   6   4  17        105.70         98.53        29.78 o                         
  -5   5  17        171.67        202.95        36.23 o                         
  -4   5  17        167.07        172.16        58.43 o                         
  -3   5  17        238.97        225.16        27.55 o                         
  -2   5  17        349.96        390.23        34.31 o                         
  -1   5  17        137.02        139.34        47.74 o                         
   0   5  17        381.66        390.43        32.76 o                         
   1   5  17        128.17        152.45        22.64 o                         
   2   5  17        361.19        372.88        33.03 o                         
   3   5  17        276.69        261.08        36.06 o                         
   4   5  17        136.77        134.61        40.20 o                         
   5   5  17        160.96         79.76        30.50 o                         
  -5   6  17         85.67        107.41        31.00 o                         
  -4   6  17        154.79        172.19        35.48 o                         
  -3   6  17         99.26         78.97        29.46 o                         
  -2   6  17         73.95         63.01        19.97 o                         
  -1   6  17        101.77         78.47        19.22 o                         
   0   6  17        416.71        418.61        33.05 o                         
   1   6  17         88.72        121.65        20.04 o                         
   2   6  17         82.72         70.83        28.12 o                         
   3   6  17        106.83         75.87        32.87 o                         
   4   6  17        130.64        123.39        29.51 o                         
   5   6  17         88.92         21.59        22.34 o                         
  -5   7  17         90.30         42.42        22.68 o                         
  -4   7  17        110.85         77.94        27.61 o                         
  -3   7  17        273.18        239.57        35.09 o                         
  -2   7  17        134.74        147.67        23.59 o                         
  -1   7  17        115.57         71.58        16.98 o                         
   0   7  17        283.29        355.95        31.80 o                         
   1   7  17        103.12        126.36        28.25 o                         
   2   7  17        148.51        180.02        31.29 o                         
   3   7  17        313.60        292.06        45.96 o                         
   4   7  17         99.35        156.45        31.48 o                         
   5   7  17         75.04         94.95        29.70 o                         
  -5   8  17        155.13        180.66        40.56 o                         
  -4   8  17        170.83        212.01        63.60 o                         
  -3   8  17        232.80        181.12        33.28 o                         
  -2   8  17        286.78        336.91        33.81 o                         
  -1   8  17        428.53        404.05        34.26 o                         
   0   8  17          0.50        -11.95        13.51 o                         
   1   8  17        452.08        369.58        62.83 o                         
   2   8  17        327.20        412.88        63.38 o                         
   3   8  17        239.02        188.26        46.66 o                         
   4   8  17        149.51        149.59        46.69 o                         
   5   8  17        169.29        167.94        40.32 o                         
  -4   9  17        331.27        407.03        70.19 o                         
  -3   9  17        427.61        425.01        38.07 o                         
  -2   9  17        158.08        140.09        20.09 o                         
  -1   9  17        242.28        268.86        29.76 o                         
   0   9  17        368.85        447.77        48.27 o                         
   1   9  17        234.26        207.80        30.89 o                         
   2   9  17        172.46        232.05        52.85 o                         
   3   9  17        431.58        535.60        75.74 o                         
   4   9  17        321.20        319.50        62.34 o                         
  -4  10  17         68.53         58.92        21.77 o                         
  -3  10  17        234.51        220.95        29.46 o                         
  -2  10  17        250.16        292.09        30.93 o                         
  -1  10  17         54.15         76.32        20.02 o                         
   0  10  17          6.47         31.50        17.94 o                         
   1  10  17         77.35         84.44        25.69 o                         
   2  10  17        275.53        233.52        51.58 o                         
   3  10  17        274.24        303.55        61.20 o                         
   4  10  17         64.15         72.25        38.38 o                         
  -3  11  17        238.65        288.57        33.11 o                         
  -2  11  17          8.44        -17.22        17.22 o                         
  -1  11  17        182.03        126.93        30.23 o                         
   0  11  17        618.79        617.70        55.56 o                         
   1  11  17        192.71        160.37        30.77 o                         
   2  11  17         12.39         46.23        32.77 o                         
   3  11  17        223.95        289.34        60.65 o                         
  -3  12  17          8.73        -22.73        28.27 o                         
  -2  12  17        238.60        272.41        69.73 o                         
  -1  12  17         59.31         54.66        25.41 o                         
   0  12  17        113.49        110.85        30.13 o                         
   1  12  17         62.21         76.15        42.19 o                         
   2  12  17        229.33        265.18        57.32 o                         
   3  12  17          7.02         -7.47        22.76 o                         
  -2  13  17         46.49         43.14        34.30 o                         
  -1  13  17        158.43        122.86        43.59 o                         
   0  13  17         27.82         87.74        28.37 o                         
   1  13  17        129.72        153.74        30.03 o                         
   2  13  17         42.86         39.04        19.07 o                         
   0   0  18          2.41          2.28        24.71 o                         
   1   0  18        521.20        444.82        34.77 o                         
   2   0  18         37.57         47.43        15.75 o                         
   3   0  18        981.08       1001.57        68.03 o                         
   4   0  18         14.73        -11.60        22.09 o                         
   5   0  18         64.29          1.70        26.53 o                         
  -5   1  18        342.74        307.65        75.37 o                         
  -4   1  18         60.15         13.28        21.90 o                         
  -3   1  18         88.36         60.42        17.50 o                         
  -2   1  18       1148.31       1057.60        54.00 o                         
  -1   1  18        557.45        570.78        39.10 o                         
   0   1  18        270.36        236.39        32.65 o                         
   1   1  18        569.47        510.69        36.68 o                         
   2   1  18       1112.98       1115.33        54.39 o                         
   3   1  18         80.18         84.22        21.46 o                         
   4   1  18         71.36         81.56        26.03 o                         
   5   1  18        342.57        402.71        52.23 o                         
  -5   2  18        473.41        471.47        52.90 o                         
  -4   2  18          6.94         30.11        21.26 o                         
  -3   2  18        416.37        346.28        33.84 o                         
  -2   2  18        173.28        138.77        22.22 o                         
  -1   2  18        351.67        345.14        31.05 o                         
   0   2  18         83.85        128.61        27.90 o                         
   1   2  18        368.89        354.56        30.70 o                         
   2   2  18        175.93        201.54        32.43 o                         
   3   2  18        399.85        374.16        33.56 o                         
   4   2  18          8.70         51.03        23.17 o                         
   5   2  18        484.70        625.69        72.30 o                         
  -5   3  18        115.92        158.65        34.98 o                         
  -4   3  18        346.73        398.32        46.39 o                         
  -3   3  18        274.49        274.50        30.79 o                         
  -2   3  18         94.38        110.39        23.46 o                         
  -1   3  18        385.16        409.21        44.61 o                         
   0   3  18        533.71        542.50        44.22 o                         
   1   3  18        391.53        345.91        30.63 o                         
   2   3  18         74.78         44.12        34.85 o                         
   3   3  18        271.57        226.47        45.45 o                         
   4   3  18        378.16        385.37        46.59 o                         
   5   3  18         98.09         89.74        30.05 o                         
  -5   4  18        312.11        334.52        60.63 o                         
  -4   4  18        102.48        109.19        30.03 o                         
  -3   4  18        527.79        525.51        41.17 o                         
  -2   4  18         21.03         -7.63        22.87 o                         
  -1   4  18        328.43        332.78        67.36 o                         
   0   4  18         32.02         23.45        21.17 o                         
   1   4  18        320.51        263.30        27.80 o                         
   2   4  18         23.42         25.98        14.02 o                         
   3   4  18        459.11        424.30        45.23 o                         
   4   4  18         81.45        116.90        77.71 o                         
   5   4  18        345.10        326.30        45.59 o                         
  -5   5  18         52.07         22.84        21.80 o                         
  -4   5  18        143.92        182.74        35.16 o                         
  -3   5  18         28.92         29.75        25.54 o                         
  -2   5  18        247.72        250.19        29.36 o                         
  -1   5  18        373.62        461.26        36.82 o                         
   0   5  18        596.70        616.00        40.45 o                         
   1   5  18        369.86        427.84        33.23 o                         
   2   5  18        259.70        232.24        34.76 o                         
   3   5  18         38.41         31.17        35.80 o                         
   4   5  18        142.80        110.60        30.00 o                         
   5   5  18         45.39         33.65        22.95 o                         
  -5   6  18        239.02        252.77        40.12 o                         
  -4   6  18          4.67        -16.49        23.02 o                         
  -3   6  18        109.65        119.80        29.34 o                         
  -2   6  18        227.47        167.72        25.09 o                         
  -1   6  18         92.39         69.37        19.57 o                         
   0   6  18        702.81        799.97        46.62 o                         
   1   6  18        105.81         85.42        17.81 o                         
   2   6  18        252.72        269.58        38.57 o                         
   3   6  18         94.54        108.85        35.44 o                         
   4   6  18          8.29         31.82        22.44 o                         
   5   6  18        260.33        356.11        64.69 o                         
  -4   7  18          8.08         16.76        23.15 o                         
  -3   7  18        119.26         80.47        43.14 o                         
  -2   7  18        206.42        179.39        26.53 o                         
  -1   7  18        675.74        628.94        81.30 o                         
   0   7  18        207.15        203.17        26.04 o                         
   1   7  18        725.18        798.11        87.64 o                         
   2   7  18        179.09        172.12        37.98 o                         
   3   7  18        103.58         60.02        22.94 o                         
   4   7  18          5.40        -15.52        36.32 o                         
  -4   8  18        184.59        181.32        36.91 o                         
  -3   8  18         15.39         25.97        38.16 o                         
  -2   8  18         58.76         59.21        17.31 o                         
  -1   8  18        102.93         66.10        23.97 o                         
   0   8  18        893.98        967.33        52.18 o                         
   1   8  18        105.28        149.49        43.33 o                         
   2   8  18         62.87         76.10        23.11 o                         
   3   8  18         20.07         61.99        22.73 o                         
   4   8  18        189.13        137.33        30.37 o                         
  -4   9  18        310.41        298.98        43.60 o                         
  -3   9  18         86.20        103.80        29.30 o                         
  -2   9  18          4.65          9.22        15.46 o                         
  -1   9  18        270.03        274.40        30.81 o                         
   0   9  18        175.10        163.00        31.68 o                         
   1   9  18        325.12        357.55        62.76 o                         
   2   9  18          0.69         39.88        34.89 o                         
   3   9  18         86.56        157.42        48.68 o                         
   4   9  18        285.14        370.29        45.91 o                         
  -3  10  18        560.88        556.18        44.20 o                         
  -2  10  18         36.79         58.40        22.83 o                         
  -1  10  18         17.83         28.76        37.84 o                         
   0  10  18        300.70        323.65        42.24 o                         
   1  10  18         21.66         75.09        39.88 o                         
   2  10  18         43.63         71.89        37.40 o                         
   3  10  18        567.99        595.83        82.69 o                         
  -2  11  18         58.21         57.10        22.29 o                         
  -1  11  18         94.97        107.48        68.21 o                         
   0  11  18         49.75         65.32        24.85 o                         
   1  11  18         96.35        102.18        40.85 o                         
   2  11  18         50.38         69.22        42.39 o                         
  -1  12  18         44.08         66.90        27.39 o                         
   0  12  18          9.04         46.68        20.99 o                         
   1  12  18         42.97        121.88        47.21 o                         
   1   0  19         62.63         52.13        22.09 o                         
   2   0  19         62.76         72.21        20.23 o                         
   3   0  19          5.12         23.84        14.24 o                         
   4   0  19        890.64        911.47        76.90 o                         
   5   0  19          1.36        -37.07        40.95 o                         
  -5   1  19         29.81         27.92        27.96 o                         
  -4   1  19         56.44         56.91        39.26 o                         
  -3   1  19        370.52        374.18        34.72 o                         
  -2   1  19         60.54         36.81        15.87 o                         
  -1   1  19         83.77         79.82        18.64 o                         
   0   1  19        146.53        140.56        29.50 o                         
   1   1  19         74.00         83.48        25.35 o                         
   2   1  19         55.93         44.00        18.54 o                         
   3   1  19        390.52        390.54        39.51 o                         
   4   1  19         53.08         62.08        37.71 o                         
   5   1  19         54.82         88.48        29.84 o                         
  -5   2  19         12.82         10.49        23.91 o                         
  -4   2  19        445.47        463.35        51.34 o                         
  -3   2  19         48.06         53.34        17.60 o                         
  -2   2  19         15.29         11.84        13.31 o                         
  -1   2  19        102.31        123.35        21.58 o                         
   0   2  19          4.22         34.46        20.87 o                         
   1   2  19        122.38        140.53        28.58 o                         
   2   2  19         23.15          8.31        14.67 o                         
   3   2  19         55.57         24.07        50.95 o                         
   4   2  19        417.29        445.83        77.71 o                         
   5   2  19         20.23         10.55        23.35 o                         
  -4   3  19         60.83         73.61        28.85 o                         
  -3   3  19        364.15        366.85        35.66 o                         
  -2   3  19         67.25         48.71        16.24 o                         
  -1   3  19        167.20        159.36        37.85 o                         
   0   3  19       1565.51       1548.48       117.39 o                         
   1   3  19        175.54        221.16        56.06 o                         
   2   3  19         69.83         83.51        17.79 o                         
   3   3  19        359.18        374.86        45.29 o                         
   4   3  19         54.23         37.73        29.98 o                         
  -4   4  19        146.74        145.98        33.01 o                         
  -3   4  19         15.33         32.49        18.17 o                         
  -2   4  19        162.75        153.63        24.64 o                         
  -1   4  19        306.54        337.47        32.64 o                         
   0   4  19         75.85        119.30        47.11 o                         
   1   4  19        313.01        420.20        70.77 o                         
   2   4  19        171.28        136.48        29.18 o                         
   3   4  19         16.47         38.13        23.92 o                         
   4   4  19        144.34        156.26        71.76 o                         
  -4   5  19          2.44        -44.36        58.79 o                         
  -3   5  19         74.94         22.96        15.39 o                         
  -2   5  19        107.93         77.93        19.66 o                         
  -1   5  19        158.95        142.85        23.63 o                         
   0   5  19       1841.42       1863.42        90.48 o                         
   1   5  19        180.15        230.10        33.39 o                         
   2   5  19        117.52        126.16        27.58 o                         
   3   5  19         66.35         53.22        24.32 o                         
   4   5  19          1.79         15.54        27.75 o                         
  -4   6  19         48.51         43.86        24.33 o                         
  -3   6  19         17.62         35.44        33.49 o                         
  -2   6  19        353.56        285.36        32.31 o                         
  -1   6  19        415.72        375.89        40.86 o                         
   0   6  19         57.93         53.69        26.34 o                         
   1   6  19        433.37        481.35        72.12 o                         
   2   6  19        376.19        405.90        45.08 o                         
   3   6  19         18.55         15.97        33.34 o                         
   4   6  19         63.36         79.31        45.03 o                         
  -3   7  19        282.03        319.41        46.33 o                         
  -2   7  19         43.84         37.44        25.56 o                         
  -1   7  19        290.32        275.40        31.18 o                         
   0   7  19        146.95        212.80        41.91 o                         
   1   7  19        286.99        357.22        65.50 o                         
   2   7  19         40.70         25.91        24.05 o                         
   3   7  19        264.57        270.45        40.91 o                         
  -3   8  19        150.27        183.00       123.88 o                         
  -2   8  19        515.92        481.02        40.23 o                         
  -1   8  19         57.21         22.35        17.61 o                         
   0   8  19         16.23         21.81        35.93 o                         
   1   8  19         65.10         72.42        40.33 o                         
   2   8  19        557.53        634.42       100.46 o                         
   3   8  19        148.27        144.57        31.53 o                         
  -2   9  19        293.04        338.08        34.82 o                         
  -1   9  19        177.61        133.94        24.06 o                         
   0   9  19         48.24         99.67        46.10 o                         
   1   9  19        183.34        280.40        56.86 o                         
   2   9  19        294.99        385.23        66.84 o                         
  -2  10  19         87.97         87.70        24.35 o                         
  -1  10  19        222.96        222.62        39.01 o                         
   0  10  19         95.38         34.50        31.82 o                         
   1  10  19        224.58        238.51        53.67 o                         
   2  10  19         87.56         74.83        40.04 o                         
   0  11  19         29.29         76.59        40.37 o                         
   0   0  20        101.95         87.68        35.02 o                         
   1   0  20          0.62         -5.53        21.66 o                         
   2   0  20        324.25        290.51        31.80 o                         
   3   0  20         38.41         28.82        36.80 o                         
   4   0  20         16.28         -5.30        21.10 o                         
  -4   1  20        100.51        119.23        30.18 o                         
  -3   1  20        163.18        166.20        26.49 o                         
  -2   1  20         90.10         90.96        24.32 o                         
  -1   1  20         99.00         86.21        25.39 o                         
   0   1  20          7.07         22.37        22.66 o                         
   1   1  20        131.15        126.20        27.56 o                         
   2   1  20         96.91         85.76        19.53 o                         
   3   1  20        160.64        126.76        58.04 o                         
   4   1  20         85.10        113.12        46.10 o                         
  -4   2  20        365.64        400.04        49.15 o                         
  -3   2  20        234.57        204.56        29.37 o                         
  -2   2  20        322.97        296.86        32.12 o                         
  -1   2  20        127.15        134.88        29.16 o                         
   0   2  20        248.26        226.80        60.27 o                         
   1   2  20        113.70        211.11        43.41 o                         
   2   2  20        323.48        262.56        30.20 o                         
   3   2  20        244.22        287.84        46.74 o                         
   4   2  20        375.18        325.65        56.55 o                         
  -4   3  20        265.81        267.07        65.18 o                         
  -3   3  20         44.59         20.30        28.30 o                         
  -2   3  20        378.80        392.37        51.22 o                         
  -1   3  20        207.90        217.43        35.13 o                         
   0   3  20        186.04        127.81        56.77 o                         
   1   3  20        235.31        251.77        75.40 o                         
   2   3  20        375.43        370.76        41.38 o                         
   3   3  20         40.14         16.20        43.48 o                         
   4   3  20        220.64        196.01        36.46 o                         
  -3   4  20        168.21        115.13        22.21 o                         
  -2   4  20         81.22         93.42        20.82 o                         
  -1   4  20        281.59        281.78        45.06 o                         
   0   4  20        173.32        217.74        34.33 o                         
   1   4  20        263.63        239.60        36.31 o                         
   2   4  20         73.27         93.84        58.82 o                         
   3   4  20        164.84        204.11        34.81 o                         
  -3   5  20         30.31         42.65        22.53 o                         
  -2   5  20         57.71         58.29        19.32 o                         
  -1   5  20        367.15        439.82        46.83 o                         
   0   5  20        249.80        253.73        63.99 o                         
   1   5  20        365.69        417.44        68.83 o                         
   2   5  20         71.29         60.52        38.80 o                         
   3   5  20         22.26          3.16        33.39 o                         
  -3   6  20        155.88        161.02        33.88 o                         
  -2   6  20         25.45         22.50        18.71 o                         
  -1   6  20        177.16        200.50        27.86 o                         
   0   6  20         31.82         44.12        19.72 o                         
   1   6  20        189.31        231.95        53.21 o                         
   2   6  20         14.50         90.19        38.08 o                         
   3   6  20        180.36        155.63        33.47 o                         
  -2   7  20        172.11        138.63        23.91 o                         
  -1   7  20        590.69        558.76        43.49 o                         
   0   7  20        152.54         56.70        30.09 o                         
   1   7  20        617.96        830.32        94.95 o                         
   2   7  20        194.81        242.26        56.77 o                         
  -2   8  20         99.15        119.27        25.59 o                         
  -1   8  20         18.61         49.94        19.34 o                         
   0   8  20        543.84        570.62        78.97 o                         
   1   8  20         28.54        -29.28        37.76 o                         
   2   8  20         76.14        313.07        66.71 o                         
  -1   9  20        137.30        134.80        30.97 o                         
   0   9  20         25.61         33.88        30.22 o                         
   1   9  20        114.04        137.69        48.09 o                         
   1   0  21         22.17         21.26        36.18 o                         
   2   0  21        117.16        143.51        31.50 o                         
   3   0  21        150.75        214.02        63.89 o                         
  -3   1  21        152.99        161.57        26.34 o                         
  -2   1  21         31.02         14.63        20.29 o                         
  -1   1  21        171.94        195.73        35.09 o                         
   0   1  21         10.65         26.01        31.77 o                         
   1   1  21        173.82        164.97        51.35 o                         
   2   1  21         48.49         61.64        25.32 o                         
   3   1  21        137.35        188.66        36.80 o                         
  -3   2  21        303.43        256.37        31.31 o                         
  -2   2  21        123.96        174.59        32.92 o                         
  -1   2  21        181.63        145.79        30.68 o                         
   0   2  21        473.86        425.27        60.47 o                         
   1   2  21        205.45        181.30        42.14 o                         
   2   2  21        125.48        119.19        27.77 o                         
   3   2  21        298.88        298.70        42.12 o                         
  -2   3  21         29.79          6.77        20.38 o                         
  -1   3  21        349.72        301.09        40.32 o                         
   0   3  21          5.82          3.14        29.30 o                         
   1   3  21        362.68        353.12        42.73 o                         
   2   3  21         42.90        -26.83        30.00 o                         
  -2   4  21         88.39         66.73        19.63 o                         
  -1   4  21        230.93        248.33        66.37 o                         
   0   4  21       1018.58        988.09        69.63 o                         
   1   4  21        255.37        287.10        40.40 o                         
   2   4  21         66.65         53.28        34.01 o                         
  -2   5  21        244.01        169.18        25.69 o                         
  -1   5  21        146.38        170.17        33.37 o                         
   0   5  21        101.23        114.26        44.34 o                         
   1   5  21        149.38        215.00        54.65 o                         
   2   5  21        247.07        168.44        48.55 o                         
  -1   6  21         70.40         34.47        21.96 o                         
   0   6  21        175.38        197.91        49.95 o                         
   1   6  21         83.71        111.09        42.58 o                         
   0   0  22          0.76         81.90        34.07 o                         
   1   0  22        488.90        517.53        52.44 o                         
  -1   1  22         24.59         69.78        26.33 o                         
   0   1  22        120.67        201.16        44.86 o                         
   1   1  22         25.78         53.12        24.18 o                         
   0   2  22         95.26         72.28        24.47 o                         
                                                                                
