# Supplementary material for: Crystal and mol­ecular structures of some phosphane-substituted cymantrenes [(C5H4 X)Mn(CO)LL′] (X = H or Cl, L = CO, L′ = PPh3 or PCy3, and LL’ = Ph2PCH2CH2PPh2)
Source: Acta Crystallogr C Struct Chem. 2021 Sep 27;77(Pt 10):633–40. doi: 10.1107/S2053229621009177 (PMC8491095; doi:10.1107/S2053229621009177)
Supplement: Supplementary file 4 [file c-77-00633-compd2asup4.hkl]

data_compd2a                                                                    
_shelx_title ' shelxt_a.res in P2(1)/n'                                         
_shelx_refln_list_code          4                                               
_shelx_F_calc_maximum      292.25                                               
_exptl_crystal_F_000       976.00                                               
_reflns_d_resolution_high  0.7701                                               
                                                                                
loop_                                                                           
 _space_group_symop_operation_xyz                                               
 'x, y, z'                                                                      
 '-x+1/2, y+1/2, -z+1/2'                                                        
 '-x, -y, -z'                                                                   
 'x-1/2, -y-1/2, z-1/2'                                                         
                                                                                
_cell_length_a     9.8938                                                       
_cell_length_b    13.6564                                                       
_cell_length_c    17.9372                                                       
_cell_angle_alpha  90.000                                                       
_cell_angle_beta  105.676                                                       
_cell_angle_gamma  90.000                                                       
                                                                                
_shelx_F_squared_multiplier     1.000                                           
                                                                                
loop_                                                                           
 _refln_index_h                                                                 
 _refln_index_k                                                                 
 _refln_index_l                                                                 
 _refln_F_squared_calc                                                          
 _refln_F_squared_meas                                                          
 _refln_F_squared_sigma                                                         
 _refln_observed_status                                                         
   2   0   0       5208.07       5760.12       152.41 o                         
   4   0   0       3292.73       2809.55       116.06 o                         
   6   0   0        783.18        860.42        48.18 o                         
   8   0   0        147.21        164.29        25.50 o                         
  10   0   0        854.67        857.62       102.05 o                         
  12   0   0          9.05         24.82        26.25 o                         
   2   1   0       1529.06       1588.81        37.88 o                         
   3   1   0       4330.56       4403.30        89.17 o                         
   4   1   0         62.53         58.05        10.13 o                         
   5   1   0       1351.55       1274.72        43.22 o                         
   6   1   0         14.48         18.08         8.60 o                         
   7   1   0         19.14          5.88         7.89 o                         
   8   1   0          6.70         -8.14         8.14 o                         
   9   1   0         14.46        -17.93        18.90 o                         
  10   1   0        192.26        192.16        36.52 o                         
  11   1   0         71.89         76.15        28.06 o                         
  12   1   0         41.89         42.38        24.81 o                         
   2   2   0         14.25         22.28         3.99 o                         
   3   2   0         16.46         17.24         4.55 o                         
   4   2   0       3478.97       3186.44        45.65 o                         
   5   2   0         14.44         10.02         6.24 o                         
   6   2   0          7.80         10.97         6.12 o                         
   7   2   0        180.23        183.78        16.72 o                         
   8   2   0        194.98        169.86        17.89 o                         
   9   2   0          3.41          1.63        13.30 o                         
  10   2   0        245.91        259.47        36.74 o                         
  11   2   0         12.99        -18.02        18.02 o                         
  12   2   0          0.37        -10.84        19.10 o                         
   1   3   0       1062.84       1167.36        17.60 o                         
   2   3   0        322.15        301.58        14.22 o                         
   3   3   0       2919.20       3067.87        58.07 o                         
   4   3   0        111.03         79.75         6.87 o                         
   5   3   0        185.06        153.03         9.58 o                         
   6   3   0       1018.41        988.96        51.19 o                         
   7   3   0        428.52        440.13        24.76 o                         
   8   3   0        166.35        184.89        24.35 o                         
   9   3   0         56.73         48.34        16.04 o                         
  10   3   0          5.77          2.27        11.25 o                         
  11   3   0        186.48        254.64        66.92 o                         
  12   3   0         60.28         50.39        25.43 o                         
   0   4   0      29295.66      30720.03       344.40 o                         
   1   4   0         29.36         41.80         4.01 o                         
   2   4   0       1841.45       1827.35        69.26 o                         
   3   4   0       6081.63       6890.94        96.03 o                         
   4   4   0       7385.05       7554.53       136.62 o                         
   5   4   0        618.21        636.45        34.90 o                         
   6   4   0        275.95        240.07        11.75 o                         
   7   4   0         54.55         22.76        11.79 o                         
   8   4   0        125.91        117.47        25.92 o                         
   9   4   0         58.31         35.83        13.59 o                         
  10   4   0        121.63        143.98        38.44 o                         
  11   4   0         38.99         19.09        18.18 o                         
  12   4   0         70.58        113.39        51.07 o                         
   1   5   0       8955.32       9322.64        84.14 o                         
   2   5   0      12412.78      13376.24       109.60 o                         
   3   5   0        314.68        295.91        12.88 o                         
   4   5   0        297.31        292.49        18.95 o                         
   5   5   0       1369.77       1561.08        55.23 o                         
   6   5   0        139.05        150.80        19.41 o                         
   7   5   0         96.33         91.54        19.40 o                         
   8   5   0         18.06          9.27        11.58 o                         
   9   5   0         28.38          7.46        12.13 o                         
  10   5   0          8.82          5.16        22.69 o                         
  11   5   0        304.87        347.73        51.26 o                         
   0   6   0       8994.54       8822.85       366.18 o                         
   1   6   0       1755.10       1804.50        34.89 o                         
   2   6   0         10.86         12.84         3.30 o                         
   3   6   0        496.95        431.40        18.00 o                         
   4   6   0       2372.29       2295.79        52.76 o                         
   5   6   0        489.37        506.39        27.52 o                         
   6   6   0        389.95        400.99        30.08 o                         
   7   6   0        170.82        178.20        22.18 o                         
   8   6   0        980.92        976.85        55.19 o                         
   9   6   0         26.13         17.09        18.74 o                         
  10   6   0         99.66        113.65        30.88 o                         
  11   6   0        133.54         90.96        25.43 o                         
   1   7   0       4258.08       4363.07        70.18 o                         
   2   7   0       2151.44       2090.90        42.90 o                         
   3   7   0         39.56         21.09         4.00 o                         
   4   7   0        149.76        102.14        11.46 o                         
   5   7   0        333.21        308.66        21.25 o                         
   6   7   0        941.12       1077.50        56.09 o                         
   7   7   0        150.62        134.81        20.08 o                         
   8   7   0          1.16         17.85        17.07 o                         
   9   7   0         37.56         21.57        16.38 o                         
  10   7   0         36.48        -10.08        16.54 o                         
  11   7   0         90.75         18.10        93.12 o                         
   0   8   0      10575.85      11172.08       148.89 o                         
   1   8   0         22.49          4.79         7.71 o                         
   2   8   0       1195.17       1329.11        33.44 o                         
   3   8   0        120.29         91.35         8.19 o                         
   4   8   0       1335.45       1359.34        51.14 o                         
   5   8   0          1.28         -0.22         5.36 o                         
   6   8   0          9.52        -12.24        12.24 o                         
   7   8   0       1752.27       1786.72        98.37 o                         
   8   8   0        186.17        198.46        37.26 o                         
   9   8   0         82.18         95.17        46.07 o                         
  10   8   0         35.79         -5.54        20.76 o                         
  11   8   0        112.38         47.83        51.16 o                         
   1   9   0         48.99         41.41         9.89 o                         
   2   9   0       4051.60       4149.39        65.70 o                         
   3   9   0        340.16        333.90        17.74 o                         
   4   9   0        125.48         98.64        18.03 o                         
   5   9   0        498.81        396.96        34.92 o                         
   6   9   0        430.84        466.83        39.90 o                         
   7   9   0         96.05        133.85        30.01 o                         
   8   9   0          9.36         12.81        19.24 o                         
   9   9   0         47.21         47.54        21.64 o                         
  10   9   0         25.02        -31.15        44.64 o                         
   0  10   0         47.96         61.06        10.44 o                         
   1  10   0       1458.57       1429.76        40.42 o                         
   2  10   0        227.79        213.10        16.21 o                         
   3  10   0        995.48       1038.23        35.11 o                         
   4  10   0        217.07        227.87        26.12 o                         
   5  10   0        134.55        123.67        20.20 o                         
   6  10   0         17.83         14.81        13.17 o                         
   7  10   0        381.66        402.73        40.45 o                         
   8  10   0        213.99        175.25        36.43 o                         
   9  10   0          7.62         -3.91        20.97 o                         
  10  10   0          9.59        -18.90        36.11 o                         
   1  11   0          3.89          3.51         7.28 o                         
   2  11   0       1635.19       1667.68        47.08 o                         
   3  11   0        197.42        182.81        18.87 o                         
   4  11   0        392.24        338.80        48.36 o                         
   5  11   0         16.97         13.33        11.25 o                         
   6  11   0        724.06        800.33        55.02 o                         
   7  11   0         19.42         25.65        12.67 o                         
   8  11   0        169.03        170.32        49.15 o                         
   9  11   0         59.97         43.47        35.00 o                         
   0  12   0        573.98        582.41        48.38 o                         
   1  12   0        129.49        132.77        16.97 o                         
   2  12   0         62.19         55.04        11.88 o                         
   3  12   0        861.86        845.73        42.09 o                         
   4  12   0         15.08         17.04        11.38 o                         
   5  12   0         10.24          1.72        13.18 o                         
   6  12   0         29.60         53.93        16.27 o                         
   7  12   0        174.23        119.32        42.39 o                         
   8  12   0         82.45         47.25        22.77 o                         
   9  12   0         53.52        -15.99        19.20 o                         
   1  13   0        117.66         98.59        23.42 o                         
   2  13   0       1930.82       2061.40        82.54 o                         
   3  13   0        199.98        187.92        25.90 o                         
   4  13   0          4.89          1.59        22.68 o                         
   5  13   0         46.98         34.13        14.03 o                         
   6  13   0         26.05         -6.79        14.45 o                         
   7  13   0        288.81        301.62        37.00 o                         
   8  13   0        205.46        205.14        41.92 o                         
   0  14   0          0.47        -13.41        13.41 o                         
   1  14   0       1320.20       1337.53        59.42 o                         
   2  14   0         56.68         57.93        20.28 o                         
   3  14   0        155.48        130.35        24.60 o                         
   4  14   0         45.57         48.65        21.63 o                         
   5  14   0         22.38         12.18        21.82 o                         
   6  14   0        223.58        248.36        50.58 o                         
   7  14   0        161.82        178.62        53.57 o                         
   1  15   0         26.80         45.72        15.19 o                         
   2  15   0       1320.41       1234.62        60.49 o                         
   3  15   0         16.30        -13.07        18.07 o                         
   4  15   0          8.19          2.32        21.61 o                         
   5  15   0        130.34         98.46        58.03 o                         
   6  15   0        700.53        897.42       117.18 o                         
   0  16   0         69.01         81.98        25.04 o                         
   1  16   0        660.77        646.76        44.89 o                         
   2  16   0          9.02          7.07        12.86 o                         
   3  16   0         78.97        122.86        47.68 o                         
   4  16   0          2.47        -28.02        73.83 o                         
   5  16   0         26.70         56.84        26.73 o                         
   1  17   0        132.67        149.07        26.53 o                         
   2  17   0        457.89        437.62        38.77 o                         
   3  17   0          9.72        -18.72        27.62 o                         
 -11   0   1         29.93         24.64        19.91 o                         
  -9   0   1        362.24        363.90        48.35 o                         
  -7   0   1       4813.14       4692.31       203.25 o                         
  -5   0   1        136.81         85.37        13.54 o                         
  -3   0   1      12028.18      12877.14       272.12 o                         
   3   0   1          2.13         -3.54         7.05 o                         
   5   0   1       2310.95       2483.07       111.69 o                         
   7   0   1        737.98        721.39        48.81 o                         
   9   0   1        189.88        172.02        28.37 o                         
  11   0   1        542.37        488.45        87.14 o                         
 -12   1   1        328.59        344.40        53.17 o                         
 -11   1   1          9.34         12.62        15.31 o                         
 -10   1   1         31.67         21.93        30.39 o                         
  -9   1   1        275.95        263.44        36.31 o                         
  -8   1   1       1773.80       1647.53       132.78 o                         
  -7   1   1          0.04          2.21         7.05 o                         
  -6   1   1       4614.04       4946.36        85.80 o                         
  -5   1   1       2523.38       2944.74        75.97 o                         
  -4   1   1       6152.13       6724.38        87.80 o                         
  -3   1   1        805.17        809.58        19.09 o                         
  -2   1   1       9882.06      10856.20        88.87 o                         
   2   1   1        710.40        703.60        13.44 o                         
   3   1   1       6435.58       7175.80        74.68 o                         
   4   1   1       1905.14       1980.57        43.90 o                         
   5   1   1         40.94         27.27         8.43 o                         
   6   1   1         41.54         33.43        11.88 o                         
   7   1   1        276.43        250.36        24.04 o                         
   8   1   1        224.14        203.67        20.10 o                         
   9   1   1          5.67        -12.65        30.06 o                         
  10   1   1         49.74         14.42        15.08 o                         
  11   1   1          3.46        -11.25        18.91 o                         
  12   1   1        517.67        540.70        73.79 o                         
 -12   2   1          3.10        -29.82        29.82 o                         
 -11   2   1         39.83         39.44        20.82 o                         
 -10   2   1         78.12         51.86        15.51 o                         
  -9   2   1          4.41         12.23        12.42 o                         
  -8   2   1         90.74         68.44        12.06 o                         
  -7   2   1       4544.18       4586.87        92.34 o                         
  -6   2   1        126.46        118.80        12.77 o                         
  -5   2   1        621.26        745.58        27.22 o                         
  -4   2   1        311.20        294.49        12.62 o                         
  -3   2   1       3756.11       3884.23        76.34 o                         
  -2   2   1       7398.07       7918.43       141.27 o                         
   2   2   1       2003.10       2120.30        55.95 o                         
   3   2   1        586.49        585.50        15.17 o                         
   4   2   1       1634.00       1689.50        38.36 o                         
   5   2   1        633.18        562.79        32.48 o                         
   6   2   1        111.22        122.41        17.94 o                         
   7   2   1        125.65        105.39        31.60 o                         
   8   2   1          0.74          4.96        11.98 o                         
   9   2   1        114.02        126.97        23.72 o                         
  10   2   1         81.57        112.86        22.72 o                         
  11   2   1        292.03        368.40        51.08 o                         
  12   2   1         39.72          7.09        28.88 o                         
 -12   3   1         11.78        -10.57        51.69 o                         
 -11   3   1         26.11         33.38        18.09 o                         
 -10   3   1         22.27         15.78        17.60 o                         
  -9   3   1          6.38          0.39        11.93 o                         
  -8   3   1        982.48        960.66        52.65 o                         
  -7   3   1        995.13        989.95        36.58 o                         
  -6   3   1       2536.12       2450.78        53.80 o                         
  -5   3   1       1236.03       1171.52        26.15 o                         
  -4   3   1       4677.88       4670.60        94.70 o                         
  -3   3   1        484.64        534.15        19.08 o                         
  -2   3   1         57.31         46.57         3.75 o                         
  -1   3   1       6552.21       7146.24        72.23 o                         
   0   3   1       3460.86       3711.25        32.44 o                         
   1   3   1       4704.06       5130.36        38.21 o                         
   2   3   1       4500.57       4835.54        56.41 o                         
   3   3   1        126.37        122.25        11.27 o                         
   4   3   1          2.99          8.52         3.04 o                         
   5   3   1        936.41        935.56        29.34 o                         
   6   3   1         90.73         85.57        10.78 o                         
   7   3   1          0.58         -3.81        11.75 o                         
   8   3   1        172.40        146.43        21.56 o                         
   9   3   1        218.88        164.16        24.68 o                         
  10   3   1          0.24         -9.62        12.37 o                         
  11   3   1         21.00         11.90        20.94 o                         
  12   3   1        229.08        211.49        40.42 o                         
 -12   4   1         10.69          3.84        21.16 o                         
 -11   4   1         11.75        -14.97        14.97 o                         
 -10   4   1          4.92         18.60        12.77 o                         
  -9   4   1          7.26         21.91        11.94 o                         
  -8   4   1          5.09         -8.81        12.05 o                         
  -7   4   1       4910.85       5191.42       120.20 o                         
  -6   4   1        964.00        875.24        36.42 o                         
  -5   4   1        187.12        177.32        10.52 o                         
  -4   4   1         39.85         49.90         9.06 o                         
  -3   4   1       1830.63       1611.93        37.14 o                         
  -2   4   1         68.50         67.19         4.47 o                         
  -1   4   1        685.22        648.01        17.08 o                         
   0   4   1       2243.03       2409.24        37.80 o                         
   1   4   1       1953.09       1941.57        23.53 o                         
   2   4   1       2419.17       2554.48        45.78 o                         
   3   4   1       2758.68       3085.61        57.29 o                         
   4   4   1          3.74         14.63         7.79 o                         
   5   4   1       1742.74       1391.25        82.12 o                         
   6   4   1         17.87          5.63         3.53 o                         
   7   4   1          2.79        -40.13        50.76 o                         
   8   4   1          9.54          0.68        10.66 o                         
   9   4   1          5.67         -3.68        14.42 o                         
  10   4   1        118.09        104.50        22.93 o                         
  11   4   1         42.02         36.77        18.43 o                         
 -12   5   1          0.66        -37.85        37.85 o                         
 -11   5   1          1.82         17.00        96.15 o                         
 -10   5   1         80.81        101.78        22.14 o                         
  -9   5   1          2.20         18.16        20.65 o                         
  -8   5   1          4.18         21.37        13.00 o                         
  -7   5   1        297.28        349.27        29.65 o                         
  -6   5   1        358.57        363.39        33.34 o                         
  -5   5   1       4699.43       5029.05       101.61 o                         
  -4   5   1        899.69        795.46        29.54 o                         
  -3   5   1       4009.81       4180.22       181.96 o                         
  -2   5   1       6228.99       6358.46        91.48 o                         
  -1   5   1        915.43        813.60        24.26 o                         
   0   5   1       5443.80       5588.85        60.92 o                         
   1   5   1        475.39        425.26        11.74 o                         
   2   5   1       8028.62       8445.37       103.16 o                         
   3   5   1        761.60        762.52        22.55 o                         
   4   5   1        322.36        265.41        18.00 o                         
   5   5   1         47.08         23.65        10.44 o                         
   6   5   1       1294.27       1343.60        56.53 o                         
   7   5   1        789.10        856.17        57.91 o                         
   8   5   1         35.15          9.04        35.16 o                         
   9   5   1        312.57        280.09        32.57 o                         
  10   5   1          1.47         -2.07        20.48 o                         
  11   5   1          3.97         32.26        26.56 o                         
 -11   6   1         30.82         25.35        18.70 o                         
 -10   6   1          9.20         -4.56        16.76 o                         
  -9   6   1         11.84          3.93        13.82 o                         
  -8   6   1        255.31        263.91        28.48 o                         
  -7   6   1        882.34        894.26        48.08 o                         
  -6   6   1       2977.29       2951.95       216.73 o                         
  -5   6   1         98.93        104.44        12.44 o                         
  -4   6   1       1670.72       1862.08        50.09 o                         
  -3   6   1       5139.93       4892.32       128.16 o                         
  -2   6   1        406.76        456.42        15.48 o                         
  -1   6   1       1094.03       1112.73        34.95 o                         
   0   6   1       2537.38       2497.11        45.35 o                         
   1   6   1       6204.99       6232.01        92.44 o                         
   2   6   1         30.29         28.32         3.82 o                         
   3   6   1         82.74         95.74         6.27 o                         
   4   6   1        299.12        320.55        20.21 o                         
   5   6   1        702.47        686.82        37.53 o                         
   6   6   1          2.65         -5.34         9.10 o                         
   7   6   1         50.26         34.30        11.46 o                         
   8   6   1         84.81         79.22        17.63 o                         
   9   6   1         23.02         18.84        13.38 o                         
  10   6   1         79.11         77.69        37.10 o                         
  11   6   1        143.08         99.61        29.13 o                         
 -11   7   1          2.62         -7.29        18.68 o                         
 -10   7   1        386.97        406.83        58.66 o                         
  -9   7   1          0.78        -22.50        22.50 o                         
  -8   7   1         35.00          7.46        17.30 o                         
  -7   7   1          3.18         -3.14        10.40 o                         
  -6   7   1       1178.49       1250.79        62.97 o                         
  -5   7   1        804.19        882.41        34.20 o                         
  -4   7   1       2133.88       2230.60        59.05 o                         
  -3   7   1       1441.58       1474.64        27.68 o                         
  -2   7   1        260.45        202.46        11.29 o                         
  -1   7   1       6814.76       7013.47       142.92 o                         
   0   7   1        101.79         77.44         7.16 o                         
   1   7   1       5268.81       5640.13       130.39 o                         
   2   7   1       3120.03       2936.30       183.09 o                         
   3   7   1       2918.91       2911.59        87.94 o                         
   4   7   1        301.61        322.35        20.27 o                         
   5   7   1        260.17        251.28        20.46 o                         
   6   7   1         55.35         38.02        12.00 o                         
   7   7   1         24.94          9.23         8.05 o                         
   8   7   1         29.65         28.42        16.41 o                         
   9   7   1        193.43        200.37        37.85 o                         
  10   7   1         26.13         38.48        54.59 o                         
  11   7   1        102.51        105.33        32.73 o                         
 -11   8   1          1.13        -29.74        60.26 o                         
 -10   8   1          0.29        -25.93        33.57 o                         
  -9   8   1        293.13        279.91        44.76 o                         
  -8   8   1          0.96         17.16        46.60 o                         
  -7   8   1       1760.31       1743.29        96.65 o                         
  -6   8   1        581.92        647.01        45.74 o                         
  -5   8   1        409.14        410.93        22.42 o                         
  -4   8   1       1034.83       1027.89        50.12 o                         
  -3   8   1       1210.73       1144.88        32.20 o                         
  -2   8   1        403.71        379.49        16.66 o                         
  -1   8   1       1743.28       1766.79        44.36 o                         
   0   8   1       6343.33       6447.65        77.25 o                         
   1   8   1       3861.81       3612.06       108.47 o                         
   2   8   1         18.20         12.91         5.76 o                         
   3   8   1         55.38         48.25         4.23 o                         
   4   8   1        392.38        385.45        31.98 o                         
   5   8   1       1485.17       1590.81        49.51 o                         
   6   8   1        117.39        100.98        16.77 o                         
   7   8   1        144.36        127.55        28.42 o                         
   8   8   1         13.65         19.30        18.87 o                         
   9   8   1         27.21         13.42        18.15 o                         
  10   8   1        138.37        188.52        53.34 o                         
 -10   9   1         75.04         84.15        28.77 o                         
  -9   9   1         69.23         93.74        24.90 o                         
  -8   9   1         14.01         -4.40        17.73 o                         
  -7   9   1         24.43         23.30        17.22 o                         
  -6   9   1        475.25        456.84        39.53 o                         
  -5   9   1       1249.47       1283.05        62.18 o                         
  -4   9   1         22.12          5.56        10.48 o                         
  -3   9   1         26.13         14.21         5.71 o                         
  -2   9   1       1062.99       1042.04        29.56 o                         
  -1   9   1       6962.62       7027.48        92.74 o                         
   0   9   1       1992.79       1997.90        39.47 o                         
   1   9   1       5644.29       5540.08       275.32 o                         
   2   9   1        617.65        632.92        26.37 o                         
   3   9   1       1528.65       1482.65        55.98 o                         
   4   9   1        176.65        165.14        21.41 o                         
   5   9   1        103.17         75.19        16.13 o                         
   6   9   1         89.04         74.69        18.70 o                         
   7   9   1         99.42        120.85        69.55 o                         
   8   9   1          7.14        -14.89        18.22 o                         
   9   9   1        296.41        323.54        48.99 o                         
  10   9   1          0.15         12.76        57.09 o                         
 -10  10   1         39.44         78.26        41.78 o                         
  -9  10   1        118.46        163.49        37.01 o                         
  -8  10   1          6.91         -4.67        15.88 o                         
  -7  10   1        233.12        160.05        33.38 o                         
  -6  10   1        314.95        335.50        35.12 o                         
  -5  10   1        760.01        702.86        47.03 o                         
  -4  10   1       1570.52       1661.55        69.04 o                         
  -3  10   1         11.01         14.28         5.76 o                         
  -2  10   1        992.89        983.86        34.20 o                         
  -1  10   1          3.16          3.74         6.19 o                         
   0  10   1       6840.57       6825.42        79.53 o                         
   1  10   1       1989.08       2051.81        45.89 o                         
   2  10   1          5.99          8.92         5.75 o                         
   3  10   1        133.91        122.91        12.41 o                         
   4  10   1        107.49        171.79        21.62 o                         
   5  10   1         77.42         80.25        18.19 o                         
   6  10   1        194.73        217.56        29.65 o                         
   7  10   1         33.79         21.91        14.76 o                         
   8  10   1        195.75        217.74        76.33 o                         
   9  10   1         19.26        -16.87        19.04 o                         
  10  10   1         72.84         74.82        29.57 o                         
  -9  11   1          2.57         23.95        40.40 o                         
  -8  11   1          6.98         40.95        18.31 o                         
  -7  11   1         35.86         22.23        20.96 o                         
  -6  11   1          1.04         -3.62        15.06 o                         
  -5  11   1        578.20        595.74        45.12 o                         
  -4  11   1        422.23        448.14        30.26 o                         
  -3  11   1        385.50        385.06        27.37 o                         
  -2  11   1        577.74        554.26        26.75 o                         
  -1  11   1       4942.95       5029.83        83.80 o                         
   0  11   1         24.65         24.54         9.63 o                         
   1  11   1       2262.36       2205.88        49.68 o                         
   2  11   1         24.39         26.83         7.72 o                         
   3  11   1        424.23        462.83        27.92 o                         
   4  11   1         20.38         11.34        12.02 o                         
   5  11   1         24.32         32.88        13.20 o                         
   6  11   1        202.06        199.69        28.81 o                         
   7  11   1         71.06         92.09        22.84 o                         
   8  11   1          0.25        -43.59        58.84 o                         
   9  11   1         91.78         94.93        32.14 o                         
  -9  12   1         57.94         91.97        61.56 o                         
  -8  12   1         10.56         21.11        35.09 o                         
  -7  12   1        115.21         73.82        19.95 o                         
  -6  12   1        499.65        555.27        55.02 o                         
  -5  12   1         19.78         -1.71        13.24 o                         
  -4  12   1       1050.77       1048.21        48.62 o                         
  -3  12   1          6.96          2.98         9.73 o                         
  -2  12   1         19.86         19.43         6.19 o                         
  -1  12   1         46.28         42.05         9.53 o                         
   0  12   1       3193.94       3270.23        83.79 o                         
   1  12   1        113.78         93.37        14.41 o                         
   2  12   1          1.51         -2.75        10.51 o                         
   3  12   1          7.51          1.89         8.85 o                         
   4  12   1        249.83        263.28        29.75 o                         
   5  12   1        216.72        165.53        25.65 o                         
   6  12   1          7.13        -11.43        11.43 o                         
   7  12   1          5.30        -10.77        15.75 o                         
   8  12   1         27.37         11.11        30.04 o                         
  -8  13   1          1.51        -25.17        25.17 o                         
  -7  13   1          4.88        -25.28        25.28 o                         
  -6  13   1        270.55        251.47        36.19 o                         
  -5  13   1       2469.03       2614.50       121.54 o                         
  -4  13   1         73.05         35.78        19.70 o                         
  -3  13   1        236.56        233.94        27.95 o                         
  -2  13   1         75.97         56.18        15.49 o                         
  -1  13   1        947.19        989.48        42.22 o                         
   0  13   1         23.02         15.22         9.25 o                         
   1  13   1        603.89        555.69        35.16 o                         
   2  13   1         20.06         -0.88        12.88 o                         
   3  13   1       1045.68        986.58        58.50 o                         
   4  13   1       1210.91       1282.15        87.61 o                         
   5  13   1         33.06         18.51        23.72 o                         
   6  13   1        104.65        111.48        23.01 o                         
   7  13   1         59.14         33.30        25.95 o                         
   8  13   1          1.29        -26.99        26.99 o                         
  -7  14   1        151.63        181.79        32.99 o                         
  -6  14   1        116.59        103.46        28.24 o                         
  -5  14   1        102.28        115.70        43.79 o                         
  -4  14   1        855.39        930.25        76.75 o                         
  -3  14   1          9.12          3.67         9.09 o                         
  -2  14   1        257.82        267.04        27.17 o                         
  -1  14   1        246.55        253.18        26.07 o                         
   0  14   1       2123.77       2110.32        72.39 o                         
   1  14   1          0.37         14.25        14.48 o                         
   2  14   1        111.48        131.04        22.28 o                         
   3  14   1         98.91        118.53        22.13 o                         
   4  14   1         76.03        103.53        28.97 o                         
   5  14   1        622.50        711.26       105.89 o                         
   6  14   1         24.65         10.21        15.70 o                         
   7  14   1         30.74         67.85        29.02 o                         
  -6  15   1         83.42         83.70        61.69 o                         
  -5  15   1        157.98        169.43        35.23 o                         
  -4  15   1        103.63         93.51        32.54 o                         
  -3  15   1        209.66        196.26        27.51 o                         
  -2  15   1         51.04        105.51        18.43 o                         
  -1  15   1       2525.84       2672.61        87.98 o                         
   0  15   1          0.05         14.21         9.27 o                         
   1  15   1        426.27        454.72        36.42 o                         
   2  15   1         74.55         73.43        20.03 o                         
   3  15   1        353.21        373.82        43.45 o                         
   4  15   1        376.27        358.54        49.78 o                         
   5  15   1         25.52         15.21        20.22 o                         
   6  15   1        175.50        249.52        47.89 o                         
  -5  16   1          8.76         19.34        32.59 o                         
  -4  16   1          2.99         -5.14        80.13 o                         
  -3  16   1        366.06        376.31        42.03 o                         
  -2  16   1        124.15        122.92        20.77 o                         
  -1  16   1         13.27         16.66         9.91 o                         
   0  16   1        871.80        876.08        52.41 o                         
   1  16   1         87.01         69.58        16.15 o                         
   2  16   1         68.95         38.51        11.93 o                         
   3  16   1        246.76        257.55        34.75 o                         
   4  16   1         61.67         76.17        26.61 o                         
   5  16   1         53.69         88.25        30.37 o                         
  -3  17   1          0.44          2.08        10.48 o                         
  -2  17   1         99.35         80.16        20.05 o                         
  -1  17   1        261.80        246.20        33.87 o                         
   0  17   1          7.86         17.84        34.49 o                         
   1  17   1        192.10        119.40        33.89 o                         
   2  17   1        149.82        144.75        44.33 o                         
   3  17   1        136.39        145.26        34.58 o                         
 -12   0   2        380.68        298.37        70.00 o                         
 -10   0   2        108.57         43.21        29.02 o                         
  -8   0   2       1375.85       1444.41        72.56 o                         
  -6   0   2       1407.52       1175.07       116.02 o                         
  -4   0   2       1822.97       1461.68       161.15 o                         
   2   0   2      13898.99      15028.10       162.01 o                         
   4   0   2         29.71         30.81        10.45 o                         
   6   0   2       1508.86       1413.25        66.00 o                         
   8   0   2       1480.64       1577.40       123.83 o                         
  10   0   2        527.49        537.38        85.62 o                         
  12   0   2          0.48        -28.30        28.30 o                         
 -12   1   2          0.74        -22.42        22.42 o                         
 -11   1   2          3.91         -9.94        19.97 o                         
 -10   1   2          0.69        -13.12        13.12 o                         
  -9   1   2        239.03        228.11        26.47 o                         
  -8   1   2          1.61          3.88         7.82 o                         
  -7   1   2        184.13        155.96        15.79 o                         
  -6   1   2        224.62        233.60        18.12 o                         
  -5   1   2      12035.58      12475.20       143.69 o                         
  -4   1   2         49.55         54.93         8.29 o                         
  -3   1   2         81.56         57.14         5.49 o                         
  -2   1   2        124.24        136.45         7.69 o                         
   2   1   2         35.82         35.56         4.63 o                         
   3   1   2       1260.26       1224.16        42.98 o                         
   4   1   2        214.20        183.06        14.31 o                         
   5   1   2       1106.29       1012.38        35.75 o                         
   6   1   2         94.93         97.14        13.72 o                         
   7   1   2         27.08         21.12        10.82 o                         
   8   1   2        278.79        249.23        33.26 o                         
   9   1   2        391.98        454.09        45.45 o                         
  10   1   2         57.07         62.11        24.87 o                         
  11   1   2         61.03         32.68        29.82 o                         
  12   1   2        136.03        136.54        35.00 o                         
 -12   2   2        295.73        266.55        48.97 o                         
 -11   2   2          0.25        -17.93        19.57 o                         
 -10   2   2        385.42        343.06        34.71 o                         
  -9   2   2         30.26         21.62        13.66 o                         
  -8   2   2        290.30        332.51        40.55 o                         
  -7   2   2         89.25         69.31        10.95 o                         
  -6   2   2       6649.08       6952.15       104.80 o                         
  -5   2   2       1179.59       1392.16        55.79 o                         
  -4   2   2         20.40         48.96         8.87 o                         
  -3   2   2        761.87        736.72        30.24 o                         
  -2   2   2         59.59         47.65         4.68 o                         
   1   2   2       7606.56       8273.49        67.23 o                         
   2   2   2       4770.03       5072.89        74.60 o                         
   3   2   2         43.45         48.52         5.08 o                         
   4   2   2       1436.80       1427.42        61.27 o                         
   5   2   2          5.42          6.08         6.43 o                         
   6   2   2        420.56        381.06        30.19 o                         
   7   2   2        843.24        766.64        59.32 o                         
   8   2   2        439.00        375.86        31.64 o                         
   9   2   2        426.25        412.40        38.72 o                         
  10   2   2        842.24        889.83        59.32 o                         
  11   2   2        246.29        167.07        35.36 o                         
 -12   3   2          7.46         17.74        19.53 o                         
 -11   3   2        261.81        242.65        32.93 o                         
 -10   3   2         61.80         47.08        16.68 o                         
  -9   3   2         13.28         -3.74        10.76 o                         
  -8   3   2        622.74        665.12        73.21 o                         
  -7   3   2        102.00         85.14        11.67 o                         
  -6   3   2         10.24         18.17         7.35 o                         
  -5   3   2       5104.98       5188.37       116.70 o                         
  -4   3   2       2046.01       2297.08        41.33 o                         
  -3   3   2        313.25        320.03        10.34 o                         
  -2   3   2       1979.71       2086.41        28.70 o                         
  -1   3   2        898.80        934.42        17.75 o                         
   0   3   2       2493.75       2749.90        30.60 o                         
   1   3   2       6704.83       7143.46        59.45 o                         
   2   3   2        244.85        278.66        10.16 o                         
   3   3   2       2895.25       3020.88        77.42 o                         
   4   3   2        771.24        731.84        17.14 o                         
   5   3   2        314.26        326.75        18.02 o                         
   6   3   2        197.57        190.94        22.50 o                         
   7   3   2        106.20        104.06        13.56 o                         
   8   3   2         52.28         35.38        21.70 o                         
   9   3   2        645.33        624.89        47.55 o                         
  10   3   2         92.76        112.29        23.78 o                         
  11   3   2        103.60         57.70        26.17 o                         
 -12   4   2         10.73         38.48        27.41 o                         
 -11   4   2         74.75         78.89        20.06 o                         
 -10   4   2        421.51        429.63        39.99 o                         
  -9   4   2          2.84        -13.76        13.76 o                         
  -8   4   2        242.75        228.43        26.29 o                         
  -7   4   2        623.50        556.67        26.20 o                         
  -6   4   2       4780.75       4908.76       157.16 o                         
  -5   4   2         24.82         17.49         4.56 o                         
  -4   4   2       2159.04       2096.93        36.14 o                         
  -3   4   2        818.86        825.00        15.34 o                         
  -2   4   2       1929.22       1909.12        25.53 o                         
  -1   4   2          2.24          2.01         3.60 o                         
   0   4   2          2.13          6.42         3.34 o                         
   1   4   2      10569.31      11646.50        89.19 o                         
   2   4   2         12.02          7.65         2.81 o                         
   3   4   2        694.80        764.34        23.11 o                         
   4   4   2         26.44         17.29         4.16 o                         
   5   4   2        193.17        182.84        12.72 o                         
   6   4   2        240.06        224.44        23.55 o                         
   7   4   2        324.98        283.37        29.85 o                         
   8   4   2         24.89          5.34        12.93 o                         
   9   4   2          0.59         -5.17        13.11 o                         
  10   4   2        628.97        695.43        53.62 o                         
  11   4   2         72.33         39.37        14.55 o                         
 -12   5   2         12.67         30.98        28.21 o                         
 -11   5   2         30.47         -4.63        33.08 o                         
 -10   5   2          2.48          5.11        13.41 o                         
  -9   5   2        273.03        303.07        32.46 o                         
  -8   5   2          6.28          6.58        10.07 o                         
  -7   5   2         73.99         72.69        14.63 o                         
  -6   5   2        569.66        434.73        36.52 o                         
  -5   5   2       5904.74       6082.01       197.96 o                         
  -4   5   2       1268.85       1129.06        25.25 o                         
  -3   5   2        352.09        344.53        14.41 o                         
  -2   5   2       1749.07       1736.33        29.57 o                         
  -1   5   2       2238.62       2084.67        49.04 o                         
   0   5   2       4998.08       5425.99        85.29 o                         
   1   5   2       8855.08       9969.31        82.42 o                         
   2   5   2       3706.63       4002.99        42.39 o                         
   3   5   2       4491.13       4652.14       175.00 o                         
   4   5   2        363.46        365.11        22.00 o                         
   5   5   2       1403.62       1429.11        70.16 o                         
   6   5   2        436.28        436.54        32.67 o                         
   7   5   2         85.32         78.87        19.05 o                         
   8   5   2          2.00        -15.23        15.23 o                         
   9   5   2        244.16        250.37        31.47 o                         
  10   5   2          0.82         10.00        12.00 o                         
  11   5   2        136.43        128.72        32.25 o                         
 -11   6   2          0.28        -19.11        19.11 o                         
 -10   6   2          5.78          2.17        17.46 o                         
  -9   6   2          3.64          0.40        10.76 o                         
  -8   6   2         81.01         57.99        14.97 o                         
  -7   6   2       1403.55       1507.16        61.68 o                         
  -6   6   2       7778.86       8495.04       149.54 o                         
  -5   6   2         39.63         41.97        12.82 o                         
  -4   6   2        847.03        763.34        32.74 o                         
  -3   6   2       2127.26       1986.08        43.60 o                         
  -2   6   2          7.54          2.05         5.43 o                         
  -1   6   2        796.17        860.29        33.33 o                         
   0   6   2       3208.08       3367.01        47.83 o                         
   1   6   2       7168.00       7936.19        85.70 o                         
   2   6   2       1251.36       1522.46        26.24 o                         
   3   6   2        484.53        497.98        17.81 o                         
   4   6   2        604.50        602.30        28.57 o                         
   5   6   2        506.37        512.42        29.13 o                         
   6   6   2       2996.76       3140.81        90.04 o                         
   7   6   2        163.93        171.98        23.13 o                         
   8   6   2         80.06         95.45        23.06 o                         
   9   6   2         77.57         56.38        17.06 o                         
  10   6   2        103.92         95.95        29.06 o                         
  11   6   2        198.64        278.86        49.33 o                         
 -11   7   2          9.78        -22.02        22.02 o                         
 -10   7   2         25.31         21.68        19.78 o                         
  -9   7   2        330.37        403.83        51.92 o                         
  -8   7   2       1189.45       1255.35        84.12 o                         
  -7   7   2         23.95         24.17        11.39 o                         
  -6   7   2        133.38        137.34        17.92 o                         
  -5   7   2        602.27        538.29        26.13 o                         
  -4   7   2       1066.34        881.54        36.90 o                         
  -3   7   2         56.64         74.31         8.16 o                         
  -2   7   2        288.53        198.88        13.02 o                         
  -1   7   2       4210.19       4241.16        70.60 o                         
   0   7   2       1495.23       1467.02        31.11 o                         
   1   7   2         10.86         12.61         6.40 o                         
   2   7   2        284.02        257.66        12.79 o                         
   3   7   2        977.65        886.86        46.37 o                         
   4   7   2          7.03          5.91         6.11 o                         
   5   7   2        177.58        164.22        20.97 o                         
   6   7   2        993.42        955.06        48.91 o                         
   7   7   2        376.51        407.82        34.70 o                         
   8   7   2        293.18        297.83        44.14 o                         
   9   7   2        150.85        230.96        46.83 o                         
  10   7   2        378.47        508.46        65.00 o                         
  11   7   2         33.23         -0.45        20.09 o                         
 -11   8   2          7.95        -25.51        25.51 o                         
 -10   8   2          0.36        -18.77        25.58 o                         
  -9   8   2         51.34         23.93        21.92 o                         
  -8   8   2         78.55        116.42        27.96 o                         
  -7   8   2       3706.65       4313.87       155.19 o                         
  -6   8   2        992.80       1031.76        56.35 o                         
  -5   8   2       1341.79       1130.21       140.52 o                         
  -4   8   2         21.02         18.46         4.43 o                         
  -3   8   2       2080.02       2004.11        46.59 o                         
  -2   8   2       1437.46       1471.49        37.73 o                         
  -1   8   2        379.68        369.53        23.08 o                         
   0   8   2         44.84         28.41         6.23 o                         
   1   8   2        152.17        119.36         8.94 o                         
   2   8   2       2207.63       2113.45        52.97 o                         
   3   8   2          1.08          0.97         3.14 o                         
   4   8   2          2.81         -4.22        10.81 o                         
   5   8   2         29.60         45.61         9.68 o                         
   6   8   2       1018.76       1039.14        58.47 o                         
   7   8   2        139.15        149.99        31.97 o                         
   8   8   2         99.23        116.18        28.52 o                         
   9   8   2        132.41        153.77        34.92 o                         
  10   8   2         34.02         -7.53        21.13 o                         
 -10   9   2         23.31         14.39        18.80 o                         
  -9   9   2        114.46        142.72        51.20 o                         
  -8   9   2        771.48        741.71        87.72 o                         
  -7   9   2        108.02        135.55        34.02 o                         
  -6   9   2        958.18       1008.81        57.63 o                         
  -5   9   2        883.81        822.04        49.06 o                         
  -4   9   2       2992.06       3013.03        90.11 o                         
  -3   9   2        109.28        116.55        10.35 o                         
  -2   9   2       3181.12       3327.43        62.32 o                         
  -1   9   2          3.94         -2.28         6.62 o                         
   0   9   2       1332.98       1276.74        31.81 o                         
   1   9   2         12.33         19.34         6.49 o                         
   2   9   2        544.08        518.30        34.74 o                         
   3   9   2        809.63        843.10        30.34 o                         
   4   9   2         96.10        122.25        20.20 o                         
   5   9   2        146.64        138.07        23.23 o                         
   6   9   2         38.29         23.16        14.81 o                         
   7   9   2         21.90          0.89        17.18 o                         
   8   9   2         42.74         59.86        37.27 o                         
   9   9   2         17.18         26.94        21.02 o                         
  10   9   2        159.59        245.42        46.38 o                         
 -10  10   2          3.94         96.64        30.89 o                         
  -9  10   2         14.71         35.04        21.95 o                         
  -8  10   2         44.86         38.48        53.21 o                         
  -7  10   2       1536.70       1747.99       103.17 o                         
  -6  10   2        549.84        597.30        46.42 o                         
  -5  10   2         54.56         50.22        15.50 o                         
  -4  10   2        415.70        397.93        30.37 o                         
  -3  10   2       7505.49       7535.53        93.07 o                         
  -2  10   2          9.88          4.10         5.74 o                         
  -1  10   2        480.04        432.66        20.77 o                         
   0  10   2        557.62        548.59        21.32 o                         
   1  10   2       1352.77       1333.30        33.85 o                         
   2  10   2         36.62         27.50        11.62 o                         
   3  10   2        266.35        222.30        21.96 o                         
   4  10   2         46.66         37.92        12.81 o                         
   5  10   2        155.55        168.30        24.68 o                         
   6  10   2        506.85        459.57        36.48 o                         
   7  10   2        326.22        350.02        37.87 o                         
   8  10   2          0.07        -20.88        20.88 o                         
   9  10   2          0.90         18.20        23.84 o                         
  -9  11   2         25.92         39.99        40.58 o                         
  -8  11   2       1253.13       1439.46       100.36 o                         
  -7  11   2         81.98         44.74        15.42 o                         
  -6  11   2        391.88        423.50        40.34 o                         
  -5  11   2        182.70        183.09        25.80 o                         
  -4  11   2       3389.20       3052.54       191.89 o                         
  -3  11   2        222.80        187.08        19.20 o                         
  -2  11   2          1.46          2.54         7.92 o                         
  -1  11   2         33.19         26.40         7.33 o                         
   0  11   2         30.21         31.49        10.63 o                         
   1  11   2        142.33        130.34        13.10 o                         
   2  11   2        617.46        633.59        29.37 o                         
   3  11   2        251.42        245.62        23.15 o                         
   4  11   2        327.48        286.75        30.28 o                         
   5  11   2         39.04         32.69        11.89 o                         
   6  11   2        259.29        310.49        61.15 o                         
   7  11   2        252.23        300.37        36.96 o                         
   8  11   2         76.21        132.72        37.68 o                         
   9  11   2         18.95          7.55        15.83 o                         
  -9  12   2         61.56         54.33        33.70 o                         
  -8  12   2         82.00         70.78        24.93 o                         
  -7  12   2        724.37        819.85        60.10 o                         
  -6  12   2         16.54         12.90        11.48 o                         
  -5  12   2         79.92         66.41        23.10 o                         
  -4  12   2        176.52        138.19        17.67 o                         
  -3  12   2       1021.20       1092.60        46.92 o                         
  -2  12   2        412.80        403.96        22.47 o                         
  -1  12   2         21.43         23.50         8.74 o                         
   0  12   2         25.46         16.99         9.71 o                         
   1  12   2        914.32        935.17        39.63 o                         
   2  12   2        272.52        244.77        24.63 o                         
   3  12   2          0.56          8.62         9.36 o                         
   4  12   2         74.14         70.35        15.55 o                         
   5  12   2         63.06         35.06        21.64 o                         
   6  12   2        228.96        239.76        31.85 o                         
   7  12   2        112.44         96.87        21.26 o                         
   8  12   2          6.85         44.74        24.54 o                         
  -8  13   2        216.37        234.95        51.60 o                         
  -7  13   2        239.69        304.18        39.88 o                         
  -6  13   2        522.50        546.47        48.49 o                         
  -5  13   2         51.06         62.95        28.76 o                         
  -4  13   2        510.83        468.41        39.95 o                         
  -3  13   2        149.85        147.24        22.86 o                         
  -2  13   2        225.86        251.92        25.27 o                         
  -1  13   2        148.89        135.95        17.10 o                         
   0  13   2       1966.17       1973.21        59.77 o                         
   1  13   2        304.95        265.26        22.86 o                         
   2  13   2        220.89        175.69        22.69 o                         
   3  13   2        528.43        618.42        41.17 o                         
   4  13   2         56.64         22.67        16.29 o                         
   5  13   2        307.15        339.48        37.90 o                         
   6  13   2         58.52         62.14        17.17 o                         
   7  13   2         18.01         16.86        13.92 o                         
   8  13   2          3.12        -22.35        23.72 o                         
  -7  14   2        879.98       1018.37        83.85 o                         
  -6  14   2        247.16        274.00        73.08 o                         
  -5  14   2          3.37          2.80        22.77 o                         
  -4  14   2         48.80         43.32        19.40 o                         
  -3  14   2       1448.03       1635.55        66.91 o                         
  -2  14   2        303.03        282.39        28.00 o                         
  -1  14   2         35.45         50.54        11.68 o                         
   0  14   2        258.75        258.86        29.79 o                         
   1  14   2       1447.20       1431.09        79.08 o                         
   2  14   2        427.57        399.50        38.19 o                         
   3  14   2         24.05         21.65        17.18 o                         
   4  14   2         46.68         12.12        17.65 o                         
   5  14   2          5.84         -0.97        18.84 o                         
   6  14   2         79.46         74.47        31.69 o                         
   7  14   2        177.84        161.55        37.45 o                         
  -6  15   2        280.45        281.70        88.12 o                         
  -5  15   2        308.81        373.04        52.95 o                         
  -4  15   2       1275.78       1347.56       139.95 o                         
  -3  15   2        143.41         93.58        21.24 o                         
  -2  15   2       1067.43       1137.07        57.41 o                         
  -1  15   2          0.03         -8.27        16.85 o                         
   0  15   2        573.81        572.28        36.31 o                         
   1  15   2        155.85        165.63        22.22 o                         
   2  15   2         35.46         13.34        11.16 o                         
   3  15   2        138.99        223.97        72.63 o                         
   4  15   2        475.96        450.24        56.09 o                         
   5  15   2          1.96         -8.74        20.81 o                         
   6  15   2        133.96        138.70        55.98 o                         
  -5  16   2         41.69         18.47        29.37 o                         
  -4  16   2        129.06        144.36        27.28 o                         
  -3  16   2        882.35       1062.07        70.39 o                         
  -2  16   2         72.95         89.00        17.26 o                         
  -1  16   2         18.30         -3.04        14.24 o                         
   0  16   2        316.38        314.75        31.87 o                         
   1  16   2        416.32        447.49        38.01 o                         
   2  16   2        269.89        278.15        34.80 o                         
   3  16   2         39.25         59.40        18.45 o                         
   4  16   2         34.44         14.99        17.06 o                         
  -3  17   2         14.75         39.54        15.18 o                         
  -2  17   2        272.78        293.38        38.03 o                         
  -1  17   2         43.56         46.41        15.69 o                         
   0  17   2        619.32        574.83        44.23 o                         
   1  17   2        174.64        174.25        29.20 o                         
   2  17   2         94.31         74.75        16.87 o                         
   3  17   2          0.01        -41.79        48.61 o                         
 -11   0   3         12.50         17.59        21.16 o                         
  -9   0   3        678.80        608.18        88.79 o                         
  -7   0   3       6068.30       6852.18       262.66 o                         
  -5   0   3      12010.57      13660.49       218.61 o                         
  -3   0   3      13747.75      14003.99       275.07 o                         
   1   0   3         29.95         46.51         4.68 o                         
   3   0   3       4152.74       4185.02       160.66 o                         
   5   0   3       1484.86       1181.11       278.20 o                         
   7   0   3       3242.89       3452.65       113.66 o                         
   9   0   3        470.19        473.65        46.78 o                         
  11   0   3        782.19        810.93       108.12 o                         
 -12   1   3        126.33        153.49        35.42 o                         
 -11   1   3         24.32         -4.60        20.32 o                         
 -10   1   3          1.65          1.48        10.72 o                         
  -9   1   3         13.90         11.82         8.71 o                         
  -8   1   3       1652.14       1665.14        54.35 o                         
  -7   1   3         13.68         -1.68         9.41 o                         
  -6   1   3        758.72        706.45        29.98 o                         
  -5   1   3       1403.96       1508.99        40.59 o                         
  -4   1   3      33236.68      37525.26       324.93 o                         
  -3   1   3       1752.32       1938.00        51.49 o                         
  -2   1   3       6070.62       6321.41       109.35 o                         
   1   1   3        234.68        242.50         8.93 o                         
   2   1   3         16.85         11.00         3.47 o                         
   3   1   3          0.25          5.54         5.14 o                         
   4   1   3       1597.50       1577.69        46.24 o                         
   5   1   3        695.35        754.58        31.35 o                         
   6   1   3       1117.95       1034.78        47.37 o                         
   7   1   3         80.53         80.19        14.02 o                         
   8   1   3       1166.50       1154.82        60.02 o                         
   9   1   3        146.88         88.32        26.81 o                         
  10   1   3        863.08        940.56        79.01 o                         
  11   1   3          0.94          7.39        15.26 o                         
 -12   2   3          6.02         -6.69        19.62 o                         
 -11   2   3          5.28          9.32        20.04 o                         
 -10   2   3        487.74        410.36        38.71 o                         
  -9   2   3        746.15        780.61        49.80 o                         
  -8   2   3        320.82        360.56        24.64 o                         
  -7   2   3       1920.29       1811.08        51.49 o                         
  -6   2   3         47.62         35.03         8.26 o                         
  -5   2   3         66.37         61.30         8.46 o                         
  -4   2   3        137.82        129.78         9.25 o                         
  -3   2   3       4802.29       5068.07        72.41 o                         
  -2   2   3         22.96         42.02         6.08 o                         
  -1   2   3      24400.13      26082.68       177.61 o                         
   0   2   3       3985.45       4102.45        96.66 o                         
   1   2   3        623.25        609.47        14.08 o                         
   2   2   3       5615.15       6164.59        86.87 o                         
   3   2   3          6.38          8.85         4.03 o                         
   4   2   3        297.32        270.43        17.02 o                         
   5   2   3          2.41          5.34         5.68 o                         
   6   2   3         16.84         22.43         8.58 o                         
   7   2   3       2042.37       2057.73        75.31 o                         
   8   2   3        128.31         95.49        28.59 o                         
   9   2   3         70.33         27.58        31.02 o                         
  10   2   3        284.80        272.71        33.83 o                         
  11   2   3        626.74        708.58        74.18 o                         
 -12   3   3        293.00        249.27        44.36 o                         
 -11   3   3         63.70         44.83        17.38 o                         
 -10   3   3          0.56         -4.34        14.88 o                         
  -9   3   3          0.40         -9.86        14.51 o                         
  -8   3   3       1359.85       1434.18        63.25 o                         
  -7   3   3       1213.32       1346.94        42.78 o                         
  -6   3   3       1788.80       1848.25        46.52 o                         
  -5   3   3        452.26        397.84        19.38 o                         
  -4   3   3       2330.59       2265.32        31.97 o                         
  -3   3   3        213.83        220.06        13.09 o                         
  -2   3   3        547.84        533.99        13.74 o                         
  -1   3   3       3294.10       3590.54        46.28 o                         
   0   3   3       4917.46       5189.00        53.21 o                         
   1   3   3       2580.48       2704.64        35.99 o                         
   2   3   3      12511.78      13498.56       156.48 o                         
   3   3   3         57.43         68.05         5.98 o                         
   4   3   3       3255.06       3465.16        45.80 o                         
   5   3   3        147.75        126.49        12.72 o                         
   6   3   3       1625.92       1535.42        46.41 o                         
   7   3   3        258.72        262.13        34.77 o                         
   8   3   3       1295.58       1246.79        63.84 o                         
   9   3   3          0.37        -14.31        16.77 o                         
  10   3   3        137.30        182.68        28.23 o                         
  11   3   3         33.13         39.65        39.15 o                         
 -12   4   3         59.39         18.84        25.53 o                         
 -11   4   3         27.26        -16.19        31.14 o                         
 -10   4   3         50.53         22.82        13.88 o                         
  -9   4   3        543.54        516.19        41.36 o                         
  -8   4   3        155.05        129.98        20.50 o                         
  -7   4   3       2715.02       2841.55        64.38 o                         
  -6   4   3       1164.01       1067.89        31.64 o                         
  -5   4   3       1949.80       1954.15        52.62 o                         
  -4   4   3        966.74       1048.84        20.54 o                         
  -3   4   3       4181.25       4091.73        62.39 o                         
  -2   4   3         42.11         45.06         5.05 o                         
  -1   4   3       3009.80       3247.30        65.83 o                         
   0   4   3        294.89        324.13        13.04 o                         
   1   4   3        923.32       1022.73        20.66 o                         
   2   4   3        464.39        485.13        15.38 o                         
   3   4   3        157.25         93.84        10.99 o                         
   4   4   3        106.29         82.92         8.86 o                         
   5   4   3        101.73         62.78         9.02 o                         
   6   4   3        460.53        463.97        34.28 o                         
   7   4   3       2284.78       2439.20        84.25 o                         
   8   4   3        247.79        275.00        31.14 o                         
   9   4   3          0.38          3.71        19.28 o                         
  10   4   3         22.54         20.38        15.59 o                         
  11   4   3        282.01        244.90       114.68 o                         
 -12   5   3        119.88        114.38        31.32 o                         
 -11   5   3         19.05         -5.51        19.34 o                         
 -10   5   3        110.59         48.97        16.09 o                         
  -9   5   3         43.00         21.53        14.12 o                         
  -8   5   3         64.49         60.46        15.62 o                         
  -7   5   3       3902.52       3987.32       102.77 o                         
  -6   5   3       3300.66       3182.90        96.71 o                         
  -5   5   3       1012.09       1046.59        30.14 o                         
  -4   5   3       4183.35       3864.54       125.85 o                         
  -3   5   3         59.04         60.88         7.03 o                         
  -2   5   3        480.05        465.18        19.28 o                         
  -1   5   3        354.88        343.31        13.57 o                         
   0   5   3       9121.55       9510.15        95.92 o                         
   1   5   3       1024.00       1073.97        24.55 o                         
   2   5   3        796.54        953.38        54.46 o                         
   3   5   3       3662.93       3956.19        67.00 o                         
   4   5   3       2960.11       2963.38        64.03 o                         
   5   5   3       1515.22       1331.18        54.07 o                         
   6   5   3       2784.98       2863.37        87.51 o                         
   7   5   3        463.67        461.27        38.12 o                         
   8   5   3        320.26        333.67        33.99 o                         
   9   5   3         87.78        107.63        25.86 o                         
  10   5   3        530.72        506.21        47.16 o                         
  11   5   3         12.06         30.79        18.80 o                         
 -11   6   3          0.63          3.13        20.22 o                         
 -10   6   3        196.52        179.71        36.98 o                         
  -9   6   3        173.50        147.74        23.18 o                         
  -8   6   3          3.61         -5.36        15.32 o                         
  -7   6   3         58.39         70.93        15.67 o                         
  -6   6   3       5609.00       5438.49       394.93 o                         
  -5   6   3        545.81        533.87        21.35 o                         
  -4   6   3        679.00        634.59        26.97 o                         
  -3   6   3       3909.99       3858.68        92.07 o                         
  -2   6   3        713.38        665.22        24.68 o                         
  -1   6   3       2040.98       1985.41        40.32 o                         
   0   6   3        396.48        416.62        16.52 o                         
   1   6   3        116.08        144.54        10.08 o                         
   2   6   3        252.88        269.60        13.86 o                         
   3   6   3       3472.38       3355.87       110.03 o                         
   4   6   3        233.50        183.08        15.45 o                         
   5   6   3        417.10        373.73        25.88 o                         
   6   6   3         18.31         17.40        12.95 o                         
   7   6   3        367.93        308.29        31.00 o                         
   8   6   3        194.26        181.87        26.07 o                         
   9   6   3        162.82        164.32        26.97 o                         
  10   6   3         82.82         74.21        27.01 o                         
  11   6   3        337.98        443.68        59.75 o                         
 -11   7   3        626.58        881.69        82.24 o                         
 -10   7   3          3.75         -2.46        16.22 o                         
  -9   7   3        499.53        523.39        57.75 o                         
  -8   7   3        614.85        734.27        64.78 o                         
  -7   7   3        109.23         92.18        15.85 o                         
  -6   7   3        262.35        227.56        21.91 o                         
  -5   7   3       1797.71       1624.60        88.07 o                         
  -4   7   3       2997.34       2832.95        81.89 o                         
  -3   7   3        200.24        193.61        13.11 o                         
  -2   7   3          1.40         -0.54         5.68 o                         
  -1   7   3       1736.40       1692.57        44.68 o                         
   0   7   3       1994.12       2121.71        47.27 o                         
   1   7   3        226.25        195.78        12.10 o                         
   2   7   3        568.00        586.13        23.73 o                         
   3   7   3          6.50          3.22         2.93 o                         
   4   7   3       1138.01       1254.34        43.41 o                         
   5   7   3         52.14         21.18         9.06 o                         
   6   7   3        245.35        248.76        26.97 o                         
   7   7   3         94.47         94.64        17.19 o                         
   8   7   3         63.17         49.49        16.49 o                         
   9   7   3        470.00        494.89        60.25 o                         
  10   7   3        483.35        487.07        61.45 o                         
 -11   8   3         62.44         50.54        27.09 o                         
 -10   8   3        380.95        448.48        86.60 o                         
  -9   8   3          1.10         -0.01        19.34 o                         
  -8   8   3        117.43        150.97        33.94 o                         
  -7   8   3        925.29        977.66       108.70 o                         
  -6   8   3       1604.98       1658.32        71.08 o                         
  -5   8   3        412.37        448.95        35.78 o                         
  -4   8   3       1118.60       1159.78        63.85 o                         
  -3   8   3       5278.98       5651.31        81.57 o                         
  -2   8   3        661.75        524.08        22.54 o                         
  -1   8   3       2028.61       2171.20        55.85 o                         
   0   8   3        548.16        540.54        24.13 o                         
   1   8   3       3229.71       3312.04        66.85 o                         
   2   8   3        411.21        375.20        22.52 o                         
   3   8   3        874.02        884.11        33.43 o                         
   4   8   3        265.87        207.67        23.49 o                         
   5   8   3          6.89         -5.72         7.20 o                         
   6   8   3        275.42        288.24        34.25 o                         
   7   8   3       1121.82       1139.69        81.86 o                         
   8   8   3        475.40        592.81        62.96 o                         
   9   8   3        117.47        148.67        35.88 o                         
  10   8   3        240.22        325.55        53.61 o                         
 -10   9   3         19.97        -23.74        23.74 o                         
  -9   9   3        227.88        210.34        60.58 o                         
  -8   9   3        336.47        369.67        83.30 o                         
  -7   9   3        492.47        503.52        90.44 o                         
  -6   9   3        358.73        360.72        35.01 o                         
  -5   9   3        914.48        928.58        52.38 o                         
  -4   9   3        478.21        435.66        17.87 o                         
  -3   9   3        574.17        542.64        24.19 o                         
  -2   9   3         23.46          9.79         6.94 o                         
  -1   9   3         53.32         71.87         9.63 o                         
   0   9   3       5548.61       5952.67        93.60 o                         
   1   9   3          3.71          5.03         5.90 o                         
   2   9   3         43.61         38.26         7.64 o                         
   3   9   3        127.05         91.05        11.73 o                         
   4   9   3        285.14        312.96        30.51 o                         
   5   9   3       1152.68       1113.02        60.17 o                         
   6   9   3         24.37         52.26        17.56 o                         
   7   9   3        962.32       1111.95        82.07 o                         
   8   9   3         62.83         76.28        26.29 o                         
   9   9   3        592.67        605.49       139.46 o                         
  10   9   3         35.58         46.77        56.96 o                         
 -10  10   3         64.47         29.19        24.60 o                         
  -9  10   3          3.04        -21.23        21.23 o                         
  -8  10   3         39.72         66.72        22.77 o                         
  -7  10   3          3.00         33.89        19.60 o                         
  -6  10   3       2157.13       2437.84       129.81 o                         
  -5  10   3         77.75         54.44        15.75 o                         
  -4  10   3        363.98        358.70        25.78 o                         
  -3  10   3         72.93         72.97        10.28 o                         
  -2  10   3        661.84        629.37        25.63 o                         
  -1  10   3       2176.98       2272.73        53.54 o                         
   0  10   3        260.93        274.38        15.93 o                         
   1  10   3         40.80         44.83         8.40 o                         
   2  10   3        168.49        181.52        15.76 o                         
   3  10   3         29.65         19.00         9.77 o                         
   4  10   3       1161.68       1134.98        71.16 o                         
   5  10   3         51.94         43.94        15.19 o                         
   6  10   3         68.13         89.76        20.70 o                         
   7  10   3        298.67        281.62        35.57 o                         
   8  10   3        561.81        703.79        70.06 o                         
   9  10   3         24.22         37.63        44.19 o                         
 -10  11   3         16.11         19.14        26.36 o                         
  -9  11   3         86.86         88.50        28.14 o                         
  -8  11   3         31.47         16.20        18.26 o                         
  -7  11   3        378.27        360.76        38.96 o                         
  -6  11   3        385.27        411.70        39.22 o                         
  -5  11   3       2333.83       2460.07        90.90 o                         
  -4  11   3        145.60        182.72        19.60 o                         
  -3  11   3        250.63        224.75        15.47 o                         
  -2  11   3        242.03        217.50        15.61 o                         
  -1  11   3         17.46         10.05         5.76 o                         
   0  11   3         69.43         52.98        12.70 o                         
   1  11   3        134.20        132.61        13.98 o                         
   2  11   3         18.56          9.89         6.63 o                         
   3  11   3         21.75          1.00        21.71 o                         
   4  11   3        364.16        426.36        37.82 o                         
   5  11   3        149.48        163.80        25.53 o                         
   6  11   3         68.05         56.41        15.31 o                         
   7  11   3        118.61        102.69        23.91 o                         
   8  11   3        169.63        220.77        41.65 o                         
   9  11   3        133.17        171.72        36.93 o                         
  -9  12   3         22.93          3.23        16.53 o                         
  -8  12   3          7.24         11.97        21.30 o                         
  -7  12   3          0.22         -0.19        17.14 o                         
  -6  12   3       1249.10       1305.83        71.71 o                         
  -5  12   3         99.28         90.46        19.15 o                         
  -4  12   3        527.52        553.09        34.11 o                         
  -3  12   3         36.12         33.86        10.24 o                         
  -2  12   3        849.15        836.27        29.49 o                         
  -1  12   3         94.16         82.61        12.08 o                         
   0  12   3        436.95        419.28        33.94 o                         
   1  12   3         19.58         22.77         9.54 o                         
   2  12   3          3.79         -2.36        11.19 o                         
   3  12   3        120.16         96.12        16.37 o                         
   4  12   3          0.65        -15.13        15.13 o                         
   5  12   3        315.39        333.06        42.05 o                         
   6  12   3        153.81        174.29        30.31 o                         
   7  12   3         94.12         49.90        36.38 o                         
   8  12   3        372.18        450.54        59.78 o                         
  -8  13   3         37.78         27.84        42.85 o                         
  -7  13   3       1057.34       1027.54        68.64 o                         
  -6  13   3         18.33         25.03        15.19 o                         
  -5  13   3        969.39       1032.90       109.29 o                         
  -4  13   3        665.49        638.49        46.28 o                         
  -3  13   3        344.09        299.65        27.13 o                         
  -2  13   3         14.00          4.79         7.51 o                         
  -1  13   3          2.15          6.08         7.23 o                         
   0  13   3         81.01         59.94        13.47 o                         
   1  13   3         74.86         69.63        12.62 o                         
   2  13   3          9.28         -4.18        23.51 o                         
   3  13   3          1.34          0.87        13.11 o                         
   4  13   3        485.04        546.00        47.65 o                         
   5  13   3        312.10        343.19        34.01 o                         
   6  13   3          7.85        -14.33        25.50 o                         
   7  13   3        197.11        214.70        47.10 o                         
  -7  14   3          1.57        -18.61        33.89 o                         
  -6  14   3       1497.38       1721.13       110.48 o                         
  -5  14   3        151.71         83.00        25.05 o                         
  -4  14   3         27.87         24.95        37.90 o                         
  -3  14   3          7.46         38.00        16.10 o                         
  -2  14   3        622.45        595.89        39.98 o                         
  -1  14   3        358.17        332.87        23.33 o                         
   0  14   3          0.92         -9.26         9.26 o                         
   1  14   3          8.28         -0.81        10.28 o                         
   2  14   3         39.47         21.34        11.29 o                         
   3  14   3        279.84        270.95        43.47 o                         
   4  14   3        239.76        274.97        44.17 o                         
   5  14   3        197.29        211.97        40.79 o                         
   6  14   3         28.41         86.89        29.31 o                         
  -6  15   3        180.97        145.92        36.90 o                         
  -5  15   3        858.98        868.39        79.86 o                         
  -4  15   3          2.82         15.62        23.76 o                         
  -3  15   3        194.09        130.32        38.66 o                         
  -2  15   3        221.46        168.25        22.07 o                         
  -1  15   3         96.50         91.81        16.52 o                         
   0  15   3          1.17         19.04        10.70 o                         
   1  15   3        412.99        375.55        39.24 o                         
   2  15   3          8.68         -1.79        12.37 o                         
   3  15   3         37.53          4.10        13.76 o                         
   4  15   3         49.95         77.50        35.62 o                         
   5  15   3        371.18        437.01        63.52 o                         
  -5  16   3          8.32         -0.47        30.43 o                         
  -4  16   3          1.64         -9.65        21.97 o                         
  -3  16   3          1.08         15.87        18.21 o                         
  -2  16   3         10.91        -12.80        12.80 o                         
  -1  16   3        118.08         75.28        24.32 o                         
   0  16   3          2.94         17.66        19.57 o                         
   1  16   3         58.91         44.03        13.02 o                         
   2  16   3         14.91          5.82        11.50 o                         
   3  16   3         12.24        -13.76        20.49 o                         
   4  16   3         22.73        -24.80        24.80 o                         
  -3  17   3         60.61         78.45        25.97 o                         
  -2  17   3        189.08        197.15        30.99 o                         
  -1  17   3         37.45         24.43        16.23 o                         
   0  17   3         16.94         42.38        14.02 o                         
   1  17   3         14.52          7.71        10.39 o                         
   2  17   3        124.59        124.85        25.61 o                         
 -12   0   4        763.28        784.59       110.08 o                         
 -10   0   4       2150.77       2089.95       154.45 o                         
  -8   0   4         56.92         54.40        16.58 o                         
  -6   0   4       5285.28       5216.82       126.49 o                         
  -4   0   4       8910.69       9844.26       228.82 o                         
  -2   0   4       7119.15       7367.14       109.04 o                         
   0   0   4      85412.81      87658.57      1651.63 o                         
   2   0   4        211.26        200.30        23.61 o                         
   4   0   4       9541.87       9153.45       341.23 o                         
   6   0   4         33.99         11.82        11.18 o                         
   8   0   4       2689.38       2609.25       159.28 o                         
  10   0   4          3.58        -35.27        35.27 o                         
 -12   1   4         31.33         44.19        25.00 o                         
 -11   1   4       1122.99       1091.91        83.66 o                         
 -10   1   4         53.80         32.42        12.75 o                         
  -9   1   4       1324.90       1341.33        52.02 o                         
  -8   1   4         54.48         44.03        10.10 o                         
  -7   1   4       4224.66       4439.05        87.05 o                         
  -6   1   4         65.73         47.95         9.35 o                         
  -5   1   4       4882.09       5211.92        83.25 o                         
  -4   1   4       1636.72       1782.48        56.87 o                         
  -3   1   4       3636.40       3663.88        92.05 o                         
  -2   1   4       2359.41       2449.41        40.50 o                         
  -1   1   4       2223.14       2369.87        34.96 o                         
   0   1   4        247.62        227.30        24.29 o                         
   1   1   4       2555.78       2654.03        89.55 o                         
   2   1   4       1682.48       1874.95        39.97 o                         
   3   1   4       2043.11       1986.14        63.15 o                         
   4   1   4          3.67         -0.20         7.58 o                         
   5   1   4       1798.98       1772.02        70.99 o                         
   6   1   4        142.42        141.20        15.80 o                         
   7   1   4        341.08        337.20        25.49 o                         
   8   1   4         76.59         78.80        14.20 o                         
   9   1   4       1136.10       1171.16        84.03 o                         
  10   1   4          5.94         16.63        16.78 o                         
  11   1   4         33.09         -4.95        17.72 o                         
 -12   2   4        379.79        359.55        51.75 o                         
 -11   2   4         28.07         43.03        33.21 o                         
 -10   2   4       1648.21       1697.69        78.51 o                         
  -9   2   4          3.46         -1.41        22.87 o                         
  -8   2   4        803.93        812.57        36.85 o                         
  -7   2   4        107.06         90.48        12.92 o                         
  -6   2   4       2312.32       2376.37        56.07 o                         
  -5   2   4        497.09        570.97        24.73 o                         
  -4   2   4       1288.61       1423.55       107.76 o                         
  -3   2   4       3403.27       3602.85        62.76 o                         
  -2   2   4         61.21         53.51         5.56 o                         
  -1   2   4       5376.85       5593.23        96.74 o                         
   0   2   4       1718.98       1736.08        48.62 o                         
   1   2   4       2098.07       2296.17        43.61 o                         
   2   2   4        369.17        334.88        20.46 o                         
   3   2   4       1023.56       1155.79        33.54 o                         
   4   2   4       3694.99       3637.13        68.70 o                         
   5   2   4        578.30        571.71        27.41 o                         
   6   2   4         20.82         12.82         8.36 o                         
   7   2   4         82.63         68.46        12.94 o                         
   8   2   4       2115.93       2152.04        84.23 o                         
   9   2   4        383.78        379.30        60.26 o                         
  10   2   4        102.10        112.57        31.30 o                         
  11   2   4         66.80         58.59        24.95 o                         
 -12   3   4         58.22         64.58        24.77 o                         
 -11   3   4       1220.79       1401.01        74.95 o                         
 -10   3   4         39.54         45.87        15.85 o                         
  -9   3   4          0.52         -3.23        10.90 o                         
  -8   3   4         45.91         35.20         8.49 o                         
  -7   3   4        382.80        412.14        24.14 o                         
  -6   3   4          0.65          7.36         8.85 o                         
  -5   3   4       2684.73       2643.68        59.66 o                         
  -4   3   4       1227.79       1313.82        35.47 o                         
  -3   3   4       5280.50       5546.86        84.01 o                         
  -2   3   4        627.19        604.13        18.44 o                         
  -1   3   4         15.63         18.90         4.11 o                         
   0   3   4          0.40          1.10         5.04 o                         
   1   3   4        119.70        112.47        10.02 o                         
   2   3   4        167.97        182.74        11.63 o                         
   3   3   4         83.06         50.52         6.35 o                         
   4   3   4          1.85          4.20         5.74 o                         
   5   3   4       1235.41       1278.47        40.62 o                         
   6   3   4       1048.87       1006.65        57.20 o                         
   7   3   4        181.24        151.11        22.23 o                         
   8   3   4        176.39        179.00        25.54 o                         
   9   3   4       1454.14       1497.46        75.13 o                         
  10   3   4         73.64         71.10        19.63 o                         
  11   3   4         39.69         10.87        30.40 o                         
 -12   4   4        139.97         73.39        45.71 o                         
 -11   4   4         45.81         43.29        17.80 o                         
 -10   4   4        392.09        401.31        39.40 o                         
  -9   4   4        463.91        461.01        39.04 o                         
  -8   4   4        295.06        260.88        27.89 o                         
  -7   4   4       1460.19       1493.49        43.32 o                         
  -6   4   4       2781.14       2691.18        84.72 o                         
  -5   4   4        553.62        606.43        18.27 o                         
  -4   4   4         36.82         30.64         5.06 o                         
  -3   4   4        700.52        713.89        23.35 o                         
  -2   4   4        891.87        844.25        30.45 o                         
  -1   4   4        153.67        144.94         9.34 o                         
   0   4   4       4803.84       4834.30        69.99 o                         
   1   4   4       1913.27       2066.18        43.36 o                         
   2   4   4        605.81        667.32        22.45 o                         
   3   4   4       1071.52       1156.14        29.74 o                         
   4   4   4       4969.57       5075.86        72.88 o                         
   5   4   4         63.80         35.07         7.58 o                         
   6   4   4          5.12         10.52         9.60 o                         
   7   4   4        172.46        157.27        35.13 o                         
   8   4   4        340.55        359.46        36.62 o                         
   9   4   4          2.89         -0.98        12.70 o                         
  10   4   4          0.42         -3.83        11.23 o                         
  11   4   4        227.74        279.10        46.24 o                         
 -12   5   4        174.62        151.86        34.51 o                         
 -11   5   4        855.11        981.49        83.14 o                         
 -10   5   4        162.30        180.44        27.38 o                         
  -9   5   4        244.66        262.08        29.84 o                         
  -8   5   4        845.66        834.17        49.14 o                         
  -7   5   4       1936.88       2005.99        82.54 o                         
  -6   5   4       1343.81       1319.42        57.48 o                         
  -5   5   4       2602.13       2391.05        98.61 o                         
  -4   5   4        909.95        790.58        20.77 o                         
  -3   5   4       1397.78       1360.71        39.10 o                         
  -2   5   4        371.99        453.61        18.06 o                         
  -1   5   4         56.32         59.09         6.77 o                         
   0   5   4       1708.95       1850.90        53.65 o                         
   1   5   4        762.96        677.39        25.11 o                         
   2   5   4       5542.25       5862.97       134.64 o                         
   3   5   4        162.60        118.54         9.64 o                         
   4   5   4        415.83        418.01        26.76 o                         
   5   5   4       1985.04       1784.17       131.64 o                         
   6   5   4        834.46        822.79        47.98 o                         
   7   5   4          6.49         -0.32        11.62 o                         
   8   5   4        181.46        185.89        26.68 o                         
   9   5   4        719.35        777.82        59.28 o                         
  10   5   4        115.20        122.69        26.10 o                         
  11   5   4          3.82         -7.88        74.95 o                         
 -12   6   4          0.22         75.91        26.10 o                         
 -11   6   4          1.98         19.45        19.72 o                         
 -10   6   4        931.23        931.08        78.84 o                         
  -9   6   4        351.42        399.76        36.36 o                         
  -8   6   4       1499.51       1658.76        69.11 o                         
  -7   6   4       1574.17       1567.31        62.89 o                         
  -6   6   4       2811.27       2743.14        56.46 o                         
  -5   6   4         16.76          8.11         4.19 o                         
  -4   6   4         45.59         30.42         4.71 o                         
  -3   6   4       1029.36       1002.81        30.10 o                         
  -2   6   4       1278.73       1136.10        32.21 o                         
  -1   6   4        837.46        851.27        24.66 o                         
   0   6   4       1095.93       1012.38        31.70 o                         
   1   6   4        796.98        849.80        27.34 o                         
   2   6   4          6.24          4.46         5.49 o                         
   3   6   4         52.30         23.92         6.23 o                         
   4   6   4       3057.70       2748.57       141.48 o                         
   5   6   4        441.74        428.18        28.27 o                         
   6   6   4        369.22        421.64        34.62 o                         
   7   6   4       1101.08       1150.73       104.14 o                         
   8   6   4        553.05        601.92        51.91 o                         
   9   6   4         76.91         72.52        41.68 o                         
  10   6   4        150.17        175.97        37.43 o                         
 -11   7   4        404.02        354.80        53.31 o                         
 -10   7   4         73.24         40.98        41.34 o                         
  -9   7   4        223.30        263.58        41.16 o                         
  -8   7   4        239.72        346.16        44.38 o                         
  -7   7   4       1238.93       1240.75        72.04 o                         
  -6   7   4         40.08         41.47        10.76 o                         
  -5   7   4       1251.22       1250.72        32.32 o                         
  -4   7   4         33.14         28.21         5.77 o                         
  -3   7   4       1205.36        929.30       141.15 o                         
  -2   7   4         91.18         66.67        11.54 o                         
  -1   7   4        780.09        785.38        24.43 o                         
   0   7   4         36.63         33.74         7.54 o                         
   1   7   4       1578.10       1610.73        44.03 o                         
   2   7   4          8.53         22.63         7.87 o                         
   3   7   4        335.62        278.74        23.46 o                         
   4   7   4        647.35        732.64        34.17 o                         
   5   7   4       1184.37       1144.67        49.28 o                         
   6   7   4       3453.49       3648.12       104.82 o                         
   7   7   4         24.66         24.92        16.50 o                         
   8   7   4         15.37          5.64        21.65 o                         
   9   7   4        494.68        497.82        87.40 o                         
  10   7   4        235.17        279.87        47.51 o                         
 -11   8   4         84.74        154.73        37.72 o                         
 -10   8   4        206.93        236.40        44.06 o                         
  -9   8   4        390.98        462.02        55.03 o                         
  -8   8   4         62.50         41.84        19.87 o                         
  -7   8   4          2.92        -21.03        21.03 o                         
  -6   8   4          8.93        -15.27        16.33 o                         
  -5   8   4        938.34        918.52        34.31 o                         
  -4   8   4         39.05         34.10         6.42 o                         
  -3   8   4       1715.54       1749.50        42.49 o                         
  -2   8   4       1215.51       1288.76        43.24 o                         
  -1   8   4         30.18         49.78         6.99 o                         
   0   8   4       3504.88       3725.85        70.10 o                         
   1   8   4          2.80         -5.28         6.21 o                         
   2   8   4        311.57        324.92        19.22 o                         
   3   8   4         49.61         46.55         8.62 o                         
   4   8   4       1671.22       1753.79        70.20 o                         
   5   8   4         48.16         75.64        12.68 o                         
   6   8   4          5.60         -9.29         9.29 o                         
   7   8   4       1092.42       1161.51        89.82 o                         
   8   8   4        425.48        557.42        61.69 o                         
   9   8   4         29.10         26.62        15.04 o                         
  10   8   4         30.96         28.91        22.11 o                         
 -11   9   4         67.43         31.54        72.36 o                         
 -10   9   4        105.23        144.81        37.13 o                         
  -9   9   4         38.71          2.96        19.79 o                         
  -8   9   4       1052.08       1172.57        85.88 o                         
  -7   9   4       1220.59       1169.75       179.05 o                         
  -6   9   4          2.41          1.18        15.06 o                         
  -5   9   4         17.41         15.34        11.56 o                         
  -4   9   4       3901.15       3956.90        69.67 o                         
  -3   9   4       1013.76       1052.78        34.51 o                         
  -2   9   4          2.47         -0.61         4.90 o                         
  -1   9   4         63.06         54.34         9.34 o                         
   0   9   4         14.56          4.18         8.49 o                         
   1   9   4        801.28        836.44        31.28 o                         
   2   9   4        693.76        658.04        28.57 o                         
   3   9   4        891.38        816.33        34.96 o                         
   4   9   4        172.74        116.92        20.89 o                         
   5   9   4          6.17         -5.64        11.91 o                         
   6   9   4       1435.40       1622.37        77.70 o                         
   7   9   4         76.73        109.55        27.59 o                         
   8   9   4         73.11         58.19        39.37 o                         
   9   9   4        104.37         91.25        51.51 o                         
 -10  10   4          0.34        -15.07        31.69 o                         
  -9  10   4        200.93        184.53        35.44 o                         
  -8  10   4        162.25        149.32        35.32 o                         
  -7  10   4        595.04        621.89        74.55 o                         
  -6  10   4         25.49         30.97        13.19 o                         
  -5  10   4       1079.40        985.74        55.00 o                         
  -4  10   4        118.83        109.79        11.90 o                         
  -3  10   4       2859.34       2891.25        61.89 o                         
  -2  10   4       1389.73       1470.43        40.07 o                         
  -1  10   4          5.23          3.07         8.04 o                         
   0  10   4          8.27         -2.73         9.70 o                         
   1  10   4         23.81          8.98        11.58 o                         
   2  10   4        476.24        441.44        24.29 o                         
   3  10   4        838.17        782.75        46.69 o                         
   4  10   4        100.71         66.17        15.57 o                         
   5  10   4        228.42        250.44        29.83 o                         
   6  10   4        126.97        152.70        26.28 o                         
   7  10   4       1696.29       2248.80       171.69 o                         
   8  10   4        123.29        172.71        78.52 o                         
   9  10   4         68.95        118.49        31.44 o                         
 -10  11   4        389.52        343.99        55.06 o                         
  -9  11   4        150.50        123.61        32.79 o                         
  -8  11   4        621.66        774.32       114.72 o                         
  -7  11   4         71.15         21.53        33.26 o                         
  -6  11   4         75.10         98.17        20.94 o                         
  -5  11   4        104.75         67.63        17.86 o                         
  -4  11   4        545.48        492.09        30.79 o                         
  -3  11   4        300.96        270.20        17.76 o                         
  -2  11   4         27.02         21.57         6.29 o                         
  -1  11   4        172.69        169.54        15.36 o                         
   0  11   4        511.11        507.33        36.26 o                         
   1  11   4        437.65        448.23        25.05 o                         
   2  11   4         32.40         25.73         8.19 o                         
   3  11   4         69.80         41.90        13.97 o                         
   4  11   4         12.92          3.22        12.17 o                         
   5  11   4        106.68        140.00        23.61 o                         
   6  11   4       1331.68       1553.77        79.87 o                         
   7  11   4        202.96        255.47       104.93 o                         
   8  11   4         83.60         85.13        31.20 o                         
  -9  12   4        163.77        216.56        43.39 o                         
  -8  12   4         47.20         20.03        22.99 o                         
  -7  12   4        338.98        345.23        38.37 o                         
  -6  12   4         59.87         37.15        13.94 o                         
  -5  12   4        183.92        173.55        24.99 o                         
  -4  12   4          7.22          0.15        10.50 o                         
  -3  12   4         13.80         14.71         9.61 o                         
  -2  12   4         10.43          9.51         5.80 o                         
  -1  12   4         39.44         23.72         8.88 o                         
   0  12   4        523.45        529.69        39.44 o                         
   1  12   4        285.61        258.14        23.76 o                         
   2  12   4        428.29        482.90        40.61 o                         
   3  12   4          9.95          2.55        14.17 o                         
   4  12   4          0.83          1.38        11.61 o                         
   5  12   4        588.89        623.99        58.90 o                         
   6  12   4         29.67         41.58        15.28 o                         
   7  12   4       1449.63       1770.63        80.05 o                         
   8  12   4        129.91        161.17        40.29 o                         
  -8  13   4        213.12        281.26       104.68 o                         
  -7  13   4          6.97        -18.38        18.38 o                         
  -6  13   4        102.14         83.30        20.79 o                         
  -5  13   4         67.63         54.93        13.46 o                         
  -4  13   4        854.42        903.29        48.82 o                         
  -3  13   4        352.76        400.52        31.40 o                         
  -2  13   4        305.96        304.40        24.03 o                         
  -1  13   4         21.86         14.90         7.26 o                         
   0  13   4          1.41          4.53        10.06 o                         
   1  13   4       1027.26       1090.62        50.65 o                         
   2  13   4        307.48        342.74        35.87 o                         
   3  13   4          9.57          2.59        18.95 o                         
   4  13   4          3.70         24.68        24.78 o                         
   5  13   4         23.10         48.54        16.92 o                         
   6  13   4       1152.87       1264.08        66.66 o                         
   7  13   4         36.64         55.20        18.28 o                         
  -7  14   4        285.57        269.44        35.80 o                         
  -6  14   4         92.55        153.95        33.28 o                         
  -5  14   4        373.23        472.16        55.63 o                         
  -4  14   4        111.23        142.05        25.60 o                         
  -3  14   4        498.93        492.81        44.12 o                         
  -2  14   4        159.03        161.19        20.96 o                         
  -1  14   4        786.03        719.30        34.61 o                         
   0  14   4        454.99        452.40        30.14 o                         
   1  14   4          5.54         10.32        12.05 o                         
   2  14   4        463.66        492.89        43.94 o                         
   3  14   4         96.07        115.79        28.94 o                         
   4  14   4          3.67         23.70        14.51 o                         
   5  14   4        255.74        263.22        37.46 o                         
   6  14   4         25.65          8.47        14.09 o                         
  -6  15   4        162.99        178.09        38.52 o                         
  -5  15   4        361.91        376.12        42.81 o                         
  -4  15   4        675.97        681.65        70.29 o                         
  -3  15   4        312.24        311.79        37.13 o                         
  -2  15   4         22.76         -9.39        12.29 o                         
  -1  15   4          0.20          2.86        15.27 o                         
   0  15   4        175.66        168.63        17.87 o                         
   1  15   4        341.49        359.16        32.87 o                         
   2  15   4        131.68        148.49        21.96 o                         
   3  15   4         70.86         62.88        19.93 o                         
   4  15   4         22.38         22.39        29.50 o                         
   5  15   4         92.24         98.42        30.71 o                         
  -5  16   4        379.97        398.80        45.98 o                         
  -4  16   4         46.95         68.55        17.90 o                         
  -3  16   4        443.18        439.57        44.67 o                         
  -2  16   4          8.41         -1.10        12.13 o                         
  -1  16   4        267.73        294.90        35.48 o                         
   0  16   4         34.08         41.92        15.62 o                         
   1  16   4         20.90         -2.02        22.00 o                         
   2  16   4        257.95        281.64        36.21 o                         
   3  16   4        205.11        238.94        42.61 o                         
   4  16   4        173.28        238.43        54.06 o                         
  -3  17   4         55.46         45.51        16.46 o                         
  -2  17   4         94.51         80.17        22.20 o                         
  -1  17   4          0.42         -9.42        71.51 o                         
   0  17   4        249.39        256.53        29.51 o                         
   1  17   4         72.50         87.55        20.20 o                         
   2  17   4        134.47        174.50        30.21 o                         
 -11   0   5         28.09         13.03        24.46 o                         
  -9   0   5       2401.36       2498.09       102.44 o                         
  -7   0   5       1407.68       1426.94        67.01 o                         
  -5   0   5       1245.25       1119.48        69.28 o                         
  -3   0   5       2342.06       2528.81        57.95 o                         
  -1   0   5         15.84         28.12        13.48 o                         
   1   0   5       6799.71       7287.52       151.12 o                         
   3   0   5       1275.95       1294.67        53.78 o                         
   5   0   5       4141.97       4098.29       116.05 o                         
   7   0   5       1935.84       1993.31        88.42 o                         
   9   0   5       1072.22       1273.67       124.37 o                         
  11   0   5         19.06         25.18        26.16 o                         
 -12   1   5        823.40        872.46        80.77 o                         
 -11   1   5         57.37         41.69        22.11 o                         
 -10   1   5        488.67        462.15        39.79 o                         
  -9   1   5        148.57        175.28        19.75 o                         
  -8   1   5        603.58        671.19        34.64 o                         
  -7   1   5         88.80         86.41        13.08 o                         
  -6   1   5       5428.29       6097.82        98.92 o                         
  -5   1   5        256.35        242.74        23.30 o                         
  -4   1   5        753.01        752.63        37.75 o                         
  -3   1   5       2641.55       2585.54        40.19 o                         
  -2   1   5       1016.22       1002.34        21.11 o                         
  -1   1   5       1253.95       1289.29        36.66 o                         
   0   1   5       2692.35       2839.42        56.67 o                         
   1   1   5         72.03         79.34         5.34 o                         
   2   1   5       3249.94       3006.91       188.96 o                         
   3   1   5        585.32        599.51        26.16 o                         
   4   1   5        603.23        585.23        27.45 o                         
   5   1   5         32.93         67.44        45.81 o                         
   6   1   5       3136.62       3097.69       104.82 o                         
   7   1   5        339.16        344.15        26.22 o                         
   8   1   5        220.64        224.27        28.19 o                         
   9   1   5         12.70          4.83        12.13 o                         
  10   1   5        329.21        360.63        51.04 o                         
  11   1   5         53.79         72.72        31.38 o                         
 -12   2   5         82.59         37.29        27.94 o                         
 -11   2   5          0.22         -7.96        13.79 o                         
 -10   2   5        143.31        161.09        24.36 o                         
  -9   2   5        931.60       1122.04        59.10 o                         
  -8   2   5          4.35         -4.39         8.66 o                         
  -7   2   5         93.39        111.69        14.33 o                         
  -6   2   5        970.71        950.59        35.31 o                         
  -5   2   5         21.52          8.96         8.73 o                         
  -4   2   5         19.51         32.88        15.85 o                         
  -3   2   5       2189.50       2450.99       154.59 o                         
  -2   2   5         20.71         21.82         4.92 o                         
  -1   2   5       2498.02       2581.28        53.85 o                         
   0   2   5         98.80        106.30        11.93 o                         
   1   2   5          6.04         22.53         7.28 o                         
   2   2   5          4.66          4.37         4.62 o                         
   3   2   5       1035.96        896.07        32.21 o                         
   4   2   5        763.63        741.43        69.07 o                         
   5   2   5       2155.24       2068.57        61.06 o                         
   6   2   5         74.66         48.92        10.80 o                         
   7   2   5       3289.74       3490.71       111.17 o                         
   8   2   5        522.33        460.79        40.33 o                         
   9   2   5        117.84        100.43        21.92 o                         
  10   2   5         90.32         54.65        36.65 o                         
  11   2   5         94.57         90.25        31.16 o                         
 -12   3   5        333.44        279.65        52.18 o                         
 -11   3   5        363.61        405.09        40.96 o                         
 -10   3   5        739.84        794.44        53.62 o                         
  -9   3   5          0.01         14.76        10.43 o                         
  -8   3   5        638.10        629.07        32.10 o                         
  -7   3   5        288.49        303.10        23.92 o                         
  -6   3   5         28.37          3.76         6.01 o                         
  -5   3   5         13.28          6.47         6.72 o                         
  -4   3   5        398.53        375.86        26.54 o                         
  -3   3   5         22.31          9.36         8.04 o                         
  -2   3   5        236.38        265.99        14.61 o                         
  -1   3   5       1829.25       1935.91        38.84 o                         
   0   3   5        336.13        358.66        17.93 o                         
   1   3   5        269.60        278.50        15.73 o                         
   2   3   5          9.01         29.11         6.36 o                         
   3   3   5       2175.11       2246.42        45.28 o                         
   4   3   5        208.31        182.58        16.08 o                         
   5   3   5        325.11        311.74        29.24 o                         
   6   3   5       4813.32       4996.44        94.94 o                         
   7   3   5         28.49         34.51        12.13 o                         
   8   3   5        555.97        528.32        43.22 o                         
   9   3   5        589.79        545.51        46.95 o                         
  10   3   5        358.87        327.06        55.35 o                         
  11   3   5         18.31         55.51        40.93 o                         
 -12   4   5         90.17         84.46        37.68 o                         
 -11   4   5         20.48         46.98        17.55 o                         
 -10   4   5         48.85         43.14        14.07 o                         
  -9   4   5       1906.64       2130.79        83.70 o                         
  -8   4   5        186.33        213.46        25.56 o                         
  -7   4   5        234.88        254.83        18.90 o                         
  -6   4   5        214.94        190.11        14.47 o                         
  -5   4   5        428.17        369.86        19.99 o                         
  -4   4   5         46.73         56.67        14.02 o                         
  -3   4   5        124.15        143.35        14.08 o                         
  -2   4   5        282.69        284.60        16.11 o                         
  -1   4   5          3.94          9.92         4.75 o                         
   0   4   5        553.35        542.83        22.87 o                         
   1   4   5        141.43         99.06        10.59 o                         
   2   4   5        892.47        978.16        25.17 o                         
   3   4   5       1636.06       1581.54        37.83 o                         
   4   4   5        932.24        897.14        29.56 o                         
   5   4   5       4677.73       5041.90        88.38 o                         
   6   4   5         57.32         73.41        16.78 o                         
   7   4   5        791.12        705.64        49.80 o                         
   8   4   5        291.24        307.20        33.88 o                         
   9   4   5        104.72        119.57        43.34 o                         
  10   4   5          1.63        -19.82        19.82 o                         
  11   4   5        342.74        286.60        48.90 o                         
 -12   5   5          4.04         -5.08        32.77 o                         
 -11   5   5        122.80        135.19        33.18 o                         
 -10   5   5        657.37        746.59        53.02 o                         
  -9   5   5         71.18         70.73        15.93 o                         
  -8   5   5        486.41        478.62        37.20 o                         
  -7   5   5         30.69         11.74        19.43 o                         
  -6   5   5        106.45         89.30        11.20 o                         
  -5   5   5         57.00         47.76         9.29 o                         
  -4   5   5       1193.17       1212.12        51.16 o                         
  -3   5   5       1301.13       1419.23        33.04 o                         
  -2   5   5       2232.32       2378.01        43.00 o                         
  -1   5   5        947.71        910.27        30.07 o                         
   0   5   5        106.18         88.20        10.10 o                         
   1   5   5         31.93         50.25         9.34 o                         
   2   5   5       6645.03       6892.56       100.36 o                         
   3   5   5       1329.02       1271.36        33.68 o                         
   4   5   5        396.62        365.68        18.67 o                         
   5   5   5        235.28        207.23        27.75 o                         
   6   5   5       2256.41       2289.18        81.13 o                         
   7   5   5        774.92        821.43        51.70 o                         
   8   5   5         27.36         48.66        16.77 o                         
   9   5   5          7.87        -13.17        13.17 o                         
  10   5   5        306.30        301.52        46.09 o                         
 -12   6   5         18.08         25.21        31.43 o                         
 -11   6   5         36.09         38.72        22.54 o                         
 -10   6   5        862.70       1090.13        84.66 o                         
  -9   6   5        136.31        104.67        18.33 o                         
  -8   6   5        571.42        614.49        42.31 o                         
  -7   6   5         47.15         23.50        11.65 o                         
  -6   6   5        399.91        378.76        21.45 o                         
  -5   6   5        195.88        174.70        11.61 o                         
  -4   6   5        279.16        234.52        19.77 o                         
  -3   6   5        175.28        176.01        10.36 o                         
  -2   6   5         56.96         51.20         6.48 o                         
  -1   6   5         10.10          5.64         6.35 o                         
   0   6   5       2688.45       2791.06        57.53 o                         
   1   6   5       2550.45       2664.31        52.19 o                         
   2   6   5       3119.43       3479.59        68.58 o                         
   3   6   5        828.23        800.37        25.86 o                         
   4   6   5        282.41        232.82        14.80 o                         
   5   6   5        712.59        705.47        38.87 o                         
   6   6   5        177.11        145.52        23.12 o                         
   7   6   5         73.83         67.39        20.23 o                         
   8   6   5         60.02         63.44        17.75 o                         
   9   6   5        211.16        274.80        72.49 o                         
  10   6   5         55.56         16.70        28.03 o                         
 -11   7   5        560.93        606.28       109.55 o                         
 -10   7   5        332.23        295.38        46.23 o                         
  -9   7   5        472.22        510.46        56.03 o                         
  -8   7   5        323.37        333.92        44.44 o                         
  -7   7   5        322.97        338.51        29.49 o                         
  -6   7   5        745.49        676.36        31.25 o                         
  -5   7   5        927.97        887.18        28.61 o                         
  -4   7   5        103.36         90.71         9.42 o                         
  -3   7   5        774.84        803.25        23.08 o                         
  -2   7   5        542.57        477.05        20.37 o                         
  -1   7   5        643.64        595.48        27.75 o                         
   0   7   5         18.85         21.70         7.45 o                         
   1   7   5        631.45        633.45        25.73 o                         
   2   7   5       4231.98       4318.13        80.53 o                         
   3   7   5       1956.76       2043.59        43.49 o                         
   4   7   5        115.99        122.67        15.76 o                         
   5   7   5        945.31        796.27        40.21 o                         
   6   7   5         73.21         70.72        15.75 o                         
   7   7   5        709.80        772.59        53.42 o                         
   8   7   5         25.49         21.09        18.91 o                         
   9   7   5        604.69        712.79        71.78 o                         
  10   7   5        139.27        198.33        41.91 o                         
 -11   8   5         53.25         26.80        21.12 o                         
 -10   8   5        427.95        543.92        63.02 o                         
  -9   8   5        214.79        230.00        50.84 o                         
  -8   8   5          4.37          7.54        17.28 o                         
  -7   8   5        227.28        220.54        36.66 o                         
  -6   8   5       1759.41       1805.39        92.69 o                         
  -5   8   5        886.74        899.72        36.14 o                         
  -4   8   5         17.77          9.21         3.85 o                         
  -3   8   5         84.41         61.66         9.93 o                         
  -2   8   5         11.70          6.41         5.52 o                         
  -1   8   5       3302.63       3311.67        72.07 o                         
   0   8   5       1827.38       1893.90        50.38 o                         
   1   8   5        200.92        158.49        14.27 o                         
   2   8   5        789.29        809.00        34.47 o                         
   3   8   5        267.68        268.18        20.21 o                         
   4   8   5       1678.48       1689.14        69.90 o                         
   5   8   5        670.34        654.60        36.23 o                         
   6   8   5          0.06         -4.05        14.08 o                         
   7   8   5        152.60        158.68        35.58 o                         
   8   8   5       1422.43       1699.76       107.73 o                         
   9   8   5        204.39        245.55        65.40 o                         
 -11   9   5        681.30        783.49        81.28 o                         
 -10   9   5         32.21         17.14        19.88 o                         
  -9   9   5         96.50        163.64        52.32 o                         
  -8   9   5        249.59        219.68        38.37 o                         
  -7   9   5        449.97        412.42        50.08 o                         
  -6   9   5        272.17        260.72        33.36 o                         
  -5   9   5       1038.76        903.29        51.06 o                         
  -4   9   5       1182.13       1182.18        36.41 o                         
  -3   9   5          1.83         -2.17         5.16 o                         
  -2   9   5       1952.92       1963.73        57.71 o                         
  -1   9   5       1181.97       1152.90        43.69 o                         
   0   9   5         38.67         36.09         8.42 o                         
   1   9   5       1354.47       1323.43        41.26 o                         
   2   9   5       1173.18       1236.57        40.43 o                         
   3   9   5       2316.77       2329.21        62.64 o                         
   4   9   5        105.81         91.03        19.57 o                         
   5   9   5        110.98         73.80        18.49 o                         
   6   9   5        287.08        260.70        31.85 o                         
   7   9   5       1924.68       2044.68       117.08 o                         
   8   9   5          0.03         -0.85        15.97 o                         
   9   9   5        107.18        112.80        34.20 o                         
 -10  10   5        608.79        719.23        76.22 o                         
  -9  10   5        219.12        250.35        54.55 o                         
  -8  10   5         19.10          7.96        22.29 o                         
  -7  10   5         24.42         16.99        17.01 o                         
  -6  10   5        861.49        820.27        76.91 o                         
  -5  10   5        338.14        319.02        31.36 o                         
  -4  10   5          7.39          8.58         6.86 o                         
  -3  10   5          0.61         -3.90         5.47 o                         
  -2  10   5         86.66         89.01        17.19 o                         
  -1  10   5        137.19        126.46        15.71 o                         
   0  10   5       3512.69       3522.15        75.35 o                         
   1  10   5         65.80         63.24        10.00 o                         
   2  10   5        143.71        162.72        18.58 o                         
   3  10   5          2.37          9.28        10.94 o                         
   4  10   5       1545.42       1799.40        96.18 o                         
   5  10   5         17.37          8.43        12.34 o                         
   6  10   5        274.72        299.18        35.52 o                         
   7  10   5        134.41        128.34        34.36 o                         
   8  10   5        770.19        892.91       153.78 o                         
   9  10   5          5.14         21.28        27.36 o                         
 -10  11   5         90.76        151.37        40.43 o                         
  -9  11   5         47.61         30.37        24.13 o                         
  -8  11   5          2.91        -49.01        49.01 o                         
  -7  11   5        396.34        478.26        55.17 o                         
  -6  11   5        125.43        134.87        23.29 o                         
  -5  11   5       1013.91        960.96        56.64 o                         
  -4  11   5         80.94         62.36        15.30 o                         
  -3  11   5        265.00        260.93        18.23 o                         
  -2  11   5          2.01         -3.19         7.00 o                         
  -1  11   5       2917.88       3008.81        79.53 o                         
   0  11   5         16.90          6.44         9.90 o                         
   1  11   5        198.80        170.91        16.09 o                         
   2  11   5        172.70        210.28        18.18 o                         
   3  11   5       1287.84       1533.88       105.94 o                         
   4  11   5         57.08         76.60        19.91 o                         
   5  11   5        982.18       1092.12        64.48 o                         
   6  11   5         41.22         21.85        15.19 o                         
   7  11   5        356.14        405.32        45.03 o                         
   8  11   5         12.66         15.69        25.40 o                         
  -9  12   5         24.77        -19.28        19.28 o                         
  -8  12   5          1.57        -37.90        37.90 o                         
  -7  12   5        301.38        241.31        40.94 o                         
  -6  12   5        148.82        165.04        26.37 o                         
  -5  12   5        143.76        111.49        20.69 o                         
  -4  12   5         16.82         13.89         8.95 o                         
  -3  12   5        370.24        322.99        20.89 o                         
  -2  12   5         74.28         83.47        10.74 o                         
  -1  12   5         37.14         40.63        11.25 o                         
   0  12   5        523.25        490.53        38.44 o                         
   1  12   5        109.46         84.47        14.92 o                         
   2  12   5         20.24         11.08         9.72 o                         
   3  12   5        331.42        347.92        33.66 o                         
   4  12   5       1244.05       1348.95        70.39 o                         
   5  12   5         15.37          4.09        34.13 o                         
   6  12   5          0.07        -14.64        14.64 o                         
   7  12   5          1.62         -8.97        13.35 o                         
  -8  13   5         90.04         50.87        52.18 o                         
  -7  13   5        316.01        352.43        45.42 o                         
  -6  13   5        405.60        390.57        40.47 o                         
  -5  13   5          1.27          6.81        11.08 o                         
  -4  13   5        131.64        111.27        18.35 o                         
  -3  13   5        144.07        152.30        24.71 o                         
  -2  13   5        484.98        469.57        29.50 o                         
  -1  13   5         73.26         88.89        14.74 o                         
   0  13   5        684.48        726.28        53.24 o                         
   1  13   5         30.95         26.36        12.13 o                         
   2  13   5        297.09        283.46        39.37 o                         
   3  13   5        573.26        730.63       189.05 o                         
   4  13   5          0.72         25.64        21.03 o                         
   5  13   5        257.83        274.84        43.80 o                         
   6  13   5          1.76         11.27        13.51 o                         
   7  13   5        119.58        146.21        25.17 o                         
  -7  14   5        426.21        375.16        42.62 o                         
  -6  14   5        466.59        488.18        57.94 o                         
  -5  14   5        471.50        452.17        44.98 o                         
  -4  14   5        325.39        338.73        38.23 o                         
  -3  14   5        118.44        133.88        23.99 o                         
  -2  14   5          0.61        -10.85        10.85 o                         
  -1  14   5          8.92          2.05         9.09 o                         
   0  14   5        958.38        928.59        48.61 o                         
   1  14   5         30.90         44.83        14.24 o                         
   2  14   5        262.66        271.91        33.30 o                         
   3  14   5         22.48          5.55        18.08 o                         
   4  14   5        439.49        503.59        60.30 o                         
   5  14   5        174.30        192.40        39.17 o                         
   6  14   5          4.20          5.34        13.98 o                         
  -6  15   5        321.55        372.40        44.07 o                         
  -5  15   5        115.37        112.56        23.91 o                         
  -4  15   5          0.95         -0.15        14.57 o                         
  -3  15   5        114.69        134.25        24.91 o                         
  -2  15   5         93.89        111.51        21.80 o                         
  -1  15   5       1112.50       1110.44        49.42 o                         
   0  15   5        378.88        352.48        28.36 o                         
   1  15   5        177.35        197.67        29.35 o                         
   2  15   5         29.74          3.75        13.00 o                         
   3  15   5        752.24        860.86        78.16 o                         
   4  15   5         49.37         12.49        17.51 o                         
   5  15   5        276.64        304.40        41.76 o                         
  -5  16   5          3.72          3.85        13.17 o                         
  -4  16   5          4.78         15.34        12.62 o                         
  -3  16   5         41.76         -0.02        16.86 o                         
  -2  16   5         40.85         16.58        11.85 o                         
  -1  16   5         41.07         42.13        19.27 o                         
   0  16   5        647.46        608.66        38.99 o                         
   1  16   5        140.53        127.98        18.32 o                         
   2  16   5         52.29         59.32        22.58 o                         
   3  16   5         89.26         61.70        20.86 o                         
  -3  17   5         37.95         -4.08        25.69 o                         
  -2  17   5        142.91        156.93        36.02 o                         
  -1  17   5         11.61         -5.13        39.46 o                         
   0  17   5         83.39         49.18        17.62 o                         
   1  17   5         74.41         65.27        19.23 o                         
 -12   0   6        164.20        112.94        44.10 o                         
 -10   0   6       1180.83       1260.37       108.21 o                         
  -8   0   6        419.57        540.22        45.38 o                         
  -6   0   6       6143.34       6709.29       205.61 o                         
  -4   0   6        100.16        182.24        15.67 o                         
  -2   0   6       1070.43       1066.08        38.30 o                         
   0   0   6      11889.55      11824.50       503.49 o                         
   2   0   6        811.88        651.76        38.03 o                         
   4   0   6       4227.73       4245.54       156.02 o                         
   6   0   6       1028.02        976.18        60.08 o                         
   8   0   6       1087.59       1008.48        68.43 o                         
  10   0   6          5.13         -4.37        22.77 o                         
 -12   1   6         38.65         17.56        16.54 o                         
 -11   1   6       1478.25       1463.85        96.27 o                         
 -10   1   6          2.45         23.87        13.44 o                         
  -9   1   6          2.90          1.14        10.16 o                         
  -8   1   6         77.44         50.45        11.35 o                         
  -7   1   6       1579.20       1734.77        53.46 o                         
  -6   1   6        281.70        316.93        24.31 o                         
  -5   1   6         33.69         44.92        12.34 o                         
  -4   1   6          0.01         -2.44         3.15 o                         
  -3   1   6         27.29         17.89         6.55 o                         
  -2   1   6       1721.77       1727.81        46.92 o                         
  -1   1   6      21185.29      23687.03       271.15 o                         
   0   1   6      14028.55      15472.61       271.47 o                         
   1   1   6       1903.83       2128.90        31.64 o                         
   2   1   6        266.11        259.17        13.91 o                         
   3   1   6       8272.88       8050.47       160.28 o                         
   4   1   6        746.45        829.63        46.84 o                         
   5   1   6         57.64         52.22        11.17 o                         
   6   1   6          1.93         -3.23         8.59 o                         
   7   1   6       2314.45       2407.88        71.20 o                         
   8   1   6         36.48         37.63        14.64 o                         
   9   1   6         24.68         16.10        17.97 o                         
  10   1   6          1.46         -4.71        17.62 o                         
  11   1   6          4.71         39.39        25.15 o                         
 -12   2   6        128.41        140.65        42.10 o                         
 -11   2   6          0.99         15.62        14.39 o                         
 -10   2   6        272.99        375.39        53.33 o                         
  -9   2   6         12.15          1.31        12.99 o                         
  -8   2   6        117.00        158.62        17.40 o                         
  -7   2   6         34.36         22.25         9.84 o                         
  -6   2   6        621.80        680.73        30.74 o                         
  -5   2   6        431.56        375.98        16.74 o                         
  -4   2   6        268.72        378.35        28.53 o                         
  -3   2   6       1364.15       1391.04        41.86 o                         
  -2   2   6        329.54        289.89        13.28 o                         
  -1   2   6          8.01         10.94         4.30 o                         
   0   2   6       4744.95       4837.94       280.31 o                         
   1   2   6       2540.38       2777.17        42.87 o                         
   2   2   6        808.57        753.12        24.94 o                         
   3   2   6        247.41        259.64        18.13 o                         
   4   2   6       4437.07       4499.09       100.33 o                         
   5   2   6       1564.04       1573.82        50.95 o                         
   6   2   6        141.73        114.92        15.87 o                         
   7   2   6         41.25         50.71        13.15 o                         
   8   2   6       1201.97       1228.31        65.58 o                         
   9   2   6         16.08          4.02        13.41 o                         
  10   2   6         69.51         43.01        20.37 o                         
 -12   3   6         86.80         18.03        18.77 o                         
 -11   3   6        314.85        391.61        40.19 o                         
 -10   3   6          0.20        -15.52        17.40 o                         
  -9   3   6         75.99         64.14        18.14 o                         
  -8   3   6         99.76         86.13        12.34 o                         
  -7   3   6         19.03         13.93        16.98 o                         
  -6   3   6        270.20        253.49        19.09 o                         
  -5   3   6        850.78        852.89        50.00 o                         
  -4   3   6        412.47        450.55        31.05 o                         
  -3   3   6        212.49        186.84        16.49 o                         
  -2   3   6        141.10        151.77        19.43 o                         
  -1   3   6       2176.51       2135.78        45.61 o                         
   0   3   6          0.20          7.44         6.81 o                         
   1   3   6       3300.44       3589.42        62.88 o                         
   2   3   6       1899.33       2088.60        46.93 o                         
   3   3   6      11676.58      12415.01       216.94 o                         
   4   3   6          2.36          5.21         6.12 o                         
   5   3   6        814.61        896.89        40.00 o                         
   6   3   6         25.33         18.74         8.00 o                         
   7   3   6       1652.21       1771.82        75.57 o                         
   8   3   6          4.65         20.35        13.31 o                         
   9   3   6          5.18          6.95        14.02 o                         
  10   3   6          0.56         -7.54        34.51 o                         
 -12   4   6        105.56        101.51        49.64 o                         
 -11   4   6        139.92        108.01        23.19 o                         
 -10   4   6        343.38        417.86        40.14 o                         
  -9   4   6        701.86        828.58        52.22 o                         
  -8   4   6         48.63          3.24        12.47 o                         
  -7   4   6        267.02        250.73        19.11 o                         
  -6   4   6        982.92        982.96        36.19 o                         
  -5   4   6          1.15         -1.70         7.87 o                         
  -4   4   6       3025.47       3335.40        91.79 o                         
  -3   4   6          6.85          2.22         6.54 o                         
  -2   4   6        977.26        923.77        29.79 o                         
  -1   4   6        356.33        332.31        17.11 o                         
   0   4   6       1183.81       1076.49        36.15 o                         
   1   4   6       4348.76       4820.41        77.90 o                         
   2   4   6       2358.35       2330.72        58.65 o                         
   3   4   6         17.83         15.15         6.00 o                         
   4   4   6       3839.26       4040.27        86.43 o                         
   5   4   6         13.15         20.17         7.91 o                         
   6   4   6         36.34         21.67        11.71 o                         
   7   4   6        221.82        215.59        29.89 o                         
   8   4   6        385.48        352.58        35.90 o                         
   9   4   6         61.98         45.08        23.27 o                         
  10   4   6          1.23         14.07        14.95 o                         
 -12   5   6          4.53        -18.91        38.84 o                         
 -11   5   6        806.69        947.05       111.51 o                         
 -10   5   6        401.73        450.65        41.72 o                         
  -9   5   6          3.68         -9.30        11.57 o                         
  -8   5   6       1005.52       1088.72        55.89 o                         
  -7   5   6        396.89        349.44        35.72 o                         
  -6   5   6         68.51         64.88        10.95 o                         
  -5   5   6        174.26        148.56        19.72 o                         
  -4   5   6         88.57         78.40        14.53 o                         
  -3   5   6        242.99        211.52        15.88 o                         
  -2   5   6          5.05          4.71         6.38 o                         
  -1   5   6       3712.41       3649.58        65.16 o                         
   0   5   6       3811.76       3992.39        72.32 o                         
   1   5   6       1511.63       1560.53        43.19 o                         
   2   5   6        236.49        201.10        16.26 o                         
   3   5   6       5046.86       5310.34        79.38 o                         
   4   5   6        479.63        460.26        22.62 o                         
   5   5   6        177.91        150.38        15.27 o                         
   6   5   6        347.54        308.45        31.83 o                         
   7   5   6       1104.60       1121.17        62.17 o                         
   8   5   6          0.18          4.54        21.13 o                         
   9   5   6        184.13        168.94        27.46 o                         
  10   5   6        265.10        255.09        34.36 o                         
 -12   6   6         73.18         69.45        55.80 o                         
 -11   6   6         44.76         36.95        38.39 o                         
 -10   6   6        468.51        590.10        62.32 o                         
  -9   6   6        736.59        816.92        52.59 o                         
  -8   6   6        506.67        531.11        39.15 o                         
  -7   6   6         33.01         31.90        13.26 o                         
  -6   6   6         32.98         33.90        10.77 o                         
  -5   6   6        175.83        180.33        16.74 o                         
  -4   6   6        608.61        584.68        55.32 o                         
  -3   6   6       1120.54       1138.63        38.60 o                         
  -2   6   6       1126.11       1231.67        39.19 o                         
  -1   6   6       1021.56       1055.72        35.43 o                         
   0   6   6       1885.39       1668.76        45.93 o                         
   1   6   6       7612.54       8073.69       114.07 o                         
   2   6   6          1.10          4.12         6.99 o                         
   3   6   6       1344.11       1424.51        43.30 o                         
   4   6   6        975.74        952.28        31.65 o                         
   5   6   6        668.84        621.11        36.95 o                         
   6   6   6        429.22        419.24        37.28 o                         
   7   6   6        236.64        224.31        29.71 o                         
   8   6   6        613.79        601.91        79.54 o                         
   9   6   6         38.88         49.04        21.73 o                         
  10   6   6          0.60         21.94        16.27 o                         
 -11   7   6        146.80        151.24        38.61 o                         
 -10   7   6        142.16        150.97        42.59 o                         
  -9   7   6        129.34        102.64        31.11 o                         
  -8   7   6          7.46         -5.92        15.51 o                         
  -7   7   6        596.63        652.77        40.01 o                         
  -6   7   6        181.71        159.43        16.12 o                         
  -5   7   6        212.48        207.30        15.80 o                         
  -4   7   6         15.47          9.51         5.12 o                         
  -3   7   6        375.35        352.94        22.81 o                         
  -2   7   6          2.22          3.35         6.85 o                         
  -1   7   6       2692.34       2813.72        63.40 o                         
   0   7   6        832.63        781.94        32.19 o                         
   1   7   6         25.34         23.75         6.85 o                         
   2   7   6        166.12        131.66        14.21 o                         
   3   7   6       1937.61       2016.63        45.77 o                         
   4   7   6        189.44        175.57        22.07 o                         
   5   7   6         60.76         10.74        19.56 o                         
   6   7   6       1416.22       1635.36        84.25 o                         
   7   7   6       1631.49       1698.59        77.02 o                         
   8   7   6          0.86         13.35        17.96 o                         
   9   7   6         55.65         43.78        31.38 o                         
  10   7   6         23.77          3.48        35.71 o                         
 -11   8   6         75.08        116.54        34.24 o                         
 -10   8   6         95.50        110.24        31.43 o                         
  -9   8   6        669.94        933.83        77.93 o                         
  -8   8   6        237.83        218.61        37.59 o                         
  -7   8   6       1049.48       1152.96        79.15 o                         
  -6   8   6          2.80         -4.86        18.76 o                         
  -5   8   6         13.83         10.78         7.27 o                         
  -4   8   6        940.47       1000.68        34.22 o                         
  -3   8   6        297.72        217.25        22.35 o                         
  -2   8   6        398.30        434.30        26.24 o                         
  -1   8   6        582.41        572.84        29.83 o                         
   0   8   6        443.79        410.18        23.88 o                         
   1   8   6       4171.41       4099.04        74.48 o                         
   2   8   6        923.57        936.11        38.35 o                         
   3   8   6         88.60         86.96        13.19 o                         
   4   8   6         40.82         41.50        15.01 o                         
   5   8   6        883.50       1059.26        58.77 o                         
   6   8   6        129.87        120.25        17.72 o                         
   7   8   6        763.50        838.78        73.90 o                         
   8   8   6        497.35        606.81        66.37 o                         
   9   8   6          7.05         -0.78        21.59 o                         
 -11   9   6         30.75        -19.19        84.28 o                         
 -10   9   6        129.27        138.53        35.00 o                         
  -9   9   6        106.30        131.77        29.64 o                         
  -8   9   6        117.86        113.56        26.86 o                         
  -7   9   6        292.98        222.55        35.81 o                         
  -6   9   6        105.68         93.63        23.61 o                         
  -5   9   6       1271.62       1238.83        46.04 o                         
  -4   9   6          7.56         13.87         5.72 o                         
  -3   9   6        289.18        272.30        18.67 o                         
  -2   9   6        232.70        206.11        19.13 o                         
  -1   9   6        531.67        530.62        29.99 o                         
   0   9   6       3765.21       3840.06        79.68 o                         
   1   9   6        108.86        102.84        13.02 o                         
   2   9   6        715.35        685.13        33.82 o                         
   3   9   6       1317.82       1323.06        47.68 o                         
   4   9   6        323.02        386.63        35.30 o                         
   5   9   6        111.04         93.81        22.00 o                         
   6   9   6       2374.00       2518.66        98.84 o                         
   7   9   6         86.74         97.01        31.21 o                         
   8   9   6         58.11         24.96        65.62 o                         
   9   9   6          0.01        -11.06        18.19 o                         
 -10  10   6          0.25         -9.10        19.69 o                         
  -9  10   6        416.76        459.30        57.92 o                         
  -8  10   6         26.91         29.62        21.46 o                         
  -7  10   6          5.62         -2.53        17.14 o                         
  -6  10   6        215.63        197.07        27.83 o                         
  -5  10   6        111.27        105.15        20.21 o                         
  -4  10   6        599.42        596.39        30.49 o                         
  -3  10   6        759.18        676.17        30.37 o                         
  -2  10   6          1.93          5.55         8.02 o                         
  -1  10   6         78.96         64.02        12.66 o                         
   0  10   6        532.58        545.30        29.46 o                         
   1  10   6       2787.35       2847.14        65.21 o                         
   2  10   6         32.88         30.71        10.29 o                         
   3  10   6         23.50         -3.94        12.94 o                         
   4  10   6        131.43        111.61        21.34 o                         
   5  10   6       2029.22       2194.78       111.38 o                         
   6  10   6          2.12         -2.08        14.87 o                         
   7  10   6        178.24        166.37        67.23 o                         
   8  10   6         74.66         47.87        23.53 o                         
 -10  11   6        348.41        282.57        55.17 o                         
  -9  11   6          2.83        -19.91        24.75 o                         
  -8  11   6          1.67        -13.26        17.66 o                         
  -7  11   6          2.88        -16.56        21.29 o                         
  -6  11   6         88.93         60.32        18.03 o                         
  -5  11   6         27.24         27.51        14.73 o                         
  -4  11   6         63.60         43.40        10.45 o                         
  -3  11   6        237.60        237.34        17.33 o                         
  -2  11   6        102.01         83.09        13.57 o                         
  -1  11   6          3.46         11.37         8.17 o                         
   0  11   6        376.21        286.84        29.68 o                         
   1  11   6        899.70        918.67        37.31 o                         
   2  11   6        676.95        699.10        36.29 o                         
   3  11   6         74.94         93.21        19.78 o                         
   4  11   6        522.70        542.40        49.00 o                         
   5  11   6        273.15        248.88        32.25 o                         
   6  11   6        538.11        607.97        51.54 o                         
   7  11   6         23.65         -3.26        16.02 o                         
   8  11   6        104.02         69.51        25.89 o                         
  -9  12   6        299.00        380.50        94.99 o                         
  -8  12   6         59.22         69.31        27.02 o                         
  -7  12   6         78.95         85.42        27.02 o                         
  -6  12   6        102.55         58.72        15.93 o                         
  -5  12   6         46.91          5.48        17.75 o                         
  -4  12   6        237.89        244.75        25.04 o                         
  -3  12   6        183.57        183.83        17.99 o                         
  -2  12   6         52.03         39.77         9.30 o                         
  -1  12   6         90.67         72.51        12.64 o                         
   0  12   6        139.98        151.86        19.28 o                         
   1  12   6        951.17        951.65        46.86 o                         
   2  12   6         52.95         74.74        16.98 o                         
   3  12   6         49.47         58.53        15.84 o                         
   4  12   6          0.54          5.58        13.35 o                         
   5  12   6        934.59       1019.80        65.02 o                         
   6  12   6          3.96        -14.65        31.14 o                         
   7  12   6        589.73        734.31        60.88 o                         
  -8  13   6          2.33        -40.09        40.09 o                         
  -7  13   6         23.30         20.16        17.50 o                         
  -6  13   6        153.86        143.10        31.67 o                         
  -5  13   6         10.00          2.54         9.58 o                         
  -4  13   6          4.26          8.31        10.82 o                         
  -3  13   6        176.80        150.56        24.19 o                         
  -2  13   6          3.00         -2.90         7.40 o                         
  -1  13   6        137.91        107.29        16.30 o                         
   0  13   6       1924.20       1846.37        86.82 o                         
   1  13   6        503.90        492.90        43.54 o                         
   2  13   6        327.08        297.63        35.51 o                         
   3  13   6          5.00          3.20        13.47 o                         
   4  13   6        639.03        778.07        72.12 o                         
   5  13   6         73.75         61.65        36.52 o                         
   6  13   6       1017.57       1203.35        83.68 o                         
  -7  14   6        178.30        204.51        34.03 o                         
  -6  14   6          0.27        -14.31        14.31 o                         
  -5  14   6         41.66         49.81        25.27 o                         
  -4  14   6        613.71        583.10        49.44 o                         
  -3  14   6        247.44        232.25        31.32 o                         
  -2  14   6        147.24        131.53        22.41 o                         
  -1  14   6          6.96          8.95        11.70 o                         
   0  14   6          8.78         16.19         9.44 o                         
   1  14   6       1758.33       1826.96        86.11 o                         
   2  14   6         13.38         15.36        24.26 o                         
   3  14   6         45.89         12.39        28.08 o                         
   4  14   6          0.80          9.45        18.01 o                         
   5  14   6        855.59       1072.48        90.67 o                         
  -6  15   6         19.93          8.88        12.89 o                         
  -5  15   6         62.73         52.19        17.52 o                         
  -4  15   6          1.89          2.48        27.11 o                         
  -3  15   6          6.17          4.89        11.21 o                         
  -2  15   6        314.99        351.05        37.71 o                         
  -1  15   6         20.05         -0.87        10.09 o                         
   0  15   6        271.10        222.17        26.24 o                         
   1  15   6        243.58        202.41        31.46 o                         
   2  15   6        493.67        534.55        48.78 o                         
   3  15   6        106.20        191.98        37.86 o                         
   4  15   6         41.35         57.13        21.15 o                         
  -5  16   6         47.04         27.11        19.40 o                         
  -4  16   6         61.76         23.29        17.43 o                         
  -3  16   6        104.90        140.72        26.43 o                         
  -2  16   6         11.74         17.76        12.17 o                         
  -1  16   6         42.27         30.06        22.99 o                         
   0  16   6         48.34         27.35        13.62 o                         
   1  16   6       1204.38       1233.72        65.04 o                         
   2  16   6        112.50        161.06        34.66 o                         
   3  16   6         66.95         58.97        27.70 o                         
  -2  17   6        219.65        301.55        47.45 o                         
  -1  17   6        126.34         74.20        24.61 o                         
   0  17   6        306.19        293.37        38.09 o                         
 -11   0   7         40.07         18.66        21.43 o                         
  -9   0   7        182.65        280.97        34.00 o                         
  -7   0   7       1192.48       1181.26        63.06 o                         
  -5   0   7       7442.66       8129.37       142.18 o                         
  -3   0   7       6063.86       5782.71       109.17 o                         
  -1   0   7       2140.91       2064.33        95.26 o                         
   1   0   7      17771.27      18712.83       277.05 o                         
   3   0   7       5499.59       5803.83       135.76 o                         
   5   0   7       1227.96       1248.70        67.82 o                         
   7   0   7        238.19        211.88        30.27 o                         
   9   0   7         24.21        -16.34        23.93 o                         
 -12   1   7        162.28        144.24        36.42 o                         
 -11   1   7         20.95         -4.13        35.67 o                         
 -10   1   7        749.23        782.38        51.61 o                         
  -9   1   7          8.19         22.31        12.04 o                         
  -8   1   7         53.09         16.12         8.93 o                         
  -7   1   7        736.16        689.99        33.99 o                         
  -6   1   7       1327.08       1319.94        60.39 o                         
  -5   1   7        801.62        847.71        25.71 o                         
  -4   1   7      11855.70      11959.54       271.62 o                         
  -3   1   7         13.74         11.30         3.46 o                         
  -2   1   7        640.38        617.26        26.21 o                         
  -1   1   7        151.72        129.85        14.82 o                         
   0   1   7      28806.62      30086.52       510.55 o                         
   1   1   7       1168.12       1260.96        49.14 o                         
   2   1   7       1754.21       1701.31        37.56 o                         
   3   1   7        309.15        288.92        23.74 o                         
   4   1   7       3737.92       3834.14        80.76 o                         
   5   1   7        172.96        157.10        18.13 o                         
   6   1   7       1461.18       1533.54        55.17 o                         
   7   1   7         34.29         18.87         9.78 o                         
   8   1   7        220.21        210.70        28.28 o                         
   9   1   7          0.09          5.96        16.28 o                         
  10   1   7         47.92         32.98        21.87 o                         
 -12   2   7         21.77        -31.03        58.48 o                         
 -11   2   7          2.75         -7.78        22.77 o                         
 -10   2   7         12.61         21.47        12.89 o                         
  -9   2   7        245.29        294.08        24.62 o                         
  -8   2   7         96.47         98.28        14.89 o                         
  -7   2   7        142.12        136.51        15.86 o                         
  -6   2   7          8.90          7.44         3.03 o                         
  -5   2   7        522.69        562.26        37.37 o                         
  -4   2   7        173.95        171.32        16.25 o                         
  -3   2   7       1249.95       1119.58        27.96 o                         
  -2   2   7          0.63          2.55         3.81 o                         
  -1   2   7        965.75        745.46        54.06 o                         
   0   2   7        596.56        613.05        30.36 o                         
   1   2   7       4991.73       4714.40       159.49 o                         
   2   2   7        370.26        318.55        17.04 o                         
   3   2   7         37.72         33.88         9.37 o                         
   4   2   7          2.10          2.05         7.79 o                         
   5   2   7       2877.56       2966.64        73.17 o                         
   6   2   7        160.01        203.11        20.75 o                         
   7   2   7        630.88        637.02        46.27 o                         
   8   2   7        240.59        171.98        25.60 o                         
   9   2   7         25.91         16.96        18.29 o                         
  10   2   7          2.72        -23.93        23.93 o                         
 -12   3   7         12.36        -14.52        18.09 o                         
 -11   3   7         58.11         27.02        33.70 o                         
 -10   3   7        764.48        812.43        91.45 o                         
  -9   3   7          3.12          4.99        11.62 o                         
  -8   3   7        146.18        112.15        14.93 o                         
  -7   3   7         32.19         33.34         9.61 o                         
  -6   3   7        180.30        169.41        24.02 o                         
  -5   3   7         71.02         92.49        27.72 o                         
  -4   3   7        438.75        328.19        22.73 o                         
  -3   3   7       1422.41       1934.57       159.51 o                         
  -2   3   7        655.38        681.20        24.50 o                         
  -1   3   7         18.52         20.60         7.65 o                         
   0   3   7       8191.65       7829.07       368.76 o                         
   1   3   7        770.91        786.32        29.41 o                         
   2   3   7       2803.87       2829.92        54.59 o                         
   3   3   7          4.14         -2.54         6.12 o                         
   4   3   7       2345.05       2348.70        60.87 o                         
   5   3   7         23.05         18.22         8.40 o                         
   6   3   7       1044.98       1066.56        44.64 o                         
   7   3   7        179.25        129.63        23.58 o                         
   8   3   7        165.53        161.69        27.18 o                         
   9   3   7         86.84         47.38        15.82 o                         
  10   3   7         47.27          7.42        18.02 o                         
 -12   4   7         42.69         71.91        52.41 o                         
 -11   4   7         36.83         -7.05        15.32 o                         
 -10   4   7        117.92        124.89        22.74 o                         
  -9   4   7        126.37        144.70        23.18 o                         
  -8   4   7        189.63        185.75        24.93 o                         
  -7   4   7        178.10        161.48        16.67 o                         
  -6   4   7        544.80        527.13        37.52 o                         
  -5   4   7          4.23          2.42        10.46 o                         
  -4   4   7         59.53         56.28        11.79 o                         
  -3   4   7       2609.88       2445.81        65.36 o                         
  -2   4   7       1048.92        970.17        31.31 o                         
  -1   4   7       3233.81       3405.23        59.61 o                         
   0   4   7          9.93          4.44         3.99 o                         
   1   4   7       8443.76       8526.47       115.25 o                         
   2   4   7        207.41        218.69        14.76 o                         
   3   4   7        480.03        463.48        36.89 o                         
   4   4   7        932.98        946.61        33.67 o                         
   5   4   7        434.95        410.20        33.49 o                         
   6   4   7        486.50        469.18        38.06 o                         
   7   4   7          7.81         16.26        16.55 o                         
   8   4   7        301.06        281.50        32.62 o                         
   9   4   7          4.76         -0.84        15.46 o                         
  10   4   7          0.54         11.62        22.54 o                         
 -12   5   7         95.31        115.79        29.04 o                         
 -11   5   7        590.18        590.03        65.38 o                         
 -10   5   7        175.71        141.29        24.65 o                         
  -9   5   7        178.77        211.67        37.29 o                         
  -8   5   7         65.09         38.59        12.22 o                         
  -7   5   7       1249.12       1219.62        44.81 o                         
  -6   5   7        388.09        349.68        29.38 o                         
  -5   5   7         51.50         47.43        17.54 o                         
  -4   5   7       3794.34       3921.12        92.73 o                         
  -3   5   7        607.69        574.96        26.37 o                         
  -2   5   7        530.63        517.82        24.30 o                         
  -1   5   7       1407.41       1371.90        38.33 o                         
   0   5   7       7120.44       7444.33       109.36 o                         
   1   5   7         54.83         70.28        10.64 o                         
   2   5   7       3268.22       3594.18        87.70 o                         
   3   5   7        558.60        477.01        23.87 o                         
   4   5   7       3424.05       3631.77        69.27 o                         
   5   5   7        131.63        130.40        21.22 o                         
   6   5   7        185.36        118.27        35.87 o                         
   7   5   7         19.14         26.67        15.02 o                         
   8   5   7        418.36        431.48        41.71 o                         
   9   5   7        157.07        150.06        27.30 o                         
  10   5   7          1.72        -10.79        12.79 o                         
 -12   6   7        101.68         94.57        46.56 o                         
 -11   6   7        123.47         79.99        31.29 o                         
 -10   6   7        467.77        611.31        81.11 o                         
  -9   6   7        214.24        280.89        42.44 o                         
  -8   6   7         34.11         20.39        10.20 o                         
  -7   6   7          2.43          4.04         7.74 o                         
  -6   6   7        946.50        979.67        38.04 o                         
  -5   6   7         42.21         56.41        15.05 o                         
  -4   6   7        110.01         92.42        13.16 o                         
  -3   6   7       3030.53       3171.10        67.71 o                         
  -2   6   7       1916.53       1847.66        81.76 o                         
  -1   6   7       1521.18       1653.47        45.48 o                         
   0   6   7          3.36          4.25         7.36 o                         
   1   6   7       7075.26       7235.17       133.63 o                         
   2   6   7       3642.13       3563.38       208.36 o                         
   3   6   7        371.51        411.15        24.35 o                         
   4   6   7        617.44        583.01        26.48 o                         
   5   6   7        296.47        293.63        25.18 o                         
   6   6   7        122.62         78.39        18.49 o                         
   7   6   7         61.85         41.32        17.68 o                         
   8   6   7        265.26        268.50        34.09 o                         
   9   6   7         36.12         27.79        16.66 o                         
 -11   7   7         46.91        -21.39        45.09 o                         
 -10   7   7        275.30        295.78        48.09 o                         
  -9   7   7        112.63        112.23        29.20 o                         
  -8   7   7         51.55         48.26        21.40 o                         
  -7   7   7         39.13          5.61        26.05 o                         
  -6   7   7        334.04        351.44        22.60 o                         
  -5   7   7         73.48         69.11        15.70 o                         
  -4   7   7       1736.54       1717.11        39.09 o                         
  -3   7   7        391.02        395.79        24.79 o                         
  -2   7   7         72.29         62.77        10.51 o                         
  -1   7   7        319.87        279.27        19.85 o                         
   0   7   7       5248.08       5382.52        95.04 o                         
   1   7   7        206.58        233.76        19.20 o                         
   2   7   7        350.99        344.84        23.91 o                         
   3   7   7        428.00        404.67        21.31 o                         
   4   7   7        437.69        451.64        36.57 o                         
   5   7   7        541.00        532.79        34.91 o                         
   6   7   7        869.37        939.46        56.74 o                         
   7   7   7        601.43        628.58        48.74 o                         
   8   7   7         53.87         46.72        21.39 o                         
   9   7   7         62.29         35.42        35.09 o                         
 -11   8   7         18.35         47.42        20.90 o                         
 -10   8   7         46.03         20.03        28.66 o                         
  -9   8   7         87.14         95.47        32.22 o                         
  -8   8   7        117.02         69.28        23.28 o                         
  -7   8   7         59.68         60.01        59.28 o                         
  -6   8   7          9.11          6.43        18.28 o                         
  -5   8   7         24.17         25.39        12.72 o                         
  -4   8   7         17.63         11.84         5.73 o                         
  -3   8   7       1013.68       1067.18        41.92 o                         
  -2   8   7        773.67        731.60        34.06 o                         
  -1   8   7        415.55        398.04        25.15 o                         
   0   8   7       2130.35       2217.00        59.79 o                         
   1   8   7       3151.19       3151.89        66.59 o                         
   2   8   7       3081.65       3144.77        74.60 o                         
   3   8   7         45.55         49.80         8.73 o                         
   4   8   7        850.77        912.62        53.45 o                         
   5   8   7        116.57        137.60        23.15 o                         
   6   8   7        449.72        443.65        34.67 o                         
   7   8   7         39.51         29.47        18.79 o                         
   8   8   7         29.35          6.36        19.13 o                         
   9   8   7          1.08        -19.98        19.98 o                         
 -11   9   7         81.40         68.30        24.70 o                         
 -10   9   7         51.72         35.07        27.85 o                         
  -9   9   7          3.97         -2.67        19.42 o                         
  -8   9   7         85.05         72.27        21.22 o                         
  -7   9   7          3.87         -3.77        18.87 o                         
  -6   9   7        953.81       1086.50        75.11 o                         
  -5   9   7          7.46          3.37         7.83 o                         
  -4   9   7        178.70        166.14        17.79 o                         
  -3   9   7        341.80        313.82        24.02 o                         
  -2   9   7         75.24         74.35        11.60 o                         
  -1   9   7       2937.39       2890.32        72.50 o                         
   0   9   7       2883.96       3131.64        78.88 o                         
   1   9   7        121.89        113.82        13.74 o                         
   2   9   7          4.31         10.93         9.18 o                         
   3   9   7       1685.44       1901.05        59.46 o                         
   4   9   7        150.76        148.71        24.44 o                         
   5   9   7        149.22        148.05        25.30 o                         
   6   9   7        132.39        136.74        29.39 o                         
   7   9   7        148.44        145.67        32.85 o                         
   8   9   7         18.06         16.86        21.43 o                         
 -10  10   7         75.15         63.60        65.93 o                         
  -9  10   7         26.45         46.27        20.61 o                         
  -8  10   7         37.32         42.62        21.10 o                         
  -7  10   7         41.88         24.61        16.69 o                         
  -6  10   7         39.43         52.21        17.82 o                         
  -5  10   7        261.12        200.12        22.24 o                         
  -4  10   7          6.13         -5.64         8.98 o                         
  -3  10   7        329.70        295.41        20.47 o                         
  -2  10   7       3294.77       3266.33        81.38 o                         
  -1  10   7         77.37         69.94        11.68 o                         
   0  10   7       2813.79       2854.65        72.06 o                         
   1  10   7         52.45         68.99        13.04 o                         
   2  10   7       2268.13       2463.90        69.51 o                         
   3  10   7          7.90         13.88        12.58 o                         
   4  10   7        214.75        231.45        28.77 o                         
   5  10   7         55.36         61.39        28.40 o                         
   6  10   7        522.27        628.02        50.99 o                         
   7  10   7          1.25        -19.67        20.94 o                         
   8  10   7         44.22        113.37        35.39 o                         
 -10  11   7         63.02         51.38        30.53 o                         
  -9  11   7         68.39         70.65        40.98 o                         
  -8  11   7        246.94        243.72        42.59 o                         
  -7  11   7          3.32          3.18        13.25 o                         
  -6  11   7         46.51         26.64        18.61 o                         
  -5  11   7          3.26         15.97        14.08 o                         
  -4  11   7         60.14         32.21        13.69 o                         
  -3  11   7        316.11        276.97        24.38 o                         
  -2  11   7         26.68         22.67        11.92 o                         
  -1  11   7        934.11        883.72        43.26 o                         
   0  11   7          0.56         10.25         8.49 o                         
   1  11   7        247.58        261.13        20.87 o                         
   2  11   7          2.78          0.71         9.58 o                         
   3  11   7       2115.36       2388.03        89.80 o                         
   4  11   7         15.66        -11.54        27.11 o                         
   5  11   7          0.22         -9.80        14.37 o                         
   6  11   7         85.61         45.66        16.92 o                         
   7  11   7         24.08         20.52        19.59 o                         
  -9  12   7         19.24         11.63        17.18 o                         
  -8  12   7        110.18        107.98        28.47 o                         
  -7  12   7         49.20         51.80        42.94 o                         
  -6  12   7         38.27         25.33        11.42 o                         
  -5  12   7          8.64          3.83        12.47 o                         
  -4  12   7         41.81         54.65        14.21 o                         
  -3  12   7        545.44        558.20        31.58 o                         
  -2  12   7        543.27        546.98        35.32 o                         
  -1  12   7         85.37         86.22        14.99 o                         
   0  12   7        780.91        779.35        41.79 o                         
   1  12   7          2.24          8.33         8.79 o                         
   2  12   7        821.23        767.94        66.66 o                         
   3  12   7         48.66         43.95        20.69 o                         
   4  12   7       1112.22       1229.23        69.93 o                         
   5  12   7         78.76         61.24        24.43 o                         
   6  12   7        112.34        139.73        31.93 o                         
   7  12   7        244.17        277.66        37.55 o                         
  -8  13   7         23.00         17.95        29.11 o                         
  -7  13   7        223.02        261.29        35.88 o                         
  -6  13   7        162.73        165.11        23.78 o                         
  -5  13   7         15.70         14.57        10.22 o                         
  -4  13   7        214.42        191.03        22.79 o                         
  -3  13   7         26.10         28.74        12.34 o                         
  -2  13   7         22.82         26.15        10.06 o                         
  -1  13   7        364.04        346.22        29.44 o                         
   0  13   7        109.20         88.67        16.32 o                         
   1  13   7         16.27          8.67        14.86 o                         
   2  13   7          2.45         12.10        21.24 o                         
   3  13   7       1400.03       1522.58        99.22 o                         
   4  13   7         12.23        -12.68        18.42 o                         
   5  13   7        163.56        196.24        38.52 o                         
   6  13   7          3.11         11.47        13.31 o                         
  -7  14   7        341.38        354.73        43.46 o                         
  -6  14   7        465.85        463.01        46.72 o                         
  -5  14   7        560.36        473.22        45.75 o                         
  -4  14   7          7.94        -16.17        16.17 o                         
  -3  14   7        142.67        165.40        25.67 o                         
  -2  14   7        900.41        913.04        49.62 o                         
  -1  14   7          0.57        -10.18        10.18 o                         
   0  14   7        426.40        427.00        35.61 o                         
   1  14   7        125.50        124.59        25.13 o                         
   2  14   7       1213.94       1398.47        95.82 o                         
   3  14   7        129.01        138.34        38.53 o                         
   4  14   7         78.34         56.83        53.26 o                         
   5  14   7          3.09         -1.88        50.22 o                         
  -6  15   7         29.97         53.14        18.28 o                         
  -5  15   7        124.08         98.39        22.65 o                         
  -4  15   7          0.14         19.17        12.35 o                         
  -3  15   7        181.24        157.11        27.40 o                         
  -2  15   7          2.74         13.21        11.54 o                         
  -1  15   7        614.57        649.43        43.36 o                         
   0  15   7        491.22        449.71        37.14 o                         
   1  15   7         94.19        101.57        19.61 o                         
   2  15   7         51.05         51.09        20.47 o                         
   3  15   7        304.37        412.05        54.60 o                         
   4  15   7         34.18         40.00        28.84 o                         
  -4  16   7          2.45         -1.42        24.66 o                         
  -3  16   7         20.36         36.84        15.19 o                         
  -2  16   7        236.74        278.23        34.89 o                         
  -1  16   7        127.94         93.64        26.38 o                         
   0  16   7        256.27        283.83        37.72 o                         
   1  16   7        173.78        224.76        34.81 o                         
   2  16   7        372.97        469.58        59.52 o                         
 -12   0   8         14.26          6.79        25.27 o                         
 -10   0   8         55.72         54.19        19.20 o                         
  -8   0   8          1.55         -1.10        12.79 o                         
  -6   0   8       1804.51       1615.80        57.53 o                         
  -4   0   8          5.84          4.22         5.62 o                         
  -2   0   8       5442.22       5530.44       177.58 o                         
   0   0   8       2559.18       2836.70        57.12 o                         
   2   0   8       3790.87       3514.78       103.60 o                         
   4   0   8        209.40        189.08        27.87 o                         
   6   0   8        432.61        437.12        42.65 o                         
   8   0   8          8.27         -0.80        23.75 o                         
  10   0   8         27.79         -3.39        28.48 o                         
 -12   1   8         10.20        -26.27        26.27 o                         
 -11   1   8          1.11        -19.92        19.92 o                         
 -10   1   8         45.06         15.51        19.17 o                         
  -9   1   8        291.44        250.77        23.11 o                         
  -8   1   8         47.71         26.31        10.91 o                         
  -7   1   8       1375.80       1246.41        56.84 o                         
  -6   1   8        332.07        317.45        16.66 o                         
  -5   1   8        352.21        262.15        14.65 o                         
  -4   1   8        881.64        889.88        35.77 o                         
  -3   1   8       3719.09       3858.93       186.99 o                         
  -2   1   8       2279.86       2586.02       193.96 o                         
  -1   1   8      10843.99      11595.49       200.34 o                         
   0   1   8       3169.67       3409.53        58.15 o                         
   1   1   8       5616.76       5532.97       133.50 o                         
   2   1   8       1186.95       1237.10        40.98 o                         
   3   1   8       1261.27       1025.60        99.35 o                         
   4   1   8        227.25        221.04        20.61 o                         
   5   1   8         94.04         66.86        13.60 o                         
   6   1   8         21.47         14.68        21.73 o                         
   7   1   8          0.73         -4.02        10.13 o                         
   8   1   8        143.94        150.51        25.71 o                         
   9   1   8         39.68         16.07        20.44 o                         
  10   1   8         52.05         25.49        25.33 o                         
 -12   2   8        100.79         71.36        25.20 o                         
 -11   2   8          0.04         -5.52        18.21 o                         
 -10   2   8         91.29         65.65        16.89 o                         
  -9   2   8          1.16         -4.27         9.29 o                         
  -8   2   8        839.59        787.09        44.01 o                         
  -7   2   8         69.09         59.45         7.73 o                         
  -6   2   8       1012.46        977.66        53.78 o                         
  -5   2   8         53.38         25.24         9.73 o                         
  -4   2   8       2059.59       2260.74        61.60 o                         
  -3   2   8       1322.71       1295.40        33.52 o                         
  -2   2   8       1462.08       1197.36        46.40 o                         
  -1   2   8       1278.77       1213.75        54.72 o                         
   0   2   8        562.19        565.04        38.19 o                         
   1   2   8       1869.38       1788.52        31.24 o                         
   2   2   8       6632.74       6729.34       106.27 o                         
   3   2   8        655.96        578.48        48.14 o                         
   4   2   8         95.36         85.44        13.75 o                         
   5   2   8        380.27        379.36        37.65 o                         
   6   2   8         26.43         35.36        12.78 o                         
   7   2   8          9.12         -3.08        20.63 o                         
   8   2   8          0.58          7.25        14.09 o                         
   9   2   8         59.21         25.49        19.02 o                         
  10   2   8          0.58          3.30        17.75 o                         
 -12   3   8          5.78        -21.88        21.88 o                         
 -11   3   8         45.31         29.85        36.31 o                         
 -10   3   8         44.25         21.40        17.82 o                         
  -9   3   8         72.12         58.03        18.02 o                         
  -8   3   8        174.83        178.85        18.58 o                         
  -7   3   8       1193.88       1142.32        60.02 o                         
  -6   3   8         27.84         39.79        13.17 o                         
  -5   3   8        330.79        260.72        23.66 o                         
  -4   3   8        457.44        487.44        28.76 o                         
  -3   3   8       2976.79       3042.54        82.35 o                         
  -2   3   8        225.12        224.10        14.40 o                         
  -1   3   8       3852.41       3786.02       103.38 o                         
   0   3   8       3273.57       3251.91        87.10 o                         
   1   3   8       3770.77       3736.33        62.57 o                         
   2   3   8       3123.29       3349.14        61.43 o                         
   3   3   8       4645.67       4792.15        78.82 o                         
   4   3   8        891.13        906.82        39.25 o                         
   5   3   8         56.91         48.95        19.42 o                         
   6   3   8         62.35         39.99        10.81 o                         
   7   3   8        211.63        172.36        31.93 o                         
   8   3   8        330.14        301.98        37.43 o                         
   9   3   8         71.81         49.51        16.82 o                         
  10   3   8         21.83         10.33        21.11 o                         
 -12   4   8        119.67        107.73        29.15 o                         
 -11   4   8         20.94        -13.66        15.61 o                         
 -10   4   8          7.81        -14.50        14.50 o                         
  -9   4   8         36.24        -16.22        16.22 o                         
  -8   4   8          0.83         -8.22         8.22 o                         
  -7   4   8         39.70         46.69        10.50 o                         
  -6   4   8       2657.35       2730.90       147.04 o                         
  -5   4   8        212.15        178.06        19.83 o                         
  -4   4   8         17.88          9.42         8.55 o                         
  -3   4   8        177.92        163.87        17.97 o                         
  -2   4   8       2658.04       2378.46        66.81 o                         
  -1   4   8          6.91         -3.67         3.67 o                         
   0   4   8         63.75         59.18         7.43 o                         
   1   4   8       1670.60       1607.70        61.70 o                         
   2   4   8       8166.70       8431.08       120.19 o                         
   3   4   8          0.60          6.54         6.80 o                         
   4   4   8         54.31         55.34        10.59 o                         
   5   4   8        146.25        101.51        14.87 o                         
   6   4   8         46.25         44.47        13.50 o                         
   7   4   8         27.66         19.15        12.53 o                         
   8   4   8        109.82         72.65        17.24 o                         
   9   4   8          8.97        -14.75        14.75 o                         
  10   4   8          1.37        -20.96        53.12 o                         
 -12   5   8          5.76        -20.78        64.68 o                         
 -11   5   8         62.78         61.51        21.77 o                         
 -10   5   8          6.01        -16.14        16.14 o                         
  -9   5   8          4.91         -0.88        13.67 o                         
  -8   5   8         10.01         -7.58        12.14 o                         
  -7   5   8       1695.35       1617.42        53.92 o                         
  -6   5   8          0.09         -7.17        10.61 o                         
  -5   5   8        917.73        951.65        43.99 o                         
  -4   5   8        719.90        716.33        37.75 o                         
  -3   5   8       2605.69       2572.06        72.82 o                         
  -2   5   8        538.37        599.66        26.53 o                         
  -1   5   8       1574.41       1437.14        39.94 o                         
   0   5   8       2124.38       2015.52        67.14 o                         
   1   5   8       1152.83       1020.00        47.40 o                         
   2   5   8         26.14         22.51         7.77 o                         
   3   5   8        135.32        152.98        16.06 o                         
   4   5   8        227.62        236.15        18.12 o                         
   5   5   8        179.63        195.24        25.46 o                         
   6   5   8          0.51        -12.55        12.61 o                         
   7   5   8        482.46        413.50        39.98 o                         
   8   5   8          6.92          6.69        11.65 o                         
   9   5   8         18.24         22.75        26.37 o                         
 -12   6   8        269.67        291.46        48.82 o                         
 -11   6   8        109.95         68.19        23.78 o                         
 -10   6   8         43.24          6.56        19.96 o                         
  -9   6   8         26.63        -38.52        38.52 o                         
  -8   6   8        265.95        279.12        28.84 o                         
  -7   6   8        434.88        436.81        27.64 o                         
  -6   6   8       1003.82       1101.00        59.52 o                         
  -5   6   8       1024.19       1027.36        47.49 o                         
  -4   6   8        326.69        279.90        17.59 o                         
  -3   6   8        514.36        477.96        26.13 o                         
  -2   6   8       1321.99       1242.24        40.71 o                         
  -1   6   8       1523.38       1574.55        44.93 o                         
   0   6   8        272.10        242.74        16.83 o                         
   1   6   8       3415.30       3350.30        73.12 o                         
   2   6   8        400.00        311.89        22.76 o                         
   3   6   8         83.46         75.21        11.34 o                         
   4   6   8         17.18          7.25         6.43 o                         
   5   6   8        165.85        176.89        21.18 o                         
   6   6   8         36.85         50.13        13.86 o                         
   7   6   8         20.50         21.80        12.69 o                         
   8   6   8          4.42        -12.40        12.69 o                         
   9   6   8         56.16         44.25        19.07 o                         
 -11   7   8          0.20         -4.67        16.50 o                         
 -10   7   8         72.20         97.87        31.45 o                         
  -9   7   8        185.53        201.00        39.90 o                         
  -8   7   8         93.28         60.82        35.58 o                         
  -7   7   8       1200.91       1238.54        56.78 o                         
  -6   7   8        677.15        669.02        35.46 o                         
  -5   7   8        914.01        968.33        55.85 o                         
  -4   7   8       1288.96       1299.54        38.60 o                         
  -3   7   8       1632.05       1615.81        50.60 o                         
  -2   7   8          9.78          1.99         7.54 o                         
  -1   7   8        315.52        305.67        21.26 o                         
   0   7   8       4885.74       4983.65        96.37 o                         
   1   7   8        156.71        133.40        15.62 o                         
   2   7   8       1858.53       1977.02        58.49 o                         
   3   7   8         66.91         58.82        10.46 o                         
   4   7   8        489.45        549.34        42.30 o                         
   5   7   8        511.99        603.06        37.76 o                         
   6   7   8         13.14          1.55        13.96 o                         
   7   7   8        241.82        237.90        31.77 o                         
   8   7   8         18.37        -15.87        22.59 o                         
   9   7   8          0.62         -8.67        28.61 o                         
 -11   8   8          7.56          3.66        18.15 o                         
 -10   8   8        442.96        459.96        70.13 o                         
  -9   8   8         14.91          4.04        17.64 o                         
  -8   8   8         35.47         41.19        21.61 o                         
  -7   8   8         65.89         45.65        28.39 o                         
  -6   8   8       1193.97       1183.53        63.16 o                         
  -5   8   8        877.69        908.67        48.22 o                         
  -4   8   8         43.65         41.80         9.45 o                         
  -3   8   8       1028.52       1042.48        41.97 o                         
  -2   8   8       1449.32       1439.98        48.84 o                         
  -1   8   8       3063.80       3074.03        72.19 o                         
   0   8   8          0.17         -2.70         6.98 o                         
   1   8   8       3289.55       3258.55        76.59 o                         
   2   8   8        362.14        337.06        25.40 o                         
   3   8   8        254.92        243.07        35.31 o                         
   4   8   8          0.24          5.78        11.19 o                         
   5   8   8       1052.08       1178.24        64.35 o                         
   6   8   8        347.48        371.92        48.51 o                         
   7   8   8         35.67         26.67        18.70 o                         
   8   8   8         13.72        -10.44        19.28 o                         
 -10   9   8        143.52        154.11        35.18 o                         
  -9   9   8        428.34        528.71        61.35 o                         
  -8   9   8         23.25          3.52        17.66 o                         
  -7   9   8        695.70        675.25        63.22 o                         
  -6   9   8         27.23         22.86        13.22 o                         
  -5   9   8        704.10        685.71        36.65 o                         
  -4   9   8       2668.48       2748.77        74.05 o                         
  -3   9   8        635.23        586.87        33.32 o                         
  -2   9   8         31.13         25.17         9.60 o                         
  -1   9   8        199.84        194.25        19.08 o                         
   0   9   8       1922.53       1952.55        51.45 o                         
   1   9   8       2939.10       2942.16        74.71 o                         
   2   9   8         12.77          6.58         8.61 o                         
   3   9   8         50.60         42.06        14.12 o                         
   4   9   8       1625.33       1700.47        77.27 o                         
   5   9   8         24.13         -0.30        12.84 o                         
   6   9   8         34.41         24.66        15.09 o                         
   7   9   8        170.44        219.42        41.83 o                         
   8   9   8         92.84         94.39        35.22 o                         
 -10  10   8         15.28         -6.80        18.71 o                         
  -9  10   8        134.48        158.92        61.87 o                         
  -8  10   8         35.57         12.68        17.96 o                         
  -7  10   8          1.64         17.11        17.71 o                         
  -6  10   8         19.71         -5.19        13.30 o                         
  -5  10   8       1192.03       1089.03        51.62 o                         
  -4  10   8         99.84         84.50        13.25 o                         
  -3  10   8       1248.68       1255.07        50.69 o                         
  -2  10   8         17.68         14.82         9.73 o                         
  -1  10   8        563.19        535.86        32.56 o                         
   0  10   8        392.90        403.59        24.02 o                         
   1  10   8       3355.25       3519.80        84.29 o                         
   2  10   8        252.83        248.79        22.92 o                         
   3  10   8        614.64        609.68        45.41 o                         
   4  10   8         40.38         36.79        15.52 o                         
   5  10   8        312.67        301.76        35.80 o                         
   6  10   8        229.95        256.83        33.20 o                         
   7  10   8         20.39          0.18        15.47 o                         
   8  10   8          5.05          4.94        19.94 o                         
  -9  11   8         42.99         82.15        47.94 o                         
  -8  11   8         59.12         73.64        27.04 o                         
  -7  11   8          0.52         -4.72        28.70 o                         
  -6  11   8         82.29         65.66        18.61 o                         
  -5  11   8         42.65         47.85        14.14 o                         
  -4  11   8       2156.48       2147.76        78.70 o                         
  -3  11   8         48.19         38.21         9.67 o                         
  -2  11   8         43.25         39.62        11.54 o                         
  -1  11   8         10.76         11.60         9.87 o                         
   0  11   8       2044.07       2101.83        67.07 o                         
   1  11   8        128.54        143.24        16.42 o                         
   2  11   8        230.85        220.16        26.89 o                         
   3  11   8         79.13         54.46        22.28 o                         
   4  11   8        519.81        544.90        47.21 o                         
   5  11   8         15.26         24.13        15.79 o                         
   6  11   8          3.55          3.92        12.12 o                         
   7  11   8         23.19         36.72        22.90 o                         
  -9  12   8          3.74         -5.33        17.80 o                         
  -8  12   8          9.10          4.22        26.89 o                         
  -7  12   8         25.16         10.34        15.69 o                         
  -6  12   8          0.48         -4.47        10.53 o                         
  -5  12   8        978.09        927.49        50.72 o                         
  -4  12   8        627.40        586.15        38.81 o                         
  -3  12   8        276.00        239.61        24.46 o                         
  -2  12   8         30.00         40.65        17.04 o                         
  -1  12   8        581.05        564.30        36.22 o                         
   0  12   8          0.46          6.89         8.27 o                         
   1  12   8       2825.14       2929.16        86.90 o                         
   2  12   8         56.43         28.77        14.34 o                         
   3  12   8         19.34         40.70        15.55 o                         
   4  12   8         46.10         32.06        13.69 o                         
   5  12   8        120.36        131.75        25.37 o                         
   6  12   8        211.68        216.00        33.59 o                         
  -8  13   8         59.56         56.53        41.23 o                         
  -7  13   8         23.01         10.40        10.57 o                         
  -6  13   8         26.12          6.83        12.24 o                         
  -5  13   8         84.93         74.42        28.05 o                         
  -4  13   8        556.70        591.24        40.56 o                         
  -3  13   8         34.95         42.77        16.90 o                         
  -2  13   8        158.65        135.52        18.97 o                         
  -1  13   8         76.02         70.50        16.28 o                         
   0  13   8       1461.45       1477.38        54.98 o                         
   1  13   8         88.42         89.20        18.85 o                         
   2  13   8        198.51        195.41        36.61 o                         
   3  13   8          3.33         -0.14        30.67 o                         
   4  13   8        499.37        664.80       130.97 o                         
   5  13   8        276.38        355.22        70.93 o                         
   6  13   8         21.04         25.00        20.42 o                         
  -7  14   8         47.40         52.97        27.83 o                         
  -6  14   8         42.04         50.05        17.63 o                         
  -5  14   8        343.79        317.82        37.99 o                         
  -4  14   8        112.20        119.94        24.66 o                         
  -3  14   8        396.90        463.77        43.53 o                         
  -2  14   8         12.54          5.24        19.95 o                         
  -1  14   8        966.59        915.03        49.95 o                         
   0  14   8          2.49          6.11         9.65 o                         
   1  14   8       1277.91       1215.13        72.60 o                         
   2  14   8        147.05        168.03        36.97 o                         
   3  14   8        332.22        366.88        50.49 o                         
   4  14   8        206.82        264.59        46.86 o                         
   5  14   8         11.05         20.79        29.24 o                         
  -6  15   8        101.64         40.45        17.87 o                         
  -5  15   8         43.98         15.50        14.36 o                         
  -4  15   8        290.44        375.73        41.43 o                         
  -3  15   8          3.60         -0.67        15.25 o                         
  -2  15   8         62.04         67.99        19.48 o                         
  -1  15   8          2.62          1.32        14.78 o                         
   0  15   8       1621.17       1778.93        89.76 o                         
   1  15   8          2.28        -11.28        15.61 o                         
   2  15   8        159.89         79.75        43.52 o                         
   3  15   8        160.04        168.02        36.39 o                         
  -4  16   8        181.00        170.12        29.62 o                         
  -3  16   8        393.40        409.86        43.62 o                         
  -2  16   8        281.67        322.45        49.28 o                         
  -1  16   8        365.87        348.91        73.57 o                         
   0  16   8         13.52          7.84        14.65 o                         
   1  16   8        677.66        743.85        60.38 o                         
   2  16   8         22.88         -9.95        23.67 o                         
 -11   0   9        125.74        165.97        45.53 o                         
  -9   0   9         99.13         82.19        21.75 o                         
  -7   0   9        270.43        281.24        24.85 o                         
  -5   0   9      12580.40      12840.08       206.40 o                         
  -3   0   9       2046.32       2122.09       110.17 o                         
  -1   0   9       3290.90       2974.97        92.03 o                         
   1   0   9         40.96          2.41        10.10 o                         
   3   0   9       1602.91       1722.15       128.70 o                         
   5   0   9         94.64         58.25        20.49 o                         
   7   0   9        182.10        168.60        39.68 o                         
   9   0   9        166.73        174.18        55.53 o                         
 -12   1   9          8.40         -7.20        13.34 o                         
 -11   1   9          0.27        -16.27        16.27 o                         
 -10   1   9         44.33          5.12        52.92 o                         
  -9   1   9        157.32        151.66        19.17 o                         
  -8   1   9        362.99        309.08        25.93 o                         
  -7   1   9         33.59         28.70         5.50 o                         
  -6   1   9       3261.89       3448.47        61.72 o                         
  -5   1   9        110.30        107.83        19.32 o                         
  -4   1   9       4317.17       4028.78        85.66 o                         
  -3   1   9       1549.30       1528.20        88.65 o                         
  -2   1   9        433.80        362.39        32.59 o                         
  -1   1   9        915.52        997.24        52.23 o                         
   0   1   9       8322.11       8283.10       171.09 o                         
   1   1   9        799.02        744.53        27.52 o                         
   2   1   9        545.43        539.12        25.22 o                         
   3   1   9         59.04         43.57        11.41 o                         
   4   1   9        721.87        650.68        34.98 o                         
   5   1   9          2.72         25.02        10.12 o                         
   6   1   9        106.33         84.67        15.31 o                         
   7   1   9        451.96        496.06        34.77 o                         
   8   1   9        112.66         87.52        29.19 o                         
   9   1   9          4.64        -16.31        19.26 o                         
  10   1   9        157.57        105.56        55.89 o                         
 -12   2   9          0.01        -19.80        19.80 o                         
 -11   2   9         37.21         14.68        18.51 o                         
 -10   2   9          3.54        -15.95        16.06 o                         
  -9   2   9         31.29         21.32         9.44 o                         
  -8   2   9         37.64         19.47        10.03 o                         
  -7   2   9         61.74         36.10         8.94 o                         
  -6   2   9        491.18        469.19        29.62 o                         
  -5   2   9       5473.00       5584.92       109.02 o                         
  -4   2   9       1172.80       1251.94        52.13 o                         
  -3   2   9       1298.00       1315.10        48.30 o                         
  -2   2   9       1125.65       1100.04        53.80 o                         
  -1   2   9        493.17        374.37        33.68 o                         
   0   2   9        673.50        825.07        33.67 o                         
   1   2   9       7181.45       7368.32       122.07 o                         
   2   2   9         45.86         41.82         6.10 o                         
   3   2   9        893.87        871.42        39.17 o                         
   4   2   9          7.68         16.35         9.29 o                         
   5   2   9        128.00         88.57        14.63 o                         
   6   2   9          3.20          6.51         7.87 o                         
   7   2   9        386.83        366.89        37.18 o                         
   8   2   9         23.68         24.95        24.95 o                         
   9   2   9         14.81         10.39        19.59 o                         
 -12   3   9         16.18         41.62        22.10 o                         
 -11   3   9          0.98         -8.33        14.45 o                         
 -10   3   9        242.96        194.65        29.13 o                         
  -9   3   9          9.31         -1.65        19.18 o                         
  -8   3   9          6.04          1.32         9.68 o                         
  -7   3   9        464.45        435.84        30.81 o                         
  -6   3   9        747.92        806.93        40.41 o                         
  -5   3   9        726.99        714.74        37.02 o                         
  -4   3   9       1702.50       1615.13        47.70 o                         
  -3   3   9       1256.86       1310.90        49.52 o                         
  -2   3   9        362.48        323.24        17.62 o                         
  -1   3   9        437.07        546.71        40.02 o                         
   0   3   9       7738.36       7695.63       166.08 o                         
   1   3   9         21.18         35.00         7.97 o                         
   2   3   9       2120.37       2123.64        84.85 o                         
   3   3   9         72.44         59.66        11.86 o                         
   4   3   9        195.00        171.44        18.33 o                         
   5   3   9          1.45         -1.11         7.52 o                         
   6   3   9        502.18        479.14        55.16 o                         
   7   3   9         14.40         -0.26        18.58 o                         
   8   3   9         24.63         -3.51        13.00 o                         
   9   3   9         11.59        -15.89        15.89 o                         
 -12   4   9         14.40         -9.05        15.78 o                         
 -11   4   9          0.28         -3.48        25.04 o                         
 -10   4   9         59.81         11.67        13.26 o                         
  -9   4   9        112.79         95.42        19.24 o                         
  -8   4   9       1014.42       1029.08        44.97 o                         
  -7   4   9         95.71         82.80        14.35 o                         
  -6   4   9       1165.09       1072.52        47.60 o                         
  -5   4   9       1968.82       2002.91        65.63 o                         
  -4   4   9       1230.37       1244.68        49.75 o                         
  -3   4   9        513.59        458.21        30.21 o                         
  -2   4   9         76.97         16.03         7.48 o                         
  -1   4   9       5286.27       5348.79       134.55 o                         
   0   4   9        316.62        285.39        26.61 o                         
   1   4   9       4992.78       5333.87        93.27 o                         
   2   4   9        178.32        148.07        15.48 o                         
   3   4   9        375.84        355.51        22.04 o                         
   4   4   9         61.19         45.35        11.32 o                         
   5   4   9        284.28        256.54        23.80 o                         
   6   4   9        300.44        316.33        33.25 o                         
   7   4   9         23.76        -18.54        18.54 o                         
   8   4   9         44.97         43.04        18.57 o                         
   9   4   9        142.14        160.33        28.01 o                         
 -12   5   9          0.89         12.41        23.12 o                         
 -11   5   9         11.16        -15.54        21.47 o                         
 -10   5   9        163.38        118.93        22.75 o                         
  -9   5   9         20.27         28.46        12.14 o                         
  -8   5   9         20.26          7.74         8.81 o                         
  -7   5   9       1466.71       1369.33        58.11 o                         
  -6   5   9        824.44        774.78        42.47 o                         
  -5   5   9         19.54         16.02         9.32 o                         
  -4   5   9       3120.17       2962.46        90.15 o                         
  -3   5   9       2855.32       3010.67        88.16 o                         
  -2   5   9        151.62        148.59        18.69 o                         
  -1   5   9          0.52          4.97         6.80 o                         
   0   5   9       4662.17       4564.22       121.45 o                         
   1   5   9        556.98        499.03        27.57 o                         
   2   5   9          3.33          1.23         6.96 o                         
   3   5   9        761.20        839.84        37.21 o                         
   4   5   9        801.59        763.81        34.05 o                         
   5   5   9        263.43        227.76        28.70 o                         
   6   5   9        840.30        845.57        55.16 o                         
   7   5   9         25.61         12.61        14.49 o                         
   8   5   9         30.48         57.83        18.50 o                         
   9   5   9         30.88         21.70        21.70 o                         
 -11   6   9         11.38          0.69        29.64 o                         
 -10   6   9          0.50        -20.17        20.17 o                         
  -9   6   9         88.10        107.96        28.17 o                         
  -8   6   9        591.33        576.78        42.33 o                         
  -7   6   9        493.14        485.89        29.28 o                         
  -6   6   9       1480.18       1436.86        59.17 o                         
  -5   6   9       2461.55       2622.74        80.19 o                         
  -4   6   9       1032.62        903.82        50.14 o                         
  -3   6   9         85.48         56.77        12.28 o                         
  -2   6   9        611.76        575.99        27.99 o                         
  -1   6   9       1578.93       1561.18        82.42 o                         
   0   6   9       1242.56       1214.44        40.77 o                         
   1   6   9       1473.47       1473.33        49.04 o                         
   2   6   9         13.93          3.08         6.88 o                         
   3   6   9       2190.66       2234.29        63.42 o                         
   4   6   9        114.37        105.69        14.93 o                         
   5   6   9        192.82        159.41        24.51 o                         
   6   6   9          0.91         -3.80        13.61 o                         
   7   6   9        124.06        108.50        23.61 o                         
   8   6   9         24.23         17.77        15.62 o                         
   9   6   9        120.47        119.34        25.63 o                         
 -11   7   9          8.06          3.92        21.28 o                         
 -10   7   9          1.70        -34.10        34.10 o                         
  -9   7   9          6.92         -7.07        21.55 o                         
  -8   7   9         98.80         98.30        27.61 o                         
  -7   7   9        494.68        530.07        64.23 o                         
  -6   7   9        733.87        758.09        44.33 o                         
  -5   7   9          9.77          6.90         8.38 o                         
  -4   7   9        884.49        870.55        46.72 o                         
  -3   7   9       1475.14       1448.78        48.42 o                         
  -2   7   9         58.86         54.34         9.95 o                         
  -1   7   9        310.28        305.34        21.49 o                         
   0   7   9       1567.88       1539.50        52.82 o                         
   1   7   9          1.98         -1.31        12.87 o                         
   2   7   9        893.17        940.03        41.22 o                         
   3   7   9        384.28        393.66        26.68 o                         
   4   7   9        477.72        508.16        40.38 o                         
   5   7   9          1.68         34.10        14.92 o                         
   6   7   9         44.56         46.18        15.49 o                         
   7   7   9         47.85         17.17        15.23 o                         
   8   7   9          3.46        -23.89        23.89 o                         
 -11   8   9        103.88        120.63        32.70 o                         
 -10   8   9         15.51        -30.37        30.37 o                         
  -9   8   9          5.02         33.70        16.21 o                         
  -8   8   9         48.37         64.31        22.22 o                         
  -7   8   9          0.80          2.45        12.51 o                         
  -6   8   9       1007.21       1146.12        66.03 o                         
  -5   8   9        273.57        276.09        27.76 o                         
  -4   8   9        932.54        824.64        42.95 o                         
  -3   8   9        155.65        151.52        17.43 o                         
  -2   8   9       1586.90       1669.57        53.69 o                         
  -1   8   9        808.28        774.15        35.86 o                         
   0   8   9          3.48         -6.74         9.49 o                         
   1   8   9       1284.97       1227.55        47.49 o                         
   2   8   9       1953.17       2001.04        62.45 o                         
   3   8   9        115.57        121.34        15.96 o                         
   4   8   9         33.58         23.18        25.79 o                         
   5   8   9         24.07         15.65        21.43 o                         
   6   8   9         91.14         26.28        18.48 o                         
   7   8   9         28.32         37.28        26.38 o                         
   8   8   9        369.66        446.06        59.56 o                         
 -10   9   9         16.65         32.58        17.50 o                         
  -9   9   9          0.22          5.05        16.76 o                         
  -8   9   9        206.42        172.29        49.06 o                         
  -7   9   9       1130.31       1164.66        67.05 o                         
  -6   9   9         35.48         21.27        14.64 o                         
  -5   9   9        336.66        344.86        49.38 o                         
  -4   9   9        173.82        182.52        19.41 o                         
  -3   9   9       4757.84       4963.98       102.24 o                         
  -2   9   9        189.13        184.30        19.27 o                         
  -1   9   9       1813.06       1705.00        55.92 o                         
   0   9   9       1050.20       1057.81        38.55 o                         
   1   9   9       2534.30       2710.93        73.42 o                         
   2   9   9        118.21        127.90        16.51 o                         
   3   9   9        170.54        204.77        25.63 o                         
   4   9   9        115.36        129.62        22.70 o                         
   5   9   9        185.95        196.85        37.37 o                         
   6   9   9        244.68        246.63        35.85 o                         
   7   9   9        433.51        519.37        98.88 o                         
   8   9   9         70.84        107.45        31.56 o                         
 -10  10   9         64.26         88.54        27.12 o                         
  -9  10   9        209.08        224.11        41.34 o                         
  -8  10   9        232.02        214.69        38.06 o                         
  -7  10   9         33.52          9.46        14.21 o                         
  -6  10   9       1356.72       1476.69        94.61 o                         
  -5  10   9        230.33        206.72        22.09 o                         
  -4  10   9        837.20        815.89        41.57 o                         
  -3  10   9          1.15         10.21         8.31 o                         
  -2  10   9       2611.41       2543.19        72.98 o                         
  -1  10   9        191.39        162.51        18.65 o                         
   0  10   9        682.83        697.36        38.97 o                         
   1  10   9        194.61        223.74        32.72 o                         
   2  10   9       1378.65       1344.32        54.00 o                         
   3  10   9         15.19         11.50        24.11 o                         
   4  10   9         33.20         24.71        20.87 o                         
   5  10   9         29.85         28.91        12.85 o                         
   6  10   9         77.48         47.22        19.70 o                         
   7  10   9        388.99        397.91        79.19 o                         
  -9  11   9         21.36         -0.55        22.93 o                         
  -8  11   9        286.83        285.04        36.10 o                         
  -7  11   9        293.17        292.63        39.02 o                         
  -6  11   9         22.87         21.09        10.58 o                         
  -5  11   9       1214.01       1249.89        57.08 o                         
  -4  11   9         89.84         90.85        16.53 o                         
  -3  11   9       1764.51       1894.66        65.99 o                         
  -2  11   9          2.02        -10.34        10.34 o                         
  -1  11   9          0.70        -15.48        15.48 o                         
   0  11   9        170.74        197.85        21.80 o                         
   1  11   9        516.60        586.06        36.05 o                         
   2  11   9         38.59         43.74        14.77 o                         
   3  11   9        330.43        300.23        33.43 o                         
   4  11   9        195.73        197.58        27.80 o                         
   5  11   9        310.86        339.54        39.61 o                         
   6  11   9        233.54        176.16        50.84 o                         
   7  11   9        164.71        151.57        37.11 o                         
  -9  12   9          0.16         35.36        17.96 o                         
  -8  12   9        154.85        161.65        28.39 o                         
  -7  12   9         21.73         14.59        27.30 o                         
  -6  12   9         55.16         34.31        25.77 o                         
  -5  12   9        116.15         81.70        21.92 o                         
  -4  12   9        301.48        298.20        32.52 o                         
  -3  12   9          6.93          2.54         9.22 o                         
  -2  12   9        359.85        361.11        29.63 o                         
  -1  12   9         77.47         59.61        13.04 o                         
   0  12   9          0.84          8.73         9.39 o                         
   1  12   9         12.42          2.49        14.96 o                         
   2  12   9       1125.86       1135.97        83.16 o                         
   3  12   9        368.26        414.11        56.47 o                         
   4  12   9          1.41        -12.17        14.70 o                         
   5  12   9         19.94         23.96        31.83 o                         
   6  12   9         41.14         54.13        19.12 o                         
  -8  13   9         26.74         36.08        16.50 o                         
  -7  13   9        361.74        397.50        44.18 o                         
  -6  13   9          1.02          8.28        20.29 o                         
  -5  13   9         53.72         47.49        13.94 o                         
  -4  13   9          0.69          5.38        10.89 o                         
  -3  13   9       1161.13       1147.22        55.30 o                         
  -2  13   9         12.18         -2.74         9.58 o                         
  -1  13   9        103.20         96.67        17.48 o                         
   0  13   9          0.31          6.32         8.66 o                         
   1  13   9        887.60        866.16        73.26 o                         
   2  13   9        480.62        465.30        79.55 o                         
   3  13   9        386.03        399.08        52.88 o                         
   4  13   9         19.51         -5.26        19.86 o                         
   5  13   9          3.02        -27.72        27.72 o                         
  -7  14   9        111.15        105.25        25.06 o                         
  -6  14   9        745.28        815.04        62.48 o                         
  -5  14   9         34.85         11.50        29.54 o                         
  -4  14   9        773.81        861.18        60.01 o                         
  -3  14   9         13.48        -10.66        11.18 o                         
  -2  14   9        957.96        891.42        67.56 o                         
  -1  14   9         49.85         47.20        16.48 o                         
   0  14   9        299.61        281.08        35.51 o                         
   1  14   9        703.01        698.09        68.41 o                         
   2  14   9        207.81        199.55        38.50 o                         
   3  14   9        140.91        133.64        35.13 o                         
   4  14   9         19.76         51.93        23.48 o                         
  -5  15   9         95.13        112.59        24.86 o                         
  -4  15   9         65.93         76.40        20.72 o                         
  -3  15   9        642.73        752.86        73.61 o                         
  -2  15   9          1.37         53.34        22.91 o                         
  -1  15   9         63.35         58.35        22.35 o                         
   0  15   9         77.08        127.15        27.67 o                         
   1  15   9        234.27        240.60        41.49 o                         
   2  15   9         92.89         70.08        25.68 o                         
   3  15   9         14.13        -36.69        36.69 o                         
  -3  16   9         32.57         16.97        18.48 o                         
  -2  16   9        446.32        498.73        84.86 o                         
  -1  16   9        172.35        131.28        36.29 o                         
   0  16   9         71.91         60.66        36.04 o                         
   1  16   9         22.91         38.42        19.00 o                         
 -12   0  10        133.26        101.06        36.96 o                         
 -10   0  10         11.93         13.74        17.95 o                         
  -8   0  10        989.90       1037.79        89.64 o                         
  -6   0  10       5382.74       5600.80       122.85 o                         
  -4   0  10       5614.46       5584.19       200.08 o                         
  -2   0  10       5596.54       5618.65       200.34 o                         
   0   0  10       2151.90       1895.29       137.98 o                         
   2   0  10        754.68        739.24        50.37 o                         
   4   0  10        518.02        523.42        46.13 o                         
   6   0  10        357.87        262.08        64.06 o                         
   8   0  10        614.02        637.82        92.58 o                         
 -12   1  10         34.62         27.33        24.11 o                         
 -11   1  10        199.39        161.65        35.52 o                         
 -10   1  10          3.53        -13.59        13.59 o                         
  -9   1  10        168.62        153.61        19.78 o                         
  -8   1  10        176.69        130.80        18.90 o                         
  -7   1  10       3306.22       3351.14        84.21 o                         
  -6   1  10          0.39          2.29         8.70 o                         
  -5   1  10        126.70        110.14        14.76 o                         
  -4   1  10       2069.43       2134.81        83.65 o                         
  -3   1  10       7033.68       7088.19       161.45 o                         
  -2   1  10       1476.15       1569.80        67.13 o                         
  -1   1  10       3008.96       3416.18       124.05 o                         
   0   1  10       1286.28       1492.39        42.75 o                         
   1   1  10       3338.40       3204.35        68.81 o                         
   2   1  10        110.19         94.44        16.38 o                         
   3   1  10         24.24         31.12        10.26 o                         
   4   1  10         32.58          6.18        11.86 o                         
   5   1  10         17.33          7.14        11.57 o                         
   6   1  10          4.95         -3.44        11.82 o                         
   7   1  10       1799.74       1891.26        84.50 o                         
   8   1  10         31.02         37.23        21.72 o                         
   9   1  10        114.45         64.81        26.65 o                         
 -12   2  10        128.93         78.24        25.03 o                         
 -11   2  10          5.76         -0.55        13.45 o                         
 -10   2  10         40.82         71.67        16.93 o                         
  -9   2  10          1.97          8.65        10.91 o                         
  -8   2  10        224.31        272.73        24.87 o                         
  -7   2  10        103.56        100.91        15.16 o                         
  -6   2  10       2323.56       2271.03        68.80 o                         
  -5   2  10        966.14        973.93        50.18 o                         
  -4   2  10       2227.33       1986.96        92.73 o                         
  -3   2  10          0.08         -5.71         9.91 o                         
  -2   2  10       6662.52       6118.34       399.24 o                         
  -1   2  10         98.22         56.14        16.57 o                         
   0   2  10       2361.74       2375.51        54.55 o                         
   1   2  10         74.26         42.32         8.70 o                         
   2   2  10        923.57        830.86        37.75 o                         
   3   2  10        512.86        449.38        29.84 o                         
   4   2  10         62.02         74.86        14.76 o                         
   5   2  10        653.25        591.53        65.21 o                         
   6   2  10          8.85         -9.75         9.75 o                         
   7   2  10          5.21        -15.47        15.47 o                         
   8   2  10        415.68        417.87        43.31 o                         
   9   2  10          6.80        -20.03        21.37 o                         
 -12   3  10         25.26         14.68        17.63 o                         
 -11   3  10        160.44        161.15        27.70 o                         
 -10   3  10        162.44        178.81        26.56 o                         
  -9   3  10         58.04         42.02        11.48 o                         
  -8   3  10          0.90          4.69         6.85 o                         
  -7   3  10       1827.03       1688.97        62.23 o                         
  -6   3  10         66.36         67.58        14.16 o                         
  -5   3  10        134.07        169.78        19.30 o                         
  -4   3  10        150.71        142.54        13.18 o                         
  -3   3  10       4408.81       4766.36       358.01 o                         
  -2   3  10         60.23         60.41        13.52 o                         
  -1   3  10         30.06         51.46        17.39 o                         
   0   3  10       1834.21       1816.21        56.58 o                         
   1   3  10       2225.87       2150.00        49.90 o                         
   2   3  10        514.78        484.11        27.43 o                         
   3   3  10         17.15         31.38        11.25 o                         
   4   3  10        261.62        190.04        39.33 o                         
   5   3  10        527.39        456.81        32.20 o                         
   6   3  10         20.59        -12.48        14.96 o                         
   7   3  10        986.57        917.65        60.66 o                         
   8   3  10        497.16        519.80        49.64 o                         
   9   3  10          1.47          7.26        26.87 o                         
 -12   4  10         54.28         27.62        38.97 o                         
 -11   4  10        309.51        257.17        33.93 o                         
 -10   4  10          3.25          3.82        12.80 o                         
  -9   4  10         17.86         40.98        15.38 o                         
  -8   4  10        181.86        166.46        18.08 o                         
  -7   4  10        288.31        268.53        25.91 o                         
  -6   4  10       6076.51       6209.08       127.56 o                         
  -5   4  10        474.53        535.17        34.90 o                         
  -4   4  10       3916.11       3544.07       216.53 o                         
  -3   4  10          3.87          1.32         9.10 o                         
  -2   4  10       1479.93       1308.28        53.15 o                         
  -1   4  10         16.83         18.59        14.52 o                         
   0   4  10       2581.93       2379.53        92.03 o                         
   1   4  10        177.72        226.12        25.86 o                         
   2   4  10        290.56        259.19        20.65 o                         
   3   4  10        168.14        151.55        16.50 o                         
   4   4  10       1167.41       1245.63        60.08 o                         
   5   4  10          0.21         -6.37         9.62 o                         
   6   4  10         10.82          8.76        13.23 o                         
   7   4  10          9.06        -12.15        13.69 o                         
   8   4  10        316.77        308.01        39.79 o                         
   9   4  10        142.56        121.29        24.18 o                         
 -12   5  10        222.24        205.75        61.11 o                         
 -11   5  10        106.13        113.79        30.51 o                         
 -10   5  10        332.82        363.48        38.27 o                         
  -9   5  10        242.30        217.39        28.78 o                         
  -8   5  10        254.91        265.45        21.54 o                         
  -7   5  10       1438.69       1478.06        61.78 o                         
  -6   5  10        223.18        209.12        35.74 o                         
  -5   5  10         82.28         85.39        15.69 o                         
  -4   5  10        279.17        270.22        25.48 o                         
  -3   5  10       4624.43       4545.79       107.62 o                         
  -2   5  10         23.58         11.14        10.57 o                         
  -1   5  10        499.63        587.14        45.55 o                         
   0   5  10        689.94        569.47        23.51 o                         
   1   5  10         11.43          1.29         7.94 o                         
   2   5  10       1168.41       1222.89        45.23 o                         
   3   5  10         86.76         70.70        12.34 o                         
   4   5  10          7.13          2.37         8.38 o                         
   5   5  10        247.57        282.83        51.62 o                         
   6   5  10          1.28         20.17        12.29 o                         
   7   5  10        394.82        433.88        43.79 o                         
   8   5  10        178.41        200.32        33.09 o                         
   9   5  10          0.80         10.15        40.94 o                         
 -11   6  10        397.96        388.30        54.69 o                         
 -10   6  10         64.62         64.25        25.31 o                         
  -9   6  10        295.13        260.09        33.64 o                         
  -8   6  10        317.53        300.75        27.19 o                         
  -7   6  10        237.93        243.67        26.42 o                         
  -6   6  10       1449.20       1452.36        61.75 o                         
  -5   6  10       1590.37       1777.62        67.55 o                         
  -4   6  10       1091.80       1111.99        52.59 o                         
  -3   6  10          0.20         -0.82         8.85 o                         
  -2   6  10        362.34        288.82        20.21 o                         
  -1   6  10        907.08        890.31        36.32 o                         
   0   6  10        505.68        490.16        23.53 o                         
   1   6  10        341.34        307.27        23.97 o                         
   2   6  10       1218.49       1146.11        49.24 o                         
   3   6  10         64.98         59.31        15.39 o                         
   4   6  10         53.35         37.56        13.73 o                         
   5   6  10        125.89        116.16        23.03 o                         
   6   6  10        113.80        127.38        24.24 o                         
   7   6  10         18.19         28.59        17.16 o                         
   8   6  10         35.25         60.53        20.68 o                         
 -11   7  10         16.93         13.77        22.45 o                         
 -10   7  10        402.50        467.35        58.41 o                         
  -9   7  10        110.31         75.74        19.00 o                         
  -8   7  10         20.80         -2.94        12.72 o                         
  -7   7  10       1206.21       1164.32        57.00 o                         
  -6   7  10       1534.20       1622.09        66.95 o                         
  -5   7  10        300.71        281.54        28.13 o                         
  -4   7  10        767.49        802.27        46.30 o                         
  -3   7  10       1586.45       1613.96        72.36 o                         
  -2   7  10        336.67        322.11        34.19 o                         
  -1   7  10         44.40         26.01         7.43 o                         
   0   7  10       2559.68       2500.35        59.70 o                         
   1   7  10        142.65        151.83        17.94 o                         
   2   7  10        163.65        136.55        16.82 o                         
   3   7  10          8.20          3.90        10.07 o                         
   4   7  10         46.97         18.48        12.77 o                         
   5   7  10        491.62        452.89        42.56 o                         
   6   7  10        492.23        520.97        45.42 o                         
   7   7  10        428.69        384.13        66.55 o                         
   8   7  10         24.91         47.62        38.88 o                         
 -11   8  10         26.88        -17.38        20.99 o                         
 -10   8  10        182.43        147.94        27.42 o                         
  -9   8  10        405.27        427.39        47.77 o                         
  -8   8  10        606.90        583.36        49.14 o                         
  -7   8  10        382.23        395.53        48.04 o                         
  -6   8  10        673.95        692.56        44.65 o                         
  -5   8  10       2758.71       2746.66        89.99 o                         
  -4   8  10       2793.13       2832.65        90.74 o                         
  -3   8  10         19.79         22.23         8.81 o                         
  -2   8  10        306.13        296.84        23.10 o                         
  -1   8  10        681.91        756.74        35.16 o                         
   0   8  10        735.76        741.14        33.07 o                         
   1   8  10         45.67         39.47        11.70 o                         
   2   8  10         83.43         76.90        13.97 o                         
   3   8  10          1.24          2.82        11.59 o                         
   4   8  10         91.86        112.40        22.01 o                         
   5   8  10        100.34         86.82        20.11 o                         
   6   8  10         30.90          8.23        22.77 o                         
   7   8  10          0.42         10.25        20.01 o                         
   8   8  10        529.70        494.24        64.16 o                         
 -10   9  10          5.04         -0.94        12.29 o                         
  -9   9  10          7.61          8.12        15.00 o                         
  -8   9  10         20.44         21.48        16.11 o                         
  -7   9  10        938.22        879.77        59.14 o                         
  -6   9  10       1200.02       1315.97        86.49 o                         
  -5   9  10        187.53        186.73        24.16 o                         
  -4   9  10       3786.79       3717.75       110.94 o                         
  -3   9  10        876.08        796.61        39.57 o                         
  -2   9  10         82.92         78.04        12.50 o                         
  -1   9  10        117.73        123.75        16.59 o                         
   0   9  10          4.93          4.25         8.61 o                         
   1   9  10        187.05        198.56        21.34 o                         
   2   9  10         53.19         43.22        10.78 o                         
   3   9  10        117.80         83.14        26.10 o                         
   4   9  10          0.02        -11.76        11.76 o                         
   5   9  10        421.46        437.99        42.20 o                         
   6   9  10        393.30        509.86        60.46 o                         
   7   9  10        208.69        308.89        73.66 o                         
 -10  10  10         16.83         17.18        14.99 o                         
  -9  10  10        105.72         88.85        19.32 o                         
  -8  10  10         30.99         12.07        18.81 o                         
  -7  10  10        213.12        200.09        29.83 o                         
  -6  10  10          0.94        -12.39        17.14 o                         
  -5  10  10       2401.81       2348.60        87.93 o                         
  -4  10  10         37.97         32.89        11.30 o                         
  -3  10  10          2.06         10.45         9.57 o                         
  -2  10  10         22.80         18.25         8.46 o                         
  -1  10  10        199.73        172.23        19.44 o                         
   0  10  10         73.34         70.25        20.04 o                         
   1  10  10          1.39         18.72        10.49 o                         
   2  10  10         88.10         66.43        14.11 o                         
   3  10  10          7.43         11.44        16.73 o                         
   4  10  10        116.39         99.06        20.71 o                         
   5  10  10        276.85        278.79        34.25 o                         
   6  10  10         97.88        129.12        26.05 o                         
   7  10  10         52.78         52.37        42.45 o                         
  -9  11  10         10.86         -1.79        11.94 o                         
  -8  11  10          0.97         -0.94        11.70 o                         
  -7  11  10          0.53         -4.12        20.79 o                         
  -6  11  10       1151.97       1189.55        77.44 o                         
  -5  11  10         25.01         19.29        21.59 o                         
  -4  11  10       1948.01       2011.72        69.97 o                         
  -3  11  10        328.89        280.87        26.08 o                         
  -2  11  10        508.09        539.51        34.70 o                         
  -1  11  10          0.33         12.88        11.04 o                         
   0  11  10        587.37        627.35        39.95 o                         
   1  11  10        477.16        463.23        43.78 o                         
   2  11  10         10.25         -2.54        10.53 o                         
   3  11  10          0.63         -0.04        13.13 o                         
   4  11  10         14.96         24.28        14.99 o                         
   5  11  10        542.55        699.04        55.80 o                         
   6  11  10         92.04        101.24        22.99 o                         
  -8  12  10          6.97        -16.69        16.69 o                         
  -7  12  10        304.19        248.67        41.32 o                         
  -6  12  10        236.11        258.58        32.92 o                         
  -5  12  10       1474.68       1499.41        72.36 o                         
  -4  12  10        137.21        124.11        33.92 o                         
  -3  12  10         89.28         71.22        14.45 o                         
  -2  12  10         39.06         38.20        13.87 o                         
  -1  12  10        653.93        630.63        48.36 o                         
   0  12  10        411.36        439.58        35.34 o                         
   1  12  10        387.24        348.57        64.10 o                         
   2  12  10         18.00         -1.47        14.45 o                         
   3  12  10        148.99        183.15        35.79 o                         
   4  12  10        389.53        430.21        53.86 o                         
   5  12  10         77.17         68.18        20.77 o                         
  -8  13  10         19.33         14.06        12.25 o                         
  -7  13  10          8.88         -2.59        29.00 o                         
  -6  13  10        485.37        470.16        46.15 o                         
  -5  13  10          0.59         -1.78         9.03 o                         
  -4  13  10       1117.64       1146.90        66.79 o                         
  -3  13  10         58.00         52.89        16.48 o                         
  -2  13  10        170.23        185.17        27.20 o                         
  -1  13  10        344.40        308.06        36.35 o                         
   0  13  10        539.12        585.69        41.51 o                         
   1  13  10        328.72        377.39        52.23 o                         
   2  13  10        142.34         99.05        27.32 o                         
   3  13  10          0.05         19.20        33.66 o                         
   4  13  10          0.61        -20.37        20.37 o                         
   5  13  10        107.36        127.83        84.68 o                         
  -6  14  10          8.25        -24.64        24.64 o                         
  -5  14  10        877.77        972.74        86.53 o                         
  -4  14  10         74.52         75.84        31.61 o                         
  -3  14  10          3.00        -22.36        34.64 o                         
  -2  14  10         14.99          7.00        15.78 o                         
  -1  14  10        540.09        579.52        48.88 o                         
   0  14  10        235.40        204.46        30.51 o                         
   1  14  10          1.32         -8.21        15.27 o                         
   2  14  10        137.79        165.94        36.47 o                         
   3  14  10          5.33          1.38        19.68 o                         
  -5  15  10         54.08         44.66        23.77 o                         
  -4  15  10        450.38        360.24        53.69 o                         
  -3  15  10         91.89         68.01        23.99 o                         
  -2  15  10        335.71        362.35        51.24 o                         
  -1  15  10         26.40         19.10        15.53 o                         
   0  15  10         52.22         57.58        18.36 o                         
   1  15  10         81.50        124.68        31.65 o                         
   2  15  10         92.48        107.39        30.11 o                         
  -2  16  10        288.53        347.39        74.73 o                         
  -1  16  10        202.39        226.62        42.51 o                         
 -11   0  11        436.93        338.19        65.62 o                         
  -9   0  11       1267.23       1296.25        78.92 o                         
  -7   0  11       2429.26       2523.13        80.08 o                         
  -5   0  11       6303.97       6301.28       227.04 o                         
  -3   0  11        356.37        270.25        44.37 o                         
  -1   0  11        756.79        695.18        47.85 o                         
   1   0  11       1357.78       1396.78        97.58 o                         
   3   0  11       1034.49       1026.10       108.52 o                         
   5   0  11        359.69        309.92        41.16 o                         
   7   0  11        399.05        323.29        43.34 o                         
   9   0  11        556.70        600.76        99.10 o                         
 -12   1  11         35.07         24.81        16.48 o                         
 -11   1  11          8.52         12.03        16.58 o                         
 -10   1  11       1624.70       1631.24        65.41 o                         
  -9   1  11          0.02         -8.89         8.89 o                         
  -8   1  11         40.53         35.73        16.12 o                         
  -7   1  11         42.76         42.05        11.14 o                         
  -6   1  11       5478.46       5671.69       115.02 o                         
  -5   1  11        115.82        102.87        14.97 o                         
  -4   1  11       1184.72       1198.39        86.82 o                         
  -3   1  11          3.91         -6.72        13.60 o                         
  -2   1  11       2242.76       2179.49        70.95 o                         
  -1   1  11        249.19        233.41        79.10 o                         
   0   1  11       3689.86       4282.94        81.38 o                         
   1   1  11        444.32        449.75        34.69 o                         
   2   1  11          3.71         -1.33        15.39 o                         
   3   1  11        256.01        235.54        22.85 o                         
   4   1  11        421.37        383.86        31.43 o                         
   5   1  11        391.66        429.90        32.88 o                         
   6   1  11        583.59        575.43        38.57 o                         
   7   1  11         22.31         25.04        15.81 o                         
   8   1  11        870.81        909.29        85.57 o                         
   9   1  11         51.62         24.58        42.01 o                         
 -12   2  11          7.16         -5.00        22.50 o                         
 -11   2  11        522.92        474.75        44.20 o                         
 -10   2  11          0.15          4.42        11.27 o                         
  -9   2  11        146.65        172.93        21.10 o                         
  -8   2  11         55.39         15.85        15.83 o                         
  -7   2  11       1569.23       1668.58        61.65 o                         
  -6   2  11        156.00        161.19        19.50 o                         
  -5   2  11       4398.04       4478.01       117.04 o                         
  -4   2  11       1879.38       1847.33        62.80 o                         
  -3   2  11         12.14         10.05        11.93 o                         
  -2   2  11        190.03        174.28        25.19 o                         
  -1   2  11        556.80        515.75        42.98 o                         
   0   2  11         21.01         20.67         7.04 o                         
   1   2  11         44.26         40.42         8.93 o                         
   2   2  11        140.14        122.28        19.52 o                         
   3   2  11        199.94        158.78        20.03 o                         
   4   2  11         69.43         51.27        14.26 o                         
   5   2  11       1445.70       1287.87       116.53 o                         
   6   2  11        248.53        215.12        24.42 o                         
   7   2  11        214.21        266.57        57.25 o                         
   8   2  11         69.81         59.41        25.60 o                         
   9   2  11        700.08        747.62        81.52 o                         
 -12   3  11         37.30         28.36        40.35 o                         
 -11   3  11         10.79         16.19        13.05 o                         
 -10   3  11       1047.49       1134.13        75.40 o                         
  -9   3  11         98.97         84.77        17.05 o                         
  -8   3  11        257.90        279.82        26.78 o                         
  -7   3  11       1217.02       1319.61        56.21 o                         
  -6   3  11       1670.65       1686.76        63.05 o                         
  -5   3  11         63.74         57.77        13.80 o                         
  -4   3  11        444.30        391.01        26.70 o                         
  -3   3  11        724.60        603.85        45.98 o                         
  -2   3  11       3499.03       3502.81       114.70 o                         
  -1   3  11         22.41         14.27        20.40 o                         
   0   3  11        447.07        475.58        29.83 o                         
   1   3  11         29.02         13.42        10.09 o                         
   2   3  11        683.34        638.38        39.80 o                         
   3   3  11        125.97        114.30        17.14 o                         
   4   3  11        459.60        434.81        31.30 o                         
   5   3  11          0.88         -4.29        10.40 o                         
   6   3  11        366.09        330.66        36.91 o                         
   7   3  11        159.19        226.51        31.42 o                         
   8   3  11        277.84        304.29        37.20 o                         
   9   3  11          3.29         14.28        25.49 o                         
 -12   4  11         65.59         66.84        23.21 o                         
 -11   4  11        593.86        600.09        74.36 o                         
 -10   4  11          0.20          5.19        11.17 o                         
  -9   4  11        408.21        507.98        35.42 o                         
  -8   4  11        373.07        347.36        30.49 o                         
  -7   4  11         28.66         31.86        11.44 o                         
  -6   4  11         25.18         21.34         8.63 o                         
  -5   4  11       4464.15       4610.11       109.49 o                         
  -4   4  11        555.07        514.93        34.95 o                         
  -3   4  11        844.05        867.64        44.86 o                         
  -2   4  11        789.37        786.40        66.47 o                         
  -1   4  11       1218.32       1223.06        67.00 o                         
   0   4  11         94.05         97.98        15.56 o                         
   1   4  11        293.61        299.44        20.11 o                         
   2   4  11         15.79         11.69         8.64 o                         
   3   4  11          9.62         -2.02         8.88 o                         
   4   4  11        317.77        308.55        26.57 o                         
   5   4  11        306.85        263.00        35.50 o                         
   6   4  11        249.50        186.88        26.55 o                         
   7   4  11         62.06         47.16        20.06 o                         
   8   4  11        180.29        135.29        28.59 o                         
 -11   5  11        256.47        276.73        48.75 o                         
 -10   5  11        976.72       1133.20        66.67 o                         
  -9   5  11        507.81        507.64        36.24 o                         
  -8   5  11          8.05         11.64        14.53 o                         
  -7   5  11        141.60        136.31        28.69 o                         
  -6   5  11       1844.06       1777.14        68.48 o                         
  -5   5  11         19.87         11.65        10.22 o                         
  -4   5  11        160.65        155.92        21.01 o                         
  -3   5  11        222.44        182.91        22.00 o                         
  -2   5  11       1667.65       1703.91        80.90 o                         
  -1   5  11         12.64          3.40        11.81 o                         
   0   5  11         90.39         81.56        15.19 o                         
   1   5  11        162.60        142.81        16.80 o                         
   2   5  11         86.21         91.76        13.80 o                         
   3   5  11        220.41        228.52        21.63 o                         
   4   5  11        342.29        322.62        26.01 o                         
   5   5  11          0.21         -3.83        10.68 o                         
   6   5  11        371.32        362.71        39.55 o                         
   7   5  11        138.40        139.21        29.18 o                         
   8   5  11        217.81        245.72        34.91 o                         
 -11   6  11        915.08        892.75        83.29 o                         
 -10   6  11          0.68          0.49        16.07 o                         
  -9   6  11        617.15        572.17        46.65 o                         
  -8   6  11        532.66        632.61        44.44 o                         
  -7   6  11        154.27         99.17        17.69 o                         
  -6   6  11        188.05        179.30        23.30 o                         
  -5   6  11       1999.85       1891.55        72.22 o                         
  -4   6  11        667.48        672.49        65.37 o                         
  -3   6  11         52.61         32.71         9.63 o                         
  -2   6  11        340.51        284.93        33.76 o                         
  -1   6  11        297.37        252.05        18.85 o                         
   0   6  11          2.50         -4.78        13.82 o                         
   1   6  11       1919.02       1992.17        63.23 o                         
   2   6  11        962.07        918.06        36.91 o                         
   3   6  11        337.07        339.95        25.86 o                         
   4   6  11          1.63          4.24        11.98 o                         
   5   6  11        458.23        381.23        50.11 o                         
   6   6  11        244.75        276.52        35.20 o                         
   7   6  11          2.87          8.65        14.40 o                         
   8   6  11         98.08        139.47        26.91 o                         
 -11   7  11         41.43         23.48        19.82 o                         
 -10   7  11        317.37        293.90        36.61 o                         
  -9   7  11         74.03         95.36        21.97 o                         
  -8   7  11         34.59         21.72        12.13 o                         
  -7   7  11        368.22        404.89        34.75 o                         
  -6   7  11        883.58        855.51        49.85 o                         
  -5   7  11          6.31         10.57         9.41 o                         
  -4   7  11        227.68        185.99        24.38 o                         
  -3   7  11       1260.40       1277.81        60.09 o                         
  -2   7  11        451.92        464.11        32.49 o                         
  -1   7  11        847.80        754.61        44.83 o                         
   0   7  11        797.04        819.33        59.05 o                         
   1   7  11         29.47         12.22         8.58 o                         
   2   7  11          6.53         11.44         8.79 o                         
   3   7  11        210.40        200.03        20.46 o                         
   4   7  11         53.18         22.54        27.18 o                         
   5   7  11          5.11        -19.69        19.69 o                         
   6   7  11        500.40        572.65        63.38 o                         
   7   7  11        668.71        764.28        68.86 o                         
   8   7  11        289.77        319.91        68.97 o                         
 -11   8  11        122.59         84.77        48.48 o                         
 -10   8  11         32.40         79.57        37.20 o                         
  -9   8  11        118.48        125.57        24.40 o                         
  -8   8  11        601.57        725.31        68.22 o                         
  -7   8  11         85.52         98.62        25.27 o                         
  -6   8  11        258.76        313.43        30.76 o                         
  -5   8  11         68.61         60.63        15.90 o                         
  -4   8  11        194.68        215.08        26.68 o                         
  -3   8  11          1.10          2.30        10.16 o                         
  -2   8  11       1233.18       1191.78        45.39 o                         
  -1   8  11        380.12        343.82        38.79 o                         
   0   8  11       1625.77       1697.62        86.11 o                         
   1   8  11        452.22        484.42        41.83 o                         
   2   8  11         15.97         11.27         7.70 o                         
   3   8  11         90.00        107.21        21.11 o                         
   4   8  11          4.46          0.66        18.95 o                         
   5   8  11         94.71         84.36        18.15 o                         
   6   8  11        915.72       1032.34        89.10 o                         
   7   8  11          2.16          6.82        22.54 o                         
 -10   9  11         31.70         -0.84        23.12 o                         
  -9   9  11        221.87        251.77        35.60 o                         
  -8   9  11         32.12         15.63        11.33 o                         
  -7   9  11        691.63        650.46        63.47 o                         
  -6   9  11        184.75        171.25        39.90 o                         
  -5   9  11         70.21         69.60        17.70 o                         
  -4   9  11          0.97         -9.95        12.82 o                         
  -3   9  11       2386.85       2458.08        71.20 o                         
  -2   9  11        275.76        295.53        24.10 o                         
  -1   9  11        632.19        623.01        44.61 o                         
   0   9  11         42.41         64.87        17.08 o                         
   1   9  11        662.64        628.80        37.50 o                         
   2   9  11         90.64         93.43        15.86 o                         
   3   9  11        150.76        145.07        23.76 o                         
   4   9  11         27.08         13.14        18.67 o                         
   5   9  11        220.09        167.55        27.80 o                         
   6   9  11        105.22         85.63        42.45 o                         
   7   9  11        615.94        766.54        79.06 o                         
 -10  10  11          6.36         12.68        16.58 o                         
  -9  10  11         30.10         35.72        18.12 o                         
  -8  10  11        806.76        834.33        61.31 o                         
  -7  10  11        162.43        164.55        27.84 o                         
  -6  10  11        991.37        930.52        76.21 o                         
  -5  10  11        105.85         68.36        17.88 o                         
  -4  10  11       1283.64       1297.24        54.40 o                         
  -3  10  11        599.76        661.38        37.90 o                         
  -2  10  11         52.48         34.77        16.76 o                         
  -1  10  11        224.69        239.24        29.93 o                         
   0  10  11       1461.25       1348.02        66.13 o                         
   1  10  11         29.15         37.29        11.92 o                         
   2  10  11         23.15         15.07        16.40 o                         
   3  10  11         10.65         45.75        17.32 o                         
   4  10  11          3.40          3.70        13.18 o                         
   5  10  11        138.51        157.27        28.70 o                         
   6  10  11        666.44        698.85        58.50 o                         
  -9  11  11         93.06         94.91        23.34 o                         
  -8  11  11          2.17         14.83        16.75 o                         
  -7  11  11        855.60        865.53        62.41 o                         
  -6  11  11         27.22         16.66        18.43 o                         
  -5  11  11        156.58        165.68        39.68 o                         
  -4  11  11         41.68         46.95        12.43 o                         
  -3  11  11       1554.12       1620.06        85.43 o                         
  -2  11  11        403.40        377.38        37.48 o                         
  -1  11  11          4.74         12.45        11.54 o                         
   0  11  11         22.55         14.41        12.10 o                         
   1  11  11        107.97        115.83        20.84 o                         
   2  11  11         98.13         73.24        21.48 o                         
   3  11  11         98.25         77.17        18.60 o                         
   4  11  11        213.24        191.74        30.92 o                         
   5  11  11         29.63         37.06        20.85 o                         
   6  11  11         93.87         67.14        18.77 o                         
  -8  12  11         84.30         79.38        20.74 o                         
  -7  12  11          0.26          0.22        14.38 o                         
  -6  12  11        150.67        153.28        26.79 o                         
  -5  12  11         10.80         35.46        22.65 o                         
  -4  12  11        192.90        161.49        26.34 o                         
  -3  12  11        165.68        154.93        35.64 o                         
  -2  12  11        165.67        167.22        25.84 o                         
  -1  12  11        334.50        311.88        35.07 o                         
   0  12  11         12.19          2.46        18.68 o                         
   1  12  11        318.69        429.85        93.74 o                         
   2  12  11          4.71        -11.97        15.74 o                         
   3  12  11        165.29        150.12        33.27 o                         
   4  12  11         35.27         30.85        13.07 o                         
   5  12  11         73.95         75.25        47.83 o                         
  -7  13  11         97.52        101.22        22.82 o                         
  -6  13  11         52.94          8.07        15.20 o                         
  -5  13  11          0.76          4.10        16.58 o                         
  -4  13  11        184.65        231.25        39.86 o                         
  -3  13  11        789.99        757.73        55.32 o                         
  -2  13  11         10.23         -2.31        15.84 o                         
  -1  13  11        102.17         94.52        22.48 o                         
   0  13  11        211.06        228.57        30.54 o                         
   1  13  11          2.18         16.00        17.23 o                         
   2  13  11         46.63         23.34        26.25 o                         
   3  13  11         88.10         44.28        39.10 o                         
   4  13  11         16.93         36.25        22.38 o                         
  -6  14  11         15.49         -5.77        38.61 o                         
  -5  14  11        142.26        127.09        43.26 o                         
  -4  14  11        750.08        855.15        80.58 o                         
  -3  14  11        272.60        245.03        42.48 o                         
  -2  14  11         32.62         16.05        17.26 o                         
  -1  14  11        140.64        150.19        26.69 o                         
   0  14  11        234.63        260.29        41.74 o                         
   1  14  11        244.51        285.07        45.92 o                         
   2  14  11        168.04        184.43        38.93 o                         
   3  14  11         18.27         43.68        16.06 o                         
  -4  15  11        128.58        150.85        37.01 o                         
  -3  15  11        479.44        530.25        65.17 o                         
  -2  15  11          1.29         -1.74        15.97 o                         
  -1  15  11         83.80         80.37        22.25 o                         
   0  15  11         18.43          6.47        55.62 o                         
   1  15  11        123.64         85.64        26.98 o                         
 -12   0  12        523.25        454.26        83.21 o                         
 -10   0  12        176.34        138.26        43.61 o                         
  -8   0  12        957.81       1018.86        94.90 o                         
  -6   0  12        646.17        627.01        72.14 o                         
  -4   0  12        213.12        227.22        45.00 o                         
  -2   0  12         84.51         92.23        29.11 o                         
   0   0  12        463.80        478.99        59.91 o                         
   2   0  12        469.49        441.64        45.11 o                         
   4   0  12        354.68        335.60        42.20 o                         
   6   0  12       1723.65       1768.38       137.62 o                         
   8   0  12        461.96        473.90        86.96 o                         
 -12   1  12          6.17         25.93        18.00 o                         
 -11   1  12         20.48         15.32        23.20 o                         
 -10   1  12        170.61        154.94        22.19 o                         
  -9   1  12       1200.88       1369.81        80.52 o                         
  -8   1  12         12.14          9.14        14.03 o                         
  -7   1  12        609.54        688.36        38.45 o                         
  -6   1  12       2382.64       2488.52        74.67 o                         
  -5   1  12        138.46        114.68        24.73 o                         
  -4   1  12         49.92         68.73        17.81 o                         
  -3   1  12        612.36        629.00        49.93 o                         
  -2   1  12         19.58         -0.60        13.57 o                         
  -1   1  12       3870.54       3977.66       101.95 o                         
   0   1  12        596.74        591.61        27.56 o                         
   1   1  12        226.08        225.77        30.59 o                         
   2   1  12          0.03         11.74        11.35 o                         
   3   1  12        450.55        373.64        30.85 o                         
   4   1  12        243.42        228.26        23.34 o                         
   5   1  12        669.03        624.73        41.70 o                         
   6   1  12          2.57         16.35        11.39 o                         
   7   1  12        666.30        605.97        53.59 o                         
   8   1  12          1.56         25.63        23.24 o                         
 -12   2  12        911.05       1014.83        86.81 o                         
 -11   2  12        119.07        104.85        23.99 o                         
 -10   2  12        127.46        139.16        25.59 o                         
  -9   2  12         15.64         49.46        17.54 o                         
  -8   2  12       1055.35       1140.07        71.56 o                         
  -7   2  12         97.79         77.01        13.92 o                         
  -6   2  12          1.20         -3.71         9.37 o                         
  -5   2  12        603.21        613.88        37.28 o                         
  -4   2  12       1490.88       1469.63       114.77 o                         
  -3   2  12         58.15         66.02        21.30 o                         
  -2   2  12        133.05        109.81        22.60 o                         
  -1   2  12          1.33          2.86        15.08 o                         
   0   2  12        661.19        641.64        29.58 o                         
   1   2  12        108.55        116.46        16.30 o                         
   2   2  12        757.31        722.59        45.81 o                         
   3   2  12        428.65        399.81        31.21 o                         
   4   2  12        122.27         97.21        16.44 o                         
   5   2  12        389.81        379.75        31.38 o                         
   6   2  12        596.74        636.96        57.96 o                         
   7   2  12         14.47        -13.96        13.96 o                         
   8   2  12        547.14        459.04        69.33 o                         
 -12   3  12        148.44         96.53        39.24 o                         
 -11   3  12         80.67        112.41        22.83 o                         
 -10   3  12        300.37        331.99        36.95 o                         
  -9   3  12        764.33        860.69        62.91 o                         
  -8   3  12         18.58          7.26         8.66 o                         
  -7   3  12        155.25        179.58        22.01 o                         
  -6   3  12          0.36          1.33        12.48 o                         
  -5   3  12         19.50         25.33         9.55 o                         
  -4   3  12        959.35        902.23        60.38 o                         
  -3   3  12       2735.22       2752.89       104.08 o                         
  -2   3  12         57.47         55.61        18.59 o                         
  -1   3  12        120.66         96.87        21.37 o                         
   0   3  12        639.31        623.91        34.99 o                         
   1   3  12        502.97        474.47        61.85 o                         
   2   3  12        887.36        903.31        38.99 o                         
   3   3  12       1114.63       1129.06        57.14 o                         
   4   3  12        716.72        687.55        45.15 o                         
   5   3  12        122.71         72.69        15.27 o                         
   6   3  12        267.24        254.67        33.69 o                         
   7   3  12        984.22       1041.21        92.21 o                         
   8   3  12         98.26         90.42        22.46 o                         
 -12   4  12        169.71        139.46        35.54 o                         
 -11   4  12        174.60        220.56        33.07 o                         
 -10   4  12        130.54         87.76        21.47 o                         
  -9   4  12        104.05         86.03        20.95 o                         
  -8   4  12       1336.48       1422.77        62.60 o                         
  -7   4  12          9.37         16.28        10.01 o                         
  -6   4  12         34.69         34.26        12.40 o                         
  -5   4  12          7.05         13.63        12.82 o                         
  -4   4  12       1180.78       1117.18        53.30 o                         
  -3   4  12          0.49         -5.31        17.43 o                         
  -2   4  12        126.37        107.28        22.79 o                         
  -1   4  12         78.25         73.45        20.55 o                         
   0   4  12          5.63          2.90         8.83 o                         
   1   4  12         48.80         29.73         8.90 o                         
   2   4  12       2108.71       2116.22        68.05 o                         
   3   4  12        304.54        309.04        31.18 o                         
   4   4  12          5.02         13.75         8.85 o                         
   5   4  12         79.06         48.32        27.04 o                         
   6   4  12        899.26        811.06        72.82 o                         
   7   4  12        113.67        105.39        22.82 o                         
   8   4  12        220.88        237.99        37.49 o                         
 -11   5  12        230.69        314.62        50.07 o                         
 -10   5  12        781.00        861.66        76.98 o                         
  -9   5  12        304.82        282.85        27.51 o                         
  -8   5  12         24.03         38.18        13.28 o                         
  -7   5  12          2.92         -7.87        10.24 o                         
  -6   5  12        283.28        332.49        30.17 o                         
  -5   5  12        634.76        668.37        42.65 o                         
  -4   5  12         24.10          2.56         9.95 o                         
  -3   5  12        348.53        292.30        28.22 o                         
  -2   5  12         33.63         27.76        15.13 o                         
  -1   5  12        375.96        354.07        38.61 o                         
   0   5  12        118.11        118.55        18.38 o                         
   1   5  12        733.27        693.19        32.37 o                         
   2   5  12         27.61         31.05        11.00 o                         
   3   5  12         19.48         15.68         9.18 o                         
   4   5  12          4.78          2.25         9.44 o                         
   5   5  12        644.83        722.52        53.78 o                         
   6   5  12          9.40          6.53        12.54 o                         
   7   5  12        463.48        424.35        46.32 o                         
   8   5  12        268.61        272.59        39.02 o                         
 -11   6  12        202.08        215.62        63.17 o                         
 -10   6  12        152.59        128.60        34.82 o                         
  -9   6  12        375.68        416.59        43.77 o                         
  -8   6  12        377.34        410.18        35.69 o                         
  -7   6  12        307.64        368.27        33.88 o                         
  -6   6  12         17.25         10.52         9.69 o                         
  -5   6  12        207.05        192.59        24.14 o                         
  -4   6  12        207.95        184.72        22.71 o                         
  -3   6  12        117.43        138.34        21.81 o                         
  -2   6  12        130.42        124.91        26.16 o                         
  -1   6  12        327.81        282.11        37.34 o                         
   0   6  12        890.32        897.88        47.86 o                         
   1   6  12       1117.50       1072.32        46.35 o                         
   2   6  12        108.11        111.82        15.06 o                         
   3   6  12        375.09        413.18        29.74 o                         
   4   6  12         30.04         23.19        11.97 o                         
   5   6  12        265.38        232.77        41.27 o                         
   6   6  12        256.69        196.00        36.35 o                         
   7   6  12         70.59         48.64        35.04 o                         
 -11   7  12        136.48        147.38        36.61 o                         
 -10   7  12       1086.35       1207.11       161.82 o                         
  -9   7  12        329.41        327.20        37.60 o                         
  -8   7  12        184.35        144.02        43.03 o                         
  -7   7  12        162.22        151.33        22.54 o                         
  -6   7  12        450.95        434.55        36.68 o                         
  -5   7  12        199.63        199.70        25.73 o                         
  -4   7  12        111.45         89.48        17.80 o                         
  -3   7  12        463.21        431.09        36.17 o                         
  -2   7  12         78.38         80.86        18.71 o                         
  -1   7  12        466.19        420.49        43.33 o                         
   0   7  12        506.81        479.18        36.66 o                         
   1   7  12         83.89         86.30        14.87 o                         
   2   7  12         35.73         16.17         9.63 o                         
   3   7  12        275.85        304.69        32.30 o                         
   4   7  12        819.87        911.33        57.52 o                         
   5   7  12        323.57        345.60        51.11 o                         
   6   7  12        137.73        165.35        39.68 o                         
   7   7  12        381.47        386.91        95.22 o                         
 -10   8  12        147.62        100.35        35.35 o                         
  -9   8  12        375.83        508.74        47.25 o                         
  -8   8  12        568.92        575.66        58.70 o                         
  -7   8  12        761.90        756.59        66.41 o                         
  -6   8  12        717.78        685.74        47.49 o                         
  -5   8  12       1791.05       1781.13        81.48 o                         
  -4   8  12        319.93        345.74        33.89 o                         
  -3   8  12          1.68        -20.28        21.40 o                         
  -2   8  12         35.12         16.81        19.66 o                         
  -1   8  12        241.62        224.60        41.83 o                         
   0   8  12        222.94        199.59        25.76 o                         
   1   8  12        462.10        425.21        31.15 o                         
   2   8  12        242.11        222.50        20.45 o                         
   3   8  12        825.43        896.61        55.92 o                         
   4   8  12         31.16          5.26        17.49 o                         
   5   8  12        577.15        623.68        51.02 o                         
   6   8  12        277.61        212.37        40.84 o                         
   7   8  12         64.49         52.16        31.61 o                         
 -10   9  12        935.87        953.39        68.62 o                         
  -9   9  12        155.11        131.95        30.95 o                         
  -8   9  12         26.59         23.16        15.01 o                         
  -7   9  12          2.68         -9.72        14.31 o                         
  -6   9  12       2490.44       2576.58        95.00 o                         
  -5   9  12        356.35        328.55        33.49 o                         
  -4   9  12         43.60         49.41        13.95 o                         
  -3   9  12        545.50        490.77        40.69 o                         
  -2   9  12        103.46         75.97        17.90 o                         
  -1   9  12        596.93        683.64        78.61 o                         
   0   9  12        213.51        245.58        28.36 o                         
   1   9  12        526.65        494.23        34.25 o                         
   2   9  12        445.19        469.80        34.27 o                         
   3   9  12         98.30         83.79        18.44 o                         
   4   9  12       1534.16       1699.80        82.68 o                         
   5   9  12          2.40        -12.16        27.99 o                         
   6   9  12         34.68         42.35        23.06 o                         
  -9  10  12        431.71        483.83        49.21 o                         
  -8  10  12         13.59         17.56        20.40 o                         
  -7  10  12        575.51        565.27        61.86 o                         
  -6  10  12        172.63        110.15        26.47 o                         
  -5  10  12        409.49        415.76        39.45 o                         
  -4  10  12          0.78         -1.67        13.74 o                         
  -3  10  12         19.91         22.03        11.93 o                         
  -2  10  12        290.73        226.32        29.40 o                         
  -1  10  12         99.38         91.98        24.22 o                         
   0  10  12        511.94        549.85        42.84 o                         
   1  10  12        276.43        254.39        26.13 o                         
   2  10  12        263.89        269.34        32.14 o                         
   3  10  12        971.20       1002.07        62.47 o                         
   4  10  12        145.55        164.06        29.43 o                         
   5  10  12        177.02        185.71        58.69 o                         
   6  10  12          8.90         17.18        57.76 o                         
  -9  11  12          5.10         12.48        14.04 o                         
  -8  11  12          0.52        -11.84        11.84 o                         
  -7  11  12         37.87         37.59        16.44 o                         
  -6  11  12        677.20        681.36        68.49 o                         
  -5  11  12         59.38         49.13        17.76 o                         
  -4  11  12          9.16          8.13        16.20 o                         
  -3  11  12         34.79         51.75        15.59 o                         
  -2  11  12        246.31        205.88        29.35 o                         
  -1  11  12        176.45        160.73        32.41 o                         
   0  11  12        649.29        631.01        47.33 o                         
   1  11  12          1.93          9.63        30.76 o                         
   2  11  12        119.66         69.95        27.28 o                         
   3  11  12        137.25        161.18        32.04 o                         
   4  11  12        635.06        720.67        56.85 o                         
   5  11  12          6.03         36.11        16.26 o                         
  -8  12  12         21.21         16.73        15.10 o                         
  -7  12  12        329.78        366.01        42.53 o                         
  -6  12  12         33.95         59.19        25.77 o                         
  -5  12  12        191.15        193.62        38.52 o                         
  -4  12  12        203.29        195.81        31.07 o                         
  -3  12  12         96.26         87.07        20.78 o                         
  -2  12  12        295.75        333.74        39.12 o                         
  -1  12  12         11.97         11.08        24.81 o                         
   0  12  12        117.33        116.43        27.34 o                         
   1  12  12         20.61         -4.51        16.70 o                         
   2  12  12         36.61         22.26        17.54 o                         
   3  12  12        144.10        156.93        36.07 o                         
   4  12  12          8.03         10.82        11.63 o                         
  -7  13  12         13.43          0.70        15.83 o                         
  -6  13  12        920.41        913.43       109.91 o                         
  -5  13  12         84.50         81.20        22.79 o                         
  -4  13  12         69.28         40.95        20.74 o                         
  -3  13  12        133.73        122.20        37.35 o                         
  -2  13  12        148.01        150.08        26.07 o                         
  -1  13  12        645.67        743.90        86.41 o                         
   0  13  12         22.10         44.43        41.29 o                         
   1  13  12         65.69        125.66        52.59 o                         
   2  13  12         37.81         26.11        42.94 o                         
   3  13  12         25.02         18.51        36.78 o                         
  -5  14  12        286.14        389.09        55.85 o                         
  -4  14  12         18.37         49.85        35.35 o                         
  -3  14  12         57.48         56.20        25.05 o                         
  -2  14  12        169.50        141.70        26.20 o                         
  -1  14  12          0.77         16.87        36.75 o                         
   0  14  12        890.78        966.96       204.67 o                         
   1  14  12        282.60        302.76        47.44 o                         
   2  14  12          5.11        -14.90        45.76 o                         
  -3  15  12         68.87         49.25        19.62 o                         
  -2  15  12         26.66         10.35        38.21 o                         
  -1  15  12        223.53        252.53        79.09 o                         
 -11   0  13       1464.60       1620.88       148.92 o                         
  -9   0  13       1200.63       1412.50       119.19 o                         
  -7   0  13       3827.71       3805.02       189.90 o                         
  -5   0  13        563.38        577.37        72.76 o                         
  -3   0  13       2174.80       2461.98       143.74 o                         
  -1   0  13       1240.39       1001.47       186.64 o                         
   1   0  13        209.69        224.63        42.23 o                         
   3   0  13       3333.02       3582.38       135.54 o                         
   5   0  13        968.78        993.72        73.46 o                         
   7   0  13        206.83        240.25        70.26 o                         
 -12   1  13          6.00        -25.36        25.36 o                         
 -11   1  13          7.15         -2.50        11.75 o                         
 -10   1  13       1387.04       1436.32        72.98 o                         
  -9   1  13         46.83         59.79        20.53 o                         
  -8   1  13        310.10        276.50        68.12 o                         
  -7   1  13          9.70          7.68        13.13 o                         
  -6   1  13        680.81        705.55        55.92 o                         
  -5   1  13        214.46        202.84        38.26 o                         
  -4   1  13        122.01         92.13        21.53 o                         
  -3   1  13        200.80        201.70        24.88 o                         
  -2   1  13         14.57          2.27        14.21 o                         
  -1   1  13        139.82        105.97        15.49 o                         
   0   1  13       2013.92       2085.66        54.42 o                         
   1   1  13       1206.17       1218.08        70.39 o                         
   2   1  13         87.57         65.89        16.10 o                         
   3   1  13          0.07         -1.57        11.47 o                         
   4   1  13       2504.10       2631.32        82.95 o                         
   5   1  13         90.28         42.12        12.35 o                         
   6   1  13          3.30         11.22         9.00 o                         
   7   1  13        110.77         81.83        21.03 o                         
   8   1  13        480.63        542.58        87.76 o                         
 -12   2  13         90.91        106.99        35.01 o                         
 -11   2  13        371.90        359.55        39.94 o                         
 -10   2  13          6.59         11.05        11.88 o                         
  -9   2  13        315.96        321.22        41.09 o                         
  -8   2  13         18.40          6.60        22.54 o                         
  -7   2  13       1358.90       1341.55        58.26 o                         
  -6   2  13        365.88        371.11        30.49 o                         
  -5   2  13        170.79        168.10        28.85 o                         
  -4   2  13        161.76        173.07        22.62 o                         
  -3   2  13         12.19          2.52        13.85 o                         
  -2   2  13        346.26        310.76        36.64 o                         
  -1   2  13        325.00        335.19        38.21 o                         
   0   2  13        245.87        246.29        20.83 o                         
   1   2  13        438.78        450.11        28.42 o                         
   2   2  13         13.08          7.60        14.90 o                         
   3   2  13       2521.74       2535.63        95.51 o                         
   4   2  13        230.29        212.82        26.15 o                         
   5   2  13        603.29        555.84        40.01 o                         
   6   2  13        103.73        102.17        35.61 o                         
   7   2  13        304.44        343.65        41.21 o                         
   8   2  13         62.98         66.91        25.24 o                         
 -11   3  13          6.85        -15.24        15.24 o                         
 -10   3  13        605.58        604.17        50.27 o                         
  -9   3  13        363.24        371.26        43.41 o                         
  -8   3  13          3.55         -2.59        13.82 o                         
  -7   3  13        164.47        173.33        22.07 o                         
  -6   3  13        231.76        226.12        24.88 o                         
  -5   3  13        790.97        752.07        38.52 o                         
  -4   3  13         41.71         26.58        34.24 o                         
  -3   3  13         52.45         65.78        21.76 o                         
  -2   3  13        445.04        462.62        44.40 o                         
  -1   3  13          2.87          3.91        15.22 o                         
   0   3  13        959.41        976.56        39.68 o                         
   1   3  13        149.62        135.38        16.92 o                         
   2   3  13         74.77         36.83         9.97 o                         
   3   3  13        160.02        132.28        22.18 o                         
   4   3  13       2074.38       2062.96        75.44 o                         
   5   3  13        238.37        217.93        25.27 o                         
   6   3  13          8.12         -4.70        13.16 o                         
   7   3  13        142.61        168.53        30.73 o                         
   8   3  13        147.68        227.66        35.10 o                         
 -11   4  13        673.09        651.47        58.88 o                         
 -10   4  13          0.93          6.13        11.74 o                         
  -9   4  13        440.24        477.65        77.67 o                         
  -8   4  13          5.35          6.77        10.11 o                         
  -7   4  13        987.23        988.08        45.81 o                         
  -6   4  13         55.55         64.66        15.03 o                         
  -5   4  13        109.14        109.51        18.67 o                         
  -4   4  13        145.67        139.51        37.85 o                         
  -3   4  13        779.47        789.57        58.56 o                         
  -2   4  13        344.96        357.98        40.35 o                         
  -1   4  13       3079.04       2986.39       116.55 o                         
   0   4  13         28.58         17.63         9.57 o                         
   1   4  13       3072.97       3195.93        87.42 o                         
   2   4  13        119.72        107.27        15.27 o                         
   3   4  13       1779.16       1864.20        78.30 o                         
   4   4  13        199.47        211.44        29.19 o                         
   5   4  13        197.04        220.12        36.25 o                         
   6   4  13        446.32        453.83        45.10 o                         
   7   4  13         43.86         37.40        15.67 o                         
 -11   5  13         49.31         65.05        38.97 o                         
 -10   5  13        949.42       1091.02       142.31 o                         
  -9   5  13        324.14        371.05        72.05 o                         
  -8   5  13         26.88         22.75        14.49 o                         
  -7   5  13          3.46        -16.26        16.26 o                         
  -6   5  13         43.73         29.22        10.63 o                         
  -5   5  13          0.68         -0.81         8.96 o                         
  -4   5  13         89.25         48.89        19.70 o                         
  -3   5  13        145.93        150.02        27.92 o                         
  -2   5  13        171.04        122.33        39.46 o                         
  -1   5  13        133.50        152.12        36.65 o                         
   0   5  13        941.34        937.39        48.40 o                         
   1   5  13       1073.36       1136.94        46.05 o                         
   2   5  13         51.96         38.27        10.25 o                         
   3   5  13         50.56         31.79         9.68 o                         
   4   5  13       1804.35       1949.65       108.60 o                         
   5   5  13        391.76        394.37        51.28 o                         
   6   5  13         29.74         51.39        18.76 o                         
   7   5  13        147.55        197.47        33.90 o                         
 -11   6  13        255.94        202.94        69.46 o                         
 -10   6  13          2.35          8.77        21.16 o                         
  -9   6  13        139.30        123.68        28.26 o                         
  -8   6  13        105.83        105.51        20.30 o                         
  -7   6  13       1054.02       1061.84        57.87 o                         
  -6   6  13          7.64         -2.94        11.09 o                         
  -5   6  13         37.97         15.65        12.12 o                         
  -4   6  13         38.22         24.53        13.04 o                         
  -3   6  13         56.65         62.50        19.20 o                         
  -2   6  13        165.47        122.55        33.26 o                         
  -1   6  13        259.13        218.59        31.80 o                         
   0   6  13        671.06        695.66        43.38 o                         
   1   6  13       1474.33       1526.76        53.92 o                         
   2   6  13        438.33        400.82        34.02 o                         
   3   6  13        895.73        944.17        46.44 o                         
   4   6  13        132.67        124.52        22.58 o                         
   5   6  13        220.13        209.64        40.91 o                         
   6   6  13        304.16        376.53        53.03 o                         
   7   6  13        380.81        388.53        58.17 o                         
 -10   7  13        234.35        217.53        51.87 o                         
  -9   7  13        604.72        717.73        62.67 o                         
  -8   7  13         30.39         32.13        19.20 o                         
  -7   7  13         21.57         23.63        17.39 o                         
  -6   7  13        136.82        116.06        20.58 o                         
  -5   7  13         55.31         27.79        13.44 o                         
  -4   7  13          2.29         -7.58        10.80 o                         
  -3   7  13          7.82         18.59        10.94 o                         
  -2   7  13        303.11        212.59        33.23 o                         
  -1   7  13          7.58          9.33        14.40 o                         
   0   7  13        855.25        879.01        50.02 o                         
   1   7  13        857.63        899.27        45.64 o                         
   2   7  13         13.92         -1.45        12.33 o                         
   3   7  13         45.91         23.27        13.62 o                         
   4   7  13        991.82       1051.62        63.92 o                         
   5   7  13        392.70        401.07        73.52 o                         
   6   7  13         81.43         87.55        50.80 o                         
   7   7  13        478.82        671.32        72.81 o                         
 -10   8  13         99.08        158.31        36.53 o                         
  -9   8  13          0.37        -13.78        13.78 o                         
  -8   8  13        455.44        616.79        62.25 o                         
  -7   8  13        416.65        452.45        53.24 o                         
  -6   8  13         70.23         15.70        17.21 o                         
  -5   8  13          6.70          4.47        10.93 o                         
  -4   8  13        112.15        111.62        19.48 o                         
  -3   8  13          1.91          5.27        15.21 o                         
  -2   8  13         28.41          6.51        15.53 o                         
  -1   8  13        391.88        434.53        94.64 o                         
   0   8  13          5.89          3.95         9.67 o                         
   1   8  13       1321.25       1210.10        53.73 o                         
   2   8  13       1569.09       1615.08        55.00 o                         
   3   8  13        560.88        632.38        49.04 o                         
   4   8  13         20.61         10.34        11.90 o                         
   5   8  13         91.04         73.02        24.32 o                         
   6   8  13        499.95        613.48        68.95 o                         
 -10   9  13         59.99         88.08        25.73 o                         
  -9   9  13        574.62        617.39        64.20 o                         
  -8   9  13        111.02         92.38        26.29 o                         
  -7   9  13         82.39        140.37        32.06 o                         
  -6   9  13          0.19          1.90        11.24 o                         
  -5   9  13         26.74         24.22        12.94 o                         
  -4   9  13         56.15         24.32        10.93 o                         
  -3   9  13        272.32        234.72        33.80 o                         
  -2   9  13        111.92         82.88        22.17 o                         
  -1   9  13        664.09        676.28        59.21 o                         
   0   9  13       1092.75       1040.85        59.21 o                         
   1   9  13       1793.13       1885.09        68.73 o                         
   2   9  13         61.49         43.35        13.25 o                         
   3   9  13         49.29         39.09        23.13 o                         
   4   9  13        373.57        386.56        40.64 o                         
   5   9  13        858.16       1003.58       105.49 o                         
   6   9  13         43.19         22.48        17.17 o                         
  -9  10  13          0.55        -11.14        11.70 o                         
  -8  10  13        697.59        845.87        84.81 o                         
  -7  10  13        112.72        114.40        32.01 o                         
  -6  10  13          8.33         -0.44        17.90 o                         
  -5  10  13        269.77        296.90        34.13 o                         
  -4  10  13         17.88         19.66        12.85 o                         
  -3  10  13        176.78        177.36        27.19 o                         
  -2  10  13        248.18        235.56        30.41 o                         
  -1  10  13         56.52         53.15        20.79 o                         
   0  10  13        257.53        259.64        30.89 o                         
   1  10  13         96.33         71.73        17.90 o                         
   2  10  13        474.48        523.28        53.52 o                         
   3  10  13          1.14         20.46        16.69 o                         
   4  10  13         77.64         69.82        20.61 o                         
   5  10  13         11.25          5.97        14.10 o                         
  -8  11  13         15.36          6.01        16.05 o                         
  -7  11  13         45.13         55.16        42.01 o                         
  -6  11  13          1.01        -16.27        18.63 o                         
  -5  11  13        372.76        399.77        53.07 o                         
  -4  11  13        217.50        167.76        24.99 o                         
  -3  11  13          4.64          7.37        13.14 o                         
  -2  11  13        121.36        153.30        24.89 o                         
  -1  11  13          1.34          0.72        14.20 o                         
   0  11  13        144.30        132.24        23.44 o                         
   1  11  13        239.35        233.79        31.07 o                         
   2  11  13        313.27        394.64        50.93 o                         
   3  11  13        408.49        518.55        48.28 o                         
   4  11  13         21.13          4.75        14.67 o                         
  -7  12  13         26.78         31.33        14.33 o                         
  -6  12  13          3.71        -36.07        36.07 o                         
  -5  12  13        166.67        180.85        37.14 o                         
  -4  12  13          2.47        -12.05        12.05 o                         
  -3  12  13        455.01        469.93        44.89 o                         
  -2  12  13        189.23        118.23        23.83 o                         
  -1  12  13         23.90         -8.75        20.45 o                         
   0  12  13        168.95        120.88        22.27 o                         
   1  12  13        273.85        304.31        44.46 o                         
   2  12  13        569.22        760.67       119.95 o                         
   3  12  13         16.65         25.99        13.60 o                         
   4  12  13         22.01         48.70        23.72 o                         
  -6  13  13          0.25        -20.23        21.94 o                         
  -5  13  13         35.67         13.41        44.37 o                         
  -4  13  13        309.59        368.77        53.30 o                         
  -3  13  13          6.64          5.41        12.06 o                         
  -2  13  13          1.82          4.70        16.42 o                         
  -1  13  13         48.96         34.64        15.14 o                         
   0  13  13         15.24         45.90        22.84 o                         
   1  13  13        762.14        840.80        77.07 o                         
   2  13  13         16.05         31.15        18.74 o                         
  -5  14  13        143.47        116.40        45.85 o                         
  -4  14  13          1.05        -21.88        21.88 o                         
  -3  14  13        113.26        138.10        34.76 o                         
  -2  14  13         13.34         33.03        29.06 o                         
  -1  14  13          1.87         11.30        15.69 o                         
   0  14  13         96.84        140.41        31.77 o                         
   1  14  13        195.07        167.78        71.42 o                         
 -10   0  14        246.82        213.20        48.93 o                         
  -8   0  14         93.76         95.62        29.64 o                         
  -6   0  14        622.75        648.44        78.48 o                         
  -4   0  14       2766.59       2830.53       162.31 o                         
  -2   0  14        674.87        662.30        54.54 o                         
   0   0  14       1392.08       1574.90       116.51 o                         
   2   0  14       1905.16       1836.40       130.17 o                         
   4   0  14       1662.04       1700.99        96.95 o                         
   6   0  14        886.07        829.32        92.94 o                         
 -11   1  14         11.30         -7.55        14.99 o                         
 -10   1  14          4.81          9.34        18.53 o                         
  -9   1  14        822.77        890.20        68.60 o                         
  -8   1  14        221.88        207.05        33.95 o                         
  -7   1  14          1.15         -6.54        21.29 o                         
  -6   1  14        516.30        500.11        49.27 o                         
  -5   1  14         30.04          9.88        15.79 o                         
  -4   1  14       1109.13       1073.36        70.77 o                         
  -3   1  14       1347.54       1424.03        66.04 o                         
  -2   1  14        481.36        502.11        39.13 o                         
  -1   1  14        679.98        637.39        29.33 o                         
   0   1  14        131.75        113.31        23.77 o                         
   1   1  14       2932.16       2954.43       116.52 o                         
   2   1  14          5.57          8.90        15.94 o                         
   3   1  14        693.78        579.42        76.33 o                         
   4   1  14         86.59         50.38        19.44 o                         
   5   1  14       1116.03       1207.34        58.79 o                         
   6   1  14         43.46         29.87        17.22 o                         
   7   1  14         56.60         53.42        25.47 o                         
 -11   2  14        202.00        242.20        45.11 o                         
 -10   2  14        278.29        319.88        77.32 o                         
  -9   2  14          2.61        -12.13        13.46 o                         
  -8   2  14        747.95        841.94        64.94 o                         
  -7   2  14         24.09         22.68        18.21 o                         
  -6   2  14       1001.42        981.64        76.47 o                         
  -5   2  14         16.77         32.20        16.45 o                         
  -4   2  14        502.88        482.59        44.67 o                         
  -3   2  14         16.25         27.64        19.50 o                         
  -2   2  14       1240.32       1577.36        84.45 o                         
  -1   2  14        126.47        127.96        17.83 o                         
   0   2  14       1742.47       1725.23        55.77 o                         
   1   2  14         33.89         35.29        17.82 o                         
   2   2  14       4607.69       4833.15       159.72 o                         
   3   2  14        387.65        293.42        32.00 o                         
   4   2  14        473.70        457.52        37.32 o                         
   5   2  14         62.07         50.99        14.48 o                         
   6   2  14        952.00       1083.97        70.26 o                         
   7   2  14         21.52         21.90        29.42 o                         
 -11   3  14          2.10        -15.45        15.45 o                         
 -10   3  14          4.95        -23.06        23.06 o                         
  -9   3  14        816.78        908.83        68.95 o                         
  -8   3  14         90.13         56.25        18.80 o                         
  -7   3  14        172.65        143.18        20.92 o                         
  -6   3  14        662.71        605.30        36.19 o                         
  -5   3  14         49.27         50.53        18.78 o                         
  -4   3  14        498.34        473.40        46.97 o                         
  -3   3  14        134.73        118.83        32.94 o                         
  -2   3  14         25.45         -3.51        18.39 o                         
  -1   3  14        272.97        262.60        23.98 o                         
   0   3  14       1240.94       1238.90        45.44 o                         
   1   3  14       1439.90       1496.33        56.86 o                         
   2   3  14        214.03        190.14        24.85 o                         
   3   3  14        734.36        735.25        50.73 o                         
   4   3  14        417.70        464.12        44.90 o                         
   5   3  14        686.77        738.00        56.04 o                         
   6   3  14         19.37         10.63        14.72 o                         
   7   3  14        118.06         87.28        29.05 o                         
 -11   4  14         22.00        -14.73        14.73 o                         
 -10   4  14         73.26         37.22        26.81 o                         
  -9   4  14        380.77        322.57        66.78 o                         
  -8   4  14        206.01        186.58        25.87 o                         
  -7   4  14        149.99        134.27        21.40 o                         
  -6   4  14       1602.99       1628.80        70.15 o                         
  -5   4  14          0.72          5.14        13.19 o                         
  -4   4  14        120.08         82.42        39.60 o                         
  -3   4  14        104.00        127.63        32.94 o                         
  -2   4  14        150.10        145.75        35.04 o                         
  -1   4  14        389.28        352.28        41.50 o                         
   0   4  14       1215.80       1129.88        45.66 o                         
   1   4  14          1.39         -4.08         9.12 o                         
   2   4  14       1713.66       1790.34        60.50 o                         
   3   4  14        279.04        209.37        27.77 o                         
   4   4  14        561.42        597.27        46.79 o                         
   5   4  14         17.85         14.51        14.82 o                         
   6   4  14        308.48        293.73        38.21 o                         
   7   4  14         30.49          8.24        30.77 o                         
 -11   5  14         63.40         21.23        83.12 o                         
 -10   5  14        129.60         64.80        31.78 o                         
  -9   5  14        181.64        146.95        48.75 o                         
  -8   5  14          1.66          5.31        23.83 o                         
  -7   5  14        319.93        283.87        30.44 o                         
  -6   5  14          8.93          9.09        10.31 o                         
  -5   5  14        262.29        262.24        29.00 o                         
  -4   5  14          1.17          2.62        14.47 o                         
  -3   5  14       2235.13       2395.65       189.05 o                         
  -2   5  14        433.42        384.57        45.04 o                         
  -1   5  14        873.51        885.15        65.38 o                         
   0   5  14       1115.38       1077.94        52.81 o                         
   1   5  14        238.95        251.80        25.54 o                         
   2   5  14        105.99         91.22        15.19 o                         
   3   5  14          2.09          5.97        13.02 o                         
   4   5  14        614.32        692.01        66.72 o                         
   5   5  14        849.93        927.82       155.30 o                         
   6   5  14         20.37         46.18        21.31 o                         
   7   5  14        106.03        143.73        29.58 o                         
 -11   6  14         67.34         26.57        20.12 o                         
 -10   6  14        159.84        139.84        38.93 o                         
  -9   6  14        221.93        194.18        51.43 o                         
  -8   6  14         64.97         53.44        14.92 o                         
  -7   6  14         46.46         26.83        12.67 o                         
  -6   6  14        539.85        556.36        43.08 o                         
  -5   6  14        205.91        200.00        26.66 o                         
  -4   6  14        350.43        378.19        35.74 o                         
  -3   6  14        113.00         85.10        23.42 o                         
  -2   6  14        558.43        603.51        62.50 o                         
  -1   6  14        878.87        861.50        65.42 o                         
   0   6  14        944.46        926.60        51.03 o                         
   1   6  14        382.95        356.82        35.46 o                         
   2   6  14       2109.59       2222.77        71.43 o                         
   3   6  14        435.26        481.03        33.94 o                         
   4   6  14        836.91        871.38        76.54 o                         
   5   6  14        118.57        112.42        31.07 o                         
   6   6  14        354.38        371.15        53.36 o                         
 -10   7  14        374.38        419.26        70.26 o                         
  -9   7  14        125.73        158.51        32.70 o                         
  -8   7  14          2.73         14.94        14.37 o                         
  -7   7  14         79.94         71.89        17.15 o                         
  -6   7  14          7.08          6.51        15.89 o                         
  -5   7  14          2.11         16.60        12.56 o                         
  -4   7  14         37.20          4.32        13.26 o                         
  -3   7  14        575.55        627.32        63.48 o                         
  -2   7  14        182.35        143.04        27.68 o                         
  -1   7  14         75.83         49.69        17.73 o                         
   0   7  14       1298.61       1370.06        64.55 o                         
   1   7  14        319.97        324.26        27.57 o                         
   2   7  14        343.71        365.30        29.70 o                         
   3   7  14         41.55         25.03        21.14 o                         
   4   7  14        608.45        695.18        69.57 o                         
   5   7  14        785.12        888.38        80.84 o                         
   6   7  14          4.88        -10.74        71.20 o                         
 -10   8  14        152.05        142.74        45.80 o                         
  -9   8  14        127.04        138.42        26.32 o                         
  -8   8  14         41.01         55.14        21.67 o                         
  -7   8  14        230.16        265.38        31.70 o                         
  -6   8  14        732.99        809.25        76.50 o                         
  -5   8  14          8.08         10.77        11.96 o                         
  -4   8  14        233.38        230.78        29.05 o                         
  -3   8  14        121.37         82.48        22.82 o                         
  -2   8  14        308.98        335.07        42.48 o                         
  -1   8  14        581.03        553.76        54.44 o                         
   0   8  14        284.30        285.81        30.38 o                         
   1   8  14         17.15          3.87        12.74 o                         
   2   8  14        203.38        207.63        28.04 o                         
   3   8  14        792.88        883.84        58.62 o                         
   4   8  14         95.32        112.43        23.46 o                         
   5   8  14         82.87         94.92        31.54 o                         
   6   8  14        188.70        240.23        45.11 o                         
  -9   9  14        154.73        178.95        30.22 o                         
  -8   9  14         57.24         85.77        27.61 o                         
  -7   9  14         73.39         76.51        24.48 o                         
  -6   9  14         84.93         69.57        22.08 o                         
  -5   9  14        242.96        236.32        31.15 o                         
  -4   9  14        945.54        875.09        58.12 o                         
  -3   9  14        168.39        154.12        24.06 o                         
  -2   9  14        316.44        327.17        44.14 o                         
  -1   9  14         40.91        -17.95        17.95 o                         
   0   9  14        269.34        248.31        29.64 o                         
   1   9  14        236.61        253.69        30.36 o                         
   2   9  14        751.51        767.73        49.50 o                         
   3   9  14         51.06         34.55        15.62 o                         
   4   9  14        795.29        822.64        73.52 o                         
   5   9  14        117.15        161.27        39.25 o                         
  -9  10  14         17.37         28.97        13.26 o                         
  -8  10  14         52.97         90.56        46.20 o                         
  -7  10  14          8.65         11.35        16.90 o                         
  -6  10  14        257.26        282.88        44.86 o                         
  -5  10  14        333.23        290.38        34.07 o                         
  -4  10  14         30.66         13.77        14.86 o                         
  -3  10  14        118.83         64.33        19.11 o                         
  -2  10  14        146.92        175.44        33.67 o                         
  -1  10  14        395.18        384.18        47.87 o                         
   0  10  14        138.31        143.33        23.36 o                         
   1  10  14         82.69         67.83        23.42 o                         
   2  10  14        121.27         91.87        19.18 o                         
   3  10  14        803.79        840.04        59.59 o                         
   4  10  14         39.18         26.54        14.37 o                         
  -8  11  14         13.55          7.20        13.19 o                         
  -7  11  14        165.67        194.39        37.84 o                         
  -6  11  14          5.46         38.32        20.52 o                         
  -5  11  14         83.24        102.25        22.52 o                         
  -4  11  14         89.99         56.51        17.08 o                         
  -3  11  14         35.08         17.52        12.44 o                         
  -2  11  14        435.29        404.17        50.39 o                         
  -1  11  14         25.95         36.10        30.22 o                         
   0  11  14        392.75        399.57        47.40 o                         
   1  11  14         22.99         21.68        24.02 o                         
   2  11  14        216.15        138.63        31.09 o                         
   3  11  14         33.92         64.61        20.08 o                         
   4  11  14        594.25        679.34        56.86 o                         
  -7  12  14         38.12         45.12        23.69 o                         
  -6  12  14        302.22        281.50        48.17 o                         
  -5  12  14         41.48         12.20        15.04 o                         
  -4  12  14          3.20        -20.89        36.70 o                         
  -3  12  14        159.63        123.99        42.18 o                         
  -2  12  14         73.52         36.22        33.84 o                         
  -1  12  14        208.88        185.88        39.16 o                         
   0  12  14          2.22        -11.73        18.61 o                         
   1  12  14        112.25        122.25        30.73 o                         
   2  12  14         17.27         58.16        22.75 o                         
   3  12  14        244.69        200.30       140.48 o                         
  -6  13  14          7.92          4.21        19.67 o                         
  -5  13  14        149.25        168.75        37.11 o                         
  -4  13  14         11.84        -26.90        28.26 o                         
  -3  13  14        265.15        228.51        32.47 o                         
  -2  13  14        131.49        176.07        36.78 o                         
  -1  13  14          1.20         -8.12        10.95 o                         
   0  13  14        794.38        818.20        75.80 o                         
   1  13  14         26.40          1.53        48.66 o                         
  -3  14  14          2.18         38.60        21.23 o                         
  -2  14  14        187.12        131.70        33.66 o                         
  -1  14  14        351.91        475.93        85.04 o                         
 -11   0  15        170.72        107.58        42.59 o                         
  -9   0  15          1.35        -31.25        31.25 o                         
  -7   0  15        424.17        358.46        62.41 o                         
  -5   0  15       3767.54       3872.78       200.97 o                         
  -3   0  15        302.04        247.51        35.97 o                         
  -1   0  15       2009.74       2295.21       147.31 o                         
   1   0  15        504.50        352.21        58.84 o                         
   3   0  15       1656.44       1566.33       126.42 o                         
   5   0  15         24.14         15.34        13.14 o                         
   7   0  15        333.11        341.94        78.39 o                         
 -11   1  15         29.43         27.78        33.56 o                         
 -10   1  15         15.58          7.97        15.11 o                         
  -9   1  15         31.74          4.38        30.85 o                         
  -8   1  15          6.66         18.31        16.31 o                         
  -7   1  15        104.29         87.03        22.36 o                         
  -6   1  15        642.67        676.20        58.89 o                         
  -5   1  15         46.02         10.90        24.64 o                         
  -4   1  15        405.05        375.80        35.35 o                         
  -3   1  15         67.73         62.87        18.11 o                         
  -2   1  15       1313.44       1344.20        64.77 o                         
  -1   1  15        302.58        296.34        37.19 o                         
   0   1  15        220.74        223.45        43.70 o                         
   1   1  15        172.91        170.16        29.50 o                         
   2   1  15        899.46        934.43        68.48 o                         
   3   1  15         64.34         65.34        16.53 o                         
   4   1  15        869.81        876.12        51.31 o                         
   5   1  15          2.19          7.83         9.81 o                         
   6   1  15        110.87         74.31        27.26 o                         
   7   1  15          0.25        -26.83        26.83 o                         
 -11   2  15         36.67         27.79        17.60 o                         
 -10   2  15        113.51        111.60        36.87 o                         
  -9   2  15         72.58         93.54        25.45 o                         
  -8   2  15         54.29         35.01        16.48 o                         
  -7   2  15        693.83        702.39        61.35 o                         
  -6   2  15          1.12         34.12        17.27 o                         
  -5   2  15        573.27        546.32        42.51 o                         
  -4   2  15       2172.98       2105.79       102.47 o                         
  -3   2  15        525.18        523.58        61.83 o                         
  -2   2  15          2.40          4.39        24.51 o                         
  -1   2  15       1163.64       1132.88        61.03 o                         
   0   2  15        508.93        603.47        53.99 o                         
   1   2  15        253.56        212.41        33.09 o                         
   2   2  15        145.96        131.37        28.50 o                         
   3   2  15       1278.13       1255.62       126.26 o                         
   4   2  15         99.09         47.79        19.41 o                         
   5   2  15          1.89        -12.01        12.01 o                         
   6   2  15          0.04        -25.61        28.22 o                         
   7   2  15        526.57        507.31        53.27 o                         
 -11   3  15         36.45         14.48        19.23 o                         
 -10   3  15         22.99         60.53        35.27 o                         
  -9   3  15         30.80        -16.26        16.26 o                         
  -8   3  15         58.07          1.63        15.20 o                         
  -7   3  15        105.81        105.29        20.04 o                         
  -6   3  15        215.69        219.53        27.56 o                         
  -5   3  15          4.27         19.65        30.67 o                         
  -4   3  15         13.32         -1.74        15.88 o                         
  -3   3  15        871.63        798.22        63.32 o                         
  -2   3  15       4074.26       4022.11       144.06 o                         
  -1   3  15        264.06        206.94        26.36 o                         
   0   3  15        221.67        190.06        33.43 o                         
   1   3  15        348.29        278.02        36.26 o                         
   2   3  15        361.90        382.52        47.23 o                         
   3   3  15         16.46         15.40        12.03 o                         
   4   3  15        302.49        326.56        37.02 o                         
   5   3  15        304.53        302.46        64.06 o                         
   6   3  15         96.75         55.13        46.49 o                         
 -11   4  15         16.19         29.81        21.95 o                         
 -10   4  15          4.66        -31.61        39.10 o                         
  -9   4  15         20.44          0.53        21.83 o                         
  -8   4  15          2.15        -21.38        21.38 o                         
  -7   4  15         11.94         16.33        10.73 o                         
  -6   4  15         63.70         30.44        60.22 o                         
  -5   4  15        485.59        564.77        54.12 o                         
  -4   4  15        174.18        137.46        28.56 o                         
  -3   4  15       1931.35       1975.62       100.56 o                         
  -2   4  15        133.04        115.71        26.97 o                         
  -1   4  15       2555.52       2720.44        84.56 o                         
   0   4  15        115.96        115.06        19.44 o                         
   1   4  15          0.80         22.76        15.84 o                         
   2   4  15         89.72         60.22        14.98 o                         
   3   4  15       2223.45       2275.54        92.72 o                         
   4   4  15        120.47        109.96        27.88 o                         
   5   4  15         24.46          6.16        17.31 o                         
   6   4  15        113.35        113.20        35.16 o                         
 -11   5  15         15.89         -5.87        36.02 o                         
 -10   5  15          2.66        -13.03        30.09 o                         
  -9   5  15         16.37         -4.29        29.55 o                         
  -8   5  15         13.20          0.98        15.43 o                         
  -7   5  15         15.21         20.81        10.85 o                         
  -6   5  15        157.70        149.57        23.34 o                         
  -5   5  15         94.67        166.08        29.48 o                         
  -4   5  15        364.95        402.99        69.68 o                         
  -3   5  15         88.80         66.97        22.10 o                         
  -2   5  15       1615.56       1649.18        92.43 o                         
  -1   5  15        134.54        125.88        19.64 o                         
   0   5  15        114.89        140.80        17.95 o                         
   1   5  15        632.41        672.75        57.76 o                         
   2   5  15        391.48        384.26        38.26 o                         
   3   5  15          1.84         11.65        11.55 o                         
   4   5  15        243.33        318.92        47.65 o                         
   5   5  15         90.58         79.42        26.35 o                         
   6   5  15         18.54         15.29        24.24 o                         
 -10   6  15         11.16         26.19        21.09 o                         
  -9   6  15         30.91         13.21        31.61 o                         
  -8   6  15         57.03         50.23        14.44 o                         
  -7   6  15          1.45          9.98         9.86 o                         
  -6   6  15         84.13         51.12        16.74 o                         
  -5   6  15        260.59        302.25        32.80 o                         
  -4   6  15        437.23        489.71        51.74 o                         
  -3   6  15          3.33        -17.79        17.79 o                         
  -2   6  15         40.00         41.22        21.20 o                         
  -1   6  15        592.84        579.99        40.79 o                         
   0   6  15        957.98        991.09        53.87 o                         
   1   6  15         13.07         -1.24        11.90 o                         
   2   6  15        281.72        284.99        42.66 o                         
   3   6  15       1028.99       1107.79        84.93 o                         
   4   6  15         77.83         50.90        24.63 o                         
   5   6  15         27.93         64.72        30.27 o                         
   6   6  15         41.85         67.00        24.54 o                         
 -10   7  15          7.09          6.03        18.25 o                         
  -9   7  15         28.43         55.00        37.41 o                         
  -8   7  15          1.69          6.08        11.06 o                         
  -7   7  15         47.51         43.94        14.15 o                         
  -6   7  15         51.08         50.41        16.29 o                         
  -5   7  15        518.46        499.32        43.03 o                         
  -4   7  15        646.29        617.58        58.14 o                         
  -3   7  15        979.28        958.46        72.65 o                         
  -2   7  15        719.21        794.18        66.27 o                         
  -1   7  15        272.72        214.64        35.26 o                         
   0   7  15        195.46        169.44        25.73 o                         
   1   7  15       1187.76       1211.12        53.46 o                         
   2   7  15        281.14        289.08        33.08 o                         
   3   7  15         11.36         39.47        24.00 o                         
   4   7  15        204.80        179.36        53.84 o                         
   5   7  15        469.14        447.75        61.20 o                         
  -9   8  15        102.39        156.33        54.37 o                         
  -8   8  15         96.04         37.93        26.07 o                         
  -7   8  15         20.90         18.20        13.59 o                         
  -6   8  15        127.73        153.64        29.40 o                         
  -5   8  15        115.94        122.28        23.43 o                         
  -4   8  15        241.36        274.52        32.80 o                         
  -3   8  15         88.86        115.18        27.69 o                         
  -2   8  15        188.54        142.51        27.89 o                         
  -1   8  15       1146.98       1207.42        83.40 o                         
   0   8  15       2285.69       2514.12        93.37 o                         
   1   8  15        355.73        337.71        31.11 o                         
   2   8  15        813.88        786.58        91.73 o                         
   3   8  15        437.87        485.67        58.81 o                         
   4   8  15        154.01        133.64        32.83 o                         
   5   8  15          6.00          3.72        31.87 o                         
  -9   9  15        368.41        397.45        44.56 o                         
  -8   9  15          0.65         12.94        16.34 o                         
  -7   9  15         20.06          3.26        32.90 o                         
  -6   9  15          3.57         18.54        11.80 o                         
  -5   9  15         93.68         88.53        21.49 o                         
  -4   9  15         14.14        -11.71        14.03 o                         
  -3   9  15        931.61       1106.70        80.98 o                         
  -2   9  15        482.64        489.89        54.28 o                         
  -1   9  15        559.18        588.80        54.73 o                         
   0   9  15        262.40        252.08        30.22 o                         
   1   9  15       1963.80       2028.25       102.75 o                         
   2   9  15        120.99        107.27        20.92 o                         
   3   9  15          3.18         26.55        20.05 o                         
   4   9  15          5.25         21.15        20.56 o                         
  -8  10  15        104.82         74.84        27.19 o                         
  -7  10  15         16.04         62.58        38.21 o                         
  -6  10  15        274.70        315.19        48.42 o                         
  -5  10  15        214.02        202.76        29.47 o                         
  -4  10  15        761.42        866.25        60.39 o                         
  -3  10  15         45.95         52.84        19.21 o                         
  -2  10  15         36.32         27.97        14.18 o                         
  -1  10  15         84.25         54.67        18.06 o                         
   0  10  15       1281.62       1295.94        70.67 o                         
   1  10  15          3.16          2.71        11.70 o                         
   2  10  15        653.63        627.03       149.37 o                         
   3  10  15          0.73         -2.19        15.55 o                         
   4  10  15        181.98        260.19        45.43 o                         
  -7  11  15          8.50         10.94        23.53 o                         
  -6  11  15         37.03         24.02        16.99 o                         
  -5  11  15         56.60         67.10        26.21 o                         
  -4  11  15        178.65        213.54        31.18 o                         
  -3  11  15        464.03        489.23        56.48 o                         
  -2  11  15         62.24         72.96        39.37 o                         
  -1  11  15        176.39        147.77        25.76 o                         
   0  11  15         14.03         25.74        11.97 o                         
   1  11  15       1442.22       1604.54       126.82 o                         
   2  11  15          9.83         18.18        14.44 o                         
   3  11  15         75.48         33.24        16.26 o                         
  -6  12  15         16.85          0.92        14.07 o                         
  -5  12  15         73.43         85.51        29.86 o                         
  -4  12  15        250.46        255.40        36.19 o                         
  -3  12  15         68.26         46.97        22.94 o                         
  -2  12  15          2.54        -12.36        15.62 o                         
  -1  12  15         54.11         30.45        16.04 o                         
   0  12  15        498.77        557.92        62.01 o                         
   1  12  15        104.14         95.39        29.82 o                         
   2  12  15        727.25        762.11        91.11 o                         
  -4  13  15        235.91        256.34        47.27 o                         
  -3  13  15        228.63        190.60        31.86 o                         
  -2  13  15         13.59        -34.42        47.01 o                         
  -1  13  15        257.86        241.09        33.57 o                         
   0  13  15        238.40        265.02        43.72 o                         
 -10   0  16          2.52        -18.30        23.30 o                         
  -8   0  16        110.71         92.58        41.16 o                         
  -6   0  16        745.29        667.63        86.07 o                         
  -4   0  16       1695.26       1786.76       139.28 o                         
  -2   0  16         20.29         39.37        24.19 o                         
   0   0  16       3792.90       3728.42       200.61 o                         
   2   0  16        323.91        242.04        53.30 o                         
   4   0  16        160.63        179.99        48.21 o                         
   6   0  16         19.84        -35.80        35.80 o                         
 -11   1  16         32.48         30.70        18.59 o                         
 -10   1  16          5.14        -12.75        16.07 o                         
  -9   1  16         29.50         17.95        17.09 o                         
  -8   1  16          0.45         -0.16        13.68 o                         
  -7   1  16          3.81         11.77        17.35 o                         
  -6   1  16        615.68        670.93        61.18 o                         
  -5   1  16         76.71        100.47        47.36 o                         
  -4   1  16         12.32         25.58        15.55 o                         
  -3   1  16       1291.80       1343.08        83.90 o                         
  -2   1  16        185.61        159.72        25.11 o                         
  -1   1  16       1534.04       1425.66       146.37 o                         
   0   1  16          0.08         -6.16        18.30 o                         
   1   1  16       4927.07       4832.04       163.97 o                         
   2   1  16         16.19          2.51        14.85 o                         
   3   1  16        246.28        212.27        35.48 o                         
   4   1  16         18.31         23.32        16.37 o                         
   5   1  16        223.05        174.95        26.02 o                         
   6   1  16         38.97          5.97        17.11 o                         
 -11   2  16         15.46         15.00        14.14 o                         
 -10   2  16          7.82          9.37        25.44 o                         
  -9   2  16         15.12         -8.93        17.63 o                         
  -8   2  16          3.44         23.44        18.44 o                         
  -7   2  16         57.89         69.57        50.35 o                         
  -6   2  16        140.73        105.83        21.04 o                         
  -5   2  16        663.72        741.97        69.58 o                         
  -4   2  16       1686.17       1883.04       130.93 o                         
  -3   2  16        369.32        393.53        46.51 o                         
  -2   2  16          1.27          3.37        18.90 o                         
  -1   2  16         34.18         44.59        18.27 o                         
   0   2  16       3418.39       3509.67       136.61 o                         
   1   2  16          3.01        -19.20        19.20 o                         
   2   2  16        317.67        299.58        39.55 o                         
   3   2  16          6.68        -15.86        48.75 o                         
   4   2  16        251.77        242.84        31.08 o                         
   5   2  16          6.91         37.99        24.76 o                         
   6   2  16          8.63          6.89        19.57 o                         
 -11   3  16         15.89         16.47        17.69 o                         
 -10   3  16        100.50         73.57        34.37 o                         
  -9   3  16         33.45         17.70        19.02 o                         
  -8   3  16         68.59         68.28        19.06 o                         
  -7   3  16          1.90         -9.90        13.17 o                         
  -6   3  16         31.27         17.30        23.84 o                         
  -5   3  16        151.73        161.21        30.76 o                         
  -4   3  16         82.56         79.16        23.08 o                         
  -3   3  16       2488.81       2585.67       149.45 o                         
  -2   3  16        252.41        263.27        38.32 o                         
  -1   3  16        311.89        286.29        32.79 o                         
   0   3  16          0.49        -24.97        33.30 o                         
   1   3  16       2002.45       2240.85       109.03 o                         
   2   3  16        393.26        276.80        40.15 o                         
   3   3  16          1.98        -11.18        25.07 o                         
   4   3  16        175.76        153.41        27.20 o                         
   5   3  16        178.92        198.71        74.24 o                         
   6   3  16         32.40         -6.68        19.27 o                         
 -10   4  16         36.55         78.48        42.59 o                         
  -9   4  16          0.28        -14.19        14.19 o                         
  -8   4  16        187.53        221.97        36.81 o                         
  -7   4  16          4.78         23.99        16.56 o                         
  -6   4  16        111.03        100.41        27.55 o                         
  -5   4  16         56.84         46.63        22.37 o                         
  -4   4  16       1565.60       1751.92        98.24 o                         
  -3   4  16        784.75        779.21        65.22 o                         
  -2   4  16         56.25         82.00        25.30 o                         
  -1   4  16        353.01        319.10        34.42 o                         
   0   4  16       1129.34       1130.68        76.61 o                         
   1   4  16        111.55         99.49        25.86 o                         
   2   4  16        564.47        592.67        56.21 o                         
   3   4  16        352.10        358.65        37.96 o                         
   4   4  16         50.85         36.46        20.38 o                         
   5   4  16          1.85          5.15        15.89 o                         
   6   4  16         11.14         31.72        31.87 o                         
 -10   5  16         17.21          9.64        35.44 o                         
  -9   5  16          4.15        -17.79        17.79 o                         
  -8   5  16         35.03         49.28        20.85 o                         
  -7   5  16        234.23        234.20        29.70 o                         
  -6   5  16        236.71        245.72        39.49 o                         
  -5   5  16        812.48        871.62        72.54 o                         
  -4   5  16        408.95        371.95        47.18 o                         
  -3   5  16       1663.95       1764.56        98.96 o                         
  -2   5  16       1174.40       1075.39        77.67 o                         
  -1   5  16       1215.85       1045.24        77.12 o                         
   0   5  16         83.67         45.12        27.22 o                         
   1   5  16        721.97        767.83        64.97 o                         
   2   5  16         96.10         43.46        38.61 o                         
   3   5  16        212.08        205.26        29.49 o                         
   4   5  16        153.00        165.04        38.29 o                         
   5   5  16         29.15         24.01        21.37 o                         
 -10   6  16         37.79         27.86        25.27 o                         
  -9   6  16         10.98         -0.45        25.27 o                         
  -8   6  16         68.90         89.25        25.56 o                         
  -7   6  16         23.77         10.30         9.71 o                         
  -6   6  16          0.55         -8.11        14.48 o                         
  -5   6  16          5.64         -0.16        22.94 o                         
  -4   6  16       1087.48       1174.57        81.99 o                         
  -3   6  16        247.57        309.03        43.09 o                         
  -2   6  16        294.24        261.45        39.59 o                         
  -1   6  16       1321.50       1529.93        93.82 o                         
   0   6  16       1609.71       1669.90        79.07 o                         
   1   6  16         46.16         21.74        15.85 o                         
   2   6  16         11.16         12.16        32.54 o                         
   3   6  16        227.41        246.21        44.58 o                         
   4   6  16        298.77        282.38        48.27 o                         
   5   6  16          4.50         16.89        18.12 o                         
  -9   7  16          0.20         38.12        36.78 o                         
  -8   7  16         64.17         75.18        25.91 o                         
  -7   7  16         13.94        -15.03        15.03 o                         
  -6   7  16        373.40        428.35        40.72 o                         
  -5   7  16         91.81        117.18        28.37 o                         
  -4   7  16          4.52         13.36        17.31 o                         
  -3   7  16        967.32        881.96        87.18 o                         
  -2   7  16       1088.08       1172.07        84.59 o                         
  -1   7  16        326.14        292.29        31.29 o                         
   0   7  16         12.20         19.59        40.18 o                         
   1   7  16        680.28        763.74        65.33 o                         
   2   7  16         68.80         50.89        25.71 o                         
   3   7  16        232.87        273.07        42.66 o                         
   4   7  16        130.43        155.91        39.34 o                         
   5   7  16         65.96         62.13        27.49 o                         
  -9   8  16         15.45          0.45        29.28 o                         
  -8   8  16         84.34         94.10        29.80 o                         
  -7   8  16        241.99        230.63        31.78 o                         
  -6   8  16          3.22         15.54        14.54 o                         
  -5   8  16       1021.34       1075.04        67.22 o                         
  -4   8  16        904.35        854.22        72.89 o                         
  -3   8  16        576.30        622.36        62.30 o                         
  -2   8  16         32.90         31.02        24.78 o                         
  -1   8  16        588.46        663.40        49.15 o                         
   0   8  16        241.01        199.93        35.87 o                         
   1   8  16         38.86         61.17        16.94 o                         
   2   8  16          1.42         22.05        24.91 o                         
   3   8  16        384.95        436.53        59.73 o                         
   4   8  16         19.60         14.90        22.72 o                         
  -8   9  16        504.70        455.62        70.08 o                         
  -7   9  16         31.38         92.44        27.02 o                         
  -6   9  16       2031.28       2207.39       159.12 o                         
  -5   9  16         31.55         32.50        16.07 o                         
  -4   9  16         51.76         35.87        20.77 o                         
  -3   9  16        655.74        619.51        62.45 o                         
  -2   9  16       1415.09       1564.67        99.24 o                         
  -1   9  16         98.22        143.75        25.57 o                         
   0   9  16         23.49         -0.09        11.65 o                         
   1   9  16        177.29        241.32        38.41 o                         
   2   9  16        270.90        313.02        73.03 o                         
   3   9  16         13.68          0.42        20.79 o                         
   4   9  16          5.15          4.30        38.75 o                         
  -8  10  16        111.99         74.99        26.55 o                         
  -7  10  16        770.90        860.06       158.83 o                         
  -6  10  16          7.31         31.79        21.61 o                         
  -5  10  16        706.99        656.75        53.65 o                         
  -4  10  16         40.55         -8.72        18.21 o                         
  -3  10  16        839.65        933.57        78.31 o                         
  -2  10  16         32.69         34.03        18.04 o                         
  -1  10  16        162.67        160.50        26.46 o                         
   0  10  16        265.00        244.86        31.57 o                         
   1  10  16        237.94        233.86        39.08 o                         
   2  10  16        184.12        216.95        67.85 o                         
   3  10  16        193.63        191.88        66.20 o                         
  -7  11  16         24.03        -24.16        48.61 o                         
  -6  11  16        261.60        261.79        45.49 o                         
  -5  11  16         32.05         73.92        39.54 o                         
  -4  11  16          8.75        -11.77        17.21 o                         
  -3  11  16          7.76         -7.65        15.41 o                         
  -2  11  16        894.07        936.04        80.58 o                         
  -1  11  16         38.69         37.50        13.82 o                         
   0  11  16          2.04        -14.78        14.78 o                         
   1  11  16         25.18         28.93        34.02 o                         
   2  11  16        163.84        215.97        63.30 o                         
  -5  12  16        243.92        326.13        52.18 o                         
  -4  12  16         20.20         31.93        16.47 o                         
  -3  12  16        253.45        256.90        45.19 o                         
  -2  12  16          9.41         17.91        17.93 o                         
  -1  12  16        341.09        384.69        42.32 o                         
   0  12  16          4.08         -7.80        17.44 o                         
  -9   0  17         40.16         23.21        21.70 o                         
  -7   0  17       3126.01       3107.38       196.06 o                         
  -5   0  17        398.87        383.01        64.73 o                         
  -3   0  17       2642.45       2823.92       177.13 o                         
  -1   0  17        147.69        100.71        35.80 o                         
   1   0  17       1438.85       1576.06       133.38 o                         
   3   0  17        149.90        123.47        39.37 o                         
   5   0  17         24.79         13.21        21.87 o                         
 -10   1  17        139.28         32.21        43.79 o                         
  -9   1  17        103.27         81.56        25.81 o                         
  -8   1  17        698.90        653.62        63.76 o                         
  -7   1  17          2.04          3.12        15.71 o                         
  -6   1  17       1719.09       1861.26       104.39 o                         
  -5   1  17         28.07         11.19        13.17 o                         
  -4   1  17          1.54         -5.76        17.86 o                         
  -3   1  17         29.55         20.43        14.56 o                         
  -2   1  17       2731.74       3012.35       128.34 o                         
  -1   1  17        171.49        166.04        33.03 o                         
   0   1  17          2.42          1.29        18.47 o                         
   1   1  17        181.28        170.43        31.77 o                         
   2   1  17        901.69        823.15        68.85 o                         
   3   1  17          1.39         13.21        15.12 o                         
   4   1  17          2.53        -17.32        17.32 o                         
   5   1  17          0.86        -15.82        15.82 o                         
 -10   2  17         50.59         79.46        43.75 o                         
  -9   2  17         23.86         -1.25        17.58 o                         
  -8   2  17        100.38         81.11        23.73 o                         
  -7   2  17       1887.75       1980.83       109.24 o                         
  -6   2  17        294.68        290.36        33.72 o                         
  -5   2  17         96.85        109.74        27.85 o                         
  -4   2  17        792.73        798.25        68.34 o                         
  -3   2  17       2036.94       2170.89       111.27 o                         
  -2   2  17        369.07        344.88        36.07 o                         
  -1   2  17        934.28        949.18        72.03 o                         
   0   2  17         43.58         64.03        21.93 o                         
   1   2  17        485.86        443.65        49.73 o                         
   2   2  17         16.24        -19.76        19.76 o                         
   3   2  17          3.90          2.43        25.67 o                         
   4   2  17          5.64         -9.95        11.39 o                         
   5   2  17         63.13         66.50        25.44 o                         
 -10   3  17        202.45        283.55        62.05 o                         
  -9   3  17         18.27         29.39        17.72 o                         
  -8   3  17        182.52        141.00        25.76 o                         
  -7   3  17          4.03         -7.00        16.19 o                         
  -6   3  17       1625.18       1738.74       101.36 o                         
  -5   3  17        816.78        814.51        69.95 o                         
  -4   3  17        436.44        438.66        50.68 o                         
  -3   3  17          0.09        -15.81        17.77 o                         
  -2   3  17       1429.00       1454.32        73.43 o                         
  -1   3  17         30.57         17.89        21.47 o                         
   0   3  17         10.12          7.28        24.64 o                         
   1   3  17         24.77         10.06        32.63 o                         
   2   3  17        735.48        806.81        68.82 o                         
   3   3  17         14.18          5.46        17.92 o                         
   4   3  17        176.25        170.64        29.16 o                         
   5   3  17         42.30         28.65        43.61 o                         
 -10   4  17          6.65        -30.27        31.25 o                         
  -9   4  17          1.49         -0.16        15.01 o                         
  -8   4  17         19.71         21.35        13.87 o                         
  -7   4  17        398.22        390.76        50.48 o                         
  -6   4  17         39.42         14.50        15.74 o                         
  -5   4  17         66.71         68.04        24.19 o                         
  -4   4  17        731.28        764.35        67.43 o                         
  -3   4  17       1676.85       1805.89       108.88 o                         
  -2   4  17         16.21        -16.73        16.73 o                         
  -1   4  17          1.25          3.36        12.43 o                         
   0   4  17        165.91        162.70        29.00 o                         
   1   4  17        737.45        766.77        66.37 o                         
   2   4  17        294.65        240.35        38.45 o                         
   3   4  17         69.61         21.05        19.73 o                         
   4   4  17          1.90         59.56        99.95 o                         
   5   4  17         26.97          1.72        16.69 o                         
 -10   5  17        359.75        368.82        78.92 o                         
  -9   5  17        116.78        149.58        32.32 o                         
  -8   5  17         92.13         50.43        19.51 o                         
  -7   5  17          1.76         14.98        16.48 o                         
  -6   5  17        556.88        572.54        59.71 o                         
  -5   5  17        608.54        687.99        64.91 o                         
  -4   5  17         97.59         93.55        26.32 o                         
  -3   5  17        563.43        546.00        57.29 o                         
  -2   5  17        920.55       1031.29        79.26 o                         
  -1   5  17        139.30         88.01        27.71 o                         
   0   5  17         14.50         29.30        19.62 o                         
   1   5  17         53.23         53.21        20.08 o                         
   2   5  17        455.35        404.72        49.63 o                         
   3   5  17         62.54         93.03        40.35 o                         
   4   5  17          1.37         13.28        35.35 o                         
   5   5  17         45.24         28.24        22.44 o                         
  -9   6  17         18.90         -0.62        24.37 o                         
  -8   6  17         12.49         28.79        17.83 o                         
  -7   6  17        628.27        653.41       111.47 o                         
  -6   6  17        230.45        252.40        43.23 o                         
  -5   6  17        136.60        122.77        31.74 o                         
  -4   6  17       1114.07       1281.14        88.55 o                         
  -3   6  17        548.92        547.55        68.21 o                         
  -2   6  17         19.99         -0.66        15.78 o                         
  -1   6  17        216.26        181.46        34.34 o                         
   0   6  17        617.89        665.59        51.05 o                         
   1   6  17        436.34        339.44        73.83 o                         
   2   6  17        156.29        116.30        26.97 o                         
   3   6  17        357.73        374.26        78.48 o                         
   4   6  17         27.73         30.37        25.62 o                         
  -9   7  17        151.99        198.02        61.34 o                         
  -8   7  17         40.90         30.27        22.41 o                         
  -7   7  17        229.23        281.57        44.41 o                         
  -6   7  17        660.57        663.66        77.23 o                         
  -5   7  17       1440.85       1463.50        95.93 o                         
  -4   7  17         28.29         36.10        37.45 o                         
  -3   7  17        315.69        295.11        44.01 o                         
  -2   7  17        922.27        982.50        78.65 o                         
  -1   7  17        507.48        481.95        55.18 o                         
   0   7  17         78.15        101.77        39.56 o                         
   1   7  17          9.51         19.34        16.10 o                         
   2   7  17        963.24       1082.70       129.28 o                         
   3   7  17          2.30        -11.78        28.39 o                         
   4   7  17          0.79        -11.26        26.43 o                         
  -8   8  17         11.35         22.84        14.70 o                         
  -7   8  17        564.79        553.61        49.91 o                         
  -6   8  17        125.14        124.68        23.87 o                         
  -5   8  17         65.73        127.84        97.00 o                         
  -4   8  17        526.01        566.36        60.95 o                         
  -3   8  17        366.90        365.90        49.34 o                         
  -2   8  17          1.09         -0.69        16.41 o                         
  -1   8  17         18.61         54.30        21.02 o                         
   0   8  17        936.70        981.18        63.58 o                         
   1   8  17        855.35        849.77       109.37 o                         
   2   8  17        103.54        121.51        47.76 o                         
   3   8  17         63.63        118.39        48.84 o                         
  -8   9  17         37.04         10.60        50.67 o                         
  -7   9  17          2.92         -8.84        15.98 o                         
  -6   9  17         57.38         28.37        32.71 o                         
  -5   9  17        306.41        315.09        47.14 o                         
  -4   9  17         57.50         85.63        28.26 o                         
  -3   9  17        232.68        191.94        36.63 o                         
  -2   9  17        129.43        143.81        32.32 o                         
  -1   9  17       1086.38       1011.60        82.50 o                         
   0   9  17         53.21          1.28        15.64 o                         
   1   9  17        126.52        107.53        29.34 o                         
   2   9  17        153.49         76.24        41.07 o                         
   3   9  17          1.57        -28.84        28.84 o                         
  -7  10  17         52.74         74.81        35.85 o                         
  -6  10  17         20.33          1.48        28.75 o                         
  -5  10  17          5.32         -9.95        18.32 o                         
  -4  10  17        731.42        980.46       137.45 o                         
  -3  10  17        105.45        118.90        31.57 o                         
  -2  10  17        102.50         70.88        26.03 o                         
  -1  10  17          7.42          4.31        16.07 o                         
   0  10  17        615.68        583.72        64.77 o                         
   1  10  17         52.19        115.35        44.73 o                         
   2  10  17        111.50         27.59        27.23 o                         
  -6  11  17         14.75        121.78        59.86 o                         
  -5  11  17        327.97        335.20        41.30 o                         
  -4  11  17         55.59         83.78        27.63 o                         
  -3  11  17         40.49         22.82        35.53 o                         
  -2  11  17          0.92         -3.11        18.53 o                         
  -1  11  17        389.12        365.61        52.25 o                         
   0  11  17          0.16        -14.39        19.69 o                         
   1  11  17        612.89        733.97       110.71 o                         
  -3  12  17          1.86          9.33        14.91 o                         
  -2  12  17          3.02          7.24        20.73 o                         
 -10   0  18        855.68        894.58       111.51 o                         
  -8   0  18        229.89        266.59        60.98 o                         
  -6   0  18       1160.53       1101.98       117.94 o                         
  -4   0  18        650.80        693.78        65.77 o                         
  -2   0  18        949.73        983.42       107.40 o                         
   0   0  18       1044.07       1001.81       107.58 o                         
   2   0  18        261.52        307.84        61.87 o                         
   4   0  18        250.37        234.63        56.07 o                         
 -10   1  18         17.41          0.22        30.62 o                         
  -9   1  18        936.09        863.39       109.32 o                         
  -8   1  18         44.01         54.35        22.42 o                         
  -7   1  18         31.85         11.00        16.10 o                         
  -6   1  18         52.89         42.31        16.58 o                         
  -5   1  18       1289.75       1322.38        73.39 o                         
  -4   1  18         97.21         81.90        19.85 o                         
  -3   1  18        106.91        124.53        23.19 o                         
  -2   1  18        111.08        140.47        31.54 o                         
  -1   1  18       1205.31       1292.91        87.19 o                         
   0   1  18          9.86          1.06        16.21 o                         
   1   1  18         12.54          7.61        30.31 o                         
   2   1  18         16.72          6.98        25.27 o                         
   3   1  18          5.24        -21.23        21.23 o                         
   4   1  18          7.19          7.14        32.45 o                         
   5   1  18        122.79        112.22        44.10 o                         
 -10   2  18        265.79        330.42        71.51 o                         
  -9   2  18         43.13         57.01        23.84 o                         
  -8   2  18         97.75         43.14        19.23 o                         
  -7   2  18        230.02        251.66        33.79 o                         
  -6   2  18        469.56        526.93        57.93 o                         
  -5   2  18         14.80         48.96        18.84 o                         
  -4   2  18        945.84        937.25       121.51 o                         
  -3   2  18         43.73         14.23        23.60 o
[truncated: 34,590 more chars]
