# Supplementary material for: Crystal and mol­ecular structures of some phosphane-substituted cymantrenes [(C5H4 X)Mn(CO)LL′] (X = H or Cl, L = CO, L′ = PPh3 or PCy3, and LL’ = Ph2PCH2CH2PPh2)
Source: Acta Crystallogr C Struct Chem. 2021 Sep 27;77(Pt 10):633–40. doi: 10.1107/S2053229621009177 (PMC8491095; doi:10.1107/S2053229621009177)
Supplement: Supplementary file 5 [file c-77-00633-compd2bsup5.hkl]

data_compd2b                                                                    
_shelx_title ' shelxt_a.res in P2(1)/c'                                         
_shelx_refln_list_code          4                                               
_shelx_F_calc_maximum      314.45                                               
_exptl_crystal_F_000      1040.00                                               
_reflns_d_resolution_high  0.7994                                               
                                                                                
loop_                                                                           
 _space_group_symop_operation_xyz                                               
 'x, y, z'                                                                      
 '-x, y+1/2, -z+1/2'                                                            
 '-x, -y, -z'                                                                   
 'x, -y-1/2, z-1/2'                                                             
                                                                                
_cell_length_a     9.6649                                                       
_cell_length_b    13.9301                                                       
_cell_length_c    17.9790                                                       
_cell_angle_alpha  90.000                                                       
_cell_angle_beta  103.835                                                       
_cell_angle_gamma  90.000                                                       
                                                                                
_shelx_F_squared_multiplier     1.000                                           
                                                                                
loop_                                                                           
 _refln_index_h                                                                 
 _refln_index_k                                                                 
 _refln_index_l                                                                 
 _refln_F_squared_calc                                                          
 _refln_F_squared_meas                                                          
 _refln_F_squared_sigma                                                         
 _refln_observed_status                                                         
   3   0   0      16819.22      15488.77       182.24 o                         
   4   0   0          8.32         16.32         6.34 o                         
   5   0   0       1496.28       1056.29        36.84 o                         
   6   0   0       1088.24       1011.24        59.13 o                         
   7   0   0        251.65        227.86        18.55 o                         
   8   0   0        981.02        917.72        30.76 o                         
   9   0   0        440.31        480.06        25.48 o                         
  10   0   0         68.11         98.18        15.17 o                         
  11   0   0        233.55        263.64        27.10 o                         
   2   1   0        356.37        299.12         9.24 o                         
   3   1   0      14556.70      13431.70       113.94 o                         
   4   1   0        588.31        768.87        16.74 o                         
   5   1   0       3174.22       2980.42        56.47 o                         
   6   1   0       1004.85        952.93        19.98 o                         
   7   1   0       1220.12       1144.49        23.79 o                         
   8   1   0       2789.58       2633.24        46.28 o                         
   9   1   0        153.45        146.24        12.28 o                         
  10   1   0        190.97        212.82        23.03 o                         
  11   1   0          3.44         -8.83         8.83 o                         
   0   2   0         96.91          0.48         1.40 o                         
   1   2   0         20.54         40.14         3.01 o                         
   2   2   0       2866.87       3395.21        30.86 o                         
   3   2   0        513.10        476.35        10.47 o                         
   4   2   0       1194.62       1277.05        21.28 o                         
   5   2   0         35.94         13.82         6.12 o                         
   6   2   0        628.03        622.42        17.10 o                         
   7   2   0       1181.08       1322.90        25.83 o                         
   8   2   0         28.77         36.74         7.78 o                         
   9   2   0        165.99        127.16        11.85 o                         
  10   2   0        408.98        430.86        19.89 o                         
  11   2   0        138.72        112.00        12.55 o                         
   1   3   0         23.94        270.07         5.15 o                         
   2   3   0        907.50       1167.73        14.01 o                         
   3   3   0       2929.76       2423.04        28.40 o                         
   4   3   0       2755.76       3415.92        34.02 o                         
   5   3   0        585.87        390.13        11.59 o                         
   6   3   0        458.36        388.01        12.61 o                         
   7   3   0       3750.99       3830.80        44.02 o                         
   8   3   0       1714.65       1687.71        31.35 o                         
   9   3   0          9.41         14.35         6.30 o                         
  10   3   0          2.66         -3.65         6.43 o                         
  11   3   0        226.56        216.19        19.26 o                         
   0   4   0      43195.66      40563.49       735.69 o                         
   1   4   0        758.21        840.98        10.29 o                         
   2   4   0        269.68         19.24         2.58 o                         
   3   4   0      10013.89       9556.41        74.04 o                         
   4   4   0          4.85         20.06         4.37 o                         
   5   4   0       2236.65       2033.57        29.16 o                         
   6   4   0       1688.89       1708.36        25.14 o                         
   7   4   0        240.50        202.44        11.72 o                         
   8   4   0        668.65        656.94        21.06 o                         
   9   4   0         18.34          0.09         7.03 o                         
  10   4   0        107.37         65.99        10.32 o                         
  11   4   0        543.35        605.16        25.87 o                         
   1   5   0       2840.48       3276.02        33.84 o                         
   2   5   0      15029.40      16354.21       116.93 o                         
   3   5   0        894.37        813.91        12.76 o                         
   4   5   0       1986.69       2082.29        25.13 o                         
   5   5   0        322.17        284.35         9.90 o                         
   6   5   0       2099.93       2240.60        29.42 o                         
   7   5   0        843.74        764.03        18.14 o                         
   8   5   0       1228.33       1213.63        24.65 o                         
   9   5   0          7.88          5.73         7.15 o                         
  10   5   0          8.89         10.61         7.84 o                         
  11   5   0        269.23        240.92        18.32 o                         
   0   6   0        300.19        547.55        14.44 o                         
   1   6   0        149.64        213.47        12.22 o                         
   2   6   0        285.32        235.88         7.07 o                         
   3   6   0        550.71        673.00        11.62 o                         
   4   6   0        205.33        227.54         9.15 o                         
   5   6   0       1038.28       1228.99        19.98 o                         
   6   6   0        167.76        136.21         8.36 o                         
   7   6   0         72.64         63.24         7.54 o                         
   8   6   0        423.90        435.58        17.19 o                         
   9   6   0         21.98          1.09         6.67 o                         
  10   6   0          7.45          5.55         8.47 o                         
  11   6   0         19.20         12.61        10.83 o                         
   1   7   0         39.58        166.81         9.35 o                         
   2   7   0       1486.29       1689.89        22.86 o                         
   3   7   0         71.51        234.62         7.37 o                         
   4   7   0        168.19        247.21        10.91 o                         
   5   7   0       2475.76       2366.16        28.06 o                         
   6   7   0        100.22         87.24         7.23 o                         
   7   7   0         22.49         48.77         7.80 o                         
   8   7   0       2216.18       2316.75        34.69 o                         
   9   7   0        449.52        456.44        26.91 o                         
  10   7   0          3.32         11.56         9.50 o                         
   0   8   0      19437.89      18770.59       192.66 o                         
   1   8   0       1580.32       1546.60        21.05 o                         
   2   8   0        643.28        359.66        12.65 o                         
   3   8   0       2937.30       2739.91        31.78 o                         
   4   8   0        748.91        884.50        18.77 o                         
   5   8   0        300.10        211.88         8.91 o                         
   6   8   0       2649.12       2768.55        36.79 o                         
   7   8   0        708.00        706.24        16.69 o                         
   8   8   0         49.52         48.69        10.16 o                         
   9   8   0          7.65         -6.34         6.34 o                         
  10   8   0        150.99        133.59        12.19 o                         
   1   9   0       9744.82      10205.46        80.89 o                         
   2   9   0       2767.33       2796.80        32.98 o                         
   3   9   0         99.37        104.77         9.71 o                         
   4   9   0       1842.37       1899.53        30.43 o                         
   5   9   0        212.72        283.48        12.33 o                         
   6   9   0         50.91         44.99         6.90 o                         
   7   9   0       1528.69       1588.02        24.22 o                         
   8   9   0         74.33         69.86         9.12 o                         
   9   9   0          9.25          1.17         7.88 o                         
  10   9   0          2.66         -8.78        14.36 o                         
   0  10   0       3504.12       3740.80        53.87 o                         
   1  10   0        128.45        117.66         7.26 o                         
   2  10   0         97.20        115.74         7.39 o                         
   3  10   0         88.85        111.74        11.17 o                         
   4  10   0        442.43        468.48        15.85 o                         
   5  10   0        280.21        232.54        17.36 o                         
   6  10   0        142.33        141.68         9.66 o                         
   7  10   0        145.70        143.19        10.46 o                         
   8  10   0        578.12        650.28        19.92 o                         
   9  10   0          3.07         -7.72        11.10 o                         
   1  11   0       1557.35       1406.99        21.56 o                         
   2  11   0          7.24         15.48         5.36 o                         
   3  11   0        343.37        342.45        11.93 o                         
   4  11   0        218.84        220.87        13.91 o                         
   5  11   0        483.03        474.52        17.53 o                         
   6  11   0        484.47        529.94        15.27 o                         
   7  11   0        125.97        135.73        12.08 o                         
   8  11   0       1973.57       2259.58        51.95 o                         
   9  11   0        394.72        408.68        26.85 o                         
   0  12   0       6025.99       6343.20        83.45 o                         
   1  12   0         78.14         80.56         7.17 o                         
   2  12   0       1613.52       1675.80        26.19 o                         
   3  12   0       3025.10       3109.36        36.10 o                         
   4  12   0        271.31        269.50        12.48 o                         
   5  12   0        358.27        444.50        21.40 o                         
   6  12   0        571.54        589.66        25.16 o                         
   7  12   0         63.97         51.94        10.12 o                         
   8  12   0        116.28        116.36        14.28 o                         
   1  13   0        887.43        886.14        18.49 o                         
   2  13   0        958.72        964.69        19.23 o                         
   3  13   0         20.78         23.68         6.03 o                         
   4  13   0       1172.26       1179.31        21.75 o                         
   5  13   0       1194.86       1198.00        24.03 o                         
   6  13   0         45.00         65.19        12.14 o                         
   7  13   0        530.55        469.75        47.00 o                         
   0  14   0        274.89        399.21        25.33 o                         
   1  14   0        447.88        424.28        14.35 o                         
   2  14   0         77.16         90.48         8.20 o                         
   3  14   0          4.11          9.77         5.69 o                         
   4  14   0          0.29         -5.49         5.49 o                         
   5  14   0        629.04        609.51        25.09 o                         
   6  14   0        188.14        187.30        13.42 o                         
   1  15   0        122.77        126.05         9.31 o                         
   2  15   0         49.26         35.78         6.89 o                         
   3  15   0        477.95        503.95        16.43 o                         
   4  15   0        399.33        379.12        24.83 o                         
   5  15   0        541.81        660.83        20.17 o                         
   0  16   0        714.32        761.44        27.38 o                         
   1  16   0        621.69        641.90        23.94 o                         
   2  16   0        751.98        736.60        18.99 o                         
   3  16   0          4.13         -5.70         5.70 o                         
   4  16   0        255.90        206.91        14.09 o                         
   1  17   0        841.11        905.59        21.84 o                         
   2  17   0        728.18        793.64        24.15 o                         
 -11   1   1        262.64        320.34        25.00 o                         
 -10   1   1         22.92         48.70        10.42 o                         
  -9   1   1         61.41         51.76         9.63 o                         
  -8   1   1       3057.80       3041.93        44.18 o                         
  -7   1   1       5527.72       5632.30        66.31 o                         
  -6   1   1         68.58         43.23         6.69 o                         
  -5   1   1        364.32        361.61        12.69 o                         
  -4   1   1       2050.86       2709.17        31.06 o                         
  -3   1   1        865.15       1046.13        23.50 o                         
  -2   1   1       3239.53       4676.36        43.32 o                         
   1   1   1       4128.93       4329.33       156.57 o                         
   2   1   1       2689.70       2040.08        19.48 o                         
   3   1   1       1906.52       1237.00        19.16 o                         
   4   1   1       1056.32        859.19        21.57 o                         
   5   1   1       6744.31       6011.83        66.46 o                         
   6   1   1       2102.62       2102.28        30.86 o                         
   7   1   1       1165.01       1018.86        21.29 o                         
   8   1   1         35.18         22.22         7.37 o                         
   9   1   1       1158.85       1168.30        27.12 o                         
  10   1   1        157.20        141.93        12.26 o                         
  11   1   1        228.86        215.99        15.49 o                         
 -11   2   1          8.94         -4.63         9.56 o                         
 -10   2   1         57.43         15.39         8.52 o                         
  -9   2   1        144.38        133.32        12.82 o                         
  -8   2   1       2052.36       2027.40        32.18 o                         
  -7   2   1         51.19         89.87        11.09 o                         
  -6   2   1       9816.26       9875.82        89.82 o                         
  -5   2   1      12159.73      11198.74        96.34 o                         
  -4   2   1        624.05        775.30        15.72 o                         
  -3   2   1      17218.50      14953.46       154.81 o                         
  -2   2   1       3030.21       2393.66        23.84 o                         
  -1   2   1       9885.47       8153.57        62.56 o                         
   1   2   1      32649.77      48657.53      1149.79 o                         
   2   2   1      13627.32      12003.46        86.06 o                         
   3   2   1       1490.50       1890.66        20.56 o                         
   4   2   1        461.15        918.89        15.59 o                         
   5   2   1          5.02         16.77         5.01 o                         
   6   2   1          0.81         12.05         5.13 o                         
   7   2   1         13.02          6.82         4.72 o                         
   8   2   1         51.67         53.54         8.70 o                         
   9   2   1        202.35        205.51        14.22 o                         
  10   2   1        250.32        259.63        18.75 o                         
  11   2   1        606.41        679.57        26.71 o                         
 -11   3   1        150.77        134.11        14.44 o                         
 -10   3   1        537.64        577.04        29.34 o                         
  -9   3   1        155.67        165.17        12.90 o                         
  -8   3   1       1125.70       1029.57        24.81 o                         
  -7   3   1       8059.02       8142.18        80.61 o                         
  -6   3   1        251.85        200.33        10.72 o                         
  -5   3   1        599.12        577.29        13.60 o                         
  -4   3   1       3398.08       4051.47        38.68 o                         
  -3   3   1         30.23         79.20         4.94 o                         
  -2   3   1         39.10          6.63         2.36 o                         
  -1   3   1       9356.37       8547.27        61.99 o                         
   0   3   1        237.37        332.05         7.19 o                         
   1   3   1      10653.26      12198.07        91.70 o                         
   2   3   1        902.86        772.57        11.77 o                         
   3   3   1        628.80        395.45         9.29 o                         
   4   3   1       1254.84       1250.75        17.97 o                         
   5   3   1       3642.32       3409.46        36.15 o                         
   6   3   1        264.43        246.02        10.56 o                         
   7   3   1        707.61        710.17        17.81 o                         
   8   3   1        111.38         76.52        10.31 o                         
   9   3   1        120.75        100.90        13.97 o                         
  10   3   1         49.20         43.19         9.12 o                         
  11   3   1          0.43        -10.45        12.04 o                         
 -11   4   1         28.40          7.99        17.72 o                         
 -10   4   1          4.84         -3.51         7.59 o                         
  -9   4   1        259.57        238.49        14.43 o                         
  -8   4   1          2.22          5.66         6.35 o                         
  -7   4   1        373.46        400.63        14.98 o                         
  -6   4   1        195.18        206.99        10.21 o                         
  -5   4   1        259.81        321.60        10.75 o                         
  -4   4   1       2082.50       2331.28        26.48 o                         
  -3   4   1       2112.85       2682.02        26.91 o                         
  -2   4   1        207.26        192.83         5.89 o                         
  -1   4   1       1641.49       1491.11        15.73 o                         
   0   4   1        776.40        995.90        15.52 o                         
   1   4   1        913.96        908.36        12.66 o                         
   2   4   1       4755.07       5633.23        43.87 o                         
   3   4   1       3096.33       3350.53        30.82 o                         
   4   4   1          6.56          3.32         3.64 o                         
   5   4   1        942.89        935.78        17.83 o                         
   6   4   1         13.72          5.62         4.79 o                         
   7   4   1          0.92          5.69         5.64 o                         
   8   4   1        280.64        268.25        14.90 o                         
   9   4   1         94.32         90.63         9.97 o                         
  10   4   1          0.03          1.30         7.61 o                         
  11   4   1          3.79         -9.95         9.95 o                         
 -11   5   1        227.78        249.64        18.33 o                         
 -10   5   1        435.52        459.33        24.36 o                         
  -9   5   1         11.67         10.78         7.26 o                         
  -8   5   1         38.95         31.07         7.14 o                         
  -7   5   1         23.20         42.65         7.26 o                         
  -6   5   1          1.41          1.68         4.77 o                         
  -5   5   1        280.62        334.56        10.72 o                         
  -4   5   1        549.46        426.13        10.79 o                         
  -3   5   1        618.48        868.04        15.27 o                         
  -2   5   1        261.56        509.27         9.64 o                         
  -1   5   1       2174.86       2679.92        24.87 o                         
   0   5   1       5553.75       4698.47        48.96 o                         
   1   5   1       3088.85       4148.22        34.96 o                         
   2   5   1       2313.67       1861.38        20.59 o                         
   3   5   1       3623.00       2898.75        28.74 o                         
   4   5   1       1258.50       1367.83        18.07 o                         
   5   5   1       3601.71       3342.16        36.80 o                         
   6   5   1         93.05        122.56         8.48 o                         
   7   5   1        652.36        631.05        16.58 o                         
   8   5   1        379.24        419.31        15.83 o                         
   9   5   1         15.52         18.87         8.52 o                         
  10   5   1        199.10        213.47        14.08 o                         
  11   5   1         34.41         36.32        11.91 o                         
 -11   6   1        144.00        121.66        15.62 o                         
 -10   6   1         28.07          4.77         8.04 o                         
  -9   6   1        513.55        475.40        21.72 o                         
  -8   6   1         81.59         72.15         8.36 o                         
  -7   6   1         22.32         26.10         6.37 o                         
  -6   6   1      10858.42      10965.91       100.52 o                         
  -5   6   1       6815.08       6190.16        59.33 o                         
  -4   6   1        708.92        752.51        13.84 o                         
  -3   6   1      19720.48      18200.87       132.62 o                         
  -2   6   1        486.31        241.35        12.62 o                         
  -1   6   1       2813.18       2430.96        26.35 o                         
   0   6   1      15648.46      14581.39       122.10 o                         
   1   6   1       2937.57       3578.25        30.30 o                         
   2   6   1       7985.35       7661.74        71.07 o                         
   3   6   1          4.54         15.86         5.69 o                         
   4   6   1        377.28        607.65        11.13 o                         
   5   6   1        312.61        355.56        12.37 o                         
   6   6   1        952.79        893.77        17.48 o                         
   7   6   1       1079.60       1084.03        21.37 o                         
   8   6   1        620.74        650.52        19.84 o                         
   9   6   1          3.50          4.66         7.19 o                         
  10   6   1        634.45        669.47        20.96 o                         
 -10   7   1         89.66        105.52        14.39 o                         
  -9   7   1        144.30        131.56        11.43 o                         
  -8   7   1        516.55        508.01        19.98 o                         
  -7   7   1       5790.54       5794.87        58.53 o                         
  -6   7   1        305.00        295.55        11.39 o                         
  -5   7   1         34.74         68.04         6.03 o                         
  -4   7   1       4351.23       4532.44        42.97 o                         
  -3   7   1        116.61        157.42         6.94 o                         
  -2   7   1        224.74        244.50         9.48 o                         
  -1   7   1       7842.17       8205.74        82.50 o                         
   0   7   1        346.53        313.01         8.81 o                         
   1   7   1      11949.95      12784.78       101.10 o                         
   2   7   1       5997.92       6058.37        65.98 o                         
   3   7   1       4229.82       4487.87        50.16 o                         
   4   7   1        688.18        682.44        15.42 o                         
   5   7   1        746.67        765.45        14.16 o                         
   6   7   1         85.04         81.95         7.24 o                         
   7   7   1        567.67        591.92        17.07 o                         
   8   7   1          1.11          1.70         6.28 o                         
   9   7   1          5.13         -5.76         5.76 o                         
  10   7   1         22.00        -12.63        12.63 o                         
 -10   8   1          0.86        -12.42        12.42 o                         
  -9   8   1         85.57         78.58        10.77 o                         
  -8   8   1        209.15        197.89        12.07 o                         
  -7   8   1       1083.82       1092.55        21.24 o                         
  -6   8   1       1152.47       1196.17        24.82 o                         
  -5   8   1        501.96        560.49        13.32 o                         
  -4   8   1        161.01        160.45         7.71 o                         
  -3   8   1         48.05         37.70         5.25 o                         
  -2   8   1         13.65          7.38         3.89 o                         
  -1   8   1       1402.43       1233.39        17.59 o                         
   0   8   1        747.53        947.83        15.00 o                         
   1   8   1       1479.33       1704.52        21.80 o                         
   2   8   1         60.36         86.70         5.70 o                         
   3   8   1        572.74        538.56        16.93 o                         
   4   8   1        250.05        235.06        11.05 o                         
   5   8   1         19.10         25.11         5.49 o                         
   6   8   1        520.25        540.18        12.24 o                         
   7   8   1          2.23         12.40         4.79 o                         
   8   8   1        271.83        246.37        11.77 o                         
   9   8   1         59.04         50.40        11.23 o                         
  10   8   1         96.99         90.27        15.12 o                         
 -10   9   1        140.09        154.83        12.61 o                         
  -9   9   1        540.42        609.35        19.31 o                         
  -8   9   1       1403.66       1628.00        28.76 o                         
  -7   9   1        242.17        242.88        13.90 o                         
  -6   9   1         16.52         16.85         6.30 o                         
  -5   9   1        425.99        448.18        12.52 o                         
  -4   9   1        799.30        707.54        14.48 o                         
  -3   9   1         48.70         52.04         5.75 o                         
  -2   9   1         43.23        116.29         8.22 o                         
  -1   9   1        111.01         93.34         6.23 o                         
   0   9   1       2891.17       2666.42        29.07 o                         
   1   9   1        516.66        446.04        11.45 o                         
   2   9   1       2504.29       2337.70        26.96 o                         
   3   9   1       2862.14       2642.87        35.27 o                         
   4   9   1         92.51        100.68        11.14 o                         
   5   9   1       2860.44       2720.94        33.92 o                         
   6   9   1        577.91        577.07        16.07 o                         
   7   9   1         97.34        119.41         9.38 o                         
   8   9   1        744.72        874.08        22.51 o                         
   9   9   1        201.91        142.01        14.31 o                         
  -9  10   1         86.73         72.72        11.59 o                         
  -8  10   1        257.93        323.47        18.61 o                         
  -7  10   1         32.12         11.26         5.27 o                         
  -6  10   1       1319.08       1382.22        32.79 o                         
  -5  10   1       2618.53       2624.66        31.38 o                         
  -4  10   1       1007.42       1068.52        23.39 o                         
  -3  10   1       5808.25       5577.33        62.01 o                         
  -2  10   1       1499.24       1471.64        21.62 o                         
  -1  10   1        698.18        633.25        13.93 o                         
   0  10   1       6265.32       6140.52        54.70 o                         
   1  10   1       2947.83       3203.14        36.04 o                         
   2  10   1         68.03         80.78         5.97 o                         
   3  10   1        725.34        824.79        19.57 o                         
   4  10   1         34.31         54.11         7.15 o                         
   5  10   1        172.93        178.75        11.53 o                         
   6  10   1         27.73         12.44         6.41 o                         
   7  10   1         12.78         15.50         8.20 o                         
   8  10   1          3.45          8.99         8.88 o                         
   9  10   1         11.63         40.59        15.41 o                         
  -9  11   1         82.67         95.19        12.75 o                         
  -8  11   1        133.55        121.57        23.44 o                         
  -7  11   1       2372.40       2349.91        40.63 o                         
  -6  11   1          0.32          3.57         6.42 o                         
  -5  11   1        339.20        403.98        14.24 o                         
  -4  11   1       6336.67       6376.99        73.50 o                         
  -3  11   1         68.58         52.23         8.00 o                         
  -2  11   1        118.67         95.91         8.19 o                         
  -1  11   1       5976.15       5885.59        54.66 o                         
   0  11   1        364.77        381.05        11.89 o                         
   1  11   1       4566.76       4699.26        50.24 o                         
   2  11   1       2486.93       2687.93        33.86 o                         
   3  11   1        245.10        302.46        12.35 o                         
   4  11   1         38.94         56.22         6.51 o                         
   5  11   1        315.08        344.22        14.25 o                         
   6  11   1          3.23          2.53         8.95 o                         
   7  11   1        229.06        220.83        15.13 o                         
   8  11   1        105.03        105.26        14.83 o                         
  -8  12   1        196.23        158.85        18.18 o                         
  -7  12   1         92.99         87.28         9.49 o                         
  -6  12   1        867.03        933.36        29.05 o                         
  -5  12   1         20.93         15.81         8.33 o                         
  -4  12   1         36.79         27.24         8.40 o                         
  -3  12   1        144.67        148.92         8.57 o                         
  -2  12   1        547.37        556.53        16.16 o                         
  -1  12   1          0.11         -4.53         4.53 o                         
   0  12   1       1635.83       1703.53        24.94 o                         
   1  12   1        283.94        281.65        12.19 o                         
   2  12   1         13.27         22.27         5.63 o                         
   3  12   1         52.98         62.86         7.17 o                         
   4  12   1        598.70        635.72        13.63 o                         
   5  12   1         65.03         63.43         7.98 o                         
   6  12   1          0.31         -2.04        12.93 o                         
   7  12   1        169.36        170.30        13.26 o                         
   8  12   1        727.53        850.79        29.49 o                         
  -7  13   1         10.17        -11.83        11.83 o                         
  -6  13   1        659.78        682.05        25.83 o                         
  -5  13   1        116.03        131.73        13.24 o                         
  -4  13   1        197.69        194.29        12.19 o                         
  -3  13   1         77.63        101.70         8.64 o                         
  -2  13   1         31.65         50.95         7.32 o                         
  -1  13   1        173.16        159.13         9.67 o                         
   0  13   1         18.77         17.60         5.98 o                         
   1  13   1        589.58        571.63        15.08 o                         
   2  13   1        964.68        932.27        20.34 o                         
   3  13   1       1393.99       1490.96        23.49 o                         
   4  13   1        477.34        439.68        18.61 o                         
   5  13   1       1123.29       1293.72        36.54 o                         
   6  13   1       1306.48       1365.18        24.98 o                         
   7  13   1          0.36         -4.22         8.87 o                         
  -7  14   1        548.29        448.99        28.76 o                         
  -6  14   1        520.81        518.52        21.34 o                         
  -5  14   1        296.74        353.52        18.65 o                         
  -4  14   1         65.71         41.37         7.20 o                         
  -3  14   1       1358.45       1356.87        25.72 o                         
  -2  14   1       1426.08       1393.12        24.46 o                         
  -1  14   1        110.53        112.97         8.69 o                         
   0  14   1       1629.84       1668.40        31.00 o                         
   1  14   1       1665.14       1623.20        27.18 o                         
   2  14   1         13.91         -0.93         4.21 o                         
   3  14   1        764.91        746.26        16.99 o                         
   4  14   1        571.70        564.67        21.86 o                         
   5  14   1        520.55        512.39        24.65 o                         
   6  14   1         85.72        107.63         9.33 o                         
  -6  15   1         74.28         46.88         9.11 o                         
  -5  15   1        124.76         90.12         9.98 o                         
  -4  15   1        908.14        996.50        22.63 o                         
  -3  15   1         21.84         23.21         6.63 o                         
  -2  15   1       1053.11       1093.04        29.02 o                         
  -1  15   1       1494.80       1559.41        29.39 o                         
   0  15   1         53.03         53.42         7.31 o                         
   1  15   1        942.92        976.34        20.74 o                         
   2  15   1        380.91        363.85        18.90 o                         
   3  15   1         23.76         14.62         5.93 o                         
   4  15   1         75.73         46.79         7.20 o                         
   5  15   1         23.13          3.68         7.57 o                         
  -4  16   1        236.69        189.63        13.42 o                         
  -3  16   1        226.24        169.80        10.88 o                         
  -2  16   1         16.74          7.60         6.51 o                         
  -1  16   1         84.30         53.35         7.94 o                         
   0  16   1       1151.08       1022.80        22.42 o                         
   1  16   1        599.67        692.87        18.44 o                         
   2  16   1        324.14        254.18        14.27 o                         
   3  16   1         75.46         93.70         8.63 o                         
   4  16   1         13.75         23.96         6.05 o                         
  -2  17   1        186.10        225.84        16.29 o                         
  -1  17   1          4.51          3.56         6.83 o                         
   0  17   1         25.23         29.75         7.30 o                         
   1  17   1        416.31        429.20        19.78 o                         
   2  17   1         61.24         44.61         8.55 o                         
 -11   0   2       1183.85       1405.19        45.59 o                         
 -10   0   2         27.69         63.83        13.96 o                         
  -9   0   2        804.68        787.35        30.93 o                         
  -8   0   2       2642.30       2419.56        50.14 o                         
  -7   0   2        543.45        613.08        24.99 o                         
  -6   0   2      10711.17      10101.38       133.75 o                         
  -5   0   2      12915.87      13215.42       155.73 o                         
  -4   0   2        190.63        533.69        19.79 o                         
  -3   0   2      32110.58      29133.74       742.45 o                         
  -2   0   2      48296.05      51581.17       922.57 o                         
   1   0   2         64.13        523.13         8.83 o                         
   2   0   2      14790.86      15681.67       232.92 o                         
   3   0   2       1274.68        747.90        24.66 o                         
   4   0   2        635.24        838.10        77.20 o                         
   5   0   2       2870.34       2653.06        61.93 o                         
   6   0   2       2901.83       2673.03        53.61 o                         
   7   0   2         93.14         64.16        12.38 o                         
   8   0   2        138.05        146.80        18.45 o                         
   9   0   2        576.83        568.97        30.95 o                         
  10   0   2        191.99        185.87        24.31 o                         
  11   0   2        478.30        517.16        67.11 o                         
 -11   1   2          1.75         -7.95         7.95 o                         
 -10   1   2       1414.53       1456.95        30.48 o                         
  -9   1   2         95.96         73.19         9.29 o                         
  -8   1   2        404.54        441.46        16.36 o                         
  -7   1   2       2414.35       2505.40        34.17 o                         
  -6   1   2          0.46          0.64         5.01 o                         
  -5   1   2       4823.38       5524.09        95.78 o                         
  -4   1   2       6869.08       7908.06        69.22 o                         
  -3   1   2       3326.63       3166.25        31.84 o                         
  -2   1   2       2335.89       3583.15        32.40 o                         
   0   1   2         97.48          1.74         1.24 o                         
   1   1   2       2396.73       2538.20        16.97 o                         
   2   1   2       1110.00        697.89        16.08 o                         
   3   1   2       3360.02       3342.87        46.21 o                         
   4   1   2        170.73         60.76         8.02 o                         
   5   1   2         12.96          0.48         2.32 o                         
   6   1   2        658.96        686.50        19.43 o                         
   7   1   2         45.12         60.22         8.15 o                         
   8   1   2        207.03        219.66        13.84 o                         
   9   1   2        421.74        419.94        18.21 o                         
  10   1   2       1105.46       1072.83        27.09 o                         
  11   1   2        365.13        375.64        31.01 o                         
 -11   2   2         29.67          1.97         9.42 o                         
 -10   2   2         11.90         20.33         8.98 o                         
  -9   2   2        195.15        177.55        13.26 o                         
  -8   2   2        826.18        817.72        22.60 o                         
  -7   2   2         23.16         15.99         6.47 o                         
  -6   2   2        312.95        352.14        13.43 o                         
  -5   2   2       2210.06       2467.71        32.15 o                         
  -4   2   2        410.72        467.52        14.06 o                         
  -3   2   2         44.29         67.98         5.59 o                         
  -2   2   2       1699.47       1793.88        21.46 o                         
  -1   2   2          2.28          0.28         2.53 o                         
   0   2   2       1722.68       1747.93        14.76 o                         
   1   2   2       2653.10       2720.58        19.01 o                         
   2   2   2        626.85        688.07         9.47 o                         
   3   2   2        825.52        871.02        13.12 o                         
   4   2   2          4.07         14.10         4.68 o                         
   5   2   2        209.77        201.93         9.37 o                         
   6   2   2         40.09         57.93         6.59 o                         
   7   2   2        227.42        230.05        12.04 o                         
   8   2   2       1119.80       1125.05        25.78 o                         
   9   2   2        530.14        514.13        26.40 o                         
  10   2   2        365.27        332.96        19.85 o                         
  11   2   2         62.75         22.77        10.28 o                         
 -11   3   2        395.19        456.61        21.31 o                         
 -10   3   2       1133.98       1156.89        29.84 o                         
  -9   3   2         17.42         13.45         8.18 o                         
  -8   3   2          3.64          4.63         6.86 o                         
  -7   3   2        160.83        207.97        12.72 o                         
  -6   3   2         17.62         37.02         7.19 o                         
  -5   3   2        348.53        252.29        10.98 o                         
  -4   3   2        100.23        182.72        10.76 o                         
  -3   3   2          4.61         48.41         8.79 o                         
  -2   3   2       4189.23       3235.18        30.95 o                         
  -1   3   2       7739.74       7757.35        66.19 o                         
   0   3   2      19607.57      17613.76       170.99 o                         
   1   3   2        272.61        273.74         8.49 o                         
   2   3   2      11486.51       9924.41        67.55 o                         
   3   3   2       1331.99       1137.07        14.91 o                         
   4   3   2        855.51        554.15        11.99 o                         
   5   3   2       2570.34       2304.58        28.02 o                         
   6   3   2         77.62        116.89         8.30 o                         
   7   3   2        709.98        680.50        17.50 o                         
   8   3   2        218.61        191.37        11.60 o                         
   9   3   2          1.25          1.33         6.61 o                         
  10   3   2        590.10        570.26        31.74 o                         
  11   3   2          6.25        -10.22        10.22 o                         
 -11   4   2       1391.23       1434.47        34.89 o                         
 -10   4   2        153.94        151.90        13.56 o                         
  -9   4   2        709.26        638.80        22.82 o                         
  -8   4   2       3238.12       3099.90        44.78 o                         
  -7   4   2        192.74        219.47        11.76 o                         
  -6   4   2      13295.27      12499.17       179.99 o                         
  -5   4   2       9714.17       9561.37        79.24 o                         
  -4   4   2       1680.25       1473.90        20.35 o                         
  -3   4   2      10633.37       9007.15        70.53 o                         
  -2   4   2       1608.72       1881.07        21.65 o                         
  -1   4   2        480.29        135.45         5.41 o                         
   0   4   2        271.60        343.25         6.24 o                         
   1   4   2        754.94        330.28         5.16 o                         
   2   4   2       6333.49       6836.76        73.22 o                         
   3   4   2       2063.97       3325.86        30.75 o                         
   4   4   2        179.40        303.84        13.09 o                         
   5   4   2       1361.82       1275.57        19.43 o                         
   6   4   2        641.12        524.45        14.12 o                         
   7   4   2         68.81         68.32         7.99 o                         
   8   4   2        633.75        638.49        18.34 o                         
   9   4   2        166.03        175.46        12.15 o                         
  10   4   2       1909.94       2061.67        40.14 o                         
  11   4   2        729.85        683.57        24.71 o                         
 -11   5   2          3.77         -7.75        10.67 o                         
 -10   5   2        843.97        845.14        23.71 o                         
  -9   5   2         10.03          2.42         6.98 o                         
  -8   5   2         60.89         68.87         8.44 o                         
  -7   5   2       3542.99       3620.29        64.42 o                         
  -6   5   2       2330.97       2417.86        33.75 o                         
  -5   5   2       6330.51       6811.67        60.71 o                         
  -4   5   2       3365.30       3485.03        35.37 o                         
  -3   5   2        213.80        110.98         6.65 o                         
  -2   5   2       1693.18       2064.49        24.93 o                         
  -1   5   2        532.89        494.15         9.84 o                         
   0   5   2       7787.90       7872.54        69.12 o                         
   1   5   2      19985.62      20656.06       144.06 o                         
   2   5   2       5822.88       5923.96        55.82 o                         
   3   5   2        321.19        259.55         7.65 o                         
   4   5   2          0.51         30.84         3.78 o                         
   5   5   2        272.10        332.59        14.07 o                         
   6   5   2        431.17        436.53        13.18 o                         
   7   5   2         27.72         24.11         6.21 o                         
   8   5   2        129.76        130.07        10.47 o                         
   9   5   2         13.38          2.02         7.79 o                         
  10   5   2        449.22        450.47        23.44 o                         
 -11   6   2        372.83        308.82        18.25 o                         
 -10   6   2          0.52         -7.62         7.62 o                         
  -9   6   2          0.09          9.79         7.01 o                         
  -8   6   2         32.87         43.17         7.74 o                         
  -7   6   2        133.83        160.88        10.19 o                         
  -6   6   2       1046.38       1249.24        21.83 o                         
  -5   6   2         11.03         36.87         5.30 o                         
  -4   6   2         13.44         53.07         6.07 o                         
  -3   6   2          9.50         41.20         4.78 o                         
  -2   6   2        136.83        164.83         9.28 o                         
  -1   6   2       1806.76       1736.19        28.88 o                         
   0   6   2       1960.34       2039.84        27.90 o                         
   1   6   2       4708.31       4818.04        39.67 o                         
   2   6   2         50.61         71.89         5.80 o                         
   3   6   2          0.89         19.04         5.15 o                         
   4   6   2        110.66        165.60         7.69 o                         
   5   6   2        685.16        648.62        17.04 o                         
   6   6   2        137.05        121.34        10.04 o                         
   7   6   2        247.35        264.93        19.55 o                         
   8   6   2         37.73         55.71         8.56 o                         
   9   6   2        160.26        145.60        11.89 o                         
  10   6   2         61.35         74.98         9.66 o                         
 -10   7   2         18.18         -2.86         7.94 o                         
  -9   7   2        231.63        237.63        23.39 o                         
  -8   7   2        121.58        187.63        11.58 o                         
  -7   7   2         37.49         53.51         7.14 o                         
  -6   7   2         56.32         68.76         7.08 o                         
  -5   7   2        213.90        177.36         8.98 o                         
  -4   7   2        988.67       1218.87        18.75 o                         
  -3   7   2       1224.82       1046.96        16.39 o                         
  -2   7   2        359.13        228.66         8.23 o                         
  -1   7   2       3728.29       3453.69        35.25 o                         
   0   7   2       1379.50        861.91        17.98 o                         
   1   7   2         32.26         59.50         4.40 o                         
   2   7   2      10290.69       9125.44       121.64 o                         
   3   7   2       1218.60       1023.18        18.48 o                         
   4   7   2        123.30         74.32         6.80 o                         
   5   7   2       2066.02       2091.65        28.40 o                         
   6   7   2       2017.95       2154.82        26.73 o                         
   7   7   2         25.62         30.51         7.11 o                         
   8   7   2         39.07         44.97         6.81 o                         
   9   7   2         64.22         54.59         7.66 o                         
  10   7   2         50.68         38.84         8.49 o                         
 -10   8   2         13.81         -6.85         8.01 o                         
  -9   8   2        741.46        832.10        22.66 o                         
  -8   8   2       2478.41       2645.14        53.70 o                         
  -7   8   2        967.53        981.22        21.71 o                         
  -6   8   2       6936.51       6902.42        64.74 o                         
  -5   8   2       3743.16       3740.61        40.14 o                         
  -4   8   2          2.23         -1.16         3.85 o                         
  -3   8   2       7951.66       7646.08        64.49 o                         
  -2   8   2       3245.92       3394.57        34.05 o                         
  -1   8   2       1352.18       1106.99        16.70 o                         
   0   8   2       1017.20       1005.24        16.37 o                         
   1   8   2       1221.94       1448.24        18.18 o                         
   2   8   2        394.79        407.29         9.96 o                         
   3   8   2         24.41         80.79         5.89 o                         
   4   8   2         33.78         63.13         9.65 o                         
   5   8   2       1983.17       2041.80        27.00 o                         
   6   8   2        317.32        277.53        11.61 o                         
   7   8   2        426.63        423.18        17.56 o                         
   8   8   2       1016.52       1028.51        29.77 o                         
   9   8   2        296.16        246.08        12.88 o                         
  10   8   2         74.46         99.51        13.77 o                         
 -10   9   2        140.59        137.67        20.67 o                         
  -9   9   2        105.12         63.53         8.55 o                         
  -8   9   2        153.05        119.87         9.84 o                         
  -7   9   2       2255.96       2305.12        37.95 o                         
  -6   9   2        109.45        102.42         8.69 o                         
  -5   9   2        547.99        529.24        14.73 o                         
  -4   9   2       2466.46       2512.99        30.13 o                         
  -3   9   2       4218.60       4173.71        41.30 o                         
  -2   9   2       2069.42       2017.44        26.97 o                         
  -1   9   2        276.42        256.15        10.88 o                         
   0   9   2       1417.81       1367.50        20.47 o                         
   1   9   2       4367.72       4541.92        44.26 o                         
   2   9   2       2390.27       2593.95        27.91 o                         
   3   9   2       1846.18       1959.23        22.86 o                         
   4   9   2         24.82         28.83         5.37 o                         
   5   9   2         21.79         10.94         8.51 o                         
   6   9   2        582.92        557.11        18.22 o                         
   7   9   2         83.86        107.57         8.88 o                         
   8   9   2        630.19        645.86        32.63 o                         
   9   9   2        295.98        294.01        14.98 o                         
  -9  10   2          1.27         -9.75         9.75 o                         
  -8  10   2         34.15         14.34         7.97 o                         
  -7  10   2        332.96        333.87        13.17 o                         
  -6  10   2       2155.69       2116.05        30.91 o                         
  -5  10   2         33.50         28.34         5.64 o                         
  -4  10   2        784.99        736.58        15.71 o                         
  -3  10   2       2707.22       2726.00        34.77 o                         
  -2  10   2        248.07        203.55        10.19 o                         
  -1  10   2        646.62        738.45        16.33 o                         
   0  10   2        728.25        708.18        14.41 o                         
   1  10   2          1.08          6.45         4.03 o                         
   2  10   2        481.95        512.95        11.99 o                         
   3  10   2         22.32         16.06         3.71 o                         
   4  10   2          5.30          5.33         5.36 o                         
   5  10   2        222.43        243.23        11.45 o                         
   6  10   2        190.03        177.27        12.79 o                         
   7  10   2        910.49       1040.99        25.87 o                         
   8  10   2        394.84        470.20        20.78 o                         
   9  10   2        277.77        254.66        16.78 o                         
  -9  11   2          0.62         11.89        12.39 o                         
  -8  11   2        186.45        154.49        10.73 o                         
  -7  11   2         38.32         25.93         7.97 o                         
  -6  11   2        813.57        852.82        19.90 o                         
  -5  11   2        114.70        135.19        10.01 o                         
  -4  11   2          2.13         25.36         6.10 o                         
  -3  11   2          6.06          2.88         7.80 o                         
  -2  11   2       3130.96       3023.06        49.43 o                         
  -1  11   2        125.77        122.67         7.95 o                         
   0  11   2        215.70        163.61         8.73 o                         
   1  11   2          9.21          2.99         4.02 o                         
   2  11   2       1533.24       1407.76        20.75 o                         
   3  11   2        428.23        395.35        10.99 o                         
   4  11   2        160.89        135.00         9.47 o                         
   5  11   2       1376.42       1405.41        24.70 o                         
   6  11   2        831.91        777.03        20.50 o                         
   7  11   2        136.61        107.14        10.67 o                         
   8  11   2         60.70         56.52        18.49 o                         
  -8  12   2        613.88        677.93        27.28 o                         
  -7  12   2          3.05         -6.71         6.71 o                         
  -6  12   2       1647.04       1820.99        35.27 o                         
  -5  12   2       2557.49       2667.65        43.96 o                         
  -4  12   2         83.91         84.59        10.27 o                         
  -3  12   2       1019.48        966.56        19.76 o                         
  -2  12   2       1294.46       1301.69        22.22 o                         
  -1  12   2          2.75         -1.64         4.59 o                         
   0  12   2        678.31        689.14        17.15 o                         
   1  12   2        162.58        190.49        13.62 o                         
   2  12   2         81.67         80.13         6.65 o                         
   3  12   2        115.15        133.98         7.91 o                         
   4  12   2       1161.96       1260.88        18.13 o                         
   5  12   2        520.79        554.96        22.21 o                         
   6  12   2         17.62          7.91         6.91 o                         
   7  12   2         19.06         31.76         7.07 o                         
   8  12   2        605.59        744.24        32.22 o                         
  -7  13   2       1998.24       2040.28        47.25 o                         
  -6  13   2        769.77        824.43        28.94 o                         
  -5  13   2       2511.37       2346.14        47.90 o                         
  -4  13   2       1276.34       1214.80        29.03 o                         
  -3  13   2        768.03        723.11        17.73 o                         
  -2  13   2        221.31        229.09        11.48 o                         
  -1  13   2          5.95         10.26         5.17 o                         
   0  13   2        352.18        316.78        13.15 o                         
   1  13   2       2991.71       3113.47        38.58 o                         
   2  13   2        317.72        305.43        11.12 o                         
   3  13   2        263.41        272.14        10.31 o                         
   4  13   2         17.29         14.27         5.12 o                         
   5  13   2         43.84         50.80         9.23 o                         
   6  13   2        319.03        296.95        21.75 o                         
   7  13   2         59.08         49.43        10.79 o                         
  -7  14   2         57.71         36.31        14.03 o                         
  -6  14   2        724.86        615.12        26.25 o                         
  -5  14   2        186.46        176.50        14.12 o                         
  -4  14   2          0.14         -1.38         6.03 o                         
  -3  14   2          3.29         -0.14         5.73 o                         
  -2  14   2         98.13         75.82         7.91 o                         
  -1  14   2         21.22         26.31         6.83 o                         
   0  14   2        926.69        957.58        19.97 o                         
   1  14   2        467.93        477.77        14.45 o                         
   2  14   2       1071.17       1134.38        21.49 o                         
   3  14   2        727.15        824.47        17.79 o                         
   4  14   2         34.81         26.22         4.88 o                         
   5  14   2        177.27        199.33        17.43 o                         
   6  14   2         23.80         27.04        12.51 o                         
  -6  15   2        105.73        121.53        11.75 o                         
  -5  15   2        318.95        376.42        22.39 o                         
  -4  15   2         83.29         87.72         9.36 o                         
  -3  15   2        465.41        558.91        18.23 o                         
  -2  15   2         63.64         84.33         8.45 o                         
  -1  15   2        737.47        756.50        22.37 o                         
   0  15   2        982.18       1106.92        22.23 o                         
   1  15   2        419.84        437.80        21.44 o                         
   2  15   2        741.86        897.71        19.82 o                         
   3  15   2       2174.45       2322.07        31.05 o                         
   4  15   2         66.04         28.37        14.09 o                         
   5  15   2        536.51        651.63        36.52 o                         
  -4  16   2        370.22        309.04        14.87 o                         
  -3  16   2        283.30        282.10        13.82 o                         
  -2  16   2        658.24        675.91        19.50 o                         
  -1  16   2         65.47         74.61         8.91 o                         
   0  16   2         87.25         82.26         8.39 o                         
   1  16   2        172.94        150.14         9.89 o                         
   2  16   2        370.27        374.67        14.66 o                         
   3  16   2         25.43          9.01         5.43 o                         
   4  16   2        725.80        686.72        30.04 o                         
  -2  17   2        785.06        853.36        31.99 o                         
  -1  17   2        223.40        209.27        12.65 o                         
   0  17   2         53.36         39.16         7.83 o                         
   1  17   2        467.04        411.02        21.95 o                         
   2  17   2         48.96         24.22        11.18 o                         
 -12   1   3        467.50        486.16        98.22 o                         
 -11   1   3         45.38         26.55         9.32 o                         
 -10   1   3       1062.86       1005.22        25.64 o                         
  -9   1   3        971.77        946.40        23.55 o                         
  -8   1   3         39.15         38.64         7.61 o                         
  -7   1   3       1111.77       1293.76        23.72 o                         
  -6   1   3       2553.65       2491.70        31.85 o                         
  -5   1   3        409.74        281.45        10.86 o                         
  -4   1   3      12127.93      13272.50       100.89 o                         
  -3   1   3       2787.72       2041.75        40.28 o                         
  -2   1   3        391.28        659.75        11.56 o                         
  -1   1   3       7158.93       6256.43        46.75 o                         
   0   1   3       1637.59       1275.12        12.30 o                         
   1   1   3       1459.41       2112.30        18.50 o                         
   2   1   3        612.18        328.96         6.61 o                         
   3   1   3        355.19        474.75        10.92 o                         
   4   1   3         70.47        214.55        10.53 o                         
   5   1   3        269.26        304.19        13.86 o                         
   6   1   3         20.90         37.97         7.13 o                         
   7   1   3       1990.99       1978.10        32.62 o                         
   8   1   3       1669.40       1674.01        44.68 o                         
   9   1   3          5.79         -4.21         7.71 o                         
  10   1   3        782.98        879.95        28.19 o                         
  11   1   3        293.87        291.14        17.68 o                         
 -11   2   3       2789.33       3042.12        80.22 o                         
 -10   2   3         90.29         99.10        12.00 o                         
  -9   2   3       3506.78       3351.82        48.48 o                         
  -8   2   3       2203.87       2252.81        37.81 o                         
  -7   2   3         30.82         40.41         7.60 o                         
  -6   2   3      11693.33      11279.19       101.05 o                         
  -5   2   3       2067.26       2193.51        29.68 o                         
  -4   2   3        904.20       1605.04        34.42 o                         
  -3   2   3       4968.81       5053.51        46.35 o                         
  -2   2   3        920.83        394.88         8.55 o                         
  -1   2   3      17096.48      19071.33       445.62 o                         
   0   2   3         87.07         12.93         1.94 o                         
   1   2   3       6524.44       5610.50        32.60 o                         
   2   2   3         30.45        232.97         4.80 o                         
   3   2   3          1.97        159.31         7.24 o                         
   4   2   3       3990.54       4009.24        45.58 o                         
   5   2   3       6056.71       5572.51        51.99 o                         
   6   2   3       1542.03       1522.84        24.06 o                         
   7   2   3        465.65        429.24        20.81 o                         
   8   2   3       1202.48       1244.55        25.10 o                         
   9   2   3       1155.15       1168.18        25.85 o                         
  10   2   3          6.81          8.87         7.95 o                         
  11   2   3        884.65        832.87        32.04 o                         
 -11   3   3          2.60         -3.43         8.87 o                         
 -10   3   3       1512.05       1454.94        34.97 o                         
  -9   3   3        450.45        439.04        30.55 o                         
  -8   3   3          3.23         13.31         7.18 o                         
  -7   3   3       1804.94       1889.91        31.23 o                         
  -6   3   3       1082.78       1100.33        24.19 o                         
  -5   3   3       2396.74       2790.07        37.78 o                         
  -4   3   3       7804.88       7827.62        75.86 o                         
  -3   3   3       7836.86       7313.21        68.73 o                         
  -2   3   3       1080.40       1288.32        18.16 o                         
  -1   3   3        176.80        377.52         7.66 o                         
   0   3   3        632.07        550.23         7.44 o                         
   1   3   3      20106.36      19686.34       143.36 o                         
   2   3   3       8548.53       8644.09        60.94 o                         
   3   3   3          2.55         43.08         3.71 o                         
   4   3   3          4.29          4.92         3.96 o                         
   5   3   3         14.91         26.16         5.01 o                         
   6   3   3          8.74         30.28         6.08 o                         
   7   3   3       2866.71       2780.23        36.23 o                         
   8   3   3        447.28        474.11        21.02 o                         
   9   3   3        198.21        225.61        13.33 o                         
  10   3   3       2420.17       2498.53        40.26 o                         
  11   3   3        351.23        249.36        20.53 o                         
 -11   4   3          0.79         -0.53         9.54 o                         
 -10   4   3          1.24         -1.09         8.04 o                         
  -9   4   3         58.63         79.34        10.75 o                         
  -8   4   3         20.54         32.65         8.20 o                         
  -7   4   3        226.28        221.66        13.79 o                         
  -6   4   3        274.54        256.17        12.35 o                         
  -5   4   3        117.55        135.78        13.71 o                         
  -4   4   3          3.59         29.79         5.58 o                         
  -3   4   3         10.77         12.91         2.97 o                         
  -2   4   3        441.79        555.65        12.02 o                         
  -1   4   3        147.22        160.01         6.31 o                         
   0   4   3       1207.21       1060.68        11.95 o                         
   1   4   3       8118.64       8340.30        93.36 o                         
   2   4   3        966.66        919.47        13.14 o                         
   3   4   3        533.93        802.35         9.60 o                         
   4   4   3         62.33         75.91         5.11 o                         
   5   4   3         13.46          4.62         3.84 o                         
   6   4   3        476.78        479.06        13.66 o                         
   7   4   3         70.68         74.85         7.60 o                         
   8   4   3        181.58        166.09        10.88 o                         
   9   4   3        133.47        131.36        14.04 o                         
  10   4   3          5.60         -5.60         9.35 o                         
 -11   5   3         85.15        104.25        13.38 o                         
 -10   5   3        648.80        561.60        21.98 o                         
  -9   5   3          0.48          7.31         6.89 o                         
  -8   5   3        521.57        480.07        20.54 o                         
  -7   5   3        537.23        485.72        16.46 o                         
  -6   5   3         14.95         51.15         9.79 o                         
  -5   5   3        108.30        191.98         9.26 o                         
  -4   5   3       1924.25       1849.12        23.84 o                         
  -3   5   3       6421.57       5362.21        50.62 o                         
  -2   5   3         15.69         63.36         5.39 o                         
  -1   5   3       4172.11       3192.03        34.15 o                         
   0   5   3       6218.61       5397.56        81.21 o                         
   1   5   3        408.92        259.59        26.45 o                         
   2   5   3       4781.12       4172.01        41.16 o                         
   3   5   3       3428.43       4049.31        46.46 o                         
   4   5   3         39.11        127.93         5.78 o                         
   5   5   3         28.70         41.78         4.85 o                         
   6   5   3        382.11        298.51        10.86 o                         
   7   5   3        248.20        290.50        13.71 o                         
   8   5   3         73.02         61.23         8.58 o                         
   9   5   3         71.23         69.41        10.12 o                         
  10   5   3        580.85        641.22        31.74 o                         
 -11   6   3       1507.04       1733.39        40.92 o                         
 -10   6   3        460.08        492.00        19.49 o                         
  -9   6   3       2967.44       3217.80        44.28 o                         
  -8   6   3       2448.14       2512.75        36.41 o                         
  -7   6   3       1156.82       1174.68        23.00 o                         
  -6   6   3      18206.21      18196.02       141.30 o                         
  -5   6   3       3430.44       3567.72        38.67 o                         
  -4   6   3        101.92         51.55         6.79 o                         
  -3   6   3       5231.58       5361.12        51.49 o                         
  -2   6   3        451.48        617.69        14.83 o                         
  -1   6   3       1475.60       1843.25        22.24 o                         
   0   6   3        537.45       1141.64        18.55 o                         
   1   6   3        686.99        724.46        11.08 o                         
   2   6   3         43.74        232.34        11.89 o                         
   3   6   3       2856.39       2622.30        29.43 o                         
   4   6   3       1784.24       1782.02        23.09 o                         
   5   6   3       3301.34       2994.47        36.50 o                         
   6   6   3       2778.52       2854.19        32.20 o                         
   7   6   3       2390.28       2375.45        28.90 o                         
   8   6   3       1044.92       1077.19        21.85 o                         
   9   6   3        651.03        580.55        17.98 o                         
  10   6   3         12.96          0.68         7.81 o                         
 -11   7   3         44.35         12.09        10.50 o                         
 -10   7   3       1448.27       1421.64        36.23 o                         
  -9   7   3         82.90         82.88         9.43 o                         
  -8   7   3        375.76        363.40        14.70 o                         
  -7   7   3        560.73        603.39        17.08 o                         
  -6   7   3       1408.93       1459.89        24.13 o                         
  -5   7   3       1073.94       1145.30        19.86 o                         
  -4   7   3       2138.93       2165.00        26.92 o                         
  -3   7   3        990.25        929.40        15.86 o                         
  -2   7   3          1.42         -3.52         3.52 o                         
  -1   7   3       3324.70       3288.16        35.66 o                         
   0   7   3       1614.75       1537.62        23.08 o                         
   1   7   3          1.28          5.67         2.91 o                         
   2   7   3        568.06        606.14        11.03 o                         
   3   7   3        354.92        415.28        11.52 o                         
   4   7   3         10.78         12.13         4.31 o                         
   5   7   3        237.30        239.27        10.94 o                         
   6   7   3        202.96        186.67        12.78 o                         
   7   7   3       2067.82       1968.33        23.30 o                         
   8   7   3        452.47        430.36        13.59 o                         
   9   7   3        507.75        521.33        17.71 o                         
  10   7   3       1382.21       1393.13        32.62 o                         
 -10   8   3          0.44        -10.33        10.33 o                         
  -9   8   3        132.75         86.52         9.70 o                         
  -8   8   3         21.87         25.50         6.95 o                         
  -7   8   3         15.17         18.95         6.30 o                         
  -6   8   3          1.68          5.50         5.18 o                         
  -5   8   3       1874.08       1880.45        26.61 o                         
  -4   8   3         22.39         46.24         5.54 o                         
  -3   8   3         13.08         19.10         4.50 o                         
  -2   8   3          2.37         -0.96         3.42 o                         
  -1   8   3        790.13        897.06        17.18 o                         
   0   8   3       1577.07       1400.70        24.44 o                         
   1   8   3        791.48        890.90        15.42 o                         
   2   8   3        643.53        584.01         9.30 o                         
   3   8   3       1037.67        904.11        17.30 o                         
   4   8   3        466.46        464.91        19.28 o                         
   5   8   3        452.23        498.70        19.38 o                         
   6   8   3        434.89        489.94        18.83 o                         
   7   8   3        262.47        270.36        15.06 o                         
   8   8   3        112.47        137.71        11.31 o                         
   9   8   3       1631.90       1843.07        35.87 o                         
 -10   9   3         37.48         25.70        12.51 o                         
  -9   9   3         23.59         17.09         8.05 o                         
  -8   9   3         24.59         52.38         8.48 o                         
  -7   9   3         47.03         62.12         8.92 o                         
  -6   9   3        172.78        203.44        10.56 o                         
  -5   9   3        158.37        147.31         9.03 o                         
  -4   9   3        258.53        306.13        11.20 o                         
  -3   9   3       3691.15       3556.02        37.49 o                         
  -2   9   3        201.51        172.03         8.11 o                         
  -1   9   3       2111.21       1895.79        26.07 o                         
   0   9   3       7862.90       7743.21       105.32 o                         
   1   9   3         44.63         88.80         5.52 o                         
   2   9   3       1270.91       1054.57        14.31 o                         
   3   9   3         57.89        115.97         8.08 o                         
   4   9   3         35.75         11.04         5.20 o                         
   5   9   3        217.05        256.47        11.23 o                         
   6   9   3         11.29          8.77         5.74 o                         
   7   9   3        942.11        874.90        28.21 o                         
   8   9   3         50.03         64.81        11.21 o                         
   9   9   3          0.90          7.73        10.29 o                         
  -9  10   3        334.11        279.91        23.83 o                         
  -8  10   3       1371.76       1409.66        29.17 o                         
  -7  10   3         78.18         68.00         8.41 o                         
  -6  10   3       1623.59       1706.75        30.71 o                         
  -5  10   3       1133.25       1188.69        22.45 o                         
  -4  10   3        471.42        439.23        13.05 o                         
  -3  10   3        526.57        560.45        14.01 o                         
  -2  10   3       1155.79       1300.96        23.92 o                         
  -1  10   3       1015.82       1153.71        22.46 o                         
   0  10   3        380.82        414.41        12.69 o                         
   1  10   3        101.73        125.60         6.76 o                         
   2  10   3       1718.84       1629.68        26.52 o                         
   3  10   3        729.30        603.84        16.30 o                         
   4  10   3          5.98         12.61         5.45 o                         
   5  10   3       1041.24       1090.74        23.39 o                         
   6  10   3        106.32        107.78         9.33 o                         
   7  10   3        169.90        198.14        19.81 o                         
   8  10   3        285.24        331.88        17.02 o                         
   9  10   3         81.24         26.96        31.48 o                         
  -9  11   3        477.57        459.42        39.90 o                         
  -8  11   3        547.84        559.22        20.27 o                         
  -7  11   3        688.53        709.30        19.97 o                         
  -6  11   3        688.92        726.61        18.76 o                         
  -5  11   3       1673.93       1671.60        26.02 o                         
  -4  11   3       3832.95       3608.05        40.58 o                         
  -3  11   3        325.97        322.36        15.17 o                         
  -2  11   3         68.71         94.89        13.34 o                         
  -1  11   3        433.13        429.72        13.91 o                         
   0  11   3        245.71        257.38        10.75 o                         
   1  11   3        194.58        181.53         8.77 o                         
   2  11   3        122.59        170.04         7.84 o                         
   3  11   3        221.71        177.42        13.72 o                         
   4  11   3        230.99        214.39        12.47 o                         
   5  11   3        309.35        308.11        14.44 o                         
   6  11   3        155.96        159.18        15.92 o                         
   7  11   3        846.43        852.91        33.67 o                         
   8  11   3        164.73        181.85        18.03 o                         
  -8  12   3          7.13          9.53        18.19 o                         
  -7  12   3         16.69          8.56         7.96 o                         
  -6  12   3       1003.11        963.83        26.30 o                         
  -5  12   3        766.90        736.10        22.47 o                         
  -4  12   3        128.31        127.87        13.64 o                         
  -3  12   3        414.68        459.35        15.71 o                         
  -2  12   3        773.13        739.31        20.03 o                         
  -1  12   3          0.11         -2.44         4.72 o                         
   0  12   3       1106.35       1063.97        19.27 o                         
   1  12   3         50.04         65.16         6.49 o                         
   2  12   3        787.72        827.78        15.24 o                         
   3  12   3        102.91        106.45         8.45 o                         
   4  12   3        177.04        177.43        12.86 o                         
   5  12   3        777.77        826.31        22.86 o                         
   6  12   3       1109.30       1047.28        28.01 o                         
   7  12   3        309.79        298.56        28.40 o                         
  -8  13   3         12.97         31.98        10.44 o                         
  -7  13   3         77.09         95.93        12.14 o                         
  -6  13   3         59.80         76.51        10.43 o                         
  -5  13   3       1332.12       1448.38        40.51 o                         
  -4  13   3       1095.92       1041.92        30.85 o                         
  -3  13   3       1444.04       1515.59        32.54 o                         
  -2  13   3         96.95        100.28         8.30 o                         
  -1  13   3        761.32        723.64        18.57 o                         
   0  13   3        423.34        420.73        13.43 o                         
   1  13   3        852.62        871.45        18.37 o                         
   2  13   3       1170.33       1175.30        19.88 o                         
   3  13   3        725.89        813.27        19.17 o                         
   4  13   3        247.33        191.93        22.51 o                         
   5  13   3         49.27         41.91         6.72 o                         
   6  13   3         29.06         23.57        12.25 o                         
   7  13   3         16.21          6.01         8.78 o                         
  -7  14   3        144.57        114.59        20.65 o                         
  -6  14   3        105.21        114.34        14.70 o                         
  -5  14   3       1098.17       1142.47        33.93 o                         
  -4  14   3        350.01        339.05        16.23 o                         
  -3  14   3         88.67         98.70         9.68 o                         
  -2  14   3       1400.43       1364.78        24.73 o                         
  -1  14   3        767.97        733.51        19.49 o                         
   0  14   3         42.59         41.82         6.44 o                         
   1  14   3        871.98        830.47        18.70 o                         
   2  14   3       1363.47       1480.07        22.52 o                         
   3  14   3        123.88        106.61         9.03 o                         
   4  14   3        376.92        480.94        29.61 o                         
   5  14   3        947.86       1037.11        31.43 o                         
   6  14   3         34.24         24.83         8.49 o                         
  -6  15   3        221.45        195.91        22.75 o                         
  -5  15   3        546.93        503.64        24.07 o                         
  -4  15   3       1586.37       1466.99        32.92 o                         
  -3  15   3         76.02         50.29         7.98 o                         
  -2  15   3       1110.27       1146.06        25.10 o                         
  -1  15   3        287.89        275.67        12.78 o                         
   0  15   3        324.51        282.05        12.60 o                         
   1  15   3         92.56         89.16         8.45 o                         
   2  15   3          4.12         -4.73         4.73 o                         
   3  15   3          2.29         15.49         6.48 o                         
   4  15   3        304.38        311.34        23.53 o                         
   5  15   3         33.86          9.22         9.94 o                         
  -4  16   3         27.78         -2.80         6.70 o                         
  -3  16   3        718.96        715.49        21.67 o                         
  -2  16   3         25.85         31.03         7.47 o                         
  -1  16   3          8.23          8.88         6.62 o                         
   0  16   3        143.81        133.67        10.00 o                         
   1  16   3          9.12          4.16         5.87 o                         
   2  16   3        757.12        809.51        27.62 o                         
   3  16   3          0.01         -5.64         7.05 o                         
  -2  17   3         20.22         12.54        11.17 o                         
  -1  17   3        431.48        493.73        30.38 o                         
   0  17   3        738.71        862.01        21.52 o                         
   1  17   3        277.59        192.99        11.73 o                         
 -12   0   4       2437.22       2573.77        66.30 o                         
 -11   0   4       4342.62       4768.07       112.36 o                         
 -10   0   4        402.23        361.02        25.23 o                         
  -9   0   4       5323.66       5358.62       135.37 o                         
  -8   0   4        331.12        372.17        22.43 o                         
  -7   0   4          1.03         15.60         8.67 o                         
  -6   0   4        628.19        515.43        20.71 o                         
  -5   0   4       6081.22       7132.14        88.87 o                         
  -4   0   4       9871.39      10342.67       115.56 o                         
  -3   0   4          3.94        100.41        11.33 o                         
  -2   0   4        895.94       1987.26        28.91 o                         
  -1   0   4       4701.81       4709.83        66.70 o                         
   0   0   4      98878.98      91388.60      2935.57 o                         
   1   0   4       1501.40       1401.20        18.51 o                         
   2   0   4       4741.38       3485.31        39.44 o                         
   3   0   4      13266.26      13112.30       138.74 o                         
   4   0   4          1.61         73.22         9.20 o                         
   5   0   4       2105.96       1662.78        39.66 o                         
   6   0   4       1448.20       1541.76        40.87 o                         
   7   0   4         28.16         21.06         9.38 o                         
   8   0   4        978.39        904.19        32.08 o                         
   9   0   4        456.32        454.67        27.67 o                         
  10   0   4        547.66        567.20        56.09 o                         
  11   0   4        697.39        336.58        36.82 o                         
 -12   1   4         51.41         13.74        11.84 o                         
 -11   1   4          7.53         22.44         9.66 o                         
 -10   1   4        628.39        567.39        20.62 o                         
  -9   1   4        263.12        244.43        14.06 o                         
  -8   1   4          0.23          3.16         6.66 o                         
  -7   1   4        794.88        837.98        19.47 o                         
  -6   1   4       4343.99       4346.49        45.83 o                         
  -5   1   4       1243.67       1550.47        22.90 o                         
  -4   1   4      17708.12      18428.53       147.46 o                         
  -3   1   4      12115.55      11539.42        87.15 o                         
  -2   1   4         11.56         10.03         2.89 o                         
  -1   1   4        741.90        406.67         7.56 o                         
   0   1   4       1593.31       1891.90        17.66 o                         
   1   1   4         72.94          0.24         2.75 o                         
   2   1   4       2212.08       2373.73        19.58 o                         
   3   1   4        297.22        140.88         6.29 o                         
   4   1   4       1480.86       1654.02        20.34 o                         
   5   1   4       3103.36       2904.47        35.51 o                         
   6   1   4        422.94        364.03        16.47 o                         
   7   1   4       1258.90       1185.73        29.67 o                         
   8   1   4       2235.65       2221.82        40.20 o                         
   9   1   4          7.64         -3.05         5.85 o                         
  10   1   4       1744.79       1876.12        45.68 o                         
  11   1   4        264.89        212.23        20.77 o                         
 -11   2   4         78.11         91.14        11.90 o                         
 -10   2   4        210.94        201.98        14.13 o                         
  -9   2   4          0.10         14.51         7.43 o                         
  -8   2   4        446.20        487.52        16.82 o                         
  -7   2   4        142.32        156.93        10.34 o                         
  -6   2   4        611.86        649.49        16.09 o                         
  -5   2   4         79.84        169.42         9.07 o                         
  -4   2   4         56.21         83.64         6.48 o                         
  -3   2   4       4551.46       4855.77        67.63 o                         
  -2   2   4         41.93         90.62         5.16 o                         
  -1   2   4       3661.54       3939.46        32.64 o                         
   0   2   4       3608.94       3543.13        29.41 o                         
   1   2   4        795.49        869.46         8.44 o                         
   2   2   4        335.42        477.54         6.95 o                         
   3   2   4       1542.71       1879.24        19.56 o                         
   4   2   4        161.23        167.90         7.42 o                         
   5   2   4        337.74        335.74        11.24 o                         
   6   2   4        136.90        152.90         9.40 o                         
   7   2   4          2.07          8.17         5.85 o                         
   8   2   4        625.63        628.51        18.80 o                         
   9   2   4         94.69        105.85        10.21 o                         
  10   2   4         55.27         49.10        10.06 o                         
 -11   3   4         67.27         89.08        14.11 o                         
 -10   3   4        114.54         85.65        11.72 o                         
  -9   3   4       1583.52       1560.40        32.34 o                         
  -8   3   4         54.04         26.87         8.14 o                         
  -7   3   4         23.91         11.85         7.56 o                         
  -6   3   4       1037.80        881.90        21.62 o                         
  -5   3   4         55.85        134.92         8.86 o                         
  -4   3   4        278.88        141.86         8.63 o                         
  -3   3   4       6183.54       5552.40        51.09 o                         
  -2   3   4        392.37        289.76         7.69 o                         
  -1   3   4       3435.95       2822.63        25.58 o                         
   0   3   4        293.48        418.63         6.82 o                         
   1   3   4        684.18        316.85         5.11 o                         
   2   3   4       1326.47       1496.61        13.23 o                         
   3   3   4          2.62         30.89         3.29 o                         
   4   3   4        872.34       1066.97        14.45 o                         
   5   3   4       2831.73       2582.29        28.07 o                         
   6   3   4        568.46        474.48        14.06 o                         
   7   3   4       1497.94       1469.01        25.39 o                         
   8   3   4       1034.55       1062.69        23.12 o                         
   9   3   4        948.07        967.52        23.66 o                         
  10   3   4        345.22        392.97        30.32 o                         
 -11   4   4       3154.40       3317.67        50.22 o                         
 -10   4   4        482.36        422.88        28.47 o                         
  -9   4   4       1427.54       1531.34        29.89 o                         
  -8   4   4       1893.78       1976.74        35.07 o                         
  -7   4   4         13.62          1.16         5.87 o                         
  -6   4   4       2813.27       2892.38        38.59 o                         
  -5   4   4       1284.18       1364.90        24.11 o                         
  -4   4   4         32.87         53.87         7.04 o                         
  -3   4   4         44.44         16.80         6.61 o                         
  -2   4   4          9.24         23.76         4.18 o                         
  -1   4   4       2637.25       2547.64        31.14 o                         
   0   4   4       2872.93       2057.12        19.33 o                         
   1   4   4       2736.98       2864.95        31.42 o                         
   2   4   4         14.63        256.92         8.41 o                         
   3   4   4       1547.55       1311.40        14.80 o                         
   4   4   4       2212.90       1862.36        19.21 o                         
   5   4   4       2705.87       2521.46        26.85 o                         
   6   4   4       3735.96       3910.85        38.90 o                         
   7   4   4       1169.94       1103.40        21.48 o                         
   8   4   4       1713.40       1682.95        28.91 o                         
   9   4   4        775.67        684.62        20.15 o                         
  10   4   4        114.51        124.16        13.29 o                         
 -11   5   4         34.23         32.42        10.65 o                         
 -10   5   4       1829.41       1832.08        42.68 o                         
  -9   5   4       1462.25       1542.51        35.20 o                         
  -8   5   4        429.41        473.62        18.54 o                         
  -7   5   4       4411.37       4553.36        54.40 o                         
  -6   5   4        231.80        278.70        18.96 o                         
  -5   5   4       1340.18       1494.78        25.63 o                         
  -4   5   4       3719.74       3691.67        40.86 o                         
  -3   5   4       2230.43       2070.21        26.61 o                         
  -2   5   4        206.30        319.70        10.95 o                         
  -1   5   4        737.93        600.04        11.38 o                         
   0   5   4       7831.66       8378.35        59.71 o                         
   1   5   4        189.17        207.87        14.74 o                         
   2   5   4      10207.80      11184.03       112.91 o                         
   3   5   4         10.52         28.53         4.25 o                         
   4   5   4        597.44        603.79        11.43 o                         
   5   5   4       2204.76       2190.84        26.46 o                         
   6   5   4        212.10        261.59        12.29 o                         
   7   5   4       2415.91       2401.85        35.84 o                         
   8   5   4        392.86        393.45        17.18 o                         
   9   5   4         43.75         25.70         8.22 o                         
  10   5   4       1370.16       1495.73        33.18 o                         
 -11   6   4         47.07         11.81        10.93 o                         
 -10   6   4          0.43         -7.47         7.47 o                         
  -9   6   4        222.13        194.64        12.91 o                         
  -8   6   4        211.04        201.00        12.38 o                         
  -7   6   4         80.45         87.72        10.34 o                         
  -6   6   4        467.26        531.48        15.27 o                         
  -5   6   4        208.17        263.22        10.68 o                         
  -4   6   4         23.23         28.31         4.80 o                         
  -3   6   4        644.55        569.02        15.29 o                         
  -2   6   4        325.77        319.03        12.23 o                         
  -1   6   4         25.38         67.58         5.54 o                         
   0   6   4        205.11        183.18         9.08 o                         
   1   6   4        461.84        499.72        13.18 o                         
   2   6   4       1208.77       1033.13        23.48 o                         
   3   6   4        683.69        761.36        14.89 o                         
   4   6   4       1140.12       1150.61        19.16 o                         
   5   6   4        991.54       1013.84        18.35 o                         
   6   6   4       1199.95       1161.13        15.31 o                         
   7   6   4         90.66         76.68         6.76 o                         
   8   6   4        342.63        309.19        14.41 o                         
   9   6   4         78.70         52.53        10.07 o                         
  10   6   4        261.86        242.71        15.06 o                         
 -11   7   4          5.74         -6.43        14.28 o                         
 -10   7   4        118.20         95.20        11.28 o                         
  -9   7   4        478.40        487.53        27.02 o                         
  -8   7   4        117.21        104.59         9.43 o                         
  -7   7   4        708.40        739.47        19.05 o                         
  -6   7   4       1348.53       1327.85        23.42 o                         
  -5   7   4        407.00        338.14        12.67 o                         
  -4   7   4       3429.73       3202.11        35.30 o                         
  -3   7   4       3337.14       2889.17        31.60 o                         
  -2   7   4        494.97        547.23        13.53 o                         
  -1   7   4        340.90        182.74         8.44 o                         
   0   7   4       2759.90       2835.42        30.49 o                         
   1   7   4          1.26         25.29         3.22 o                         
   2   7   4        139.67        130.93        11.95 o                         
   3   7   4       1565.26       1963.46        27.88 o                         
   4   7   4       2241.51       2457.16        29.80 o                         
   5   7   4       1215.40       1142.70        21.37 o                         
   6   7   4        367.45        413.08        16.24 o                         
   7   7   4         43.52         53.59         7.25 o                         
   8   7   4       2021.36       2138.29        28.16 o                         
   9   7   4         38.88         32.51         8.48 o                         
  10   7   4        417.74        542.54        23.50 o                         
 -10   8   4         13.74         -5.32         8.85 o                         
  -9   8   4       1743.11       1757.29        35.89 o                         
  -8   8   4       2121.92       2157.67        35.02 o                         
  -7   8   4        476.80        546.20        16.83 o                         
  -6   8   4          2.69          8.95         5.58 o                         
  -5   8   4       2393.09       2644.46        33.20 o                         
  -4   8   4        259.22        309.49        11.26 o                         
  -3   8   4        472.41        610.33        13.69 o                         
  -2   8   4          2.65         21.91         4.77 o                         
  -1   8   4       3456.42       3398.27        35.94 o                         
   0   8   4       1133.91       1006.33        18.59 o                         
   1   8   4       2722.25       2905.22        27.80 o                         
   2   8   4        602.86        402.01         8.77 o                         
   3   8   4       2639.37       2572.73        33.78 o                         
   4   8   4         76.94         71.36         6.84 o                         
   5   8   4       2509.29       2399.66        33.80 o                         
   6   8   4       1276.62       1234.61        24.16 o                         
   7   8   4          8.82          4.09         7.62 o                         
   8   8   4        162.55        155.17        10.60 o                         
   9   8   4       1196.35       1193.12        32.49 o                         
 -10   9   4       1100.71       1088.94        37.46 o                         
  -9   9   4        251.68        174.72        13.46 o                         
  -8   9   4        327.03        340.65        24.96 o                         
  -7   9   4        393.24        373.37        15.11 o                         
  -6   9   4         73.73         80.16         8.03 o                         
  -5   9   4         72.81         69.26         7.19 o                         
  -4   9   4       4037.15       3994.30        42.55 o                         
  -3   9   4         26.58         22.57         5.01 o                         
  -2   9   4        236.40        250.58        11.46 o                         
  -1   9   4        206.21        240.22        11.24 o                         
   0   9   4       1376.57       1500.49        24.48 o                         
   1   9   4        590.26        651.86        13.28 o                         
   2   9   4       1094.91       1093.15        17.58 o                         
   3   9   4        333.99        323.14        12.91 o                         
   4   9   4       1597.86       1471.20        24.43 o                         
   5   9   4         21.73         39.73         7.14 o                         
   6   9   4        111.73         97.60         9.24 o                         
   7   9   4       1141.57       1147.09        23.62 o                         
   8   9   4       1271.06       1386.81        63.95 o                         
   9   9   4          5.76         -8.56         8.56 o                         
  -9  10   4        256.08        166.22        14.93 o                         
  -8  10   4          7.33         -6.81         6.81 o                         
  -7  10   4          4.43         -6.59         6.59 o                         
  -6  10   4        427.98        413.61        14.34 o                         
  -5  10   4       2200.01       2011.30        31.45 o                         
  -4  10   4          1.09          8.21         5.11 o                         
  -3  10   4       4418.66       4421.68        45.18 o                         
  -2  10   4        199.48        237.93         9.91 o                         
  -1  10   4        268.94        283.48        13.79 o                         
   0  10   4        369.64        392.43        12.32 o                         
   1  10   4          0.13         -2.13         3.39 o                         
   2  10   4       2066.08       1956.82        27.45 o                         
   3  10   4        990.30        924.34        15.69 o                         
   4  10   4        559.86        697.19        12.91 o                         
   5  10   4        268.90        262.93        11.83 o                         
   6  10   4        439.13        476.42        25.28 o                         
   7  10   4       1165.85       1249.66        23.72 o                         
   8  10   4        100.32        111.83        12.79 o                         
  -9  11   4        554.34        556.16        25.25 o                         
  -8  11   4        486.96        598.31        20.15 o                         
  -7  11   4          9.57          7.91         7.39 o                         
  -6  11   4       1043.30       1132.67        27.32 o                         
  -5  11   4         43.33         48.21         6.86 o                         
  -4  11   4        112.42        149.21         9.34 o                         
  -3  11   4       1989.51       1928.57        27.29 o                         
  -2  11   4        321.52        316.60        13.27 o                         
  -1  11   4       2560.37       2480.04        50.61 o                         
   0  11   4        102.37        111.26         9.03 o                         
   1  11   4          1.99         -0.20         3.96 o                         
   2  11   4        300.02        287.14        13.06 o                         
   3  11   4         46.89         53.83         6.68 o                         
   4  11   4          9.31         14.26         5.58 o                         
   5  11   4          3.27          0.65        10.06 o                         
   6  11   4        318.77        245.48        21.47 o                         
   7  11   4        503.76        533.45        25.58 o                         
   8  11   4         87.93        100.50        14.96 o                         
  -8  12   4        691.18        675.58        26.43 o                         
  -7  12   4        403.96        330.04        15.48 o                         
  -6  12   4         10.83         12.61         6.66 o                         
  -5  12   4        228.45        221.77        13.25 o                         
  -4  12   4         14.05         24.03         7.67 o                         
  -3  12   4        677.33        647.70        26.69 o                         
  -2  12   4         42.45         36.89         7.34 o                         
  -1  12   4         72.40         84.83         7.68 o                         
   0  12   4        804.55        769.47        17.22 o                         
   1  12   4        881.70        820.35        15.55 o                         
   2  12   4       2093.39       2179.03        24.75 o                         
   3  12   4        187.77        179.61        12.89 o                         
   4  12   4        377.32        377.70        24.27 o                         
   5  12   4       1168.04       1303.20        42.19 o                         
   6  12   4        739.58        742.01        25.00 o                         
   7  12   4         98.30        119.77        11.51 o                         
  -8  13   4         11.92        -11.24        11.24 o                         
  -7  13   4       1818.94       1785.05        33.14 o                         
  -6  13   4        163.20        139.58        13.32 o                         
  -5  13   4         68.75         67.67        10.26 o                         
  -4  13   4        461.28        419.63        23.81 o                         
  -3  13   4        160.30        120.89        10.75 o                         
  -2  13   4         72.13         77.67         9.30 o                         
  -1  13   4         66.81         70.68         7.69 o                         
   0  13   4         97.96         89.68         7.85 o                         
   1  13   4          2.23         -0.39         4.18 o                         
   2  13   4        135.04        157.70         7.60 o                         
   3  13   4        135.01        159.83         9.80 o                         
   4  13   4        358.57        269.80        22.02 o                         
   5  13   4        362.88        311.86        25.40 o                         
   6  13   4         15.00         11.87        14.47 o                         
   7  13   4       2613.26       2592.36        67.45 o                         
  -7  14   4         13.31         31.50        11.19 o                         
  -6  14   4        532.87        443.87        60.72 o                         
  -5  14   4         54.13         29.18        10.52 o                         
  -4  14   4         67.22         59.73        10.27 o                         
  -3  14   4       1602.88       1646.57        31.09 o                         
  -2  14   4         13.51         23.21         6.76 o                         
  -1  14   4         25.82          9.14         5.64 o                         
   0  14   4        564.83        612.27        16.85 o                         
   1  14   4         64.18         66.72         6.60 o                         
   2  14   4       1235.23       1285.42        24.95 o                         
   3  14   4         99.18         76.19         6.94 o                         
   4  14   4        193.53        174.42        24.38 o                         
   5  14   4        247.61        320.53        27.59 o                         
   6  14   4       1590.03       1597.33        52.50 o                         
  -6  15   4        724.01        784.63        38.69 o                         
  -5  15   4        859.96        953.71        26.18 o                         
  -4  15   4        255.01        270.93        14.01 o                         
  -3  15   4       1791.26       1948.52        52.18 o                         
  -2  15   4        271.58        228.70        12.70 o                         
  -1  15   4       1077.78       1109.45        22.48 o                         
   0  15   4        773.79        846.85        19.10 o                         
   1  15   4       1203.23       1096.12        21.92 o                         
   2  15   4        130.10        165.26        10.41 o                         
   3  15   4        141.62        110.93         8.07 o                         
   4  15   4         64.37         77.18        17.64 o                         
   5  15   4         54.94        -16.50        17.44 o                         
  -4  16   4        332.81        293.01        14.74 o                         
  -3  16   4        150.55        129.92        10.62 o                         
  -2  16   4         19.10          9.81         6.68 o                         
  -1  16   4       1233.07       1407.23        27.88 o                         
   0  16   4        211.58        230.80        14.77 o                         
   1  16   4         98.90        114.47         8.89 o                         
   2  16   4        967.78       1039.91        24.63 o                         
   3  16   4         34.83         36.74         9.07 o                         
  -1  17   4         77.06         41.88        15.99 o                         
   0  17   4        330.45        296.28        16.79 o                         
 -12   1   5        280.37        248.40        25.25 o                         
 -11   1   5          0.18          2.59        11.44 o                         
 -10   1   5       1171.36       1061.61        26.66 o                         
  -9   1   5        572.82        658.87        20.64 o                         
  -8   1   5        262.43        271.08        15.85 o                         
  -7   1   5       1132.53       1163.74        22.91 o                         
  -6   1   5       4393.74       4458.04        47.02 o                         
  -5   1   5        123.50        138.88         8.55 o                         
  -4   1   5        254.15        157.24        11.86 o                         
  -3   1   5        160.49        207.59         9.86 o                         
  -2   1   5        597.82        279.73         7.55 o                         
  -1   1   5      10788.59      12285.74        89.02 o                         
   0   1   5        817.88       1382.77        15.04 o                         
   1   1   5        166.93        338.79         6.27 o                         
   2   1   5       2005.00       1562.91        15.26 o                         
   3   1   5        951.49        756.73        12.62 o                         
   4   1   5       4669.77       4411.24        39.44 o                         
   5   1   5       3579.39       3097.28        32.43 o                         
   6   1   5         67.28         69.37         6.69 o                         
   7   1   5       4266.92       4061.43        59.48 o                         
   8   1   5        626.55        628.01        22.00 o                         
   9   1   5         50.56         36.00        10.62 o                         
  10   1   5        534.85        543.87        43.45 o                         
 -12   2   5       1156.55       1220.84        51.55 o                         
 -11   2   5       2900.11       3032.43        51.04 o                         
 -10   2   5        132.42         93.35        11.89 o                         
  -9   2   5        586.23        699.79        22.76 o                         
  -8   2   5        759.42        899.22        22.29 o                         
  -7   2   5        114.16        163.88        10.69 o                         
  -6   2   5        776.05        782.63        19.25 o                         
  -5   2   5       1000.92        899.42        17.57 o                         
  -4   2   5        878.81        726.47        15.00 o                         
  -3   2   5        109.97        447.77        10.70 o                         
  -2   2   5       1315.80       1261.03        16.10 o                         
  -1   2   5        475.80        188.06         5.88 o                         
   0   2   5       5303.29       4849.05        38.86 o                         
   1   2   5       8515.48       7661.95        49.64 o                         
   2   2   5       3570.62       2947.16        23.23 o                         
   3   2   5       5931.30       6721.46        50.07 o                         
   4   2   5         23.77          3.02         3.17 o                         
   5   2   5        864.20        934.13        15.38 o                         
   6   2   5       3734.16       4005.25        38.79 o                         
   7   2   5        785.89        840.07        26.53 o                         
   8   2   5        643.56        588.58        17.60 o                         
   9   2   5       1565.53       1513.25        29.49 o                         
  10   2   5        488.86        528.53        22.77 o                         
 -11   3   5         51.19         33.64        11.24 o                         
 -10   3   5        915.52        925.38        27.06 o                         
  -9   3   5       1324.98       1395.54        30.79 o                         
  -8   3   5         39.84         35.17         7.85 o                         
  -7   3   5        789.63        790.23        19.34 o                         
  -6   3   5       1863.32       1709.28        26.13 o                         
  -5   3   5         35.33         37.56         6.23 o                         
  -4   3   5        564.12        581.20        13.68 o                         
  -3   3   5       1443.01       1515.30        20.03 o                         
  -2   3   5       1572.83       1354.09        17.19 o                         
  -1   3   5       2194.51       2585.58        24.74 o                         
   0   3   5       1140.53       1525.11        16.13 o                         
   1   3   5        503.10        470.90         6.21 o                         
   2   3   5        555.85        410.87         7.09 o                         
   3   3   5        389.63        324.54         7.60 o                         
   4   3   5       8450.50       8628.91        58.53 o                         
   5   3   5       4976.91       4788.97        41.37 o                         
   6   3   5          2.33          2.93         4.17 o                         
   7   3   5       3447.22       3395.61        36.54 o                         
   8   3   5       1235.78       1298.45        24.28 o                         
   9   3   5         77.57         88.38         9.99 o                         
  10   3   5       1597.36       1697.65        33.21 o                         
 -11   4   5        223.95        234.64        15.95 o                         
 -10   4   5        174.46        185.80        14.24 o                         
  -9   4   5        693.18        711.56        23.20 o                         
  -8   4   5        738.59        775.71        24.60 o                         
  -7   4   5         85.18        121.36        10.72 o                         
  -6   4   5        101.49        101.11         9.54 o                         
  -5   4   5        535.08        582.40        15.54 o                         
  -4   4   5          0.55          0.67         4.67 o                         
  -3   4   5        271.13        247.22        10.12 o                         
  -2   4   5        572.71        631.93        12.95 o                         
  -1   4   5        434.40        350.61         8.37 o                         
   0   4   5        172.28        219.45         7.39 o                         
   1   4   5        114.46        107.82         5.08 o                         
   2   4   5         40.29         79.19         9.02 o                         
   3   4   5       1839.41       1965.70        21.18 o                         
   4   4   5        425.99        404.80         7.62 o                         
   5   4   5       1242.37       1290.96        16.08 o                         
   6   4   5        264.50        224.84         8.80 o                         
   7   4   5        923.64        914.65        17.55 o                         
   8   4   5          3.29          2.72         5.97 o                         
   9   4   5         13.53         12.58         9.57 o                         
  10   4   5         33.00         25.87         9.60 o                         
 -11   5   5         39.61         76.35        11.41 o                         
 -10   5   5        242.08        244.65        17.07 o                         
  -9   5   5         87.92        133.69        14.14 o                         
  -8   5   5        307.85        281.58        14.18 o                         
  -7   5   5       1318.24       1329.95        30.12 o                         
  -6   5   5       1202.53       1119.90        23.12 o                         
  -5   5   5         27.30         27.27         5.36 o                         
  -4   5   5       2705.23       2566.57        55.11 o                         
  -3   5   5        581.13        470.43        12.71 o                         
  -2   5   5       1167.64       1619.57        21.76 o                         
  -1   5   5         94.52        141.56         6.66 o                         
   0   5   5        230.35        138.24         7.57 o                         
   1   5   5        546.60        656.04        10.72 o                         
   2   5   5       1474.61       1197.61        25.22 o                         
   3   5   5         39.91        111.18         7.64 o                         
   4   5   5       3185.88       3216.23        33.73 o                         
   5   5   5       4086.09       3881.32        32.33 o                         
   6   5   5          9.38          9.47         3.92 o                         
   7   5   5        890.02        978.17        18.22 o                         
   8   5   5         10.68         18.56         6.29 o                         
   9   5   5        155.76        153.97        20.91 o                         
  10   5   5       1703.59       1942.44        38.19 o                         
 -11   6   5       1771.26       1830.92        37.07 o                         
 -10   6   5         69.46         31.87         8.86 o                         
  -9   6   5        388.58        444.99        19.72 o                         
  -8   6   5       1977.17       1993.74        35.38 o                         
  -7   6   5        174.54        223.28        13.50 o                         
  -6   6   5          1.03          3.24         4.34 o                         
  -5   6   5          1.90          8.46         3.66 o                         
  -4   6   5       3091.90       3023.14        36.59 o                         
  -3   6   5       3594.58       3193.88        39.28 o                         
  -2   6   5          0.89          1.31         4.44 o                         
  -1   6   5       3051.26       2434.72        33.01 o                         
   0   6   5       7680.56       6975.27        52.14 o                         
   1   6   5         21.35          1.87         3.37 o                         
   2   6   5       7874.20       7582.37       116.54 o                         
   3   6   5       2586.68       2746.90        35.65 o                         
   4   6   5          0.12         19.39         5.21 o                         
   5   6   5       2299.88       2153.71        23.19 o                         
   6   6   5       2108.42       2150.64        26.54 o                         
   7   6   5        635.41        616.04        12.20 o                         
   8   6   5        106.48         78.70         7.31 o                         
   9   6   5       1679.25       1639.23        29.19 o                         
  10   6   5        878.79       1015.27        30.02 o                         
 -11   7   5        218.76        131.48        15.37 o                         
 -10   7   5       2058.62       2049.82        40.60 o                         
  -9   7   5        703.73        784.85        23.07 o                         
  -8   7   5         83.58         86.89        11.92 o                         
  -7   7   5         34.15         31.22         7.05 o                         
  -6   7   5        930.61        936.62        20.14 o                         
  -5   7   5       1125.44       1145.52        20.63 o                         
  -4   7   5         74.06         70.17         7.27 o                         
  -3   7   5        957.55       1048.56        19.04 o                         
  -2   7   5        902.31        821.31        25.44 o                         
  -1   7   5        983.18       1097.89        16.98 o                         
   0   7   5       1200.34       1405.65        17.41 o                         
   1   7   5       3810.66       4068.81        53.50 o                         
   2   7   5       4481.34       4531.39        73.93 o                         
   3   7   5       2592.57       2819.14        53.48 o                         
   4   7   5       1837.88       1858.42        29.43 o                         
   5   7   5       2367.78       2416.07        31.05 o                         
   6   7   5          9.25          5.67         5.80 o                         
   7   7   5       2001.10       2117.74        29.04 o                         
   8   7   5       1216.39       1222.77        24.29 o                         
   9   7   5         17.52         -9.91         9.92 o                         
 -10   8   5         49.71         21.81        10.43 o                         
  -9   8   5        770.11        757.38        22.80 o                         
  -8   8   5          0.23         -1.43         6.51 o                         
  -7   8   5        841.14        824.68        20.25 o                         
  -6   8   5        751.72        735.80        18.29 o                         
  -5   8   5          1.90         -2.65         4.83 o                         
  -4   8   5        661.66        712.53        16.00 o                         
  -3   8   5       1408.65       1379.83        27.28 o                         
  -2   8   5        112.23        132.93         7.77 o                         
  -1   8   5       3827.43       3696.97        38.08 o                         
   0   8   5        132.72        173.81         8.81 o                         
   1   8   5         92.21         51.26         3.81 o                         
   2   8   5       2327.59       2288.66        44.74 o                         
   3   8   5          7.91         11.10         8.36 o                         
   4   8   5        585.62        603.18        19.46 o                         
   5   8   5        298.83        272.68        13.12 o                         
   6   8   5       1294.80       1325.91        28.01 o                         
   7   8   5        761.11        829.79        20.54 o                         
   8   8   5        666.42        635.02        20.05 o                         
   9   8   5        177.81        132.49        16.76 o                         
 -10   9   5         36.23         40.50        11.64 o                         
  -9   9   5        536.35        643.71        24.41 o                         
  -8   9   5        334.53        373.17        16.27 o                         
  -7   9   5        728.39        741.87        22.05 o                         
  -6   9   5        894.23        921.85        21.66 o                         
  -5   9   5       1297.78       1381.85        23.80 o                         
  -4   9   5       1727.28       1646.94        25.03 o                         
  -3   9   5       1631.66       1534.20        23.06 o                         
  -2   9   5       1459.59       1662.03        24.79 o                         
  -1   9   5        719.87        714.17        13.74 o                         
   0   9   5          3.45          4.97         7.35 o                         
   1   9   5        106.87        126.03         5.49 o                         
   2   9   5       2303.54       2135.29        31.67 o                         
   3   9   5        944.25        885.23        29.95 o                         
   4   9   5        155.67        135.47        13.83 o                         
   5   9   5        671.36        581.27        19.72 o                         
   6   9   5        302.12        323.27        18.20 o                         
   7   9   5        726.76        845.58        20.59 o                         
   8   9   5        212.90        235.19        13.95 o                         
   9   9   5         45.59         65.22        15.13 o                         
  -9  10   5        146.01        114.32        12.75 o                         
  -8  10   5        207.83        146.44        12.45 o                         
  -7  10   5         27.71         15.51         7.29 o                         
  -6  10   5         21.42         25.99         6.49 o                         
  -5  10   5         68.82         91.13         8.12 o                         
  -4  10   5        736.17        755.20        19.36 o                         
  -3  10   5        190.95        183.74        10.93 o                         
  -2  10   5        314.24        326.56        12.04 o                         
  -1  10   5       1285.10       1131.91        22.31 o                         
   0  10   5       2258.10       2203.39        30.64 o                         
   1  10   5         99.51         98.42         5.57 o                         
   2  10   5       1853.99       1850.48        30.29 o                         
   3  10   5        560.42        638.17        27.08 o                         
   4  10   5          0.98         -4.23         9.34 o                         
   5  10   5        722.71        690.07        27.29 o                         
   6  10   5        625.18        588.56        28.19 o                         
   7  10   5        105.55         76.68         9.87 o                         
   8  10   5        303.85        273.94        18.13 o                         
  -9  11   5        251.07        189.99        16.35 o                         
  -8  11   5        116.29         98.17        10.54 o                         
  -7  11   5        119.82        101.29        10.62 o                         
  -6  11   5        828.15        816.22        22.78 o                         
  -5  11   5        772.56        722.56        19.40 o                         
  -4  11   5         73.09         66.51         7.37 o                         
  -3  11   5        685.62        671.27        16.34 o                         
  -2  11   5         15.98         14.82         5.16 o                         
  -1  11   5       3462.13       3488.96        50.53 o                         
   0  11   5        350.09        364.34        14.03 o                         
   1  11   5        825.25        814.78        15.32 o                         
   2  11   5        674.23        746.85        15.48 o                         
   3  11   5        187.02        293.26        21.53 o                         
   4  11   5       1004.89        991.83        35.40 o                         
   5  11   5       1417.63       1375.25        43.46 o                         
   6  11   5         89.24         75.45        14.76 o                         
   7  11   5       1319.41       1403.70        29.99 o                         
   8  11   5        352.73        331.78        26.27 o                         
  -8  12   5         67.54         47.78         9.51 o                         
  -7  12   5        144.64        139.32        13.93 o                         
  -6  12   5        332.06        340.56        18.24 o                         
  -5  12   5          0.38          9.66         8.98 o                         
  -4  12   5         68.05         77.82         8.81 o                         
  -3  12   5        747.36        782.89        23.08 o                         
  -2  12   5         48.87         50.49         7.49 o                         
  -1  12   5        221.12        227.70        12.48 o                         
   0  12   5        517.74        507.51        13.32 o                         
   1  12   5        725.32        704.63        13.73 o                         
   2  12   5        380.34        433.14        12.46 o                         
   3  12   5        418.77        491.18        26.67 o                         
   4  12   5       2921.65       3016.58        63.76 o                         
   5  12   5        100.66         67.79        26.14 o                         
   6  12   5        964.91       1063.90        42.52 o                         
   7  12   5        237.59        208.38        25.05 o                         
  -8  13   5        671.40        732.40        36.52 o                         
  -7  13   5         25.82         11.74         7.60 o                         
  -6  13   5        893.12       1015.73        28.10 o                         
  -5  13   5        319.73        307.75        17.89 o                         
  -4  13   5        745.75        822.08        25.28 o                         
  -3  13   5        315.96        313.18        15.69 o                         
  -2  13   5        823.65        744.02        21.46 o                         
  -1  13   5          1.38         -4.50         5.12 o                         
   0  13   5        576.59        586.10        15.42 o                         
   1  13   5        328.35        313.89        12.51 o                         
   2  13   5        186.65        153.84         9.08 o                         
   3  13   5         61.01         43.98        13.18 o                         
   4  13   5         88.33         91.29        15.63 o                         
   5  13   5         39.61         73.88        16.63 o                         
   6  13   5          1.18        -15.21        15.21 o                         
  -7  14   5        624.26        663.54        30.10 o                         
  -6  14   5        243.61        268.43        19.27 o                         
  -5  14   5        349.05        263.56        23.29 o                         
  -4  14   5       1037.20       1023.83        29.23 o                         
  -3  14   5         67.28         69.40        12.93 o                         
  -2  14   5         48.16         35.28         7.25 o                         
  -1  14   5       1608.59       1561.55        33.15 o                         
   0  14   5       1033.38       1082.05        21.44 o                         
   1  14   5          0.19         -3.94         5.17 o                         
   2  14   5       1028.18       1138.62        27.62 o                         
   3  14   5        297.75        261.71        21.96 o                         
   4  14   5         10.17        -11.59        12.36 o                         
   5  14   5        263.42        238.75        26.08 o                         
  -6  15   5        692.63        635.07        43.44 o                         
  -5  15   5         28.99         14.48         9.96 o                         
  -4  15   5         65.96         17.41         9.37 o                         
  -3  15   5        197.04        154.48        16.06 o                         
  -2  15   5         79.59         97.60         9.02 o                         
  -1  15   5        537.86        621.62        21.59 o                         
   0  15   5        773.79        779.86        19.05 o                         
   1  15   5        542.65        570.87        14.10 o                         
   2  15   5        524.68        465.57        25.46 o                         
   3  15   5         43.05          9.59        13.48 o                         
   4  15   5        533.71        429.86        52.15 o                         
  -4  16   5        359.62        305.01        18.14 o                         
  -3  16   5        482.10        518.52        18.53 o                         
  -2  16   5         60.26         53.44         8.49 o                         
  -1  16   5         40.66         72.37         8.28 o                         
   0  16   5        348.45        280.80        19.34 o                         
   1  16   5        443.57        522.41        27.89 o                         
   2  16   5        156.07        201.22        11.60 o                         
   3  16   5        417.33        473.22        31.19 o                         
 -12   0   6        772.89        676.32        41.96 o                         
 -11   0   6        264.90        236.41        23.08 o                         
 -10   0   6         22.74          9.23        12.40 o                         
  -9   0   6        612.97        797.36        31.52 o                         
  -8   0   6        442.09        318.23        31.47 o                         
  -7   0   6       4032.24       4294.09        68.62 o                         
  -6   0   6        177.99        658.07        23.39 o                         
  -5   0   6       1986.26       1884.74        37.04 o                         
  -4   0   6         84.56        299.12        15.68 o                         
  -3   0   6      13118.16      12306.27       132.59 o                         
  -2   0   6       1453.66       1091.67        21.53 o                         
  -1   0   6       9459.21       8477.36       105.66 o                         
   0   0   6      28826.15      31252.45       682.92 o                         
   1   0   6         44.77        271.28         9.19 o                         
   2   0   6       2951.18       3157.44        38.44 o                         
   3   0   6       1134.56       1507.37        34.54 o                         
   4   0   6       4243.73       4889.95        65.98 o                         
   5   0   6        263.53        256.05        14.07 o                         
   6   0   6       1085.32       1271.23        35.84 o                         
   7   0   6       2421.08       2364.65        48.37 o                         
   8   0   6         52.18         48.00        14.56 o                         
   9   0   6        535.57        514.47        31.35 o                         
  10   0   6        965.40       1137.28        41.31 o                         
 -12   1   6         21.87         18.72        19.92 o                         
 -11   1   6         71.53         19.00        10.10 o                         
 -10   1   6        589.60        609.53        22.14 o                         
  -9   1   6         29.42         11.60         8.19 o                         
  -8   1   6          4.42          1.57         6.48 o                         
  -7   1   6        959.20        999.37        21.60 o                         
  -6   1   6       6029.41       6336.23        60.75 o                         
  -5   1   6          2.19          7.04         5.05 o                         
  -4   1   6       1481.52       1753.51        26.60 o                         
  -3   1   6        123.33        224.65         8.75 o                         
  -2   1   6       1562.52       2012.28        22.17 o                         
  -1   1   6      12652.13      12859.85        94.11 o                         
   0   1   6      17110.31      16613.45       118.29 o                         
   1   1   6      12212.90      12761.15       149.72 o                         
   2   1   6       3005.58       2422.61        22.27 o                         
   3   1   6       1729.21       1796.48        19.61 o                         
   4   1   6       2088.19       1682.82        19.16 o                         
   5   1   6       2658.51       2604.52        28.16 o                         
   6   1   6          3.17          4.50         4.39 o                         
   7   1   6       5030.82       4971.01        53.90 o                         
   8   1   6        618.40        568.23        20.13 o                         
   9   1   6        169.98        156.76        12.19 o                         
  10   1   6        289.68        246.44        16.18 o                         
 -12   2   6          0.02        -16.07        21.42 o                         
 -11   2   6        143.71        139.12        15.23 o                         
 -10   2   6         31.36          8.90         8.18 o                         
  -9   2   6          5.33          1.55         7.21 o                         
  -8   2   6         10.40          6.76         6.77 o                         
  -7   2   6          3.73          0.23         5.97 o                         
  -6   2   6       1895.29       1991.10        48.79 o                         
  -5   2   6        733.29        824.27        16.97 o                         
  -4   2   6        108.26        136.78         8.17 o                         
  -3   2   6        491.72        534.55        12.25 o                         
  -2   2   6         87.30        138.54         6.42 o                         
  -1   2   6         27.80         20.34         3.25 o                         
   0   2   6        618.93        635.56        10.23 o                         
   1   2   6       2445.19       2467.96        20.64 o                         
   2   2   6         25.30         56.63         4.27 o                         
   3   2   6        431.55        463.12         9.18 o                         
   4   2   6         30.02         39.57         4.11 o                         
   5   2   6        463.05        489.63        10.57 o                         
   6   2   6        126.12        137.75         8.17 o                         
   7   2   6         11.15         14.03         5.46 o                         
   8   2   6          6.74          7.93         6.88 o                         
   9   2   6        114.05        115.94        11.12 o                         
  10   2   6        177.43        182.52        15.98 o                         
 -11   3   6        464.16        435.57        23.43 o                         
 -10   3   6        165.17        212.08        14.31 o                         
  -9   3   6        745.18        910.64        23.79 o                         
  -8   3   6         71.52         41.62         8.30 o                         
  -7   3   6          6.63         10.79         6.49 o                         
  -6   3   6        888.05        859.24        18.72 o                         
  -5   3   6         83.65        141.61         8.79 o                         
  -4   3   6          0.48         -0.37         4.56 o                         
  -3   3   6         14.64         71.87         5.96 o                         
  -2   3   6       1282.74       1039.14        16.04 o                         
  -1   3   6       2223.89       1983.32        25.24 o                         
   0   3   6       1580.38       1196.01        14.75 o                         
   1   3   6       2899.92       2829.18        22.57 o                         
   2   3   6        422.31        170.51         8.33 o                         
   3   3   6       2358.69       2517.65        23.28 o                         
   4   3   6       5925.85       5585.42        40.80 o                         
   5   3   6       2138.66       2027.96        21.49 o                         
   6   3   6        441.34        449.83        12.38 o                         
   7   3   6       3249.90       3135.19        32.92 o                         
   8   3   6        109.00         88.86         9.00 o                         
   9   3   6         85.61        107.57        10.56 o                         
  10   3   6         82.92         88.10        12.26 o                         
 -11   4   6        100.65         79.24        20.12 o                         
 -10   4   6        583.49        518.80        25.47 o                         
  -9   4   6        550.56        594.51        21.75 o                         
  -8   4   6        524.21        490.42        19.49 o                         
  -7   4   6        558.66        562.31        24.38 o                         
  -6   4   6        246.91        184.30        10.45 o                         
  -5   4   6        635.95        588.91        16.07 o                         
  -4   4   6       5506.97       5291.97        51.28 o                         
  -3   4   6       4074.53       3452.36        35.19 o                         
  -2   4   6        121.90        217.45         8.64 o                         
  -1   4   6        727.91        398.95         9.48 o                         
   0   4   6       3113.37       3053.37        28.17 o                         
   1   4   6        360.97        233.39         6.65 o                         
   2   4   6        947.62        968.21        13.86 o                         
   3   4   6       6736.92       7829.51        55.03 o                         
   4   4   6       2465.10       2838.36        24.73 o                         
   5   4   6       1081.57       1169.10        14.99 o                         
   6   4   6       3188.10       3164.02        34.51 o                         
   7   4   6       1063.45       1090.88        18.85 o                         
   8   4   6         11.51         -3.25         9.95 o                         
   9   4   6       2448.67       2309.83        46.44 o                         
  10   4   6       1626.90       1721.19        35.86 o                         
 -11   5   6        168.09        158.24        15.17 o                         
 -10   5   6       1826.92       1825.98        39.96 o                         
  -9   5   6        596.63        630.13        28.50 o                         
  -8   5   6        492.95        422.68        21.76 o                         
  -7   5   6         87.33        103.97        10.33 o                         
  -6   5   6         18.66         25.41         6.60 o                         
  -5   5   6        387.37        400.21        13.71 o                         
  -4   5   6       1042.36       1117.76        22.34 o                         
  -3   5   6        165.05        277.59        10.09 o                         
  -2   5   6        155.81        202.20         9.19 o                         
  -1   5   6       8234.85       8203.45        64.99 o                         
   0   5   6       1294.15       1224.20        14.98 o                         
   1   5   6       8667.31       8902.91        70.82 o                         
   2   5   6       6432.40       6357.50        69.96 o                         
   3   5   6       1344.40       1490.63        24.29 o                         
   4   5   6       2905.13       2708.42        31.04 o                         
   5   5   6       2807.80       2837.22        24.65 o                         
   6   5   6         85.43         78.42         5.74 o                         
   7   5   6       1716.55       1753.15        23.56 o                         
   8   5   6        425.73        400.73        16.27 o                         
   9   5   6         97.28        100.19        11.98 o                         
  10   5   6        959.40        969.80        25.00 o                         
 -11   6   6         31.97         12.13        10.53 o                         
 -10   6   6          0.14         -1.37         8.27 o                         
  -9   6   6        821.43        847.90        24.00 o                         
  -8   6   6         57.59         45.41         9.17 o                         
  -7   6   6        225.16        263.38        17.29 o                         
  -6   6   6         27.05         39.73         6.54 o                         
  -5   6   6         24.62         21.29         5.85 o                         
  -4   6   6         89.61         79.76         8.88 o                         
  -3   6   6          4.32          2.03         3.04 o                         
  -2   6   6         15.07          7.17         3.95 o                         
  -1   6   6       1119.84       1086.51        15.86 o                         
   0   6   6       2354.29       2515.40        23.47 o                         
   1   6   6       2776.10       2790.69        29.73 o                         
   2   6   6       3324.32       3768.54        59.12 o                         
   3   6   6          3.07         13.40         7.82 o                         
   4   6   6          7.86          9.68         5.47 o                         
   5   6   6        970.50        924.87        22.82 o                         
   6   6   6       1984.72       2021.84        26.01 o                         
   7   6   6        153.49        166.35         7.71 o                         
   8   6   6          3.89         -5.00         5.00 o                         
   9   6   6        191.00        169.70        12.77 o                         
 -11   7   6        255.54        244.16        22.80 o                         
 -10   7   6        392.22        343.87        24.89 o                         
  -9   7   6        926.38       1040.81        38.17 o                         
  -8   7   6        381.13        463.48        19.07 o                         
  -7   7   6        409.87        395.49        16.82 o                         
  -6   7   6       1023.95       1009.42        23.32 o                         
  -5   7   6       1094.72       1208.05        25.95 o                         
  -4   7   6        588.30        603.91        15.91 o                         
  -3   7   6         47.41         29.68         5.53 o                         
  -2   7   6        399.29        494.69        13.52 o                         
  -1   7   6       2484.40       2351.08        25.94 o                         
   0   7   6        211.17        129.65         6.18 o                         
   1   7   6       2395.70       2271.12        32.99 o                         
   2   7   6       5084.04       4616.04        69.30 o                         
   3   7   6          0.18         -3.82         7.71 o                         
   4   7   6       1489.08       1279.75        36.60 o                         
   5   7   6        675.46        606.90        17.81 o                         
   6   7   6        458.32        409.72        16.71 o                         
   7   7   6        376.01        452.44        16.64 o                         
   8   7   6        366.57        388.77        21.01 o                         
   9   7   6         15.42          3.92         8.60 o                         
 -10   8   6        173.53        115.54        13.99 o                         
  -9   8   6          4.07         18.05         7.77 o                         
  -8   8   6          1.31         -3.27         6.15 o                         
  -7   8   6       1894.94       1861.58        32.80 o                         
  -6   8   6        409.12        444.62        16.69 o                         
  -5   8   6          5.45          2.30         5.41 o                         
  -4   8   6       1004.72        927.19        19.98 o                         
  -3   8   6       2053.58       1983.98        28.34 o                         
  -2   8   6          3.00         16.24         4.58 o                         
  -1   8   6       3180.88       2920.78        30.74 o                         
   0   8   6       3647.56       3644.62        37.31 o                         
   1   8   6        847.08        951.98        29.72 o                         
   2   8   6        163.43        179.79        15.47 o                         
   3   8   6       2876.22       3145.72        57.73 o                         
   4   8   6        250.12        317.41        19.63 o                         
   5   8   6         40.16         41.58         9.43 o                         
   6   8   6       2652.08       2631.08        40.12 o                         
   7   8   6       2603.60       2697.13        44.56 o                         
   8   8   6          6.92          3.55        14.12 o                         
   9   8   6        718.13        846.16        33.08 o                         
 -10   9   6        591.49        574.27        35.62 o                         
  -9   9   6        498.65        428.37        19.93 o                         
  -8   9   6        107.90        113.67        11.07 o                         
  -7   9   6          8.69         12.96         6.21 o                         
  -6   9   6        494.23        500.01        16.88 o                         
  -5   9   6        175.32        179.72        11.04 o                         
  -4   9   6          8.41          3.64         3.60 o                         
  -3   9   6        128.39        142.89         9.06 o                         
  -2   9   6        457.83        479.25        13.42 o                         
  -1   9   6       1573.11       1554.12        21.09 o                         
   0   9   6        334.22        391.74        12.64 o                         
   1   9   6       4352.29       4402.50        55.80 o                         
   2   9   6       1125.22       1169.59        33.41 o                         
   3   9   6        440.28        501.94        24.67 o                         
   4   9   6       1313.37       1299.93        45.35 o                         
   5   9   6       1611.79       1757.98        41.00 o                         
   6   9   6        497.55        471.26        23.22 o                         
   7   9   6       2165.07       2184.36        40.55 o                         
   8   9   6        355.29        349.37        25.19 o                         
  -9  10   6        557.86        557.11        22.39 o                         
  -8  10   6         88.79         96.11        10.97 o                         
  -7  10   6         32.73         34.05        12.12 o                         
  -6  10   6        500.54        511.42        16.48 o                         
  -5  10   6        428.60        459.72        15.14 o                         
  -4  10   6       1542.46       1491.48        25.99 o                         
  -3  10   6        251.95        242.33        18.30 o                         
  -2  10   6       1243.05       1272.72        23.75 o                         
  -1  10   6        322.50        316.78        13.65 o                         
   0  10   6       2484.76       2482.87        36.28 o                         
   1  10   6        348.94        305.87        11.44 o                         
   2  10   6         52.64         84.97        16.01 o                         
   3  10   6        921.42        891.61        31.82 o                         
   4  10   6        255.49        315.92        24.30 o                         
   5  10   6         11.96         10.77        10.08 o                         
   6  10   6       1398.68       1327.95        43.26 o                         
   7  10   6          5.40         -2.21        11.12 o                         
   8  10   6        471.50        449.17        21.57 o                         
  -9  11   6        438.94        553.43        35.45 o                         
  -8  11   6        168.12        158.89        13.55 o                         
  -7  11   6          0.34         -4.79         7.77 o                         
  -6  11   6         90.80         85.32        10.00 o                         
  -5  11   6        482.30        439.04        20.29 o                         
  -4  11   6          8.20          7.98         5.44 o                         
  -3  11   6         66.58         69.36         7.15 o                         
  -2  11   6         53.29         46.76         8.72 o                         
  -1  11   6         13.33         24.97        10.85 o                         
   0  11   6          0.24          1.47         5.21 o                         
   1  11   6        380.45        388.79         8.83 o                         
   2  11   6         32.15         17.90         9.95 o                         
   3  11   6        116.88        127.65        15.92 o                         
   4  11   6        990.85        986.66        36.52 o                         
   5  11   6        193.19        168.48        21.03 o                         
   6  11   6        409.28        471.32        30.08 o                         
   7  11   6        275.05        328.65        34.45 o                         
  -8  12   6         36.13         22.38         8.81 o                         
  -7  12   6         60.08         48.23         9.94 o                         
  -6  12   6        441.91        497.44        21.91 o                         
  -5  12   6         52.63         67.00         9.10 o                         
  -4  12   6        195.76        200.29        12.96 o                         
  -3  12   6       1345.76       1309.79        29.22 o                         
  -2  12   6          0.62         -3.92         3.92 o                         
  -1  12   6        838.52        847.82        21.75 o                         
   0  12   6        701.92        681.60        14.83 o                         
   1  12   6        277.37        283.06        10.26 o                         
   2  12   6        958.63       1061.90        17.08 o                         
   3  12   6        864.73        903.74        34.18 o                         
   4  12   6        320.60        317.54        30.51 o                         
   5  12   6        547.15        456.44        34.90 o                         
   6  12   6       1293.15       1190.74        52.71 o                         
   7  12   6        158.24        191.64        25.37 o                         
  -7  13   6        121.13        129.55        13.02 o                         
  -6  13   6         46.92         23.04        11.41 o                         
  -5  13   6        721.16        730.18        23.28 o                         
  -4  13   6         37.16         26.81         7.46 o                         
  -3  13   6          9.88         -0.92         6.34 o                         
  -2  13   6        209.76        221.81        15.12 o                         
  -1  13   6        763.08        743.81        20.32 o                         
   0  13   6        507.13        504.54        15.84 o                         
   1  13   6        974.87       1064.01        16.89 o                         
   2  13   6        276.16        279.40        13.19 o                         
   3  13   6        171.65        164.53        18.73 o                         
   4  13   6        884.41        841.74        36.20 o                         
   5  13   6       2950.05       2996.96        68.77 o                         
   6  13   6         11.87        -11.55        28.38 o                         
  -7  14   6         40.47         37.73        14.44 o                         
  -6  14   6          0.05         -6.26         9.91 o                         
  -5  14   6        424.64        413.65        30.88 o                         
  -4  14   6        728.33        814.38        30.00 o                         
  -3  14   6        571.76        597.88        21.06 o                         
  -2  14   6         84.72         95.29         9.28 o                         
  -1  14   6        266.58        322.72        15.73 o                         
   0  14   6        835.06        868.42        17.88 o                         
   1  14   6        946.75        996.29        16.17 o                         
   2  14   6          6.88          0.63         5.89 o                         
   3  14   6       1165.18       1305.43        43.11 o                         
   4  14   6        504.38        523.99        43.66 o                         
   5  14   6        251.48        263.78        24.79 o                         
  -5  15   6        256.74        223.28        22.65 o                         
  -4  15   6        105.51        106.44        13.26 o                         
  -3  15   6         68.79         40.75         8.79 o                         
  -2  15   6        648.12        626.19        21.27 o                         
  -1  15   6        101.14        116.72         9.52 o                         
   0  15   6         25.24         32.39         6.39 o                         
   1  15   6        222.61        206.48        19.97 o                         
   2  15   6        380.59        458.21        21.71 o                         
   3  15   6          8.93         12.93        13.80 o                         
   4  15   6          4.82         23.80        16.54 o                         
  -4  16   6        217.93        236.55        24.90 o                         
  -3  16   6        536.78        604.91        19.59 o                         
  -2  16   6         14.53          1.70         8.36 o                         
  -1  16   6       1593.37       1652.83        28.06 o                         
   0  16   6        223.79        177.84        10.30 o                         
   1  16   6         97.13         66.88         9.95 o                         
   2  16   6        224.77        213.92        12.41 o                         
 -12   1   7         39.54          6.03        12.64 o                         
 -11   1   7          0.93         -6.90         9.84 o                         
 -10   1   7         33.58         39.09         9.99 o                         
  -9   1   7        614.50        716.71        22.57 o                         
  -8   1   7         75.33         80.47         9.96 o                         
  -7   1   7       1374.16       1432.83        27.56 o                         
  -6   1   7         22.32         28.60         6.28 o                         
  -5   1   7        509.05        511.57        13.98 o                         
  -4   1   7       7199.86       7470.82        64.65 o                         
  -3   1   7        871.86        699.79        14.23 o                         
  -2   1   7       1037.89       1081.32        16.11 o                         
  -1   1   7      13115.81      12298.76        91.68 o                         
   0   1   7         17.93          8.72         3.64 o                         
   1   1   7       1800.05       1241.97        14.87 o                         
   2   1   7       9385.95       8883.45        62.62 o                         
   3   1   7        150.15        212.66         9.40 o                         
   4   1   7       1333.51       1064.81        15.84 o                         
   5   1   7        631.39        660.79        12.94 o                         
   6   1   7        179.57        128.07         7.56 o                         
   7   1   7       2021.34       1988.13        26.28 o                         
   8   1   7        454.64        384.29        16.36 o                         
   9   1   7        283.09        226.45        14.21 o                         
  10   1   7         35.13         14.08         9.80 o                         
 -11   2   7         88.14        129.46        16.41 o                         
 -10   2   7        332.75        269.27        15.85 o                         
  -9   2   7         50.25         44.90         8.75 o                         
  -8   2   7        258.84        199.97        13.77 o                         
  -7   2   7         96.50         83.50         8.61 o                         
  -6   2   7       7031.93       6735.60        64.17 o                         
  -5   2   7        249.32        328.65        11.93 o                         
  -4   2   7        752.69       1171.91        19.49 o                         
  -3   2   7       3509.92       3598.55        41.48 o                         
  -2   2   7        254.59        151.55         8.01 o                         
  -1   2   7       1540.73       1578.88        19.20 o                         
   0   2   7      12572.65      15000.71       109.06 o                         
   1   2   7        251.01        301.77         7.37 o                         
   2   2   7          0.14         19.68         3.62 o                         
   3   2   7       6988.11       7953.20        58.23 o                         
   4   2   7       6021.16       5812.20        45.07 o                         
   5   2   7        418.34        360.69         9.77 o                         
   6   2   7       4758.64       4899.66        42.92 o                         
   7   2   7       2290.01       2305.33        34.03 o                         
   8   2   7         44.47         40.33         8.50 o                         
   9   2   7        147.51        137.54        12.38 o                         
  10   2   7        780.43        822.15        35.73 o                         
 -11   3   7         17.99         21.69         9.88 o                         
 -10   3   7         42.22         33.40         8.99 o                         
  -9   3   7        473.75        444.14        18.07 o                         
  -8   3   7        289.94        269.19        14.09 o                         
  -7   3   7        590.54        608.24        17.78 o                         
  -6   3   7        134.22        128.98        14.67 o                         
  -5   3   7       1171.48       1380.32        22.53 o                         
  -4   3   7        979.21        826.56        16.40 o                         
  -3   3   7       4745.18       4624.63        43.66 o                         
  -2   3   7        243.61        257.02         9.27 o                         
  -1   3   7       3827.19       3315.91        37.73 o                         
   0   3   7       3732.49       3599.20        32.97 o                         
   1   3   7       4247.34       3985.31        30.46 o                         
   2   3   7      12239.34      12272.22        82.32 o                         
   3   3   7          0.58          0.88         2.78 o                         
   4   3   7       4019.21       3901.29        36.05 o                         
   5   3   7       3682.15       3803.75        32.80 o                         
   6   3   7         13.55         19.54         4.50 o                         
   7   3   7       1244.75       1237.04        21.98 o                         
   8   3   7       1312.23       1224.34        25.58 o                         
   9   3   7         73.28         64.39        10.69 o                         
  10   3   7          4.79        -10.76        10.76 o                         
 -11   4   7        203.71        197.61        16.64 o                         
 -10   4   7         99.82         87.43        11.17 o                         
  -9   4   7         60.98         64.68         9.42 o                         
  -8   4   7        282.29        279.89        19.35 o                         
  -7   4   7       1561.88       1622.11        28.11 o                         
  -6   4   7        497.62        477.65        15.22 o                         
  -5   4   7         77.66         61.89         6.61 o                         
  -4   4   7        439.96        370.34        11.82 o                         
  -3   4   7         26.00         39.15         6.04 o                         
  -2   4   7       1162.07       1139.19        17.34 o                         
  -1   4   7          0.68         12.69         4.01 o                         
   0   4   7       1178.70       1163.96        15.42 o                         
   1   4   7        922.58        998.41        11.36 o                         
   2   4   7        403.48        370.80        12.75 o                         
   3   4   7         73.06         49.20         3.50 o                         
   4   4   7          2.60          9.19         2.91 o                         
   5   4   7         15.22          8.45         3.71 o                         
   6   4   7         85.42         69.50         5.50 o                         
   7   4   7        174.35        153.80         9.80 o                         
   8   4   7         56.21         47.82         8.71 o                         
   9   4   7         45.92         41.26        13.91 o                         
 -11   5   7         57.66         60.30        13.54 o                         
 -10   5   7         94.73         14.96        12.43 o                         
  -9   5   7        202.50        284.92        17.11 o                         
  -8   5   7          4.38          6.67         6.58 o                         
  -7   5   7         79.27         73.04         9.45 o                         
  -6   5   7         20.11         37.46         6.42 o                         
  -5   5   7        211.36        259.06        11.18 o                         
  -4   5   7       2989.93       2958.30        34.11 o                         
  -3   5   7        629.14        428.66        11.84 o                         
  -2   5   7       1516.01       1603.20        21.26 o                         
  -1   5   7       4618.59       3925.14        36.69 o                         
   0   5   7        482.92        428.77        10.41 o                         
   1   5   7       3303.64       2942.13        28.71 o                         
   2   5   7       6958.95       6690.47        74.32 o                         
   3   5   7        174.46        121.46        12.73 o                         
   4   5   7         73.08         38.05         4.46 o                         
   5   5   7        923.63        954.34        13.21 o                         
   6   5   7       1019.08        951.14        15.77 o                         
   7   5   7         44.80         49.61         6.01 o                         
   8   5   7        317.75        268.26        12.70 o                         
   9   5   7          2.68         14.08        11.72 o                         
 -11   6   7         75.54        -14.83        18.56 o                         
 -10   6   7         11.39         -3.63        10.66 o                         
  -9   6   7        305.24        350.33        19.99 o                         
  -8   6   7         51.97         61.52         9.23 o                         
  -7   6   7         19.65         12.15         7.35 o                         
  -6   6   7       5798.33       5730.56        63.77 o                         
  -5   6   7         42.91         34.09         6.82 o                         
  -4   6   7        743.02        724.80        16.15 o                         
  -3   6   7       6467.91       6648.57        59.14 o                         
  -2   6   7        954.31       1125.60        25.46 o                         
  -1   6   7         41.14         20.43         3.99 o                         
   0   6   7       6640.47       7176.56        54.74 o                         
   1   6   7       5201.68       5463.67        48.93 o                         
   2   6   7          9.09         48.20         5.60 o                         
   3   6   7        137.00        172.54        27.47 o                         
   4   6   7       4419.21       4282.94       118.45 o                         
   5   6   7        239.61        260.29        18.54 o                         
   6   6   7       3120.62       3128.55        35.11 o                         
   7   6   7       2726.69       2869.96        53.72 o                         
   8   6   7         10.86          8.43         9.30 o                         
   9   6   7       1091.36       1251.26        30.85 o                         
 -11   7   7         41.31          7.99        16.17 o                         
 -10   7   7        169.46        156.54        15.13 o                         
  -9   7   7        190.37        151.64        13.43 o                         
  -8   7   7        116.16         99.43        13.29 o                         
  -7   7   7        533.09        549.87        17.73 o                         
  -6   7   7        580.50        567.65        16.91 o                         
  -5   7   7         21.11         26.07         6.53 o                         
  -4   7   7       1773.97       1866.43        28.62 o                         
  -3   7   7        454.84        454.93        13.23 o                         
  -2   7   7        513.75        542.64        12.54 o                         
  -1   7   7       3944.42       3972.82        37.92 o                         
   0   7   7       2126.88       2178.67        24.59 o                         
   1   7   7       4327.73       4266.00        42.67 o                         
   2   7   7       4307.52       4434.91        68.66 o                         
   3   7   7        134.98        143.53        14.87 o                         
   4   7   7       1772.94       1655.25        36.73 o                         
   5   7   7       1909.71       2228.56        36.18 o                         
   6   7   7         97.55         99.73         9.97 o                         
   7   7   7        803.36        822.20        27.85 o                         
   8   7   7        227.76        194.75        20.64 o                         
   9   7   7          1.10        -18.09        18.09 o                         
 -10   8   7         22.99          2.23         9.61 o                         
  -9   8   7        905.62       1122.34        31.67 o                         
  -8   8   7         28.20          2.84         5.69 o                         
  -7   8   7          0.18          7.21         7.39 o                         
  -6   8   7        750.61        774.53        22.53 o                         
  -5   8   7        145.61        153.30        11.92 o                         
  -4   8   7        925.34        864.80        21.81 o                         
  -3   8   7        122.69        113.38         8.38 o                         
  -2   8   7        160.32        145.48         7.96 o                         
  -1   8   7        982.77        966.20        15.72 o                         
   0   8   7       2929.68       2889.70        29.20 o                         
   1   8   7         80.55         68.79         7.06 o                         
   2   8   7         16.34          9.39         9.14 o                         
   3   8   7       1275.90       1204.51        35.15 o                         
   4   8   7          0.95          9.82         9.94 o                         
   5   8   7        997.01        991.66        34.07 o                         
   6   8   7       1566.04       1571.15        31.46 o                         
   7   8   7         14.98         -8.15         8.15 o                         
   8   8   7        798.85        861.24        36.65 o                         
 -10   9   7          8.39          4.09        10.55 o                         
  -9   9   7        604.40        679.52        25.99 o                         
  -8   9   7        302.00        277.13        20.94 o                         
  -7   9   7          6.09         -5.58         5.58 o                         
  -6   9   7         97.40         71.18         8.94 o                         
  -5   9   7       1526.83       1542.60        31.58 o                         
  -4   9   7        293.50        320.07        13.74 o                         
  -3   9   7        345.01        336.43        12.74 o                         
  -2   9   7        482.39        489.82        13.63 o                         
  -1   9   7       1477.83       1351.99        21.12 o                         
   0   9   7       1461.85       1452.92        22.88 o                         
   1   9   7         46.89         20.93         5.55 o                         
   2   9   7       2350.76       2235.31        60.78 o                         
   3   9   7        248.99        282.02        20.54 o                         
   4   9   7        140.58        110.77        15.55 o                         
   5   9   7        131.73        117.74        14.62 o                         
   6   9   7        562.46        655.85        28.13 o                         
   7   9   7          9.37          0.87         7.21 o                         
   8   9   7        538.63        570.88        29.25 o                         
  -9  10   7          3.12         -4.38         9.80 o                         
  -8  10   7        369.32        388.11        18.72 o                         
  -7  10   7         58.85         61.47         9.61 o                         
  -6  10   7        413.81        416.53        17.43 o                         
  -5  10   7        128.58        117.20         9.98 o                         
  -4  10   7        824.07        886.32        20.99 o                         
  -3  10   7       1354.28       1348.04        30.14 o                         
  -2  10   7         74.09         76.44        10.09 o                         
  -1  10   7        452.20        470.01        14.63 o                         
   0  10   7       4859.17       5086.11        57.06 o                         
   1  10   7        620.23        638.74        18.67 o                         
   2  10   7        133.76        127.50        14.69 o                         
   3  10   7       1098.58       1151.80        36.65 o                         
   4  10   7        822.52        880.85        33.78 o                         
   5  10   7         14.25         15.29        12.19 o                         
   6  10   7       1489.67       1462.30        42.52 o                         
   7  10   7        657.10        749.03        32.77 o                         
  -9  11   7         45.12         32.55        11.03 o                         
  -8  11   7          2.06         -6.49         9.20 o                         
  -7  11   7        122.38        117.18        11.89 o                         
  -6  11   7          2.10         -3.30         6.52 o                         
  -5  11   7        189.91        205.77        12.96 o                         
  -4  11   7       2281.74       2226.73        40.91 o                         
  -3  11   7         15.67         14.85         5.74 o                         
  -2  11   7        821.44        787.86        17.13 o                         
  -1  11   7       3238.02       3113.14        52.64 o                         
   0  11   7        192.87        196.99        11.08 o                         
   1  11   7        510.14        501.36        13.30 o                         
   2  11   7        876.52        877.25        32.11 o                         
   3  11   7        243.42        232.89        20.07 o                         
   4  11   7       1582.69       1541.25        45.75 o                         
   5  11   7        681.98        679.34        36.63 o                         
   6  11   7        288.15        259.67        40.16 o                         
   7  11   7       1020.80       1001.98        42.25 o                         
  -8  12   7         61.23         23.21        13.55 o                         
  -7  12   7        188.50        215.05        15.74 o                         
  -6  12   7          3.33         -7.29         7.29 o                         
  -5  12   7        283.01        297.20        20.75 o                         
  -4  12   7        849.46        910.70        23.99 o                         
  -3  12   7        138.09        170.81        16.19 o                         
  -2  12   7       1159.06       1236.24        25.58 o                         
  -1  12   7        853.72        898.42        22.47 o                         
   0  12   7       2012.73       2028.71        35.89 o                         
   1  12   7       1253.56       1379.86        23.77 o                         
   2  12   7          6.10          8.30        10.75 o                         
   3  12   7       1271.45       1350.32        41.64 o                         
   4  12   7        465.74        416.37        32.65 o                         
   5  12   7        294.36        347.02        30.17 o                         
   6  12   7        335.71        348.37        38.50 o                         
  -7  13   7         64.93         70.37        12.44 o                         
  -6  13   7        156.52        129.33        12.26 o                         
  -5  13   7         50.35         28.26         8.00 o                         
  -4  13   7        663.36        680.45        21.55 o                         
  -3  13   7          0.01         -4.00         5.97 o                         
  -2  13   7        193.84        190.94        14.38 o                         
  -1  13   7        401.87        445.06        16.26 o                         
   0  13   7        210.14        222.51         9.74 o                         
   1  13   7          7.48         15.96         5.36 o                         
   2  13   7        232.39        234.18        41.14 o                         
   3  13   7          0.08         11.07        26.11 o                         
   4  13   7        249.06        320.13        27.11 o                         
   5  13   7         19.21         14.27        14.31 o                         
   6  13   7        163.22         67.90       100.72 o                         
  -6  14   7        238.85        248.63        16.28 o                         
  -5  14   7         29.54          3.93         7.86 o                         
  -4  14   7        455.85        439.47        21.33 o                         
  -3  14   7        921.50        971.75        28.14 o                         
  -2  14   7        855.84        834.72        26.13 o                         
  -1  14   7        204.08        205.46        12.04 o                         
   0  14   7       1189.87       1150.03        20.27 o                         
   1  14   7        232.40        193.52        11.92 o                         
   2  14   7        156.17        212.60        21.25 o                         
   3  14   7        406.96        388.22        27.61 o                         
   4  14   7        670.00        652.31        35.02 o                         
   5  14   7         61.20         11.78        18.01 o                         
  -5  15   7        348.29        306.16        23.61 o                         
  -4  15   7         24.76         27.32         8.72 o                         
  -3  15   7         23.47         11.14         8.44 o                         
  -2  15   7       1415.73       1354.94        31.59 o                         
  -1  15   7       1160.27       1168.31        27.38 o                         
   0  15   7        561.57        493.25        17.31 o                         
   1  15   7        192.71        153.30        10.14 o                         
   2  15   7       1073.30       1120.61        60.68 o                         
   3  15   7        203.90        122.52        18.65 o                         
  -3  16   7        121.60        102.91        12.68 o                         
  -2  16   7        501.07        584.37        18.47 o                         
  -1  16   7          7.49         -2.03         6.87 o                         
   0  16   7       1144.97       1128.28        20.63 o                         
   1  16   7        493.84        494.52        36.13 o                         
 -11   0   8        323.27        310.58        31.73 o                         
 -10   0   8          6.18        -11.67        11.75 o                         
  -9   0   8        947.43        956.72        34.85 o                         
  -8   0   8          5.74          2.17        12.95 o                         
  -7   0   8         33.36         28.56        10.05 o                         
  -6   0   8       2034.93       1823.69        39.78 o                         
  -5   0   8       9189.35      10035.75       120.08 o                         
  -4   0   8       2602.70       2554.27        43.44 o                         
  -3   0   8       6049.36       6407.88        79.65 o                         
  -2   0   8       3419.30       3759.16        51.76 o                         
  -1   0   8          1.97         49.84        10.75 o                         
   0   0   8      26567.79      30142.29       297.96 o                         
   1   0   8       9351.13       8900.44        88.60 o                         
   2   0   8       6430.65       6078.48        67.54 o                         
   3   0   8        278.51        212.98        20.16 o                         
   4   0   8       4151.53       3936.60        58.26 o                         
   5   0   8        162.61        131.78        17.09 o                         
   6   0   8       2621.35       2616.00        50.78 o                         
   7   0   8        563.98        622.75        31.13 o                         
   8   0   8        113.65         94.61        19.88 o                         
   9   0   8         69.82         71.43        13.98 o                         
 -11   1   8         77.14         67.25        11.98 o                         
 -10   1   8         17.51          7.10         8.14 o                         
  -9   1   8        171.82        153.01        12.46 o                         
  -8   1   8        115.48         72.84        10.00 o                         
  -7   1   8        269.55        262.62        13.50 o                         
  -6   1   8        961.98        951.86        20.17 o                         
  -5   1   8        706.64        784.51        17.20 o                         
  -4   1   8       9783.59       9724.99        81.43 o                         
  -3   1   8       1227.58       1112.11        18.62 o                         
  -2   1   8        625.53        457.91        11.52 o                         
  -1   1   8      15237.38      15009.10       111.06 o                         
   0   1   8       2208.27       2253.08        24.75 o                         
   1   1   8       3279.87       2948.63        26.52 o                         
   2   1   8        370.78        318.59         8.01 o                         
   3   1   8       3413.65       3978.54        41.26 o                         
   4   1   8        339.45        313.81         9.71 o                         
   5   1   8        471.55        520.47        13.22 o                         
   6   1   8         15.82         20.36         5.05 o                         
   7   1   8        988.63        994.49        22.62 o                         
   8   1   8         50.03         35.40         8.12 o                         
   9   1   8        354.58        337.55        19.58 o                         
 -11   2   8          3.05         -2.23        12.59 o                         
 -10   2   8         31.93         24.08         8.92 o                         
  -9   2   8          2.43         21.38         8.09 o                         
  -8   2   8        146.58        157.05        11.55 o                         
  -7   2   8        382.30        389.40        19.67 o                         
  -6   2   8          1.91         10.32         5.89 o                         
  -5   2   8          7.25          0.48         4.78 o                         
  -4   2   8          0.95          0.92         4.61 o                         
  -3   2   8       1254.63       1400.95        20.66 o                         
  -2   2   8        477.51        522.85        12.32 o                         
  -1   2   8        660.40        718.15        13.33 o                         
   0   2   8       3730.51       4240.77        38.50 o                         
   1   2   8         15.41         23.57         3.77 o                         
   2   2   8        742.23        722.97        16.11 o                         
   3   2   8        408.51        409.75        10.71 o                         
   4   2   8        484.58        537.19        11.52 o                         
   5   2   8         30.54         24.62         4.56 o                         
   6   2   8        411.03        364.86        13.13 o                         
   7   2   8        525.37        560.36        18.56 o                         
   8   2   8        716.17        664.30        20.95 o                         
   9   2   8         16.77          5.97         9.33 o                         
 -11   3   8        235.13        198.58        14.74 o                         
 -10   3   8          5.52         -5.96         7.53 o                         
  -9   3   8        455.19        481.23        19.06 o                         
  -8   3   8        275.61        264.12        14.27 o                         
  -7   3   8       1256.19       1308.54        25.46 o                         
  -6   3   8       1945.08       1921.64        29.23 o                         
  -5   3   8         96.83        105.24         7.96 o                         
  -4   3   8        654.88        510.12        14.80 o                         
  -3   3   8       1120.01       1004.31        17.52 o                         
  -2   3   8       2466.05       2254.37        31.65 o                         
  -1   3   8       7091.01       6665.76        55.73 o                         
   0   3   8        146.24        142.59        12.14 o                         
   1   3   8       4558.72       4132.42        33.45 o                         
   2   3   8       8517.23       8690.91        59.05 o                         
   3   3   8        117.63        198.85        10.22 o                         
   4   3   8       2077.12       2099.78        23.07 o                         
   5   3   8        146.66        131.86         7.02 o                         
   6   3   8          8.98          4.20         4.57 o                         
   7   3   8        206.52        185.75        14.04 o                         
   8   3   8          6.23         -7.08         7.08 o                         
   9   3   8        704.00        689.93        21.62 o                         
 -11   4   8        145.96        147.05        14.09 o                         
 -10   4   8         54.59         27.32         9.25 o                         
  -9   4   8        140.27        162.56        12.58 o                         
  -8   4   8        256.70        265.54        16.01 o                         
  -7   4   8          9.12          5.70         6.49 o                         
  -6   4   8       4505.19       4405.50        48.78 o                         
  -5   4   8        636.10        648.73        16.10 o                         
  -4   4   8        261.35        290.33        11.93 o                         
  -3   4   8       1369.23       1449.81        21.32 o                         
  -2   4   8       1967.07       2036.12        24.83 o                         
  -1   4   8       1630.86       1471.57        19.43 o                         
   0   4   8       4537.00       5444.63        46.73 o                         
   1   4   8       9720.45       9785.23        68.23 o                         
   2   4   8        371.04        215.58         8.93 o                         
   3   4   8       4177.52       4230.55        38.54 o                         
   4   4   8       3503.41       3185.52        31.76 o                         
   5   4   8         78.30         82.03         6.07 o                         
   6   4   8        493.21        512.96        13.56 o                         
   7   4   8       3444.03       3461.01        40.31 o                         
   8   4   8        578.97        600.54        18.29 o                         
   9   4   8        477.46        505.86        18.51 o                         
 -11   5   8        265.09        234.70        18.02 o                         
 -10   5   8        283.13        224.09        16.04 o                         
  -9   5   8        332.02        359.28        18.48 o                         
  -8   5   8        500.47        581.79        19.05 o                         
  -7   5   8       5840.29       5674.69        60.61 o                         
  -6   5   8        476.23        433.43        15.02 o                         
  -5   5   8        378.94        429.84        13.97 o                         
  -4   5   8       4267.60       4350.84        44.95 o                         
  -3   5   8       2964.96       2893.29        37.94 o                         
  -2   5   8        336.73        220.03        10.09 o                         
  -1   5   8       5425.83       5071.10        45.49 o                         
   0   5   8       3956.99       4042.94        37.00 o                         
   1   5   8       3229.26       3133.45        30.05 o                         
   2   5   8       1454.89       1489.22        25.25 o                         
   3   5   8        878.71        982.50        16.97 o                         
   4   5   8       1368.99       1390.04        21.81 o                         
   5   5   8          7.63         10.80         6.59 o                         
   6   5   8        357.13        379.59        12.23 o                         
   7   5   8        269.67        231.17        10.74 o                         
   8   5   8        655.72        551.14        23.29 o                         
   9   5   8          2.14         -9.34         9.34 o                         
 -11   6   8          8.03        -10.94        10.98 o                         
 -10   6   8        169.11        229.53        20.61 o                         
  -9   6   8         74.72        102.77        13.10 o                         
  -8   6   8        328.77        294.96        16.60 o                         
  -7   6   8        342.35        377.69        19.89 o                         
  -6   6   8        205.88        184.46        10.81 o                         
  -5   6   8        269.12        281.97        12.56 o                         
  -4   6   8        112.96        112.13         8.01 o                         
  -3   6   8        423.36        406.10        12.11 o                         
  -2   6   8        772.13        814.86        15.32 o                         
  -1   6   8         78.59         93.07         5.90 o                         
   0   6   8        615.01        580.19        10.17 o                         
   1   6   8       1034.21       1166.59        21.17 o                         
   2   6   8        770.37        660.28        17.24 o                         
   3   6   8         72.54         66.26        12.07 o                         
   4   6   8        349.78        295.63        20.61 o                         
   5   6   8       1236.43       1257.61        27.23 o                         
   6   6   8         75.32         41.97         5.56 o                         
   7   6   8          0.06         -5.84         5.84 o                         
   8   6   8        149.00        143.18        20.44 o                         
   9   6   8          2.68        -10.17        10.17 o                         
 -10   7   8         89.55         52.04        13.76 o                         
  -9   7   8          1.14         -0.59         8.16 o                         
  -8   7   8         81.66         81.70        12.67 o                         
  -7   7   8       1707.63       1798.45        37.68 o                         
  -6   7   8       1181.70       1187.61        25.64 o                         
  -5   7   8        283.64        294.96        19.28 o                         
  -4   7   8       2359.31       2366.15        31.25 o                         
  -3   7   8       1919.50       1880.64        25.97 o                         
  -2   7   8        580.70        532.43        12.80 o                         
  -1   7   8       2450.49       2172.76        25.46 o                         
   0   7   8         63.87         69.04         5.39 o                         
   1   7   8       1834.25       1748.29        23.33 o                         
   2   7   8         16.70         17.15         6.01 o                         
   3   7   8        730.25        747.09        28.31 o                         
   4   7   8         15.65         29.01        11.15 o                         
   5   7   8         32.26         30.28        10.73 o                         
   6   7   8        405.56        438.52        21.46 o                         
   7   7   8         15.37         17.45         8.36 o                         
   8   7   8         83.82         98.94        14.81 o                         
 -10   8   8        736.11        757.03        37.76 o                         
  -9   8   8        506.97        548.24        33.68 o                         
  -8   8   8          0.97          2.80         7.20 o                         
  -7   8   8          1.07          0.51         6.62 o                         
  -6   8   8       2091.72       2073.18        35.20 o                         
  -5   8   8        935.09        960.09        22.73 o                         
  -4   8   8         35.08         35.30         7.10 o                         
  -3   8   8        541.47        629.62        17.51 o                         
  -2   8   8       1555.24       1653.29        23.48 o                         
  -1   8   8        189.93        178.34         8.44 o                         
   0   8   8       5061.74       5193.05        46.34 o                         
   1   8   8       7197.43       7490.40        84.66 o                         
   2   8   8       1048.04       1039.44        32.24 o                         
   3   8   8        284.91        266.67        37.55 o                         
   4   8   8       3230.43       3283.06        63.55 o                         
   5   8   8        539.52        461.87        26.32 o                         
   6   8   8        562.74        691.94        32.58 o                         
   7   8   8       1123.30       1242.05        31.72 o                         
   8   8   8        415.71        395.11        27.24 o                         
 -10   9   8         74.48         45.28        21.22 o                         
  -9   9   8        256.57        227.37        18.42 o                         
  -8   9   8         65.62         66.22        11.61 o                         
  -7   9   8        831.47        788.90        26.51 o                         
  -6   9   8        301.51        266.70        24.30 o                         
  -5   9   8        315.61        338.58        15.30 o                         
  -4   9   8       3313.60       3347.02        47.14 o                         
  -3   9   8        933.04        895.42        20.24 o                         
  -2   9   8       1001.22        999.79        18.26 o                         
  -1   9   8       7146.80       7215.75        59.10 o                         
   0   9   8         72.28         87.40         6.91 o                         
   1   9   8       1697.01       1675.77        29.83 o                         
   2   9   8       2875.94       3022.28        58.14 o                         
   3   9   8        368.59        432.87        27.24 o                         
   4   9   8        680.78        805.52        31.98 o                         
   5   9   8       1424.20       1521.20        44.71 o                         
   6   9   8          5.05          5.34        15.25 o                         
   7   9   8        397.77        397.75        38.73 o                         
   8   9   8         15.96         -4.36        24.68 o                         
  -9  10   8        140.84        170.01        14.87 o                         
  -8  10   8         70.12         74.89        10.85 o                         
  -7  10   8        605.55        660.10        25.10 o                         
  -6  10   8        140.07        171.19        14.42 o                         
  -5  10   8        886.43        924.25        24.15 o                         
  -4  10   8          5.60          3.55         5.82 o                         
  -3  10   8       1318.23       1342.11        26.31 o                         
  -2  10   8       2416.99       2359.97        40.30 o                         
  -1  10   8         83.46         89.21         7.27 o                         
   0  10   8        309.69        334.20        14.55 o                         
   1  10   8        179.67        206.16        20.17 o                         
   2  10   8        303.75        254.88        19.70 o                         
   3  10   8        106.35        123.76        17.07 o                         
   4  10   8        551.43        484.71        41.19 o                         
   5  10   8          1.61        -10.64        10.64 o                         
   6  10   8         13.42        -13.23        13.23 o                         
   7  10   8         80.22        116.52        22.00 o                         
  -9  11   8        273.10        226.44        18.69 o                         
  -8  11   8        694.45        630.53        29.10 o                         
  -7  11   8         70.54         58.46        10.37 o                         
  -6  11   8          2.13         -3.56         6.62 o                         
  -5  11   8         72.31         75.99        14.14 o                         
  -4  11   8        324.69        341.30        22.44 o                         
  -3  11   8          8.76          7.19         6.71 o                         
  -2  11   8         84.46         79.60         7.95 o                         
  -1  11   8        153.46        148.61         9.39 o                         
   0  11   8        322.22        367.15        13.81 o                         
   1  11   8         83.55         93.82         6.74 o                         
   2  11   8        219.39        277.76        22.78 o                         
   3  11   8        250.98        231.37        22.16 o                         
   4  11   8        415.59        417.34        30.83 o                         
   5  11   8        440.07        354.30        29.17 o                         
   6  11   8        362.42        328.35        35.18 o                         
   7  11   8        246.85        249.94        34.20 o                         
  -8  12   8        590.04        596.23        39.57 o                         
  -7  12   8         23.47         19.60         8.94 o                         
  -6  12   8        105.95        111.25        12.00 o                         
  -5  12   8        852.48        855.36        27.14 o                         
  -4  12   8        436.00        422.92        18.67 o                         
  -3  12   8        293.70        269.24        16.44 o                         
  -2  12   8        348.90        311.28        15.78 o                         
  -1  12   8        180.65        187.43        14.20 o                         
   0  12   8        361.41        394.22        18.53 o                         
   1  12   8       2113.52       2180.25        31.06 o                         
   2  12   8          8.07         -9.17         9.17 o                         
   3  12   8       1684.38       1709.90        56.73 o                         
   4  12   8       2024.04       2130.50        55.28 o                         
   5  12   8        576.22        558.50        62.26 o                         
   6  12   8         20.72         29.80        15.89 o                         
  -7  13   8       1344.53       1416.07        33.80 o                         
  -6  13   8         89.11         66.82        11.16 o                         
  -5  13   8          2.18         -3.15         8.61 o                         
  -4  13   8       1034.28       1034.86        29.14 o                         
  -3  13   8        671.36        614.44        23.05 o                         
  -2  13   8          5.21         -0.40         6.68 o                         
  -1  13   8       1254.34       1183.64        27.09 o                         
   0  13   8        387.06        386.39        16.01 o                         
   1  13   8        390.82        416.34        16.56 o                         
   2  13   8       2007.56       2150.61        53.44 o                         
   3  13   8        608.63        644.42        37.89 o                         
   4  13   8        224.20        231.78        28.64 o                         
   5  13   8        519.05        591.31        40.25 o                         
  -6  14   8        296.53        212.85        15.37 o                         
  -5  14   8        291.07        292.08        16.85 o                         
  -4  14   8        599.37        655.27        39.51 o                         
  -3  14   8         54.42         42.74        11.92 o                         
  -2  14   8        203.37        210.81        14.03 o                         
  -1  14   8          0.34         -6.08         6.08 o                         
   0  14   8       1461.92       1574.84        22.88 o                         
   1  14   8        802.66        795.66        24.32 o                         
   2  14   8        925.22       1058.11        39.76 o                         
   3  14   8        278.80        303.57        28.97 o                         
   4  14   8         30.40          1.00        16.93 o                         
  -5  15   8          2.34         -5.40        10.73 o                         
  -4  15   8        237.12        282.46        17.59 o                         
  -3  15   8        171.45        178.45        15.51 o                         
  -2  15   8         86.52         87.76        11.21 o                         
  -1  15   8        192.50        182.59        11.90 o                         
   0  15   8          4.75         -0.18         4.89 o                         
   1  15   8        204.89        131.32         9.38 o                         
   2  15   8         43.64         29.47        14.96 o                         
   3  15   8         16.73        -14.84        14.84 o                         
  -3  16   8        734.66        770.92        53.48 o                         
  -2  16   8        218.44        188.30        13.01 o                         
  -1  16   8          4.59         -1.02         6.85 o                         
   0  16   8         98.44         63.89         7.18 o                         
   1  16   8        590.47        620.05        75.03 o                         
 -11   1   9          0.61         -8.80         8.80 o                         
 -10   1   9        574.54        606.49        23.97 o                         
  -9   1   9        228.67        296.56        18.77 o                         
  -8   1   9         24.30          2.03         6.77 o                         
  -7   1   9       4881.24       4966.58        56.02 o                         
  -6   1   9       5041.22       5017.05        53.29 o                         
  -5   1   9        113.16         95.80         7.87 o                         
  -4   1   9       2783.39       2529.43        32.12 o                         
  -3   1   9        288.50        250.61        10.38 o                         
  -2   1   9       2386.14       2139.78        29.89 o                         
  -1   1   9        247.91        118.21        11.04 o                         
   0   1   9       2888.38       3279.76        38.44 o                         
   1   1   9       2797.86       2646.09        26.70 o                         
   2   1   9        653.53        724.89        11.86 o                         
   3   1   9       1238.00       1327.15        21.01 o                         
   4   1   9        136.56        148.30         8.22 o                         
   5   1   9        169.20        185.96        10.10 o                         
   6   1   9        583.47        619.76        14.76 o                         
   7   1   9        799.77        883.97        26.25 o                         
   8   1   9          2.58         -1.29         7.04 o                         
   9   1   9         16.57          1.77         8.74 o                         
 -11   2   9        734.14        750.37        25.44 o                         
 -10   2   9         55.69         81.70        10.96 o                         
  -9   2   9        193.81        239.68        14.68 o                         
  -8   2   9       1103.78       1134.16        25.35 o                         
  -7   2   9         51.05         74.57         9.14 o                         
  -6   2   9       1092.81       1122.49        22.58 o                         
  -5   2   9       4750.31       4928.39        51.28 o                         
  -4   2   9       2077.23       2160.73        31.18 o                         
  -3   2   9       3831.79       4294.61        43.31 o                         
  -2   2   9       5299.64       5100.74        47.80 o                         
  -1   2   9        999.17        607.68        17.06 o                         
   0   2   9       5723.58       6017.71        51.85 o                         
   1   2   9      19112.21      18380.69       120.66 o                         
   2   2   9         67.96         52.14         4.59 o                         
   3   2   9       1897.66       1733.05        22.99 o                         
   4   2   9       5392.62       5140.66        51.85 o                         
   5   2   9         62.05         41.22         5.50 o                         
   6   2   9         16.02         16.31         5.35 o                         
   7   2   9         32.39         32.66         8.96 o                         
   8   2   9         59.94         80.23        18.01 o                         
   9   2   9         28.19        -10.63        10.63 o                         
 -11   3   9          0.80        -10.19        10.19 o                         
 -10   3   9        397.29        360.71        20.57 o                         
  -9   3   9        616.65        695.13        21.81 o                         
  -8   3   9         69.46         91.00        10.11 o                         
  -7   3   9       3239.52       3119.04        41.33 o                         
  -6   3   9       1632.62       1516.70        26.11 o                         
  -5   3   9        581.31        585.19        15.55 o                         
  -4   3   9       2793.12       2910.17        34.35 o                         
  -3   3   9       2266.95       2377.08        29.00 o                         
  -2   3   9        445.78        353.85        10.85 o                         
  -1   3   9        437.72        343.11        10.09 o                         
   0   3   9       1041.41       1197.43        17.32 o                         
   1   3   9       9115.38       9544.64        67.46 o                         
   2   3   9       1800.16       1908.88        19.57 o                         
   3   3   9        801.48        909.68        16.07 o                         
   4   3   9        172.08        175.61         8.30 o                         
   5   3   9         80.31         64.37         5.98 o                         
   6   3   9        647.70        663.45        17.59 o                         
   7   3   9        139.47        140.28        11.59 o                         
   8   3   9         15.01          5.63         9.12 o                         
   9   3   9          1.59         -5.15         8.99 o                         
 -11   4   9          2.20          0.53        10.23 o                         
 -10   4   9        309.42        332.60        26.79 o                         
  -9   4   9          1.69         -7.33         7.33 o                         
  -8   4   9       1052.38       1057.34        24.76 o                         
  -7   4   9        792.87        772.67        20.45 o                         
  -6   4   9        261.61        290.23        15.18 o                         
  -5   4   9        189.40        195.91        10.41 o                         
  -4   4   9       1301.34       1348.41        22.17 o                         
  -3   4   9          0.20          3.51         4.21 o                         
  -2   4   9         47.19         64.41         5.87 o                         
  -1   4   9        167.76        128.07         7.05 o                         
   0   4   9       1573.91       1613.78        22.69 o                         
   1   4   9          8.44          0.37         2.53 o                         
   2   4   9        360.04        359.87         7.58 o                         
   3   4   9        618.74        609.13        14.54 o                         
   4   4   9          0.33          0.98         3.34 o                         
   5   4   9        539.04        500.48        12.20 o                         
   6   4   9        153.93        156.75         8.84 o                         
   7   4   9        556.39        522.25        18.03 o                         
   8   4   9        685.85        669.40        21.30 o                         
   9   4   9          4.53         -8.93         8.93 o                         
 -11   5   9          0.36        -10.05        10.05 o                         
 -10   5   9        279.93        247.95        25.58 o                         
  -9   5   9        299.20        347.52        17.36 o                         
  -8   5   9         84.59         92.37        10.19 o                         
  -7   5   9       1209.60       1299.37        26.23 o                         
  -6   5   9       1779.85       1763.82        28.95 o                         
  -5   5   9        165.78        189.46        10.46 o                         
  -4   5   9       3135.26       2964.76        35.43 o                         
  -3   5   9        724.28        706.39        15.44 o                         
  -2   5   9        533.75        442.18        11.73 o                         
  -1   5   9       1567.44       1573.04        20.98 o                         
   0   5   9        488.83        587.37        11.52 o                         
   1   5   9       3798.75       3883.17        30.85 o                         
   2   5   9        171.65        211.71        12.55 o                         
   3   5   9        550.68        602.77        18.00 o                         
   4   5   9        194.67        199.71        10.65 o                         
   5   5   9         11.74         10.38         5.37 o                         
   6   5   9         19.38         26.31         3.93 o                         
   7   5   9        434.69        540.06        22.10 o                         
   8   5   9          0.64         -9.74        11.46 o                         
   9   5   9         96.63        109.19        15.86 o                         
 -11   6   9        545.29        603.83        35.96 o                         
 -10   6   9         87.07         34.24        15.42 o                         
  -9   6   9        569.40        579.01        37.18 o                         
  -8   6   9       1012.14       1033.65        25.49 o                         
  -7   6   9        174.48        163.93        11.65 o                         
  -6   6   9       2389.31       2536.13        35.83 o                         
  -5   6   9       3603.99       3705.87        43.16 o                         
  -4   6   9        914.16        932.82        18.91 o                         
  -3   6   9        737.40        870.76        17.31 o                         
  -2   6   9       2179.75       2113.98        26.66 o                         
  -1   6   9       3948.13       3712.92        37.20 o                         
   0   6   9        806.24        839.99        16.65 o                         
   1   6   9       2963.94       2729.56        28.02 o                         
   2   6   9       1248.66       1156.03        27.18 o                         
   3   6   9          4.54         17.51         9.74 o                         
   4   6   9       3899.50       4013.41       113.40 o                         
   5   6   9        278.79        258.88        22.52 o                         
   6   6   9         36.15         67.90         9.98 o                         
   7   6   9        125.44        125.31        20.26 o                         
   8   6   9          9.35          0.23         8.63 o                         
 -10   7   9        316.22        305.22        20.08 o                         
  -9   7   9        579.42        645.56        31.10 o                         
  -8   7   9          6.58          8.69         6.41 o                         
  -7   7   9       1494.03       1488.50        38.29 o                         
  -6   7   9       3831.56       3832.40        46.94 o                         
  -5   7   9        166.65        169.85        10.37 o                         
  -4   7   9       3249.44       3205.63        38.35 o                         
  -3   7   9       1491.98       1502.03        23.44 o                         
  -2   7   9        328.39        265.55        10.02 o                         
  -1   7   9       3754.79       3762.64        37.81 o                         
   0   7   9       2876.54       3032.78        32.57 o                         
   1   7   9       5421.55       5416.69        84.66 o                         
   2   7   9        772.52        766.99        26.18 o                         
   3   7   9        660.26        744.93        28.69 o                         
   4   7   9         81.58         82.62        13.42 o                         
   5   7   9        200.21        257.25        20.92 o                         
   6   7   9          3.56         -6.48         9.73 o                         
   7   7   9         38.83         22.34        15.71 o                         
   8   7   9         82.13         51.41        19.54 o                         
 -10   8   9        134.99        134.64        16.36 o                         
  -9   8   9         21.18         -5.72         9.58 o                         
  -8   8   9          2.51         -7.07         7.07 o                         
  -7   8   9        169.82        161.46        12.60 o                         
  -6   8   9        441.35        504.21        19.48 o                         
  -5   8   9       1454.00       1491.30        35.69 o                         
  -4   8   9          0.27          4.02         5.05 o                         
  -3   8   9       1695.84       1709.79        25.63 o                         
  -2   8   9          3.85          6.75         4.42 o                         
  -1   8   9         90.24         73.76         5.86 o                         
   0   8   9       2654.34       2650.30        28.64 o                         
   1   8   9         69.42         60.95         7.20 o                         
   2   8   9        592.21        561.04        15.61 o                         
   3   8   9       1295.57       1351.77        38.83 o                         
   4   8   9        167.33        177.15        24.00 o                         
   5   8   9         17.80          2.18        10.79 o                         
   6   8   9         58.18         38.56        13.39 o                         
   7   8   9        203.99        156.71        23.45 o                         
   8   8   9         16.53        -15.45        15.45 o                         
 -10   9   9          7.28        -11.33        11.52 o                         
  -9   9   9         35.51         68.28        12.04 o                         
  -8   9   9         81.40         47.89         9.64 o                         
  -7   9   9       1093.38       1177.80        29.27 o                         
  -6   9   9        215.30        214.67        18.56 o                         
  -5   9   9         80.81        103.41         9.82 o                         
  -4   9   9        489.47        541.64        16.95 o                         
  -3   9   9        609.73        643.53        23.29 o                         
  -2   9   9         86.05         60.39         7.70 o                         
  -1   9   9       1198.20       1168.54        17.49 o                         
   0   9   9        440.26        433.32        16.87 o                         
   1   9   9         12.60         14.14         6.10 o                         
   2   9   9        258.75        235.31        23.18 o                         
   3   9   9        421.64        480.09        26.09 o                         
   4   9   9         53.36         66.06        14.21 o                         
   5   9   9         19.87          7.46        11.88 o                         
   6   9   9        920.77       1022.43        39.74 o                         
   7   9   9        255.83        282.97        37.37 o                         
  -9  10   9        425.28        461.55        30.93 o                         
  -8  10   9        134.71        103.28        16.34 o                         
  -7  10   9        245.06        223.62        18.64 o                         
  -6  10   9        737.88        738.37        25.58 o                         
  -5  10   9       1678.52       1732.22        37.75 o                         
  -4  10   9        130.41        148.07        10.96 o                         
  -3  10   9       1060.20       1014.35        20.39 o                         
  -2  10   9       1666.47       1682.48        27.59 o                         
  -1  10   9        529.57        514.16        13.98 o                         
   0  10   9       1196.91       1218.79        21.77 o                         
   1  10   9       3286.48       3439.78        49.59 o                         
   2  10   9        739.17        749.16        30.46 o                         
   3  10   9       1397.13       1498.77        43.30 o                         
   4  10   9       1619.05       1683.06        47.62 o                         
   5  10   9        615.15        534.77        39.85 o                         
   6  10   9          6.49        -11.76        11.76 o                         
   7  10   9         11.84        -29.21        31.95 o                         
  -8  11   9         53.34         20.34        12.84 o                         
  -7  11   9        401.55        366.96        31.60 o                         
  -6  11   9       1103.06       1126.47        32.80 o                         
  -5  11   9       1482.09       1434.55        34.17 o                         
  -4  11   9       4477.24       4545.69        73.05 o                         
  -3  11   9       1425.82       1475.03        40.43 o                         
  -2  11   9         15.86         15.17         5.51 o                         
  -1  11   9        395.41        401.60        12.44 o                         
   0  11   9       1228.56       1319.22        25.22 o                         
   1  11   9       1532.65       1456.49        28.77 o                         
   2  11   9       1384.29       1445.52        43.41 o                         
   3  11   9        748.98        673.26        47.86 o                         
   4  11   9          5.73        -12.50        12.50 o                         
   5  11   9         95.91         75.80        16.15 o                         
   6  11   9         62.78         75.67        21.34 o                         
  -8  12   9        175.83        169.35        15.87 o                         
  -7  12   9        391.11        407.81        29.13 o                         
  -6  12   9         70.93         45.73        10.79 o                         
  -5  12   9       1039.16       1174.77        31.98 o                         
  -4  12   9         48.85         36.56         9.03 o                         
  -3  12   9        744.93        776.39        27.85 o                         
  -2  12   9         20.47         14.85         5.63 o                         
  -1  12   9        206.89        175.28        13.09 o                         
   0  12   9       1070.67       1177.07        23.00 o                         
   1  12   9          6.69          9.43         5.44 o                         
   2  12   9        301.36        264.36        22.28 o                         
   3  12   9        100.23        118.46        17.71 o                         
   4  12   9        103.88        120.94        26.15 o                         
   5  12   9          0.16        -11.98        11.98 o                         
  -7  13   9         51.71         84.07        13.51 o                         
  -6  13   9          1.57         -8.35         8.35 o                         
  -5  13   9        285.86        276.15        18.14 o                         
  -4  13   9        134.13        190.97        15.49 o                         
  -3  13   9         64.58         58.10         8.77 o                         
  -2  13   9         39.92         37.62         9.05 o                         
  -1  13   9          0.98         -5.86         5.86 o                         
   0  13   9         26.04         34.66         9.81 o                         
   1  13   9        771.74        744.46        15.23 o                         
   2  13   9         17.66         -5.52        11.70 o                         
   3  13   9        430.25        386.72        28.87 o                         
   4  13   9        551.53        544.68        52.11 o                         
   5  13   9          0.21        -13.84        13.84 o                         
  -6  14   9        200.23        174.93        16.89 o                         
  -5  14   9        888.16        877.74        42.48 o                         
  -4  14   9        541.66        560.73        22.02 o                         
  -3  14   9        680.42        640.35        27.47 o                         
  -2  14   9       1724.11       1690.01        34.79 o                         
  -1  14   9        330.75        311.20        17.25 o                         
   0  14   9         18.25          8.11         4.79 o                         
   1  14   9        620.94        726.67        18.75 o                         
   2  14   9       1040.25       1090.97        42.10 o                         
   3  14   9        563.57        560.17        59.47 o                         
   4  14   9        143.17        153.95        32.39 o                         
  -4  15   9        544.59        475.74        24.96 o                         
  -3  15   9        458.71        439.38        21.92 o                         
  -2  15   9         16.63         -6.91         6.91 o                         
  -1  15   9        490.87        448.31        18.09 o                         
   0  15   9        463.27        497.83        21.96 o                         
   1  15   9         88.84         58.21        15.92 o                         
   2  15   9        327.60        339.24        30.41 o                         
 -11   0  10        133.72        106.93        18.10 o                         
 -10   0  10         68.39         44.61        14.26 o                         
  -9   0  10        568.46        553.29        36.29 o                         
  -8   0  10       1173.68       1290.90        38.86 o                         
  -7   0  10       2801.40       2980.69        58.75 o                         
  -6   0  10       2803.22       3015.82        55.07 o                         
  -5   0  10       7375.24       7829.80       101.33 o                         
  -4   0  10       3584.71       3286.67        53.15 o                         
  -3   0  10       2083.69       2357.63        41.38 o                         
  -2   0  10      17260.22      17009.48       181.07 o                         
  -1   0  10      14337.72      13983.79       214.25 o                         
   0   0  10        240.05        655.95        25.65 o                         
   1   0  10       6456.88       5837.96        65.58 o                         
   2   0  10       1591.27       1692.46        29.41 o                         
   3   0  10        880.32        775.04        20.28 o                         
   4   0  10        157.69        118.55        10.83 o                         
   5   0  10        196.66        178.90        14.46 o                         
   6   0  10         32.77         20.08        12.15 o                         
   7   0  10        952.30       1067.84        47.71 o                         
   8   0  10         26.38         19.43        11.67 o                         
   9   0  10        289.52        273.00        30.73 o                         
 -11   1  10         46.22         45.17        13.41 o                         
 -10   1  10        565.66        569.95        22.25 o                         
  -9   1  10        268.69        295.02        16.17 o                         
  -8   1  10         69.03         38.61         9.49 o                         
  -7   1  10       3415.63       3466.14        44.53 o                         
  -6   1  10       2474.69       2462.72        34.66 o                         
  -5   1  10       2516.67       2540.18        33.88 o                         
  -4   1  10      11444.93      11791.08       103.11 o                         
  -3   1  10       2048.54       2129.56        29.86 o                         
  -2   1  10         26.37         27.26         5.26 o                         
  -1   1  10         79.93         88.56         6.55 o                         
   0   1  10         57.76         87.78         6.13 o                         
   1   1  10       1522.48       1691.62        19.84 o                         
   2   1  10         53.12         78.23         5.15 o                         
   3   1  10          3.18         -2.12         3.53 o                         
   4   1  10        283.05        293.13        16.35 o                         
   5   1  10          0.00         -4.31         4.31 o                         
   6   1  10        171.15        202.24        14.37 o                         
   7   1  10       2410.12       2413.92        42.09 o                         
   8   1  10        129.70         80.24        11.14 o                         
   9   1  10         12.36          8.35        11.31 o                         
 -11   2  10         24.78         14.93        10.23 o                         
 -10   2  10          2.28         -4.54         9.60 o                         
  -9   2  10        121.03        115.10        11.80 o                         
  -8   2  10        103.54        107.78        10.84 o                         
  -7   2  10         40.74         48.12         8.27 o                         
  -6   2  10        402.72        431.22        15.41 o                         
  -5   2  10        116.58        176.61        10.53 o                         
  -4   2  10        865.78        960.21        18.76 o                         
  -3   2  10        374.25        389.14        13.24 o                         
  -2   2  10         89.32        155.25         8.14 o                         
  -1   2  10         14.86         13.18         4.32 o                         
   0   2  10        292.38        320.15        10.61 o                         
   1   2  10         25.07         26.60         3.88 o                         
   2   2  10        131.33        108.36         5.58 o                         
   3   2  10          0.32         -2.35         3.66 o                         
   4   2  10        316.78        303.30        11.45 o                         
   5   2  10        536.50        557.39        15.37 o                         
   6   2  10        241.38        206.04        12.89 o                         
   7   2  10        136.94        134.50        14.01 o                         
   8   2  10        392.39        363.84        19.28 o                         
   9   2  10          7.17        -12.51        12.51 o                         
 -11   3  10         24.47          4.14        10.10 o                         
 -10   3  10        682.69        809.94        24.93 o                         
  -9   3  10        891.66       1005.50        31.53 o                         
  -8   3  10         48.72         49.24         8.79 o                         
  -7   3  10        495.73        499.93        17.47 o                         
  -6   3  10       1525.43       1540.37        28.08 o                         
  -5   3  10          0.28          1.41         5.45 o                         
  -4   3  10       2688.58       2749.92        33.85 o                         
  -3   3  10        150.78        151.01         8.56 o                         
  -2   3  10         10.00         12.64         4.84 o                         
  -1   3  10       2059.65       2321.48        27.40 o                         
   0   3  10        160.77        190.11        11.59 o                         
   1   3  10         10.01         15.56         3.40 o                         
   2   3  10       3245.56       3603.39        30.09 o                         
   3   3  10        110.27        113.78         6.49 o                         
   4   3  10       1746.21       1812.68        25.30 o                         
   5   3  10         35.24         33.78         6.14 o                         
   6   3  10       1534.74       1641.99        29.06 o                         
   7   3  10       1609.73       1605.65        34.10 o                         
   8   3  10        258.42        230.05        20.46 o                         
   9   3  10         40.93         31.30        13.97 o                         
 -11   4  10        728.39        601.47        43.37 o                         
 -10   4  10        880.31        798.65        25.18 o                         
  -9   4  10        391.56        397.35        25.40 o                         
  -8   4  10        278.83        239.47        14.61 o                         
  -7   4  10        494.22        542.21        18.21 o                         
  -6   4  10       3776.32       3882.58        46.17 o                         
  -5   4  10       2832.64       3040.05        37.89 o                         
  -4   4  10       4477.82       4502.34        47.16 o                         
  -3   4  10       1660.60       1714.34        24.66 o                         
  -2   4  10       5499.94       5229.89        65.56 o                         
  -1   4  10       4725.40       4653.64        47.24 o                         
   0   4  10       1035.69       1125.38        17.31 o                         
   1   4  10       2860.48       2607.60        24.60 o                         
   2   4  10       1593.04       1602.44        17.64 o                         
   3   4  10        198.31        173.78         8.86 o                         
   4   4  10        792.35        796.97        16.55 o                         
   5   4  10        531.94        570.48        13.88 o                         
   6   4  10         21.44         18.90         6.88 o                         
   7   4  10         25.94         43.34         7.96 o                         
   8   4  10          3.66         15.93        10.53 o                         
 -11   5  10        637.38        584.23        37.40 o                         
 -10   5  10       2376.65       2507.43        42.94 o                         
  -9   5  10       1385.21       1489.60        32.11 o                         
  -8   5  10         16.35          3.85         6.98 o                         
  -7   5  10       1450.84       1393.98        27.48 o                         
  -6   5  10        700.22        729.17        19.30 o                         
  -5   5  10        199.41        208.75        11.37 o                         
  -4   5  10       2270.09       2304.66        31.04 o                         
  -3   5  10       2360.49       2456.78        30.92 o                         
  -2   5  10        139.21        120.43         7.56 o                         
  -1   5  10         20.60         22.90         4.46 o                         
   0   5  10       2414.43       2545.54        28.27 o                         
   1   5  10       1294.49       1428.39        16.74 o                         
   2   5  10         98.87        131.42         4.64 o                         
   3   5  10          2.64          7.16         7.48 o                         
   4   5  10        761.69        784.48        20.16 o                         
   5   5  10         46.56         42.00         7.22 o                         
   6   5  10        116.75        107.02        10.74 o                         
   7   5  10        175.13        180.12         9.99 o                         
   8   5  10         48.20         24.16        11.38 o                         
 -10   6  10        243.12        211.82        17.64 o                         
  -9   6  10         22.11         -1.42         7.44 o                         
  -8   6  10         56.29         46.18         9.29 o                         
  -7   6  10         29.38         24.76         8.08 o                         
  -6   6  10        625.86        594.87        18.11 o                         
  -5   6  10        583.92        636.31        17.54 o                         
  -4   6  10        281.65        248.20        16.93 o                         
  -3   6  10        354.45        357.93        12.32 o                         
  -2   6  10          1.87          3.46         4.15 o                         
  -1   6  10         40.50         60.24         5.67 o                         
   0   6  10        246.30        244.13         8.09 o                         
   1   6  10          3.99         11.65         3.73 o                         
   2   6  10       3820.28       3787.44        49.52 o                         
   3   6  10         32.05         28.61        14.01 o                         
   4   6  10         62.57         83.03        15.07 o                         
   5   6  10          1.28         -8.76        12.11 o                         
   6   6  10         43.72         48.77        15.25 o                         
   7   6  10          7.83         -1.06        19.77 o                         
   8   6  10          6.26        -25.63        25.63 o                         
 -10   7  10        340.63        322.75        20.18 o                         
  -9   7  10        416.31        504.28        35.55 o                         
  -8   7  10        135.21        134.12        12.44 o                         
  -7   7  10        896.36        946.02        23.25 o                         
  -6   7  10        310.74        332.77        16.36 o                         
  -5   7  10        113.46         95.86         9.41 o                         
  -4   7  10        241.81        223.14        11.23 o                         
  -3   7  10        294.28        332.65        12.19 o                         
  -2   7  10          8.94          5.06         4.38 o                         
  -1   7  10         34.60         47.89         5.25 o                         
   0   7  10         10.93         13.30         2.91 o                         
   1   7  10       1862.09       1900.25        30.60 o                         
   2   7  10         71.82         86.75         8.80 o                         
   3   7  10        782.14        783.80        30.20 o                         
   4   7  10        720.64        841.13        31.98 o                         
   5   7  10          0.93          1.37        12.07 o                         
   6   7  10        292.02        316.67        23.99 o                         
   7   7  10        382.00        457.15        44.73 o                         
   8   7  10         20.40        -19.42        27.17 o                         
 -10   8  10         14.67         -9.73        10.03 o                         
  -9   8  10        128.75        121.15        28.41 o                         
  -8   8  10       1379.84       1350.31        36.33 o                         
  -7   8  10        642.79        630.43        23.46 o                         
  -6   8  10       2161.01       2258.05        34.86 o                         
  -5   8  10       1772.55       1930.03        30.67 o                         
  -4   8  10       3225.35       3198.68        39.82 o                         
  -3   8  10       1082.44       1023.94        32.48 o                         
  -2   8  10       3495.14       3484.49        38.49 o                         
  -1   8  10        853.21        907.94        16.17 o                         
   0   8  10          8.70          4.53         3.99 o                         
   1   8  10       1207.31       1227.34        20.35 o                         
   2   8  10         71.56         83.76        12.26 o                         
   3   8  10          0.31        -10.82        10.82 o                         
   4   8  10        518.96        560.07        28.28 o                         
   5   8  10        371.72        255.59        23.32 o                         
   6   8  10        406.78        377.29        29.62 o                         
   7   8  10        156.63         98.34        39.21 o                         
  -9   9  10        429.68        318.40        24.89 o                         
  -8   9  10         77.46         38.28        10.24 o                         
  -7   9  10       1555.35       1557.93        38.70 o                         
  -6   9  10       1473.18       1633.12        43.56 o                         
  -5   9  10        185.65        148.52        11.81 o                         
  -4   9  10       4979.06       4969.00        53.34 o                         
  -3   9  10       3274.66       3377.01        39.93 o                         
  -2   9  10        666.56        668.85        16.03 o                         
  -1   9  10        613.99        668.42        14.17 o                         
   0   9  10       1728.37       1949.42        27.75 o                         
   1   9  10          1.18          8.32         5.63 o                         
   2   9  10       3222.15       3246.01        63.35 o                         
   3   9  10        159.87        174.76        19.97 o                         
   4   9  10         53.73         53.81        15.77 o                         
   5   9  10         32.75         22.61        13.11 o                         
   6   9  10         14.69         -2.49        14.05 o                         
   7   9  10        136.44         58.43        23.93 o                         
  -9  10  10         55.69         70.50        12.82 o                         
  -8  10  10        429.26        450.31        22.02 o                         
  -7  10  10          5.87         -8.51         8.51 o                         
  -6  10  10       3075.00       3072.03        58.61 o                         
  -5  10  10        832.33        812.95        26.29 o                         
  -4  10  10          4.22         -4.57         6.42 o                         
  -3  10  10       1743.37       1806.91        28.34 o                         
  -2  10  10         25.47         21.77         5.31 o                         
  -1  10  10        168.27        165.96         9.19 o                         
   0  10  10        356.17        376.82        17.27 o                         
   1  10  10         70.83         62.14         7.64 o                         
   2  10  10        111.51        124.28        16.70 o                         
   3  10  10         11.72         10.54        11.95 o                         
   4  10  10         32.51         26.61        13.57 o                         
   5  10  10          1.41         -9.12        11.49 o                         
   6  10  10        360.88        363.25        32.84 o                         
  -8  11  10        380.66        338.15        39.77 o                         
  -7  11  10          3.16          1.67         8.34 o                         
  -6  11  10        122.10        120.71        18.74 o                         
  -5  11  10         19.30         24.11        10.79 o                         
  -4  11  10         44.79         18.00         6.31 o                         
  -3  11  10        562.85        594.03        20.11 o                         
  -2  11  10         62.24         45.26         7.82 o                         
  -1  11  10        509.96        457.72        13.03 o                         
   0  11  10          9.73          3.98         5.06 o                         
   1  11  10        504.28        516.45        17.04 o                         
   2  11  10         14.32          4.21        12.28 o                         
   3  11  10        631.93        684.02        70.24 o                         
   4  11  10       1459.69       1605.00        50.16 o                         
   5  11  10         44.67          5.99        13.80 o                         
   6  11  10       1619.19       1782.13       122.80 o                         
  -8  12  10        282.91        238.19        30.04 o                         
  -7  12  10         57.28         52.86        15.53 o                         
  -6  12  10         70.84         34.08        12.67 o                         
  -5  12  10       1633.24       1765.05        47.94 o                         
  -4  12  10        339.95        345.37        20.58 o                         
  -3  12  10        114.14        126.17        12.64 o                         
  -2  12  10        794.82        819.11        21.15 o                         
  -1  12  10       1208.10       1250.16        26.94 o                         
   0  12  10        459.07        484.26        14.77 o                         
   1  12  10       1902.04       1954.39        27.59 o                         
   2  12  10        321.83        317.53        30.83 o                         
   3  12  10         39.39         40.57        18.91 o                         
   4  12  10        840.37        885.57        39.30 o                         
   5  12  10       1084.94       1034.02        42.97 o                         
  -7  13  10        198.74        125.40        15.97 o                         
  -6  13  10        792.21        766.99        27.72 o                         
  -5  13  10         13.29         -8.24         8.24 o                         
  -4  13  10       1860.18       1739.93        40.57 o                         
  -3  13  10        833.16        815.57        41.38 o                         
  -2  13  10         15.24          5.90         6.64 o                         
  -1  13  10          6.18         10.30         8.06 o                         
   0  13  10        439.81        513.11        21.50 o                         
   1  13  10        815.68        780.03        34.44 o                         
   2  13  10        441.77        341.63        34.87 o                         
   3  13  10          4.98        -10.64        12.70 o                         
   4  13  10        128.46         86.94        18.55 o                         
  -5  14  10          5.18         -1.25         9.07 o                         
  -4  14  10          0.41         -7.78         7.78 o                         
  -3  14  10       1371.52       1467.64        31.00 o                         
  -2  14  10          7.80          3.40         7.87 o                         
  -1  14  10         28.15         41.65         8.89 o                         
   0  14  10        749.97        752.69        26.57 o                         
   1  14  10         98.43         66.20        16.14 o                         
   2  14  10       1183.84       1121.42        45.14 o                         
   3  14  10         82.58        149.73        21.07 o                         
  -4  15  10          8.43         -8.35        22.59 o                         
  -3  15  10          9.19         -9.08        14.10 o                         
  -2  15  10         74.14         40.72         9.75 o                         
  -1  15  10          4.03         -0.71        10.07 o                         
   0  15  10          1.41         -5.69         5.69 o                         
   1  15  10       1200.53       1105.65        48.27 o                         
 -11   1  11         34.85          8.00        14.17 o                         
 -10   1  11        928.08        983.11        27.05 o                         
  -9   1  11       1850.00       2099.47        37.19 o                         
  -8   1  11         34.90         19.93         8.12 o                         
  -7   1  11        339.89        389.89        16.80 o                         
  -6   1  11        989.45        957.51        23.34 o                         
  -5   1  11       1512.13       1699.60        27.38 o                         
  -4   1  11        202.20        248.43        12.08 o                         
  -3   1  11       2526.04       2517.33        33.59 o                         
  -2   1  11          4.95          4.68         4.31 o                         
  -1   1  11        954.02        960.23        20.70 o                         
   0   1  11       2388.18       2465.60        29.04 o                         
   1   1  11       1216.04       1101.45        16.19 o                         
   2   1  11        439.32        427.50        11.11 o                         
   3   1  11          5.01         -2.21         3.86 o                         
   4   1  11        508.34        532.27        31.96 o                         
   5   1  11         32.19         40.99         6.70 o                         
   6   1  11        421.62        459.38        23.82 o                         
   7   1  11       1681.96       1671.66        37.55 o                         
   8   1  11        759.23        660.40        30.60 o                         
 -11   2  11       1402.95       1370.62        37.17 o                         
 -10   2  11        793.74        829.88        27.15 o                         
  -9   2  11        135.91         97.33        11.26 o                         
  -8   2  11       1241.56       1314.78        28.72 o                         
  -7   2  11       4854.76       4914.67        56.31 o                         
  -6   2  11        107.01        138.21        11.78 o                         
  -5   2  11       4077.33       4360.09        48.05 o                         
  -4   2  11       1302.28       1177.57        21.38 o                         
  -3   2  11       1251.65       1400.10        22.36 o                         
  -2   2  11       6613.23       6493.84        58.80 o                         
  -1   2  11       2541.48       2655.30        31.04 o                         
   0   2  11        529.46        794.93        15.28 o                         
   1   2  11       3291.83       3203.20        30.77 o                         
   2   2  11        464.34        462.65        10.16 o                         
   3   2  11          8.56         17.19         4.53 o                         
   4   2  11        295.85        287.62        14.09 o                         
   5   2  11        235.25        272.78        13.33 o                         
   6   2  11       2476.12       2544.29        56.45 o                         
   7   2  11        640.73        719.92        25.66 o                         
   8   2  11         26.96         16.66        10.01 o                         
 -11   3  11        309.97        274.30        19.01 o                         
 -10   3  11       1685.69       1789.53        44.38 o                         
  -9   3  11       1475.45       1409.86        30.73 o                         
  -8   3  11        232.00        240.62        14.48 o                         
  -7   3  11       1972.02       2101.12        33.97 o                         
  -6   3  11        135.82        155.87        10.99 o                         
  -5   3  11        715.64        671.51        18.57 o                         
  -4   3  11       3079.33       3352.00        44.80 o                         
  -3   3  11       1874.04       1856.41        26.29 o                         
  -2   3  11       1394.91       1397.64        21.61 o                         
  -1   3  11        163.54        224.71         9.98 o                         
   0   3  11         32.70         25.89         4.60 o                         
   1   3  11          2.83          6.60         3.34 o                         
   2   3  11        221.59        231.73         7.71 o                         
   3   3  11        264.56        278.17         9.76 o                         
   4   3  11        714.79        797.18        24.41 o                         
   5   3  11       1449.36       1430.40        34.70 o                         
   6   3  11        291.72        265.68        45.20 o                         
   7   3  11        363.42        304.99        19.42 o                         
   8   3  11       1343.69       1205.13        32.75 o                         
 -11   4  11        439.20        466.76        25.76 o                         
 -10   4  11         22.29          3.62         8.37 o                         
  -9   4  11          1.46         -7.10         7.10 o                         
  -8   4  11          2.82         -6.77         6.77 o                         
  -7   4  11         46.96         40.79         8.16 o                         
  -6   4  11         12.30         12.94         6.46 o                         
  -5   4  11        469.63        531.92        16.12 o                         
  -4   4  11          1.01          2.38         4.97 o                         
  -3   4  11          7.22          7.40         5.12 o                         
  -2   4  11          6.25          5.95         4.36 o                         
  -1   4  11         76.35         63.34         5.81 o                         
   0   4  11         14.47         32.57         4.70 o                         
   1   4  11        454.49        477.26        10.11 o                         
   2   4  11         50.28         55.14         4.54 o                         
   3   4  11         96.79         96.06         6.44 o                         
   4   4  11          3.05         -3.39         4.52 o                         
   5   4  11          0.02         -6.03         6.03 o                         
   6   4  11        143.03        132.27        21.07 o                         
   7   4  11         40.77         15.20         8.76 o                         
   8   4  11        422.43        443.33        37.65 o                         
 -11   5  11          1.24        -12.24        12.24 o                         
 -10   5  11        237.51        282.88        18.27 o                         
  -9   5  11        260.60        263.68        15.91 o                         
  -8   5  11         15.96          4.18         7.46 o                         
  -7   5  11         38.52         41.49         8.15 o                         
  -6   5  11         12.26          6.56         6.36 o                         
  -5   5  11         33.21         27.95         6.37 o                         
  -4   5  11        503.98        526.69        15.32 o                         
  -3   5  11       1048.09       1077.54        23.79 o                         
  -2   5  11       1189.60       1167.57        20.60 o                         
  -1   5  11        172.58        102.68         7.73 o                         
   0   5  11       1027.00       1096.42        17.66 o                         
   1   5  11        507.78        508.11        10.98 o                         
   2   5  11        241.46        246.63         7.07 o                         
   3   5  11       4030.00       4127.18        39.02 o                         
   4   5  11        120.15        124.24         9.13 o                         
   5   5  11         67.33         46.95         9.00 o                         
   6   5  11        578.56        555.59        26.64 o                         
   7   5  11        176.69        192.67        22.87 o                         
   8   5  11         59.45        -12.43        12.43 o                         
 -10   6  11        517.36        566.20        25.86 o                         
  -9   6  11        233.39        156.85        14.10 o                         
  -8   6  11       1119.98       1056.20        25.73 o                         
  -7   6  11        963.36        962.79        26.03 o                         
  -6   6  11        251.41        278.45        14.54 o                         
  -5   6  11       3876.69       4143.12        52.47 o                         
  -4   6  11       1249.18       1370.82        24.14 o                         
  -3   6  11        420.47        407.60        13.23 o                         
  -2   6  11       1587.44       1447.18        22.59 o                         
  -1   6  11       1628.28       1627.64        23.13 o                         
   0   6  11         64.43         91.00         6.25 o                         
   1   6  11        342.31        365.62         9.86 o                         
   2   6  11         67.32         58.65         5.55 o                         
   3   6  11        213.06        227.42        19.78 o                         
   4   6  11         59.63         35.95        20.94 o                         
   5   6  11          9.86         10.22        12.12 o                         
   6   6  11       1488.05       1490.68        53.62 o                         
   7   6  11        136.68        152.72        32.32 o                         
 -10   7  11       1948.00       2082.46        45.55 o                         
  -9   7  11        992.00        951.36        29.98 o                         
  -8   7  11        501.09        541.18        22.86 o                         
  -7   7  11        334.67        420.61        17.29 o                         
  -6   7  11       1309.30       1378.41        26.88 o                         
  -5   7  11         32.19         18.20         6.70 o                         
  -4   7  11        545.00        528.62        18.99 o                         
  -3   7  11        907.92        935.97        19.31 o                         
  -2   7  11        221.41        269.07        11.15 o                         
  -1   7  11        860.13        889.08        21.88 o                         
   0   7  11        586.35        654.13        10.55 o                         
   1   7  11        717.86        769.04        16.53 o                         
   2   7  11         27.04         31.45         7.77 o                         
   3   7  11         64.10         76.16        13.63 o                         
   4   7  11         99.80         69.76        13.90 o                         
   5   7  11        415.44        452.44        36.74 o                         
   6   7  11          2.45        -16.89        20.69 o                         
   7   7  11        366.20        352.85        81.63 o                         
 -10   8  11        531.26        468.39        38.79 o                         
  -9   8  11        506.54        555.15        27.21 o                         
  -8   8  11          4.81         22.28         9.18 o                         
  -7   8  11        342.26        346.12        19.21 o                         
  -6   8  11       1610.68       1676.67        32.76 o                         
  -5   8  11       1394.91       1267.61        24.99 o                         
  -4   8  11        894.42        934.44        20.65 o                         
  -3   8  11        146.90        178.34        10.88 o                         
  -2   8  11        544.32        564.50        14.68 o                         
  -1   8  11       1074.26       1076.68        19.71 o                         
   0   8  11        549.28        628.68        13.76 o                         
   1   8  11        406.47        404.95        13.21 o                         
   2   8  11        604.80        547.60        17.88 o                         
   3   8  11         79.05         53.71        13.59 o                         
   4   8  11        164.15        149.43        19.50 o                         
   5   8  11         17.30          2.73        12.20 o                         
   6   8  11        365.86        302.43        35.98 o                         
   7   8  11         40.37        -15.39        31.81 o                         
  -9   9  11        179.81        175.75        17.89 o                         
  -8   9  11          0.14          0.89         8.31 o                         
  -7   9  11        391.17        439.15        23.00 o                         
  -6   9  11          1.35          0.19         7.93 o                         
  -5   9  11        504.90        536.23        20.39 o                         
  -4   9  11         88.43         79.37        11.59 o                         
  -3   9  11        317.03        244.66        13.76 o                         
  -2   9  11        326.37        314.73        11.69 o                         
  -1   9  11          3.90          2.80         4.69 o                         
   0   9  11        119.53        113.37         8.65 o                         
   1   9  11        607.64        599.83        15.69 o                         
   2   9  11       1629.55       1668.86        30.83 o                         
   3   9  11       1006.63       1088.45        37.94 o                         
   4   9  11        290.17        271.60        37.53 o                         
   5   9  11          7.40        -12.04        12.04 o                         
   6   9  11       1173.94       1381.80        69.22 o                         
  -9  10  11        267.82        152.28        25.90 o                         
  -8  10  11        462.75        425.07        21.98 o                         
  -7  10  11        988.65       1049.62        33.49 o                         
  -6  10  11        180.60        131.33        13.75 o                         
  -5  10  11       2780.14       2844.91        46.26 o                         
  -4  10  11        645.54        697.52        32.05 o                         
  -3  10  11         10.76         34.34         8.67 o                         
  -2  10  11       2436.22       2470.72        36.32 o                         
  -1  10  11       1088.15       1108.20        20.25 o                         
   0  10  11        385.94        384.34        13.46 o                         
   1  10  11        569.28        589.70        19.98 o                         
   2  10  11          7.90        -10.45        12.22 o                         
   3  10  11        110.48         64.73        17.77 o                         
   4  10  11          2.11        -11.71        11.71 o                         
   5  10  11        510.37        519.93        32.71 o                         
   6  10  11        707.56        681.52        97.70 o                         
  -8  11  11         13.08        -10.98        10.98 o                         
  -7  11  11        349.08        314.38        20.88 o                         
  -6  11  11       1337.48       1444.48        47.62 o                         
  -5  11  11        545.55        512.02        22.82 o                         
  -4  11  11        363.05        351.30        20.49 o                         
  -3  11  11       2089.87       2139.50        37.86 o                         
  -2  11  11        427.96        418.01        16.95 o                         
  -1  11  11         19.37         25.73         6.21 o                         
   0  11  11        209.59        258.22        12.60 o                         
   1  11  11        161.57        182.14        20.17 o                         
   2  11  11        171.12        151.01        25.67 o                         
   3  11  11        122.53        124.37        18.69 o                         
   4  11  11        275.03        224.00        21.97 o                         
   5  11  11         83.72         25.96        18.25 o                         
  -7  12  11        215.04        160.80        16.61 o                         
  -6  12  11        479.17        396.65        39.39 o                         
  -5  12  11        411.00        307.87        24.99 o                         
  -4  12  11        765.63        881.89        27.68 o                         
  -3  12  11        138.42        118.26        11.01 o                         
  -2  12  11        113.01         81.02         8.86 o                         
  -1  12  11        799.56        820.23        20.68 o                         
   0  12  11          1.59         -0.98         6.80 o                         
   1  12  11         16.81         15.70         6.57 o                         
   2  12  11        644.76        626.62        31.73 o                         
   3  12  11        108.07        112.15        17.36 o                         
   4  12  11        454.67        311.71        29.87 o                         
  -6  13  11         24.51         10.93         9.78 o                         
  -5  13  11         66.62         57.81        11.52 o                         
  -4  13  11        106.53        111.06        14.98 o                         
  -3  13  11         48.66         23.34         8.36 o                         
  -2  13  11        255.51        251.55        14.10 o                         
  -1  13  11        202.15        245.25        14.18 o                         
   0  13  11        361.06        368.80        20.51 o                         
   1  13  11       1582.89       1822.77        51.76 o                         
   2  13  11          0.34        -14.10        17.25 o                         
   3  13  11        584.75        683.90        36.29 o                         
  -5  14  11       1317.77       1338.72        45.35 o                         
  -4  14  11        656.57        681.73        24.39 o                         
  -3  14  11        170.00        151.52        13.23 o                         
  -2  14  11        217.87        207.45        24.36 o                         
  -1  14  11        552.61        586.74        23.91 o                         
   0  14  11        759.46        706.23        26.18 o                         
   1  14  11        469.94        436.92        49.58 o                         
   2  14  11         45.88          8.03        15.24 o                         
  -3  15  11        504.43        468.26        78.42 o                         
  -2  15  11          0.91         -8.54         9.03 o                         
  -1  15  11         61.73         58.22         7.55 o                         
   0  15  11         27.83         25.67         7.12 o                         
 -11   0  12       1004.09       1069.21        44.31 o                         
 -10   0  12       1612.50       1831.80        52.02 o                         
  -9   0  12       1114.73       1061.93        39.56 o                         
  -8   0  12       1329.03       1428.57        41.57 o                         
  -7   0  12       4464.17       4419.40        76.27 o                         
  -6   0  12        508.22        498.95        24.09 o                         
  -5   0  12        556.41        564.91        24.68 o                         
  -4   0  12        179.26        170.12        14.17 o                         
  -3   0  12        745.98        755.66        23.99 o                         
  -2   0  12        286.04        267.53        20.27 o                         
  -1   0  12       1148.38       1382.31        30.66 o                         
   0   0  12       4996.72       6140.51        79.76 o                         
   1   0  12        190.42        250.99        12.72 o                         
   2   0  12        763.82        766.33        19.59 o                         
   3   0  12        577.45        582.61        20.42 o                         
   4   0  12       1311.92       1395.23        33.71 o                         
   5   0  12        137.64        136.89        21.51 o                         
   6   0  12       4070.46       4252.97       101.19 o                         
   7   0  12        955.76       1110.96        50.62 o                         
   8   0  12         83.03         55.56        19.95 o                         
 -11   1  12        283.82        269.23        25.97 o                         
 -10   1  12        958.66        969.43        27.26 o                         
  -9   1  12       1711.06       1685.10        33.61 o                         
  -8   1  12          4.29         -7.03         7.03 o                         
  -7   1  12        430.31        488.81        17.87 o                         
  -6   1  12       4560.76       4727.51        53.47 o                         
  -5   1  12        760.09        788.22        19.11 o                         
  -4   1  12        614.01        684.62        17.27 o                         
  -3   1  12        994.99        987.22        19.23 o                         
  -2   1  12       1098.82       1035.39        19.00 o                         
  -1   1  12       1975.72       2127.79        27.69 o                         
   0   1  12        270.96        265.80        10.11 o                         
   1   1  12        451.78        427.31        10.93 o                         
   2   1  12        972.89       1073.97        16.40 o                         
   3   1  12       1329.04       1322.15        28.52 o                         
   4   1  12         50.01         35.42         6.24 o                         
   5   1  12        615.65        631.07        47.66 o                         
   6   1  12         77.49         73.78        12.83 o                         
   7   1  12       1066.82       1039.97        48.61 o                         
   8   1  12        372.80        297.76        22.73 o                         
 -11   2  12         40.66          3.26        10.94 o                         
 -10   2  12         10.93         10.17         9.91 o                         
  -9   2  12        255.59        251.20        15.44 o                         
  -8   2  12          0.02          8.81         7.54 o                         
  -7   2  12        134.55        134.76        11.59 o                         
  -6   2  12          5.42          0.55         6.21 o                         
  -5   2  12        485.59        496.92        16.32 o                         
  -4   2  12        131.27        148.03        10.25 o                         
  -3   2  12         13.93          8.33         5.05 o                         
  -2   2  12        118.81        126.65        10.55 o                         
  -1   2  12        131.00        115.65         7.72 o                         
   0   2  12        175.25        239.41         9.68 o                         
   1   2  12          3.24          3.10         3.82 o                         
   2   2  12        618.05        669.91        12.59 o                         
   3   2  12          4.77          1.60         3.76 o                         
   4   2  12        104.03         82.25        10.80 o                         
   5   2  12         22.51         30.57        11.18 o                         
   6   2  12        112.10        107.42        18.53 o                         
   7   2  12         22.52         25.41        11.76 o                         
   8   2  12         55.53         33.54        21.01 o                         
 -11   3  12          7.37        -11.32        11.32 o                         
 -10   3  12        352.95        364.51        31.60 o                         
  -9   3  12        446.71        441.72        27.66 o                         
  -8   3  12        288.04        311.50        18.24 o                         
  -7   3  12         29.45         24.44         7.70 o                         
  -6   3  12         73.41         65.57         8.52 o                         
  -5   3  12        490.47        541.17        16.44 o                         
  -4   3  12        128.62        109.29         8.44 o                         
  -3   3  12       1533.07       1572.06        41.93 o                         
  -2   3  12        490.76        437.01        12.90 o                         
  -1   3  12        376.83        381.66        11.86 o                         
   0   3  12       1204.55       1262.13        20.25 o                         
   1   3  12       1608.35       1598.11        20.50 o                         
   2   3  12       1161.79       1130.95        15.95 o                         
   3   3  12         54.69         58.10         5.78 o                         
   4   3  12       1825.93       1850.29        29.15 o                         
   5   3  12        105.08        108.59        15.90 o                         
   6   3  12         57.02         68.62        11.70 o                         
   7   3  12        338.91        260.43        20.15 o                         
   8   3  12         25.06        -14.48        14.48 o                         
 -11   4  12       1553.23       1645.90        79.06 o                         
 -10   4  12       1401.12       1488.51        37.49 o                         
  -9   4  12        216.94        185.01        15.48 o                         
  -8   4  12       1354.43       1365.29        30.08 o                         
  -7   4  12       1187.22       1357.31        29.68 o                         
  -6   4  12         11.81          5.99         6.35 o                         
  -5   4  12       2932.49       3023.42        40.74 o                         
  -4   4  12        849.97        831.20        18.94 o                         
  -3   4  12        134.37        134.84         8.91 o                         
  -2   4  12       2233.26       2335.12        32.50 o                         
  -1   4  12        400.15        377.79        11.79 o                         
   0   4  12        291.90        361.38        11.19 o                         
   1   4  12        524.66        595.16        11.87 o                         
   2   4  12          3.17          0.16         3.89 o                         
   3   4  12        863.19        882.98        15.58 o                         
   4   4  12        660.63        710.50        15.21 o                         
   5   4  12        144.90        134.04        14.58 o                         
   6   4  12       2746.81       3056.34        53.24 o                         
   7   4  12        962.45        948.69        32.97 o                         
   8   4  12       1306.25       1386.94        90.94 o                         
 -10   5  12       1089.58       1188.12        35.01 o                         
  -9   5  12       1072.22        984.17        28.50 o                         
  -8   5  12         75.34         62.27         9.45 o                         
  -7   5  12        127.33        109.65        11.05 o                         
  -6   5  12        792.98        872.51        23.58 o                         
  -5   5  12         97.29         90.75         9.21 o                         
  -4   5  12         25.70         18.98         6.49 o                         
  -3   5  12        324.82        326.88        12.52 o                         
  -2   5  12          2.56          8.02         4.84 o                         
  -1   5  12        106.95        123.57         9.76 o                         
   0   5  12         18.19         21.50         4.91 o                         
   1   5  12        688.81        715.38        12.78 o                         
   2   5  12        728.63        763.63        12.91 o                         
   3   5  12        101.24        107.61         8.01 o                         
   4   5  12        153.91        164.77        10.01 o                         
   5   5  12        268.00        271.76        22.91 o                         
   6   5  12        268.18        218.02        27.53 o                         
   7   5  12        714.50        617.85        50.00 o                         
 -10   6  12          5.13          4.34        10.91 o                         
  -9   6  12        472.79        558.31        24.38 o                         
  -8   6  12          0.12         -3.57         8.05 o                         
  -7   6  12         20.32         33.26         7.93 o                         
  -6   6  12          9.08          2.10         6.57 o                         
  -5   6  12         22.09         36.57         8.21 o                         
  -4   6  12        121.28        143.98        10.63 o                         
  -3   6  12        264.01        292.12        12.76 o                         
  -2   6  12         37.47         36.66         5.79 o                         
  -1   6  12          3.64          8.39         4.93 o                         
   0   6  12         18.21         29.18         4.56 o                         
   1   6  12       1595.94       1627.70        17.49 o                         
   2   6  12         11.64         16.86         5.74 o                         
   3   6  12         21.56         26.51         5.23 o                         
   4   6  12          6.05          5.67         8.26 o                         
   5   6  12         45.82         21.46        19.23 o                         
   6   6  12          5.32        -20.66        20.66 o                         
   7   6  12         20.78         -1.77        40.11 o                         
 -10   7  12         18.72         15.18        11.80 o                         
  -9   7  12        108.51         66.96        13.81 o                         
  -8   7  12          0.58          8.28         7.90 o                         
  -7   7  12        194.31        146.86        13.31 o                         
  -6   7  12          3.92          1.59         6.41 o                         
  -5   7  12        210.26        244.39        13.28 o                         
  -4   7  12         11.13         32.14         6.58 o                         
  -3   7  12        104.34         96.02         8.40 o                         
  -2   7  12       1799.61       1852.37        28.95 o                         
  -1   7  12        901.68        921.31        19.75 o                         
   0   7  12       1171.93       1241.97        20.08 o                         
   1   7  12       2715.29       2854.70        29.43 o                         
   2   7  12         40.67         44.80         8.42 o                         
   3   7  12         98.29        116.18        15.60 o                         
   4   7  12        673.17        694.22        33.51 o                         
   5   7  12          4.46          2.44        13.48 o                         
   6   7  12          0.64          5.59        20.80 o                         
   7   7  12        133.38        194.53        33.65 o                         
  -9   8  12         47.93         14.11        12.91 o                         
  -8   8  12       2361.45       2423.57        46.17 o                         
  -7   8  12       1651.10       1795.49        37.84 o                         
  -6   8  12        387.60        373.43        25.86 o                         
  -5   8  12       1330.96       1399.60        31.09 o                         
  -4   8  12        230.64        259.08        13.01 o                         
  -3   8  12       1191.56       1228.72        22.83 o                         
  -2   8  12        401.71        430.62        13.67 o                         
  -1   8  12        397.02        430.59        12.37 o                         
   0   8  12       1611.34       1662.28        23.50 o                         
   1   8  12        524.02        550.33        15.86 o                         
   2   8  12         45.82         53.58         8.23 o                         
   3   8  12        409.86        455.14        27.82 o                         
   4   8  12       1848.20       2036.13        60.84 o                         
   5   8  12         16.38         11.87        25.02 o                         
   6   8  12       1104.30       1291.48        67.45 o                         
  -9   9  12       1700.90       1717.10        44.74 o                         
  -8   9  12          0.64         -8.64         8.64 o                         
  -7   9  12        205.47        191.53        14.97 o                         
  -6   9  12       1450.05       1424.86        34.79 o                         
  -5   9  12          5.25         -4.28         7.16 o                         
  -4   9  12        165.21        160.50        15.31 o                         
  -3   9  12         57.36         77.12        11.61 o                         
  -2   9  12         51.21         56.09         6.56 o                         
  -1   9  12        735.12        716.01        14.31 o                         
   0   9  12       2115.49       2135.12        31.16 o                         
   1   9  12        837.94        834.45        22.06 o                         
   2   9  12       1129.09       1202.39        26.93 o                         
   3   9  12        761.03        830.29        35.44 o                         
   4   9  12        310.88        310.05        40.08 o                         
   5   9  12        838.26        922.96        46.75 o                         
   6   9  12         89.34         81.95        24.93 o                         
  -8  10  12        466.20        369.45        32.27 o                         
  -7  10  12          8.70          4.82         8.67 o                         
  -6  10  12        668.90        639.84        32.46 o                         
  -5  10  12        338.89        317.78        21.96 o                         
  -4  10  12          2.83          3.16         7.20 o                         
  -3  10  12        455.14        392.68        17.21 o                         
  -2  10  12        552.07        565.81        19.35 o                         
  -1  10  12        207.14        218.51        12.57 o                         
   0  10  12          7.78         11.16         5.10 o                         
   1  10  12         13.44         21.67         7.07 o                         
   2  10  12        467.77        469.62        33.22 o                         
   3  10  12          5.72         -0.26        12.58 o                         
   4  10  12       1544.39       1242.60        47.45 o                         
   5  10  12        482.54        378.29        52.63 o                         
  -8  11  12        220.92        126.82        15.33 o                         
  -7  11  12          0.81        -13.78        13.78 o                         
  -6  11  12         86.14         41.48        10.14 o                         
  -5  11  12        143.10        172.72        13.91 o                         
  -4  11  12        328.48        327.99        22.69 o                         
  -3  11  12        509.08        462.35        18.81 o                         
  -2  11  12        794.15        871.94        22.16 o                         
  -1  11  12         46.36         27.94         6.71 o                         
   0  11  12        487.51        521.63        18.73 o                         
   1  11  12        676.66        763.13        22.12 o                         
   2  11  12        246.07        205.83        25.63 o                         
   3  11  12       1220.31       1296.98        46.94 o                         
   4  11  12        952.12       1000.96        58.35 o                         
   5  11  12        101.29         45.53        41.10 o                         
  -7  12  12        748.23        837.03        32.45 o                         
  -6  12  12        136.81        151.83        17.94 o                         
  -5  12  12         45.07         18.48         8.12 o                         
  -4  12  12        690.84        668.68        23.57 o                         
  -3  12  12         89.24         64.16         9.97 o                         
  -2  12  12        144.53        146.29        11.10 o                         
  -1  12  12        834.00        868.42        21.45 o                         
   0  12  12          8.00         -2.14         9.89 o                         
   1  12  12         55.10         53.41         7.91 o                         
   2  12  12       1040.33       1004.21        39.90 o                         
   3  12  12        870.96        900.41        47.81 o                         
   4  12  12        194.78        275.73        57.27 o                         
  -6  13  12        576.15        572.47        26.22 o                         
  -5  13  12        108.47        104.52        15.19 o                         
  -4  13  12        219.57        232.13        17.38 o                         
  -3  13  12         17.05         12.76         7.54 o                         
  -2  13  12          8.27         -2.67         8.26 o                         
  -1  13  12        140.49        146.97        12.46 o                         
   0  13  12          6.98          3.27         7.43 o                         
   1  13  12         19.73          8.91        13.32 o                         
   2  13  12       1250.75       1309.17        60.92 o                         
   3  13  12        276.82        228.79        41.49 o                         
  -4  14  12        515.89        405.47        54.86 o                         
  -3  14  12        911.20        740.78        23.21 o                         
  -2  14  12        143.24        107.53        11.39 o                         
  -1  14  12          1.93         -3.66         7.00 o                         
   0  14  12         86.66         51.26         9.68 o                         
   1  14  12        263.28        184.02        31.06 o                         
 -11   1  13          1.11        -10.41        10.41 o                         
 -10   1  13         44.24         33.65        10.61 o                         
  -9   1  13        728.18        652.96        22.55 o                         
  -8   1  13        137.65        117.50        11.35 o                         
  -7   1  13        196.29        195.78        12.70 o                         
  -6   1  13          7.58          4.18         6.56 o                         
  -5   1  13        894.52        998.50        21.90 o                         
  -4   1  13         51.87         40.97         6.63 o                         
  -3   1  13         22.81         13.06         5.52 o                         
  -2   1  13        850.39        895.96        18.47 o                         
  -1   1  13        247.62        239.89        13.41 o                         
   0   1  13          7.13         15.01         4.86 o                         
   1   1  13        967.54        928.29        16.23 o                         
   2   1  13        401.45        380.35        12.03 o                         
   3   1  13       2259.26       2327.84        28.88 o                         
   4   1  13         46.34         45.85         8.79 o                         
   5   1  13        532.16        533.64        24.72 o                         
   6   1  13        860.28        923.15        32.10 o                         
   7   1  13         30.82         -2.03        11.15 o                         
 -11   2  13        332.14        251.43        18.22 o                         
 -10   2  13       1703.93       1897.50        38.43 o                         
  -9   2  13         59.46         42.02         9.79 o                         
  -8   2  13       1565.61       1665.54        32.38 o                         
  -7   2  13        569.88        621.93        19.82 o                         
  -6   2  13        171.06        185.40        11.98 o                         
  -5   2  13         80.60         78.71         8.78 o                         
  -4   2  13        109.56        139.82        10.05 o                         
  -3   2  13          5.26          0.60         4.93 o                         
  -2   2  13        882.85        955.90        19.03 o                         
  -1   2  13         87.00         57.09         6.18 o                         
   0   2  13       1570.99       1699.86        24.89 o                         
   1   2  13       1093.71       1084.38        17.51 o                         
   2   2  13          0.82         -1.69         3.65 o                         
   3   2  13       7484.82       7838.96        70.16 o                         
   4   2  13       3762.00       3837.64        56.21 o                         
   5   2  13        161.91        150.85        20.44 o                         
   6   2  13       2355.26       2539.83        56.24 o                         
   7   2  13       1177.60       1133.24        56.54 o                         
 -11   3  13          8.52        -13.60        13.60 o                         
 -10   3  13        226.80        200.78        15.60 o                         
  -9   3  13       1091.05       1003.10        26.99 o                         
  -8   3  13         14.84          9.52         7.97 o                         
  -7   3  13        131.74        160.89        12.13 o                         
  -6   3  13        650.78        713.59        20.07 o                         
  -5   3  13        966.55       1038.85        22.62 o                         
  -4   3  13        710.29        742.73        18.48 o                         
  -3   3  13          3.20         -4.48         5.01 o                         
  -2   3  13         24.75         29.72         5.70 o                         
  -1   3  13        472.18        548.36        14.24 o                         
   0   3  13         45.70         30.74         5.70 o                         
   1   3  13       2568.10       2720.15        28.40 o                         
   2   3  13        803.93        826.39        14.28 o                         
   3   3  13       1147.59       1159.17        19.61 o                         
   4   3  13        408.01        408.91        16.88 o                         
   5   3  13       1466.21       1428.45        36.91 o                         
   6   3  13       1170.38       1192.94        54.82 o                         
   7   3  13        285.60        233.89        32.10 o                         
 -10   4  13         35.53         39.87        13.09 o                         
  -9   4  13        220.32        213.47        16.92 o                         
  -8   4  13         18.54         14.38         8.41 o                         
  -7   4  13        325.78        328.28        16.34 o                         
  -6   4  13         65.41         73.52         9.86 o                         
  -5   4  13        342.91        350.80        27.95 o                         
  -4   4  13        218.61        216.74        16.48 o                         
  -3   4  13       1081.80       1146.24        21.90 o                         
  -2   4  13         41.90         46.80         6.51 o                         
  -1   4  13          1.17          1.22         4.52 o                         
   0   4  13        803.65        773.80        15.72 o                         
   1   4  13        105.55         96.26         9.48 o                         
   2   4  13          0.06         -2.87         3.93 o                         
   3   4  13        381.10        362.66        11.89 o                         
   4   4  13        152.76        166.04        12.59 o                         
   5   4  13        298.26        315.51        17.88 o                         
   6   4  13         17.80         20.45        14.26 o                         
   7   4  13         40.09         15.64        14.21 o                         
 -10   5  13        319.87        322.20        21.11 o                         
  -9   5  13         12.93        -10.95        10.95 o                         
  -8   5  13          1.48         -7.84         8.44 o                         
  -7   5  13          0.27          9.99         7.06 o                         
  -6   5  13         40.61         33.15         8.03 o                         
  -5   5  13        952.64       1053.48        25.51 o                         
  -4   5  13        149.30        154.67        12.73 o                         
  -3   5  13         97.74        101.22         9.01 o                         
  -2   5  13       2859.93       2970.88        36.27 o                         
  -1   5  13        273.34        300.71        11.91 o                         
   0   5  13         28.82         21.65         5.85 o                         
   1   5  13       3014.44       3118.79        30.73 o                         
   2   5  13        266.62        243.70         8.05 o                         
   3   5  13         54.54         61.32         5.04 o                         
   4   5  13        205.08        212.19        11.26 o                         
   5   5  13        726.71        627.08        29.07 o                         
   6   5  13        205.47        203.19        32.36 o                         
   7   5  13         13.59        -12.07        12.07 o                         
 -10   6  13        564.59        655.33        31.25 o                         
  -9   6  13          3.31         -8.81         8.81 o                         
  -8   6  13        436.34        435.47        22.93 o                         
  -7   6  13       1681.47       1796.17        35.92 o                         
  -6   6  13        272.17        283.61        14.45 o                         
  -5   6  13        190.17        196.50        12.20 o                         
  -4   6  13         71.47         64.56         8.03 o                         
  -3   6  13          3.28          0.71         5.53 o                         
  -2   6  13         29.39         40.49         6.47 o                         
  -1   6  13         10.64         13.68         4.97 o                         
   0   6  13        382.54        421.56        10.79 o                         
   1   6  13        818.38        876.39        14.23 o                         
   2   6  13          8.73         -2.62         9.57 o                         
   3   6  13       1612.78       1742.41        29.55 o                         
   4   6  13       2194.71       2404.20        78.80 o                         
   5   6  13        197.51        175.92        23.03 o                         
   6   6  13       2267.88       2551.47       145.44 o                         
   7   6  13        944.76        845.32        56.74 o                         
 -10   7  13       1108.36       1070.20        44.07 o                         
  -9   7  13        868.88        851.06        29.87 o                         
  -8   7  13          1.18         -9.79        11.48 o                         
  -7   7  13         42.36         29.78         9.56 o                         
  -6   7  13         69.23         70.16        10.54 o                         
  -5   7  13          3.42          1.90         6.84 o                         
  -4   7  13         28.13         15.05         6.61 o                         
  -3   7  13        298.10        303.97        15.00 o                         
  -2   7  13         51.85         52.82         6.75 o                         
  -1   7  13        954.92        982.84        18.78 o                         
   0   7  13         38.82         34.39         4.22 o                         
   1   7  13       2600.31       2598.35        28.40 o                         
   2   7  13       1384.46       1457.48        32.64 o                         
   3   7  13       1066.99       1159.94        46.27 o                         
   4   7  13        239.73        244.07        29.25 o                         
   5   7  13       1101.63       1316.31        64.09 o                         
   6   7  13        512.35        387.00        41.80 o                         
  -9   8  13        506.62        540.59        25.63 o                         
  -8   8  13        292.45        203.55        17.36 o                         
  -7   8  13        102.86         59.30        10.75 o                         
  -6   8  13        148.51        110.67        12.07 o                         
  -5   8  13          0.58         -2.49         7.49 o                         
  -4   8  13        344.34        292.08        20.70 o                         
  -3   8  13         32.61         13.50         7.51 o                         
  -2   8  13        210.77        204.50        12.49 o                         
  -1   8  13         76.85         56.85         8.05 o                         
   0   8  13        742.39        753.40        16.16 o                         
   1   8  13          1.55          7.10         5.44 o                         
   2   8  13        892.46        886.71        25.02 o                         
   3   8  13        320.87        318.38        25.22 o                         
   4   8  13        330.50        322.67        26.16 o                         
   5   8  13        230.58        194.51        75.17 o                         
   6   8  13         54.05         44.56        36.57 o                         
  -9   9  13          0.43        -15.67        15.67 o                         
  -8   9  13        176.35        145.06        17.41 o                         
  -7   9  13          5.11          4.17         8.79 o                         
  -6   9  13         80.21         73.55        11.14 o                         
  -5   9  13       1746.10       1923.98        37.98 o                         
  -4   9  13          3.46         -0.25         7.25 o                         
  -3   9  13         89.29         65.00         9.23 o                         
  -2   9  13       1444.06       1530.99        34.19 o                         
  -1   9  13        841.87        796.35        16.19 o                         
   0   9  13         61.79         40.58         6.63 o                         
   1   9  13        619.44        640.62        16.78 o                         
   2   9  13         17.56          6.99         7.06 o                         
   3   9  13        254.46        243.10        25.73 o                         
   4   9  13          4.95         -6.64        11.54 o                         
   5   9  13         15.44          2.10        21.05 o                         
  -8  10  13        410.63        375.02        22.43 o                         
  -7  10  13       1153.23       1271.06        39.08 o                         
  -6  10  13        365.62        334.33        21.93 o                         
  -5  10  13         92.58        103.66        13.25 o                         
  -4  10  13        113.74         88.89        10.95 o                         
  -3  10  13        114.90         76.20        10.53 o                         
  -2  10  13          4.35          3.78         6.69 o                         
  -1  10  13         50.21         44.94         7.86 o                         
   0  10  13       1245.98       1222.72        23.07 o                         
   1  10  13        532.82        570.72        23.96 o                         
   2  10  13          3.14        -14.71        14.71 o                         
   3  10  13       2568.81       2690.56       106.07 o                         
   4  10  13        876.21        908.86        47.80 o                         
   5  10  13          0.32        -20.34        20.34 o                         
  -7  11  13         24.80          1.84         9.97 o                         
  -6  11  13        332.90        286.64        22.46 o                         
  -5  11  13        311.33        245.58        16.59 o                         
  -4  11  13        318.79        282.81        16.82 o                         
  -3  11  13          0.49         -5.70         6.69 o                         
  -2  11  13         46.87         26.00         7.60 o                         
  -1  11  13        420.31        417.85        23.93 o                         
   0  11  13        151.84        163.77        10.27 o                         
   1  11  13        363.41        296.86        15.26 o                         
   2  11  13        767.41        736.79        36.25 o                         
   3  11  13       1255.22       1179.80        51.59 o                         
   4  11  13        140.76        130.66        41.14 o                         
  -6  12  13         26.37         -7.62         9.20 o                         
  -5  12  13          0.77         -7.87         7.87 o                         
  -4  12  13        183.89        127.74        12.23 o                         
  -3  12  13        246.01        169.44        22.08 o                         
  -2  12  13         19.18         12.80         6.92 o                         
  -1  12  13        534.02        455.88        16.54 o                         
   0  12  13         64.97         61.18         9.93 o                         
   1  12  13          2.67         -9.14         9.14 o                         
   2  12  13        219.04        198.05        21.64 o                         
   3  12  13        107.45         84.02        19.37 o                         
  -5  13  13        931.62       1057.86        34.00 o                         
  -4  13  13        340.81        379.80        34.00 o                         
  -3  13  13        207.82        195.04        13.79 o                         
  -2  13  13       1426.54       1586.18        29.97 o                         
  -1  13  13        119.04        102.77        14.79 o                         
   0  13  13        299.67        298.85        17.72 o                         
   1  13  13         35.54        -13.43        13.43 o                         
   2  13  13          6.33          9.03        16.30 o                         
  -3  14  13        571.73        506.79        31.26 o                         
  -2  14  13        175.42        126.31        13.05 o                         
  -1  14  13        189.38        160.80        12.13 o                         
 -10   0  14        246.97        269.83        28.82 o                         
  -9   0  14        349.21        440.40        31.12 o                         
  -8   0  14         11.42         21.58        12.45 o                         
  -7   0  14        363.08        387.07        40.12 o                         
  -6   0  14         10.62         19.61        10.33 o                         
  -5   0  14       2684.98       2821.34        55.00 o                         
  -4   0  14       1024.48       1042.51        31.16 o                         
  -3   0  14       1659.26       1729.10        39.02 o                         
  -2   0  14       2634.90       2688.23        49.56 o                         
  -1   0  14       3430.01       3493.97        57.65 o                         
   0   0  14       2224.39       2562.79        46.72 o                         
   1   0  14       2988.91       2908.76        77.91 o                         
   2   0  14        623.35        560.17        18.44 o                         
   3   0  14       3220.53       3398.84        52.67 o                         
   4   0  14       3795.51       3940.25        94.99 o                         
   5   0  14          1.16        -12.44        12.44 o                         
   6   0  14       1878.00       2100.98       106.99 o                         
   7   0  14        708.32        652.93        43.17 o                         
 -10   1  14        153.55        121.13        13.54 o                         
  -9   1  14        151.53        117.77        13.15 o                         
  -8   1  14        157.79        134.45        15.38 o                         
  -7   1  14         13.95         16.23         7.59 o                         
  -6   1  14        851.85        894.65        22.55 o                         
  -5   1  14        871.39        944.74        23.17 o                         
  -4   1  14       6329.81       6477.87        64.67 o                         
  -3   1  14         11.55          6.08         5.42 o                         
  -2   1  14         74.78         96.19         8.09 o                         
  -1   1  14        833.62        956.25        19.42 o                         
   0   1  14       1313.73       1445.19        23.79 o                         
   1   1  14          2.60          6.29         5.08 o                         
   2   1  14        785.08        771.37        15.35 o                         
   3   1  14        753.14        837.45        18.99 o                         
   4   1  14         41.97         46.81        11.11 o                         
   5   1  14        959.48        975.13        32.19 o                         
   6   1  14        747.55        862.58        38.81 o                         
   7   1  14        100.52         67.60        15.44 o                         
 -10   2  14          1.29         -8.24         8.24 o                         
  -9   2  14         69.39         57.61        10.32 o                         
  -8   2  14        448.33        500.34        20.20 o                         
  -7   2  14          3.44         -2.61         6.98 o                         
  -6   2  14          0.93          1.11         6.65 o                         
  -5   2  14        106.45        116.86        11.28 o                         
  -4   2  14        781.67        775.56        19.36 o                         
  -3   2  14       1149.34       1158.17        26.41 o                         
  -2   2  14         22.23         23.52         6.66 o                         
  -1   2  14          2.10          1.92         4.76 o                         
   0   2  14        116.09        172.02         9.60 o                         
   1   2  14        180.98        194.70         9.12 o                         
   2   2  14        509.22        487.94        12.96 o                         
   3   2  14          2.15          7.70         6.15 o                         
   4   2  14        663.53        659.17        28.81 o                         
   5   2  14         12.87          2.29         9.16 o                         
   6   2  14          0.26          3.32        10.68 o                         
   7   2  14          0.65          3.02        11.08 o                         
 -10   3  14         18.23        -10.84        10.84 o                         
  -9   3  14        160.28        177.74        14.29 o                         
  -8   3  14          1.60         -7.26         7.26 o                         
  -7   3  14         65.99         78.65         9.76 o                         
  -6   3  14         27.14         26.19         8.06 o                         
  -5   3  14        322.65        366.07        18.42 o                         
  -4   3  14       1929.94       1938.86        30.50 o                         
  -3   3  14         50.29         80.13         8.46 o                         
  -2   3  14        857.44        803.07        18.39 o                         
  -1   3  14       2012.94       2079.19        29.27 o                         
   0   3  14         70.17         68.52         8.01 o                         
   1   3  14        485.30        461.74        14.33 o                         
   2   3  14       2221.39       2225.02        26.00 o                         
   3   3  14        225.39        238.31        22.07 o                         
   4   3  14        254.15        196.82        22.61 o                         
   5   3  14        601.97        596.55        26.81 o                         
   6   3  14        702.97        761.52        37.30 o                         
   7   3  14         87.79         59.93        16.89 o                         
 -10   4  14         13.10        -14.36        14.36 o                         
  -9   4  14         47.54         20.34        10.33 o                         
  -8   4  14        181.13        216.68        17.85 o                         
  -7   4  14         56.23         56.12         8.77 o                         
  -6   4  14        683.14        692.45        21.94 o                         
  -5   4  14         32.01         25.00         7.82 o                         
  -4   4  14          2.10         -0.66         6.26 o                         
  -3   4  14        445.76        442.86        17.98 o                         
  -2   4  14       2701.72       2678.62        46.80 o                         
  -1   4  14       1926.62       2031.14        29.88 o                         
   0   4  14       4378.43       4654.68        52.63 o                         
   1   4  14        870.33        869.35        15.52 o                         
   2   4  14        646.07        643.27        13.13 o                         
   3   4  14       3173.85       3428.34        43.65 o                         
   4   4  14       6250.54       6414.94        88.61 o                         
   5   4  14         72.98         94.07        19.84 o                         
   6   4  14        899.58        912.84        27.83 o                         
 -10   5  14          2.50         -9.05        11.35 o                         
  -9   5  14         65.08         28.58        11.24 o                         
  -8   5  14         22.23         -7.28        10.59 o                         
  -7   5  14         98.12         99.76        11.80 o                         
  -6   5  14         61.76         62.50         9.17 o                         
  -5   5  14        654.52        683.60        19.50 o                         
  -4   5  14        191.58        170.91        11.02 o                         
  -3   5  14        253.82        233.26        12.06 o                         
  -2   5  14        174.79        156.65         9.67 o                         
  -1   5  14        940.01        982.39        19.70 o                         
   0   5  14       2146.55       2227.62        26.47 o                         
   1   5  14       1345.32       1378.75        18.47 o                         
   2   5  14        415.50        475.20        11.93 o                         
   3   5  14       1015.55       1095.26        21.13 o                         
   4   5  14         33.01         39.20        18.65 o                         
   5   5  14       2505.48       2376.35       111.79 o                         
   6   5  14        371.56        379.21        28.04 o                         
 -10   6  14         99.95         73.21        15.93 o                         
  -9   6  14        347.80        283.96        22.10 o                         
  -8   6  14        110.51         78.05        12.40 o                         
  -7   6  14        105.60         78.18        12.54 o                         
  -6   6  14        122.69         97.13        11.82 o                         
  -5   6  14          0.73          2.28         7.14 o                         
  -4   6  14        558.32        526.77        17.15 o                         
  -3   6  14        109.84        124.18         9.71 o                         
  -2   6  14          0.50         -4.28         4.78 o                         
  -1   6  14       1256.95       1170.69        21.41 o                         
   0   6  14        424.28        436.92        11.37 o                         
   1   6  14        100.12         98.56         5.57 o                         
   2   6  14          1.96         -3.54         8.64 o                         
   3   6  14         83.03         69.48        10.16 o                         
   4   6  14         91.74        111.07        15.00 o                         
   5   6  14         48.52         25.15        53.45 o                         
   6   6  14        236.62        155.33        69.42 o                         
  -9   7  14         57.46         37.24        12.95 o                         
  -8   7  14        181.44        210.85        18.96 o                         
  -7   7  14         87.96         90.59        12.62 o                         
  -6   7  14        105.81        119.81        13.08 o                         
  -5   7  14        587.31        669.03        28.81 o                         
  -4   7  14        794.82        841.63        24.65 o                         
  -3   7  14          0.54         -2.92         6.84 o                         
  -2   7  14        698.19        783.42        18.80 o                         
  -1   7  14        380.97        347.14        12.82 o                         
   0   7  14          0.17          6.57         4.11 o                         
   1   7  14          3.29          1.77         4.21 o                         
   2   7  14        530.05        489.82        23.87 o                         
   3   7  14        387.85        408.29        26.90 o                         
   4   7  14        102.33        160.69        28.82 o                         
   5   7  14        307.42        327.89        59.43 o                         
   6   7  14        307.46        299.89        54.34 o                         
  -9   8  14         81.10         39.38        15.95 o                         
  -8   8  14         96.32        114.68        14.54 o                         
  -7   8  14        148.17        140.01        14.35 o                         
  -6   8  14        559.74        621.36        23.97 o                         
  -5   8  14         87.53        114.42        13.12 o                         
  -4   8  14        283.89        293.59        21.58 o                         
  -3   8  14        580.70        589.32        21.80 o                         
  -2   8  14       1135.66       1186.38        27.44 o                         
  -1   8  14          3.07         -3.52         5.67 o                         
   0   8  14       2274.22       2425.37        34.85 o                         
   1   8  14       1091.90       1197.47        24.16 o                         
   2   8  14         18.76         15.10        13.80 o                         
   3   8  14       1023.28       1121.34        40.04 o                         
   4   8  14       2671.53       2799.27        95.34 o                         
   5   8  14         21.70          5.77        43.41 o                         
  -8   9  14         20.81         11.78        12.14 o                         
  -7   9  14        148.28         86.47        12.72 o                         
  -6   9  14         43.09         56.91        11.22 o                         
  -5   9  14         19.37         11.33         9.05 o                         
  -4   9  14       1552.74       1512.17        36.88 o                         
  -3   9  14        431.00        409.49        18.66 o                         
  -2   9  14          5.68         13.17         7.07 o                         
  -1   9  14       1917.68       1978.73        33.20 o                         
   0   9  14       1380.76       1450.44        26.22 o                         
   1   9  14         68.43         53.55         6.88 o                         
   2   9  14       2199.36       2265.71        52.94 o                         
   3   9  14       1223.00       1201.50        42.56 o                         
   4   9  14        229.54        286.13        67.77 o                         
   5   9  14        814.31        787.40        56.83 o                         
  -8  10  14        289.04        139.86        16.91 o                         
  -7  10  14          0.21         -9.44         9.44 o                         
  -6  10  14         91.44         65.10        12.30 o                         
  -5  10  14          4.93         -1.15         8.03 o                         
  -4  10  14          7.92         -3.14         7.91 o                         
  -3  10  14        390.66        420.11        20.43 o                         
  -2  10  14          5.83         11.71         7.31 o                         
  -1  10  14        628.71        608.26        18.40 o                         
   0  10  14         16.26          3.55         6.11 o                         
   1  10  14         13.02         -0.91         6.91 o                         
   2  10  14       1020.06       1067.67        63.95 o                         
   3  10  14         15.15        -10.76        16.46 o                         
   4  10  14        377.35        289.08        39.86 o                         
  -7  11  14        321.39        327.11        20.94 o                         
  -6  11  14        111.95         63.23        12.01 o                         
  -5  11  14        820.28        906.94        31.51 o                         
  -4  11  14        169.72        158.94        17.18 o                         
  -3  11  14        962.93       1029.32        28.15 o                         
  -2  11  14        338.38        418.41        19.20 o                         
  -1  11  14        248.69        201.56        12.00 o                         
   0  11  14         50.50         52.21         7.94 o                         
   1  11  14          2.35          3.19         9.27 o                         
   2  11  14         97.79         13.52        16.84 o                         
   3  11  14         15.94        -12.64        13.84 o                         
  -6  12  14        214.22        123.20        18.70 o                         
  -5  12  14        193.64        184.70        22.87 o                         
  -4  12  14          0.71         -8.58         8.58 o                         
  -3  12  14         55.70         37.36        11.15 o                         
  -2  12  14        158.21        176.23        14.09 o                         
  -1  12  14         53.75         38.05         8.34 o                         
   0  12  14        993.01        976.68        39.92 o                         
   1  12  14        361.19        385.73        38.98 o                         
   2  12  14         59.85         48.81        16.83 o                         
  -4  13  14        129.61        104.09        18.28 o                         
  -3  13  14         88.43         75.75        10.40 o                         
  -2  13  14         35.49         20.91         7.93 o                         
  -1  13  14        202.96        218.46        22.43 o                         
   0  13  14        772.53        798.71        26.28 o                         
 -10   1  15        104.69         82.66        13.01 o                         
  -9   1  15         11.49          1.90         9.10 o                         
  -8   1  15          9.77         -6.26         7.86 o                         
  -7   1  15        441.32        451.93        19.08 o                         
  -6   1  15        177.36        158.19        11.69 o                         
  -5   1  15        158.06        204.42        12.55 o                         
  -4   1  15        442.60        460.50        16.17 o                         
  -3   1  15        958.30        970.75        22.14 o                         
  -2   1  15         20.62         12.33         5.69 o                         
  -1   1  15         50.62         44.55         7.35 o                         
   0   1  15       1899.92       1876.64        29.45 o                         
   1   1  15        125.93        142.59         8.57 o                         
   2   1  15       1152.10       1233.48        21.20 o                         
   3   1  15        440.87        491.24        19.23 o                         
   4   1  15          2.74          9.48         9.54 o                         
   5   1  15       1237.20       1226.02        36.92 o                         
   6   1  15        300.18        310.37        29.51 o                         
 -10   2  15         38.08         30.16        11.53 o                         
  -9   2  15        136.92        155.17        13.56 o                         
  -8   2  15          7.57         -0.56         8.06 o                         
  -7   2  15       1835.94       1974.27        36.02 o                         
  -6   2  15        277.68        262.04        19.58 o                         
  -5   2  15        647.71        744.29        25.88 o                         
  -4   2  15        690.84        725.08        19.75 o                         
  -3   2  15       1542.14       1594.70        33.57 o                         
  -2   2  15       2778.40       2901.44        41.51 o                         
  -1   2  15        744.53        674.09        18.90 o                         
   0   2  15       2999.49       3020.22        35.56 o                         
   1   2  15       8184.87       8059.78        77.66 o                         
   2   2  15        132.63        160.89         9.28 o                         
   3   2  15       1436.71       1548.38        33.47 o                         
   4   2  15       2483.19       2266.84        77.71 o                         
   5   2  15        423.31        381.63        23.20 o                         
   6   2  15        185.91        135.80        17.41 o                         
 -10   3  15        447.73        380.84        28.31 o                         
  -9   3  15          0.85         -8.76         8.76 o                         
  -8   3  15        518.50        499.39        21.08 o                         
  -7   3  15        816.70        833.01        23.43 o                         
  -6   3  15        224.19        203.26        13.48 o                         
  -5   3  15        189.70        191.05        14.13 o                         
  -4   3  15       2159.08       2141.00        37.06 o                         
  -3   3  15       2041.15       2020.67        33.99 o                         
  -2   3  15        397.93        420.54        14.86 o                         
  -1   3  15       1675.27       1811.58        28.00 o                         
   0   3  15       2054.11       2092.90        28.61 o                         
   1   3  15        804.10        803.10        16.13 o                         
   2   3  15        890.89        986.68        19.00 o                         
   3   3  15       2862.04       2990.97        51.18 o                         
   4   3  15         59.97         63.92        15.66 o                         
   5   3  15        680.72        712.51        29.66 o                         
   6   3  15        852.68        879.03        49.25 o                         
 -10   4  15         63.09         38.11        12.76 o                         
  -9   4  15         44.29         16.18        10.83 o                         
  -8   4  15          1.32         -8.58         8.58 o                         
  -7   4  15         29.50         17.21         8.79 o                         
  -6   4  15         26.82         29.70         7.98 o                         
  -5   4  15        253.21        272.73        13.96 o                         
  -4   4  15        239.45        209.79        12.30 o                         
  -3   4  15         66.27         71.59         8.18 o                         
  -2   4  15        205.92        185.64        10.78 o                         
  -1   4  15        268.74        232.34        14.13 o                         
   0   4  15         64.26         80.61         7.24 o                         
   1   4  15         89.94        113.17         7.70 o                         
   2   4  15        100.94        111.03         8.75 o                         
   3   4  15        145.62        125.32        11.37 o                         
   4   4  15        828.54        867.33        32.54 o                         
   5   4  15          1.40          5.18        10.84 o                         
   6   4  15         29.15          8.62        16.76 o                         
  -9   5  15         62.06         46.16        12.18 o                         
  -8   5  15        106.99        151.25        14.68 o                         
  -7   5  15        262.65        299.27        21.47 o                         
  -6   5  15        176.75        183.69        14.79 o                         
  -5   5  15        132.40        145.51        12.28 o                         
  -4   5  15       2049.96       2061.91        36.87 o                         
  -3   5  15        980.30        904.45        22.07 o                         
  -2   5  15         19.52         15.48         5.94 o                         
  -1   5  15          2.02          0.71         5.19 o                         
   0   5  15        862.45        837.19        18.37 o                         
   1   5  15        263.96        219.85        10.95 o                         
   2   5  15        784.09        780.39        16.87 o                         
   3   5  15       1545.52       1650.05        31.25 o                         
   4   5  15          8.65         16.16        10.00 o                         
   5   5  15        987.52       1180.55        55.51 o                         
   6   5  15        340.14        351.96        67.11 o                         
  -9   6  15          1.92         -8.91        10.32 o                         
  -8   6  15        167.79        130.57        14.45 o                         
  -7   6  15         22.23         -0.36         9.53 o                         
  -6   6  15        590.96        602.24        23.41 o                         
  -5   6  15        334.46        365.67        18.73 o                         
  -4   6  15        204.73        227.84        15.27 o                         
  -3   6  15       3384.75       3465.07        51.04 o                         
  -2   6  15       1465.33       1563.98        31.82 o                         
  -1   6  15       1818.05       1846.28        34.15 o                         
   0   6  15       1743.53       1836.44        28.00 o                         
   1   6  15       2699.50       2812.94        32.66 o                         
   2   6  15         22.39         23.13        12.49 o                         
   3   6  15        286.09        344.85        23.17 o                         
   4   6  15       2745.09       2595.09        64.61 o                         
   5   6  15        201.27         99.15        23.92 o                         
  -9   7  15          0.14        -10.97        10.97 o                         
  -8   7  15        169.36        158.56        16.80 o                         
  -7   7  15        192.92        199.11        17.38 o                         
  -6   7  15        225.77        244.30        17.19 o                         
  -5   7  15        506.33        536.19        32.22 o                         
  -4   7  15        787.41        811.29        24.87 o                         
  -3   7  15       1012.77       1017.82        26.75 o                         
  -2   7  15         73.06         69.33         9.65 o                         
  -1   7  15       1438.35       1496.44        30.75 o                         
   0   7  15       3408.43       3456.59        39.21 o                         
   1   7  15        188.43        213.90        10.95 o                         
   2   7  15        729.31        787.12        20.75 o                         
   3   7  15        919.59       1010.40        59.38 o                         
   4   7  15         50.33         41.94        22.90 o                         
   5   7  15       1351.27       1369.92        88.04 o                         
  -8   8  15          2.31         12.54         9.88 o                         
  -7   8  15         78.85         36.18        11.00 o                         
  -6   8  15         79.25         62.26        12.13 o                         
  -5   8  15        418.27        351.42        19.81 o                         
  -4   8  15        145.27        157.53        12.94 o                         
  -3   8  15          5.62         -2.26         7.81 o                         
  -2   8  15        412.73        394.46        17.84 o                         
  -1   8  15         96.45         70.97         8.80 o                         
   0   8  15        124.33        119.43        12.22 o                         
   1   8  15        967.24       1020.68        23.64 o                         
   2   8  15         93.72         66.09        14.14 o                         
   3   8  15          4.13        -15.18        15.18 o                         
   4   8  15        154.60        159.45        45.53 o                         
  -8   9  15        388.02        440.19        25.31 o                         
  -7   9  15        583.75        601.25        33.14 o                         
  -6   9  15        120.89        104.25        14.67 o                         
  -5   9  15        147.36        146.87        13.87 o                         
  -4   9  15        315.54        216.06        15.34 o                         
  -3   9  15        234.82        172.00        21.28 o                         
  -2   9  15        187.06        174.75        15.86 o                         
  -1   9  15        423.68        373.08        16.33 o                         
   0   9  15         40.75         18.72         6.93 o                         
   1   9  15        132.57        122.32         9.69 o                         
   2   9  15        114.91        100.89        14.76 o                         
   3   9  15        208.92        238.03        94.31 o                         
   4   9  15          2.52         20.38        21.58 o                         
  -7  10  15         10.58         19.01        10.77 o                         
  -6  10  15        262.50        199.95        16.06 o                         
  -5  10  15        942.16        892.19        43.12 o                         
  -4  10  15          5.99        -13.15        13.15 o                         
  -3  10  15        187.11        195.86        14.05 o                         
  -2  10  15       2271.84       2472.17        39.85 o                         
  -1  10  15        188.91        199.59        12.76 o                         
   0  10  15        438.08        474.12        16.75 o                         
   1  10  15       1912.70       1812.95        40.73 o                         
   2  10  15         98.95        104.01        18.64 o                         
   3  10  15        548.69        573.11       135.64 o                         
  -6  11  15         15.46          2.62        10.18 o                         
  -5  11  15        161.07        106.34        16.03 o                         
  -4  11  15        695.50        741.11        27.92 o                         
  -3  11  15        961.67        996.71        28.67 o                         
  -2  11  15        135.91        136.21        12.60 o                         
  -1  11  15        629.67        627.89        24.29 o                         
   0  11  15       1729.00       1697.90        38.61 o                         
   1  11  15          7.84        -14.04        14.04 o                         
   2  11  15       1038.39        994.04        41.13 o                         
  -5  12  15        129.52         96.25        34.61 o                         
  -4  12  15         61.63         18.57        12.56 o                         
  -3  12  15          0.51         -7.72         7.72 o                         
  -2  12  15        167.58        119.30        10.82 o                         
  -1  12  15        233.07        216.08        12.72 o                         
   0  12  15         27.21         -4.08         8.20 o                         
   1  12  15        530.53        502.83        34.09 o                         
 -10   0  16          0.14        -18.04        18.04 o                         
  -9   0  16        184.86        153.30        34.42 o                         
  -8   0  16        133.01        164.79        18.66 o                         
  -7   0  16       2385.47       2540.57        59.97 o                         
  -6   0  16         87.27         98.09        31.99 o                         
  -5   0  16       2975.89       3107.47        62.18 o                         
  -4   0  16        383.86        384.51        23.04 o                         
  -3   0  16        235.05        278.92        39.50 o                         
  -2   0  16       1719.04       1809.44        52.17 o                         
  -1   0  16       1534.21       1435.91        36.75 o                         
   0   0  16        637.41        864.08        25.11 o                         
   1   0  16       5589.32       5415.94        74.44 o                         
   2   0  16        335.17        346.05        32.72 o                         
   3   0  16        266.20        269.90        23.05 o                         
   4   0  16        390.48        289.81        29.89 o                         
   5   0  16         90.02         37.66        17.55 o                         
   6   0  16        100.95         29.26        21.81 o                         
 -10   1  16         77.66         73.42        14.08 o                         
  -9   1  16        164.86        144.72        15.48 o                         
  -8   1  16         54.92         43.84        11.07 o                         
  -7   1  16        356.74        295.34        20.85 o                         
  -6   1  16       3132.56       3238.87        46.47 o                         
  -5   1  16        741.21        768.23        22.11 o                         
  -4   1  16       1510.31       1494.07        29.77 o                         
  -3   1  16       2287.34       2359.14        42.72 o                         
  -2   1  16        268.44        283.37        14.19 o                         
  -1   1  16        249.96        257.45        13.01 o                         
   0   1  16       3956.79       3968.22        40.98 o                         
   1   1  16          7.77         11.96         5.93 o                         
   2   1  16        252.34        249.88        16.96 o                         
   3   1  16        253.82        342.87        18.50 o                         
   4   1  16          0.94         -8.74         8.74 o                         
   5   1  16        824.45        971.83        37.68 o                         
   6   1  16        113.96        129.81        18.01 o                         
 -10   2  16         94.09         85.98        22.39 o                         
  -9   2  16         41.17         21.89        13.08 o                         
  -8   2  16          4.54         -4.84        13.63 o                         
  -7   2  16          7.80         -7.35         7.35 o                         
  -6   2  16         23.53         19.18         7.79 o                         
  -5   2  16        751.48        757.31        21.13 o                         
  -4   2  16         51.51         32.75         7.93 o                         
  -3   2  16        290.23        294.88        14.20 o                         
  -2   2  16          7.42          7.33         5.97 o                         
  -1   2  16        469.86        454.46        16.10 o                         
   0   2  16          0.01          4.01         5.13 o                         
   1   2  16          1.69         -3.59         5.24 o                         
   2   2  16         31.32         21.61         6.91 o                         
   3   2  16          0.20         -6.86         6.86 o                         
   4   2  16        288.22        337.93        40.95 o                         
   5   2  16         22.43          4.92        12.26 o                         
   6   2  16         33.05          5.73        13.69 o                         
 -10   3  16         79.26         92.58        22.65 o                         
  -9   3  16        307.66        272.08        29.64 o                         
  -8   3  16          2.98         -6.03         9.07 o                         
  -7   3  16        169.60        140.85        13.38 o                         
  -6   3  16        896.54        882.04        23.95 o                         
  -5   3  16        113.82        105.48        10.96 o                         
  -4   3  16        108.59        116.05         9.90 o                         
  -3   3  16       2047.77       2039.88        41.52 o                         
  -2   3  16          2.10          3.02         5.77 o                         
  -1   3  16        491.13        447.54        15.36 o                         
   0   3  16        859.35        923.87        22.03 o                         
   1   3  16         33.47         28.40         6.23 o                         
   2   3  16        976.74       1047.36        24.92 o                         
   3   3  16        455.65        511.53        28.71 o                         
   4   3  16          5.18         -7.50         8.07 o                         
   5   3  16        148.93        156.54        15.89 o                         
  -9   4  16         16.59        -10.09        10.09 o                         
  -8   4  16        401.38        407.47        29.95 o                         
  -7   4  16        369.77        426.80        27.96 o                         
  -6   4  16        406.79        445.15        21.18 o                         
  -5   4  16       1990.46       2132.30        40.59 o                         
  -4   4  16       1025.42       1019.83        25.54 o                         
  -3   4  16       1830.11       2043.79        33.60 o                         
  -2   4  16       6302.27       6541.77        79.36 o                         
  -1   4  16        177.04        144.51        12.17 o                         
   0   4  16        981.37       1094.90        23.54 o                         
   1   4  16       3254.68       3250.04        45.86 o                         
   2   4  16        827.65        792.84        20.60 o                         
   3   4  16        732.36        772.63        25.32 o                         
   4   4  16        308.71        227.39        21.90 o                         
   5   4  16        886.37        881.42        29.28 o                         
  -9   5  16        242.90        182.79        16.67 o                         
  -8   5  16         52.70         48.53        11.77 o                         
  -7   5  16        291.79        257.71        23.54 o                         
  -6   5  16        614.16        612.51        23.92 o                         
  -5   5  16        120.45        137.67        12.75 o                         
  -4   5  16        119.43        138.15        14.25 o                         
  -3   5  16       3767.92       3882.74        55.50 o                         
  -2   5  16          7.41         10.36         7.29 o                         
  -1   5  16       1254.08       1270.36        28.92 o                         
   0   5  16       1981.57       2024.17        31.49 o                         
   1   5  16         16.33         23.78         5.84 o                         
   2   5  16       1657.63       1800.39        31.11 o                         
   3   5  16        770.21        786.54        28.21 o                         
   4   5  16          6.62        -10.97        10.97 o                         
   5   5  16        776.37        704.88        45.06 o                         
  -9   6  16          8.55         -5.50        15.47 o                         
  -8   6  16          1.98         -9.74         9.74 o                         
  -7   6  16        152.10        140.11        15.01 o                         
  -6   6  16          9.90          8.96         8.47 o                         
  -5   6  16        138.54        132.87        13.19 o                         
  -4   6  16        411.50        376.86        18.84 o                         
  -3   6  16        180.88        179.57        13.73 o                         
  -2   6  16        254.06        251.35        16.49 o                         
  -1   6  16        296.57        297.72        15.71 o                         
   0   6  16         14.09          0.30         6.09 o                         
   1   6  16          1.95          1.32         4.77 o                         
   2   6  16        206.65        185.66        17.79 o                         
   3   6  16        226.79        221.58        31.40 o                         
   4   6  16         33.87         21.45        62.92 o                         
   5   6  16          6.23         28.67        31.25 o                         
  -8   7  16        204.70        187.68        21.76 o                         
  -7   7  16         53.64         58.90        11.87 o                         
  -6   7  16        392.91        356.80        20.75 o                         
  -5   7  16         90.98         81.39        11.63 o                         
  -4   7  16         84.05         39.82        11.61 o                         
  -3   7  16        344.84        353.47        21.31 o                         
  -2   7  16        299.16        369.02        18.18 o                         
  -1   7  16        134.97        100.49        10.10 o                         
   0   7  16        599.77        606.07        16.35 o                         
   1   7  16        477.94        500.27        16.82 o                         
   2   7  16        127.94        115.99        10.36 o                         
   3   7  16       1241.40       1384.47        67.48 o                         
   4   7  16         51.55         12.10        22.01 o                         
  -8   8  16        308.83        305.51        26.33 o                         
  -7   8  16       1098.10       1168.48        35.26 o                         
  -6   8  16        209.25        208.37        16.51 o                         
  -5   8  16       1862.64       1899.66        44.60 o                         
  -4   8  16        103.12         73.12        11.23 o                         
  -3   8  16       1906.45       2119.02        40.22 o                         
  -2   8  16       2891.14       3150.32        49.29 o                         
  -1   8  16        451.46        469.97        18.10 o                         
   0   8  16        210.82        230.29        19.84 o                         
   1   8  16       1102.69       1094.21        21.45 o                         
   2   8  16        880.10        926.87        47.90 o                         
   3   8  16        113.53         83.35        24.50 o                         
   4   8  16         87.69         42.29        52.50 o                         
  -7   9  16        415.74        371.92        22.37 o                         
  -6   9  16       1551.17       1553.83        39.16 o                         
  -5   9  16        223.36        226.63        17.54 o                         
  -4   9  16        355.59        409.25        20.58 o                         
  -3   9  16       1534.37       1629.71        35.37 o                         
  -2   9  16         19.96          5.32         7.31 o                         
  -1   9  16        776.74        820.27        29.32 o                         
   0   9  16       2812.60       2716.24        36.76 o                         
   1   9  16          4.42         -3.42        13.95 o                         
   2   9  16        801.82        886.77        31.56 o                         
   3   9  16        253.27        227.05        58.49 o                         
  -6  10  16        536.07        364.78        24.16 o                         
  -5  10  16         51.60         16.10         9.97 o                         
  -4  10  16         80.61         53.84        10.38 o                         
  -3  10  16         87.90         50.63        11.28 o                         
  -2  10  16        199.01        181.50        14.46 o                         
  -1  10  16       1099.27       1108.76        31.05 o                         
   0  10  16          0.40          0.74         7.10 o                         
   1  10  16        451.74        468.89        30.62 o                         
   2  10  16         13.28         -8.48        17.76 o                         
  -5  11  16          0.04        -10.58        18.62 o                         
  -4  11  16          2.88         -9.96         9.96 o                         
  -3  11  16          9.96         -5.67         8.35 o                         
  -2  11  16          1.63         -8.41         8.41 o                         
  -1  11  16        120.34         80.50         9.18 o                         
   0  11  16         38.26         20.15        18.73 o                         
   1  11  16         17.94         -1.61        12.86 o                         
  -3  12  16        307.14        295.09        22.64 o                         
  -2  12  16        537.01        545.55        28.60 o                         
  -1  12  16        427.31        367.98        15.58 o                         
  -9   1  17        277.85        253.56        20.05 o                         
  -8   1  17        238.42        237.95        17.92 o                         
  -7   1  17         59.66         50.61         9.82 o                         
  -6   1  17        902.11        875.01        24.37 o                         
  -5   1  17        332.50        334.68        20.08 o                         
  -4   1  17         99.63         89.13         9.76 o                         
  -3   1  17        162.80        205.65        15.03 o                         
  -2   1  17        218.12        230.41        12.38 o                         
  -1   1  17       1606.38       1593.33        45.55 o                         
   0   1  17       1940.38       2068.53        34.74 o                         
   1   1  17        130.04         98.16         9.81 o                         
   2   1  17        846.68        900.84        22.18 o                         
   3   1  17         10.87         -0.59         7.86 o                         
   4   1  17         21.04          9.76        13.09 o                         
   5   1  17        231.43        214.20        20.72 o                         
  -9   2  17         86.22         91.04        14.21 o                         
  -8   2  17       1282.44       1431.26        40.80 o                         
  -7   2  17       1672.71       1843.38        52.71 o                         
  -6   2  17        530.82        610.37        25.25 o                         
  -5   2  17       2264.97       2402.76        46.63 o                         
  -4   2  17        669.99        657.97        21.85 o                         
  -3   2  17        364.60        455.13        18.65 o                         
  -2   2  17       3158.88       3191.06        52.91 o                         
  -1   2  17        600.79        531.53        22.29 o                         
   0   2  17        407.62        455.41        16.42 o                         
   1   2  17       2153.72       2073.56        32.89 o                         
   2   2  17        450.58        400.30        17.24 o                         
   3   2  17        363.81        488.77        26.46 o                         
   4   2  17        263.42        212.62        28.84 o                         
   5   2  17        184.71        182.20        21.14 o                         
  -9   3  17        421.85        354.13        22.72 o                         
  -8   3  17        538.73        548.08        31.99 o                         
  -7   3  17        319.77        342.22        20.68 o                         
  -6   3  17       2230.14       2303.51        44.42 o                         
  -5   3  17        182.93        175.36        14.40 o                         
  -4   3  17       2041.48       2215.33        41.40 o                         
  -3   3  17       2018.94       2237.19        44.81 o                         
  -2   3  17         85.03         58.33         9.61 o                         
  -1   3  17        728.73        651.94        26.56 o                         
   0   3  17       1833.91       1815.56        30.02 o                         
   1   3  17        151.63        143.37        10.78 o                         
   2   3  17        880.98        910.70        21.74 o                         
   3   3  17        811.18        840.43        27.19 o                         
   4   3  17         42.94         18.86        17.72 o                         
   5   3  17         37.60        -18.34        18.34 o                         
  -9   4  17         92.82         59.64        13.57 o                         
  -8   4  17         90.29         50.45        12.42 o                         
  -7   4  17        340.27        311.26        18.88 o                         
  -6   4  17         15.72         15.86         9.51 o                         
  -5   4  17         45.77         42.41         9.95 o                         
  -4   4  17        222.95        228.03        17.78 o                         
  -3   4  17         90.52         98.51        11.43 o                         
  -2   4  17        215.22        199.18        14.16 o                         
  -1   4  17         17.81         28.57         8.45 o                         
   0   4  17          0.01         -5.57         5.57 o                         
   1   4  17        139.83        141.24        11.06 o                         
   2   4  17         19.82         10.46         6.57 o                         
   3   4  17        226.44        254.64        18.12 o                         
   4   4  17          4.01          3.60         9.15 o                         
   5   4  17        113.94        102.28        49.06 o                         
  -9   5  17        116.04         70.14        14.73 o                         
  -8   5  17         20.56         10.84        10.27 o                         
  -7   5  17        350.64        360.08        27.38 o                         
  -6   5  17        451.23        483.65        21.80 o                         
  -5   5  17        832.45        958.04        28.53 o                         
  -4   5  17        625.92        638.41        23.39 o                         
  -3   5  17         91.75         96.44        11.67 o                         
  -2   5  17        857.60        925.82        28.48 o                         
  -1   5  17        141.84        135.76        12.18 o                         
   0   5  17       1202.97       1230.03        24.52 o                         
   1   5  17         34.71         20.40         6.57 o                         
   2   5  17        243.17        292.67        16.77 o                         
   3   5  17        761.67        791.81        37.96 o                         
   4   5  17        162.87         90.03        22.68 o                         
  -8   6  17        386.77        393.99        23.02 o                         
  -7   6  17       1021.83       1071.88        32.37 o                         
  -6   6  17        119.38        125.93        13.81 o                         
  -5   6  17       2211.53       2200.90        47.99 o                         
  -4   6  17       1315.08       1194.19        30.92 o                         
  -3   6  17        592.66        666.49        23.30 o                         
  -2   6  17       1753.42       1774.89        36.06 o                         
  -1   6  17       2054.16       2006.80        37.66 o                         
   0   6  17         77.95         76.23         8.23 o                         
   1   6  17        732.12        652.89        19.13 o                         
   2   6  17        445.77        459.16        25.61 o                         
   3   6  17        258.52        270.01        23.07 o                         
   4   6  17        477.51        355.55        43.83 o                         
  -8   7  17         70.02         78.68        15.99 o                         
  -7   7  17         31.87         26.55        11.13 o                         
  -6   7  17       2903.95       3014.61        55.90 o                         
  -5   7  17        104.35        107.21        12.88 o                         
  -4   7  17        641.65        674.16        24.40 o                         
  -3   7  17        381.93        439.21        31.15 o                         
  -2   7  17         15.67          4.50         7.95 o                         
  -1   7  17        534.67        563.89        21.86 o                         
   0   7  17       1189.69       1204.36        27.16 o                         
   1   7  17          3.33         17.19         6.84 o                         
   2   7  17        719.23        692.09        39.33 o                         
   3   7  17        381.39        322.39        39.34 o                         
  -7   8  17        558.21        450.18        42.41 o                         
  -6   8  17        117.67         91.92        16.26 o                         
  -5   8  17        327.04        328.08        20.41 o                         
  -4   8  17         65.76         34.67        12.52 o                         
  -3   8  17         86.75         63.33        10.34 o                         
  -2   8  17        756.12        780.33        24.91 o                         
  -1   8  17        137.72        149.33        12.62 o                         
   0   8  17         71.24         85.93         9.83 o                         
   1   8  17        308.06        352.34        21.02 o                         
   2   8  17        110.33         44.83        13.24 o                         
   3   8  17        143.79        164.77        34.09 o                         
  -6   9  17         83.91         66.34        12.89 o                         
  -5   9  17        496.47        511.84        38.45 o                         
  -4   9  17        253.96        193.62        14.91 o                         
  -3   9  17         76.93         88.73        11.55 o                         
  -2   9  17         41.02         70.69        10.64 o                         
  -1   9  17          4.37        -11.33        11.55 o                         
   0   9  17        104.59        113.30        12.59 o                         
   1   9  17        297.64        275.56        36.93 o                         
   2   9  17         12.86          7.70         9.42 o                         
  -5  10  17        930.05        884.46        43.36 o                         
  -4  10  17        480.64        460.21        22.49 o                         
  -3  10  17         17.79         21.97         9.39 o                         
  -2  10  17       1409.83       1501.56        31.97 o                         
  -1  10  17        495.37        439.99        18.56 o                         
   0  10  17          6.80         -9.16         9.16 o                         
   1  10  17        499.96        436.88        39.81 o                         
  -4  11  17        575.45        508.02        69.26 o                         
  -3  11  17       1038.78       1138.59        36.95 o                         
  -2  11  17        350.60        326.55        17.32 o                         
  -1  11  17        388.83        371.26        16.36 o                         
  -9   0  18        773.00        815.48        78.75 o                         
  -8   0  18       1317.20       1396.26        64.02 o                         
  -7   0  18       3084.53       3073.16       178.06 o                         
  -6   0  18        250.75        217.65        23.22 o                         
  -5   0  18       1406.34       1522.38        61.29 o                         
  -4   0  18        854.73        789.68        48.53 o                         
  -3   0  18         43.69         22.32        12.98 o                         
  -2   0  18       1486.16       1553.94        58.52 o                         
  -1   0  18       1186.87       1133.69        49.06 o                         
   0   0  18        208.53        313.87        33.08 o                         
   1   0  18        842.45        802.21        31.00 o                         
   2   0  18        472.78        419.69        24.20 o                         
   3   0  18         29.11         14.72        12.32 o                         
   4   0  18         69.52         33.77        18.22 o                         
  -9   1  18       1151.91       1254.53        45.24 o                         
  -8   1  18        111.07        115.47        15.50 o                         
  -7   1  18        420.44        351.52        21.14 o                         
  -6   1  18       1939.99       1889.52        40.54 o                         
  -5   1  18         91.17         73.65        11.39 o                         
  -4   1  18        138.34        150.49        13.95 o                         
  -3   1  18       1682.95       1744.98        36.17 o                         
  -2   1  18        159.77        155.70        14.33 o                         
  -1   1  18         19.28         20.60         9.80 o                         
   0   1  18       1037.79       1015.47        26.46 o                         
   1   1  18         37.06         42.49         8.04 o                         
   2   1  18          0.15         -6.17         6.17 o                         
   3   1  18          2.57         -8.63         8.63 o                         
   4   1  18         18.07         34.71        12.83 o                         
  -9   2  18         18.53         -0.27        13.34 o                         
  -8   2  18        584.15        608.03        27.22 o                         
  -7   2  18         13.99         18.89        10.54 o                         
  -6   2  18          8.07         15.24        10.26 o                         
  -5   2  18        493.53        528.69        23.46 o                         
  -4   2  18         22.99         14.80         8.67 o                         
  -3   2  18        173.45        152.90        13.54 o                         
  -2   2  18        214.81        163.12        13.51 o                         
  -1   2  18         47.26         42.62        10.49 o                         
   0   2  18         13.57         26.99         8.03 o                         
   1   2  18          1.11         -2.85         5.88 o                         
   2   2  18        201.67        172.51        12.51 o                         
   3   2  18         38.76         39.63        12.44 o                         
   4   2  18         69.83         51.95        20.60 o                         
  -9   3  18        533.76        514.21        49.40 o                         
  -8   3  18         69.24         94.57        13.67 o                         
  -7   3  18          0.90         -8.78         8.78 o                         
  -6   3  18        757.03        832.39        27.76 o                         
  -5   3  18         90.84        112.22        12.47 o                         
  -4   3  18          0.28         -4.54         9.38 o                         
  -3   3  18       1158.84       1265.16        33.86 o                         
  -2   3  18        298.19        272.52        18.96 o                         
  -1   3  18        248.57        363.46        30.16 o                         
   0   3  18       1277.98       1421.91        30.95 o                         
   1   3  18        137.47         98.77         9.33 o                         
   2   3  18         12.19          1.95         6.91 o                         
   3   3  18         56.99         34.34        10.12 o                         
   4   3  18        721.36        655.84        33.29 o                         
  -8   4  18        499.93        523.68        27.77 o                         
  -7   4  18       1112.99       1136.73        33.55 o                         
  -6   4  18          0.11          2.38         8.82 o                         
  -5   4  18       4277.71       4496.35        67.21 o                         
  -4   4  18       1510.98       1398.37        36.24 o                         
  -3   4  18         57.95         64.95        11.33 o                         
  -2   4  18        345.41        359.29        21.87 o                         
  -1   4  18       1090.28       1037.16        33.08 o                         
   0   4  18        298.81        323.40        23.64 o                         
   1   4  18        336.63        275.61        14.49 o                         
   2   4  18        121.66        140.95        13.68 o                         
   3   4  18        279.01        322.72        23.27 o                         
   4   4  18         74.33         69.86        18.14 o                         
  -8   5  18        156.06        116.44        15.48 o                         
  -7   5  18         11.23          7.56        11.62 o                         
  -6   5  18       1475.05       1581.42        41.72 o                         
  -5   5  18       1508.64       1427.41        54.51 o                         
  -4   5  18       1363.80       1510.11        35.42 o                         
  -3   5  18        626.35        716.23        31.18 o                         
  -2   5  18          7.12          4.92         9.59 o                         
  -1   5  18         55.86         68.85         9.73 o                         
   0   5  18        554.25        571.66        19.96 o                         
   1   5  18         63.47         53.25        11.41 o                         
   2   5  18        232.65        161.49        15.02 o                         
   3   5  18        127.74         70.22        26.04 o                         
  -8   6  18         24.97         10.97        12.92 o                         
  -7   6  18         15.08         -9.68         9.68 o                         
  -6   6  18        223.51        217.58        16.82 o                         
  -5   6  18        633.10        677.75        26.40 o                         
  -4   6  18         21.12          6.93         9.27 o                         
  -3   6  18        397.34        339.96        20.47 o                         
  -2   6  18         67.55         63.16        11.11 o                         
  -1   6  18         37.89          9.60         7.68 o                         
   0   6  18        110.51        119.71        13.07 o                         
   1   6  18        256.45        232.14        13.05 o                         
   2   6  18        477.04        449.24        26.72 o                         
   3   6  18         14.52         -3.38        50.34 o                         
  -7   7  18         67.49          1.72        12.91 o                         
  -6   7  18         93.95         90.23        15.32 o                         
  -5   7  18        393.24        432.60        23.36 o                         
  -4   7  18          0.30         -8.20         8.20 o                         
  -3   7  18        358.63        431.98        31.76 o                         
  -2   7  18        314.75        338.21        18.30 o                         
  -1   7  18         46.48         47.97         8.83 o                         
   0   7  18        134.23        105.10         9.74 o                         
   1   7  18        791.24        740.73        23.46 o                         
   2   7  18         17.13         37.29        30.20 o                         
  -6   8  18         48.76         24.73        11.26 o                         
  -5   8  18       1052.19        993.28        30.79 o                         
  -4   8  18        337.49        249.65        17.12 o                         
  -3   8  18          1.85         -6.14        14.82 o                         
  -2   8  18        380.97        313.33        18.10 o                         
  -1   8  18        793.97        792.06        19.81 o                         
   0   8  18        840.32        889.17        23.20 o                         
   1   8  18        133.12        130.31        15.72 o                         
   2   8  18        249.34        320.14        26.09 o                         
  -5   9  18         39.71         -0.77         9.72 o                         
  -4   9  18        166.42        166.09        14.80 o                         
  -3   9  18       2103.68       2289.50        56.00 o                         
  -2   9  18          3.49        -10.38        10.38 o                         
  -1   9  18          0.06         -9.81         9.81 o                         
   0   9  18        668.63        714.65        32.60 o                         
   1   9  18          1.88          1.14         9.86 o                         
  -4  10  18        286.78        256.01        24.33 o                         
  -3  10  18         12.66        -17.25        17.25 o                         
  -2  10  18        555.91        610.68        28.74 o                         
  -1  10  18         13.61        -10.23        10.23 o                         
  -8   1  19        236.80        224.29        21.87 o                         
  -7   1  19         14.61          3.25        11.94 o                         
  -6   1  19        327.63        309.61        23.12 o                         
  -5   1  19         12.80         -3.76         9.70 o                         
  -4   1  19        163.30        199.77        19.14 o                         
  -3   1  19       1590.51       1657.75        44.28 o                         
  -2   1  19         24.09         15.82        10.21 o                         
  -1   1  19         93.07        144.61        15.72 o                         
   0   1  19        436.44        487.05        38.84 o                         
   1   1  19          6.47         -6.82         6.82 o                         
   2   1  19        296.10        351.54        21.13 o                         
   3   1  19         74.36         81.22        15.17 o                         
  -8   2  19       1173.52       1046.33        40.39 o                         
  -7   2  19        867.45        817.18        35.24 o                         
  -6   2  19         38.27         28.26        16.16 o                         
  -5   2  19        472.04        498.69        28.60 o                         
  -4   2  19       1386.32       1410.32        41.64 o                         
  -3   2  19         51.74         32.66        11.49 o                         
  -2   2  19        349.39        351.30        22.69 o                         
  -1   2  19        488.46        545.56        26.47 o                         
   0   2  19       1399.29       1514.94        33.26 o                         
   1   2  19         65.99         52.82         8.57 o                         
   2   2  19         57.47         53.57        12.71 o                         
   3   2  19         13.57          0.25         9.87 o                         
  -8   3  19        154.85        157.47        17.66 o                         
  -7   3  19         29.99         -8.38        13.87 o                         
  -6   3  19       1293.72       1336.03        38.99 o                         
  -5   3  19          1.89         -9.97         9.97 o                         
  -4   3  19        130.14        173.10        16.58 o                         
  -3   3  19        841.37        874.01        32.99 o                         
  -2   3  19         20.37          9.51        11.12 o                         
  -1   3  19         41.99         32.21        10.75 o                         
   0   3  19         34.28         25.26         8.55 o                         
   1   3  19        720.45        664.61        24.42 o                         
   2   3  19          1.13         -8.49         8.49 o                         
   3   3  19        967.21       1006.76        32.42 o                         
  -8   4  19          0.81        -11.68        11.68 o                         
  -7   4  19        190.47        167.04        20.08 o                         
  -6   4  19          0.05         -3.82         9.18 o                         
  -5   4  19         66.79         34.58        13.87 o                         
  -4   4  19          2.31         -5.29         8.49 o                         
  -3   4  19        110.28         93.12        12.41 o                         
  -2   4  19         91.64         92.13        13.98 o                         
  -1   4  19        326.09        327.77        26.96 o                         
   0   4  19          4.15         -2.77         7.32 o                         
   1   4  19        387.53        394.04        16.41 o                         
   2   4  19         26.85         41.33        14.43 o                         
   3   4  19        103.44        121.69        15.13 o                         
  -7   5  19         80.54         55.36        14.44 o                         
  -6   5  19        666.79        750.77        28.58 o                         
  -5   5  19        239.91        228.14        17.57 o                         
  -4   5  19          9.22         -6.23         9.28 o                         
  -3   5  19         74.24         90.94        11.95 o                         
  -2   5  19        462.24        477.17        24.78 o                         
  -1   5  19          7.88          5.49         7.92 o                         
   0   5  19        179.31        144.85        11.81 o                         
   1   5  19         67.89         24.34         7.77 o                         
   2   5  19        156.69        116.85        14.66 o                         
  -7   6  19        783.95        745.32        31.75 o                         
  -6   6  19        347.12        265.94        18.84 o                         
  -5   6  19       1169.97       1101.71        37.72 o                         
  -4   6  19        330.56        284.45        24.82 o                         
  -3   6  19         47.51         26.46        14.13 o                         
  -2   6  19         25.59          5.23        12.80 o                         
  -1   6  19        176.85        126.61        11.46 o                         
   0   6  19        623.44        685.66        26.94 o                         
   1   6  19         63.39         39.11         9.95 o                         
   2   6  19         11.44          4.34        12.83 o                         
  -6   7  19       1116.45       1070.43        35.18 o                         
  -5   7  19          5.46          4.34        12.83 o                         
  -4   7  19        131.72        135.21        15.01 o                         
  -3   7  19        378.50        366.02        32.64 o                         
  -2   7  19          2.91          3.25        14.71 o                         
  -1   7  19         12.06         -7.09         7.09 o                         
   0   7  19        227.50        183.36        12.90 o                         
   1   7  19        237.14        190.55        24.87 o                         
  -5   8  19         93.22         80.63        13.51 o                         
  -4   8  19        310.13        263.68        23.37 o                         
  -3   8  19        388.39        385.57        22.40 o                         
  -2   8  19        195.16        210.45        16.03 o                         
  -1   8  19          1.94         -8.19         8.19 o                         
   0   8  19          4.01         -7.97         7.97 o                         
  -4   9  19          0.12         -4.99        22.02 o                         
  -3   9  19         13.34        -15.54        15.54 o                         
  -2   9  19        446.58        413.99        63.28 o                         
  -1   9  19         59.58          6.64        14.16 o                         
  -7   0  20       1125.33       1104.89        58.42 o                         
  -6   0  20       1013.67        951.40        66.45 o                         
  -5   0  20          1.63          9.69        37.28 o                         
  -4   0  20         95.13        107.21        21.15 o                         
  -3   0  20        254.60        247.16        29.28 o                         
  -2   0  20        352.94        328.70        44.77 o                         
  -1   0  20         23.34         -3.18        12.24 o                         
   0   0  20        595.87        727.53        34.48 o                         
   1   0  20        268.51        199.76        23.85 o                         
   2   0  20        236.58        221.76        29.85 o                         
  -7   1  20          0.26         -2.93        12.06 o                         
  -6   1  20        500.73        587.87        30.79 o                         
  -5   1  20        258.36        190.24        20.68 o                         
  -4   1  20         58.75         74.79        16.76 o                         
  -3   1  20          4.20          6.36         9.72 o                         
  -2   1  20        116.16         91.16        15.31 o                         
  -1   1  20         68.97         31.84        11.04 o                         
   0   1  20        334.17        330.67        25.48 o                         
   1   1  20         50.67         26.69         8.14 o                         
   2   1  20        144.13        165.78        15.27 o                         
  -7   2  20          3.97         -9.82        15.29 o                         
  -6   2  20         94.42        107.71        15.68 o                         
  -5   2  20          7.20         -6.30        11.15 o                         
  -4   2  20         73.82         44.14        12.59 o                         
  -3   2  20        199.57        176.13        18.65 o                         
  -2   2  20        201.87        205.87        19.43 o                         
  -1   2  20          6.77          3.27         9.79 o                         
   0   2  20        122.18        116.85        14.41 o                         
   1   2  20        117.05        117.88        11.50 o                         
   2   2  20          7.73         -7.30        10.69 o                         
  -7   3  20          2.13          7.35        13.78 o                         
  -6   3  20         66.98         92.61        16.95 o                         
  -5   3  20        178.27        175.59        20.97 o                         
  -4   3  20         17.31         17.51        10.96 o                         
  -3   3  20        144.32        138.63        19.43 o                         
  -2   3  20         70.83         60.46        12.85 o                         
  -1   3  20        118.00         95.09        12.30 o                         
   0   3  20         91.15        103.80        11.97 o                         
   1   3  20        790.55        793.98        22.98 o                         
   2   3  20        192.33        210.70        16.27 o                         
  -7   4  20       1005.00        984.16        46.71 o                         
  -6   4  20         64.44         49.11        15.56 o                         
  -5   4  20         55.91         35.59        14.21 o                         
  -4   4  20         27.25          7.85        12.31 o                         
  -3   4  20        429.93        497.14        44.85 o                         
  -2   4  20         21.72         11.64        14.28 o                         
  -1   4  20        154.08         82.60        12.46 o                         
   0   4  20        684.23        699.93        25.06 o                         
   1   4  20        213.82        157.98        13.18 o                         
   2   4  20          0.29        -12.46        12.46 o                         
  -6   5  20        935.32        865.15        62.07 o                         
  -5   5  20         26.52         13.75        11.59 o                         
  -4   5  20        223.52        228.66        21.66 o                         
  -3   5  20         33.96         36.94        12.38 o                         
  -2   5  20         58.95         52.39        12.30 o                         
  -1   5  20         76.41         96.47        11.53 o                         
   0   5  20        136.00        121.67        12.51 o                         
   1   5  20        306.03        265.61        16.33 o                         
  -6   6  20         23.56         -6.50        11.52 o                         
  -5   6  20        259.22        246.24        20.79 o                         
  -4   6  20        209.77        194.08        27.92 o                         
  -3   6  20         82.22        108.15        16.11 o                         
  -2   6  20        209.97        169.53        17.43 o                         
  -1   6  20         50.38         36.22         9.07 o                         
   0   6  20         33.57         15.27        10.01 o                         
  -5   7  20        246.63        202.71        20.41 o                         
  -4   7  20          1.54         -9.17         9.17 o                         
  -3   7  20         22.45         -0.59         9.70 o                         
  -2   7  20        211.33        129.50        14.82 o                         
  -1   7  20        391.29        361.43        25.59 o                         
  -6   1  21        104.26        149.73        21.71 o                         
  -5   1  21        189.89        149.41        18.18 o                         
  -4   1  21          4.91         -0.28        11.69 o                         
  -3   1  21         15.94         -8.84        10.54 o                         
  -2   1  21         38.76         -1.49        10.85 o                         
  -1   1  21        703.27        666.84        27.30 o                         
   0   1  21        881.92        915.87        48.61 o                         
   1   1  21          1.73         -9.38         9.38 o                         
  -6   2  21        846.02        979.81        40.53 o                         
  -5   2  21         24.20         34.98        13.88 o                         
  -4   2  21         11.28         -4.80        10.53 o                         
  -3   2  21         81.35         77.41        15.29 o                         
  -2   2  21        671.55        663.79        37.92 o                         
  -1   2  21         63.71         26.56        10.56 o                         
   0   2  21        205.15        142.84        14.38 o                         
   1   2  21        700.67        621.76        51.80 o                         
  -6   3  21        119.50         85.88        18.98 o                         
  -5   3  21        142.94         86.29        18.29 o                         
  -4   3  21         28.10         16.56        13.92 o                         
  -3   3  21        175.40        192.95        23.70 o                         
  -2   3  21         44.24         64.01        13.52 o                         
  -1   3  21         65.78         37.37        10.26 o                         
   0   3  21        667.51        685.67        24.86 o                         
  -5   4  21         89.30         57.34        19.22 o                         
  -4   4  21        173.80        118.91        16.11 o                         
  -3   4  21         39.87         30.50        12.50 o                         
  -2   4  21          6.74         -7.52        10.37 o                         
  -1   4  21         90.02         71.17        11.15 o                         
   0   4  21         18.08         24.72         9.63 o                         
  -5   5  21        112.69         76.48        16.00 o                         
  -4   5  21        468.45        361.22        30.54 o                         
  -3   5  21        281.18        262.39        28.76 o                         
  -2   5  21         92.39         51.40        13.46 o                         
  -1   5  21         51.91         52.50        10.60 o                         
  -3   6  21        196.53        167.97        24.17 o                         
  -2   6  21         82.43         35.77        15.22 o                         
  -5   0  22        565.46        511.53        49.02 o                         
  -4   0  22        119.09         57.31        28.84 o                         
  -3   0  22         70.61         19.61        24.41 o                         
  -2   0  22       1865.06       1833.02        71.36 o                         
  -1   0  22       1078.52       1123.64        56.37 o                         
  -5   1  22        114.62         65.49        16.89 o                         
  -4   1  22        424.59        361.40        32.31 o                         
  -3   1  22        664.50        620.51        37.32 o                         
  -2   1  22         78.40         29.68        14.33 o                         
  -1   1  22         20.69         11.14         9.28 o                         
  -4   2  22        236.47        211.58        27.70 o                         
  -3   2  22        137.55        113.30        31.63 o                         
  -2   2  22        115.80         90.54        18.15 o                         
  -1   2  22         86.62         39.30        13.33 o                         
  -4   3  22        177.71        154.42        18.89 o                         
  -3   3  22        608.96        634.64        31.83 o                         
  -2   3  22        133.98        123.45        17.06 o                         
                                                                                
