# Supplementary material for: Crystal and mol­ecular structures of some phosphane-substituted cymantrenes [(C5H4 X)Mn(CO)LL′] (X = H or Cl, L = CO, L′ = PPh3 or PCy3, and LL’ = Ph2PCH2CH2PPh2)
Source: Acta Crystallogr C Struct Chem. 2021 Sep 27;77(Pt 10):633–40. doi: 10.1107/S2053229621009177 (PMC8491095; doi:10.1107/S2053229621009177)
Supplement: Supplementary file 6 [file c-77-00633-compd3asup6.hkl]

data_compd3a                                                                    
_shelx_title ' shelxt_a.res in C2/c'                                            
_shelx_refln_list_code          4                                               
_shelx_F_calc_maximum      510.59                                               
_exptl_crystal_F_000      2272.00                                               
_reflns_d_resolution_high  0.7695                                               
                                                                                
loop_                                                                           
 _space_group_symop_operation_xyz                                               
 'x, y, z'                                                                      
 '-x, y, -z+1/2'                                                                
 'x+1/2, y+1/2, z'                                                              
 '-x+1/2, y+1/2, -z+1/2'                                                        
 '-x, -y, -z'                                                                   
 'x, -y, z-1/2'                                                                 
 '-x+1/2, -y+1/2, -z'                                                           
 'x+1/2, -y+1/2, z-1/2'                                                         
                                                                                
_cell_length_a    29.0323                                                       
_cell_length_b     8.9592                                                       
_cell_length_c    26.4794                                                       
_cell_angle_alpha  90.000                                                       
_cell_angle_beta  122.159                                                       
_cell_angle_gamma  90.000                                                       
                                                                                
_shelx_F_squared_multiplier     1.000                                           
                                                                                
loop_                                                                           
 _refln_index_h                                                                 
 _refln_index_k                                                                 
 _refln_index_l                                                                 
 _refln_F_squared_calc                                                          
 _refln_F_squared_meas                                                          
 _refln_F_squared_sigma                                                         
 _refln_observed_status                                                         
   4   0   0      64977.67      52674.01      2248.59 o                         
   6   0   0     122195.87     133637.97      3240.15 o                         
   8   0   0      50959.21      54798.58       456.79 o                         
  10   0   0      88213.66      91441.85      2374.67 o                         
  12   0   0      18364.37      18501.29       145.66 o                         
  14   0   0      10485.74      11387.59       114.43 o                         
  16   0   0      11172.47      12415.80       118.68 o                         
  18   0   0      12387.50      13770.70       138.81 o                         
  20   0   0      11356.87      10963.07       118.38 o                         
  22   0   0       4608.05       5342.96        95.64 o                         
  24   0   0        716.02        995.53        52.49 o                         
  26   0   0       1007.97       1216.61        46.72 o                         
  28   0   0       1917.03       2125.21        62.66 o                         
  30   0   0       4572.24       5000.03        94.30 o                         
   3   1   0     120093.34     126203.25      2224.16 o                         
   5   1   0      11045.61       9753.84        53.37 o                         
   7   1   0      76934.14      75623.38      3101.99 o                         
   9   1   0      60911.25      62104.35       347.22 o                         
  11   1   0        930.06        738.03        17.44 o                         
  13   1   0       2766.83       2798.36        32.20 o                         
  15   1   0      13008.54      13534.15        88.16 o                         
  17   1   0        241.67        390.91        16.84 o                         
  19   1   0         80.72         54.78        11.37 o                         
  21   1   0        873.10        682.56        22.98 o                         
  23   1   0        246.82        236.90        17.75 o                         
  25   1   0         68.21         92.18        22.26 o                         
  27   1   0       5745.46       5861.14        89.44 o                         
  29   1   0        148.79        122.19        18.78 o                         
  31   1   0       1165.61       1244.18        57.13 o                         
   0   2   0       2431.79       1898.16        25.93 o                         
   2   2   0       1713.96       2814.30        24.05 o                         
   4   2   0       1146.14        890.79        12.54 o                         
   6   2   0      11131.44      11061.48        63.79 o                         
   8   2   0       6016.74       6356.73        45.99 o                         
  10   2   0       5055.43       4268.00        38.82 o                         
  12   2   0       9189.64       8591.82        61.51 o                         
  14   2   0        237.67        296.63        14.12 o                         
  16   2   0        343.63        241.34        14.41 o                         
  18   2   0       2752.69       2666.16        37.81 o                         
  20   2   0       2083.92       2074.48        39.08 o                         
  22   2   0         69.05         81.56        14.14 o                         
  24   2   0        258.86        282.87        19.51 o                         
  26   2   0       1086.51       1130.52        36.22 o                         
  28   2   0         10.86        -14.85        14.85 o                         
  30   2   0        124.29        118.74        25.42 o                         
   1   3   0      44880.38      44354.93       273.44 o                         
   3   3   0        665.21       1293.61        24.87 o                         
   5   3   0       1126.56       1040.14        14.99 o                         
   7   3   0      12525.76      12505.26        74.82 o                         
   9   3   0         87.30        754.10        57.49 o                         
  11   3   0          2.54          0.37         7.30 o                         
  13   3   0         50.63         48.59         9.00 o                         
  15   3   0          1.79         56.05         9.93 o                         
  17   3   0       3711.86       3448.77        45.29 o                         
  19   3   0       8841.10       8784.07        80.81 o                         
  21   3   0       3182.08       3426.29        48.52 o                         
  23   3   0        797.47        757.39        27.66 o                         
  25   3   0       5042.07       4990.20        74.17 o                         
  27   3   0         41.63        233.07        24.55 o                         
  29   3   0         44.29         56.02        24.54 o                         
   0   4   0      13554.04      14989.49       241.03 o                         
   2   4   0         18.30         33.78         8.05 o                         
   4   4   0      12196.99      11374.49        87.05 o                         
   6   4   0       8201.10       7771.60        63.03 o                         
   8   4   0       2872.50       2900.82        36.98 o                         
  10   4   0        471.11        507.13        15.78 o                         
  12   4   0       3757.12       3611.04        40.05 o                         
  14   4   0       4509.71       4734.79        49.03 o                         
  16   4   0        918.22        881.07        25.03 o                         
  18   4   0        186.41        149.80        15.18 o                         
  20   4   0        316.06        280.31        20.23 o                         
  22   4   0       2911.65       2849.99        48.58 o                         
  24   4   0        404.76        406.31        24.76 o                         
  26   4   0        328.26        331.32        25.29 o                         
  28   4   0       1557.81       1571.72        47.33 o                         
   1   5   0       3756.15       3227.65        35.95 o                         
   3   5   0      51822.12      52524.99       248.60 o                         
   5   5   0      16042.68      16649.19       110.40 o                         
   7   5   0       4329.97       4090.53        48.78 o                         
   9   5   0      17022.67      17409.17       120.68 o                         
  11   5   0          9.59         24.80         7.28 o                         
  13   5   0       7762.46       7194.65        61.80 o                         
  15   5   0        473.24        465.79        19.61 o                         
  17   5   0        613.44        658.29        24.47 o                         
  19   5   0        174.48        201.04        18.05 o                         
  21   5   0        755.17        778.19        29.75 o                         
  23   5   0        530.54        540.32        29.32 o                         
  25   5   0        210.43        161.05        22.92 o                         
  27   5   0        401.30        363.53        28.24 o                         
   0   6   0      25835.67      25474.18       203.77 o                         
   2   6   0       6050.99       6137.84        54.92 o                         
   4   6   0       4140.13       4086.83        47.99 o                         
   6   6   0       7248.74       7003.94        70.19 o                         
   8   6   0       2329.76       2398.53        40.29 o                         
  10   6   0       9565.30       9377.91        86.20 o                         
  12   6   0       1907.54       2147.04        40.06 o                         
  14   6   0       3579.01       3221.40        51.51 o                         
  16   6   0        749.94        705.72        25.00 o                         
  18   6   0       1577.55       1621.93        33.40 o                         
  20   6   0        628.94        738.56        28.49 o                         
  22   6   0       2071.33       2014.09        55.43 o                         
  24   6   0        996.82        985.26        37.19 o                         
  26   6   0        542.77        481.95        38.45 o                         
   1   7   0       4175.37       4211.58        47.62 o                         
   3   7   0        574.93        511.98        20.96 o                         
   5   7   0        767.98        765.84        28.70 o                         
   7   7   0      15512.06      15616.29       121.89 o                         
   9   7   0         95.55         66.20        15.38 o                         
  11   7   0       9856.58       9769.02        95.28 o                         
  13   7   0        266.00        286.46        25.82 o                         
  15   7   0        919.76        934.73        36.86 o                         
  17   7   0       1847.62       1960.74        52.78 o                         
  19   7   0        454.98        501.23        32.21 o                         
  21   7   0       1046.23       1129.32        45.54 o                         
  23   7   0        134.21        128.84        27.14 o                         
  25   7   0       1919.79       1926.36       116.64 o                         
   0   8   0       2091.46       2433.03        59.51 o                         
   2   8   0        343.10        392.88        20.55 o                         
   4   8   0       1823.87       1909.93        41.65 o                         
   6   8   0       2081.51       2192.09        50.48 o                         
   8   8   0       5145.99       5327.20        77.84 o                         
  10   8   0      10075.58      10447.24       119.14 o                         
  12   8   0        731.66        815.96        36.83 o                         
  14   8   0       8935.24       8615.23       103.05 o                         
  16   8   0      14248.40      14349.50       212.03 o                         
  18   8   0         81.26         62.65        45.79 o                         
  20   8   0        303.89        283.85        44.69 o                         
  22   8   0       5292.85       5665.65       134.49 o                         
   1   9   0        418.06        505.85        24.20 o                         
   3   9   0       4726.63       4779.25        64.62 o                         
   5   9   0       1312.88       1415.85        45.16 o                         
   7   9   0       2292.40       2393.68        54.89 o                         
   9   9   0       2184.17       2243.29        53.74 o                         
  11   9   0         63.97         66.25        34.52 o                         
  13   9   0       1322.28       1470.17        75.45 o                         
  15   9   0       5814.58       6185.80       139.72 o                         
  17   9   0       3285.22       3069.36       123.59 o                         
  19   9   0       6528.21       6449.87       182.55 o                         
   0  10   0          2.21        -15.41        26.52 o                         
   2  10   0          2.64          6.21        12.09 o                         
   4  10   0         75.15        113.54        23.02 o                         
   6  10   0        732.91        673.66        41.19 o                         
   8  10   0        391.41        398.06        30.09 o                         
  10  10   0         50.99        156.75        39.16 o                         
  12  10   0       1767.43       1936.82        97.36 o                         
  14  10   0        266.71        194.02        48.45 o                         
  16  10   0       1834.41       2050.11        90.55 o                         
   1  11   0        118.91         81.01        18.08 o                         
   3  11   0          0.17        -16.88        40.50 o                         
   5  11   0        328.45        319.89        37.84 o                         
   7  11   0       1360.81       1272.96        65.59 o                         
   9  11   0         95.48         88.42        36.42 o                         
 -31   1   1       1778.16       1941.32       116.77 o                         
 -29   1   1         16.25         49.10        14.36 o                         
 -27   1   1       2608.58       2559.58        45.72 o                         
 -25   1   1        534.11        453.28        21.44 o                         
 -23   1   1        802.02        963.55        27.91 o                         
 -21   1   1       4906.09       4644.70        50.53 o                         
 -19   1   1        128.95        147.72        12.67 o                         
 -17   1   1         49.39        162.36        11.65 o                         
 -15   1   1      11556.31      12698.39        82.96 o                         
 -13   1   1       2750.57       3387.64        34.95 o                         
 -11   1   1        110.39        205.08        10.41 o                         
  -9   1   1       1741.98       1530.51        19.59 o                         
  -7   1   1      26194.31      25347.52       120.07 o                         
  -5   1   1      14685.99      12379.87        61.58 o                         
  -3   1   1       1275.77       1187.31        32.45 o                         
   3   1   1       1238.56       1580.21        14.46 o                         
   5   1   1        173.21         74.94         6.02 o                         
   7   1   1       8349.46       8803.20        53.98 o                         
   9   1   1      10091.61      10266.34        64.11 o                         
  11   1   1      14201.45      13885.82        84.12 o                         
  13   1   1      15024.45      14784.67        91.64 o                         
  15   1   1       7216.47       7040.27        58.88 o                         
  17   1   1      16556.32      16657.22       107.17 o                         
  19   1   1       2915.62       2886.39        40.36 o                         
  21   1   1        546.19        568.40        25.63 o                         
  23   1   1        262.86        338.29        21.13 o                         
  25   1   1        114.02        109.77        20.24 o                         
  27   1   1       1943.28       1890.58        58.52 o                         
  29   1   1       2552.98       2637.12        59.01 o                         
  31   1   1          6.41         10.44        35.20 o                         
 -32   2   1        832.75        754.25        61.26 o                         
 -30   2   1       6545.31       6927.73       106.60 o                         
 -28   2   1       2374.05       2352.92        52.04 o                         
 -26   2   1       8238.31       8066.30       108.84 o                         
 -24   2   1      12148.23      12191.38       113.26 o                         
 -22   2   1       1285.02       1094.57        29.04 o                         
 -20   2   1       7774.48       7585.24        67.76 o                         
 -18   2   1       5494.16       5591.26        54.51 o                         
 -16   2   1       1644.61       1858.64        29.02 o                         
 -14   2   1        115.07        178.04        11.60 o                         
 -12   2   1       9729.50      10942.09        73.02 o                         
 -10   2   1       3717.68       3673.12        39.08 o                         
  -8   2   1       3074.83       3082.99        29.29 o                         
  -6   2   1        690.54        668.49        12.14 o                         
  -4   2   1       3609.28       3479.34        34.16 o                         
  -2   2   1      67377.36      61500.79      2084.95 o                         
   0   2   1      20531.46      17842.00        86.64 o                         
   2   2   1      58497.75      58799.21      1495.81 o                         
   4   2   1        121.80        155.47         7.14 o                         
   6   2   1        588.01        436.09        11.59 o                         
   8   2   1       4965.60       4436.98        37.74 o                         
  10   2   1      32787.80      31736.11       158.04 o                         
  12   2   1         43.86         10.68         8.09 o                         
  14   2   1      25974.87      24771.97       139.81 o                         
  16   2   1      15047.19      15887.45       103.93 o                         
  18   2   1       7007.08       6567.13        63.90 o                         
  20   2   1      26097.98      26346.61       194.80 o                         
  22   2   1      10284.37      10115.15       107.30 o                         
  24   2   1       2022.12       2100.87        40.53 o                         
  26   2   1      11531.67      11527.84       124.55 o                         
  28   2   1        415.06        395.59        34.53 o                         
  30   2   1        446.94        473.46        42.20 o                         
 -31   3   1       1468.75       1255.36        84.41 o                         
 -29   3   1       4198.42       4364.99        69.18 o                         
 -27   3   1      25203.80      25111.70       180.50 o                         
 -25   3   1         22.99         59.12        18.87 o                         
 -23   3   1       7452.35       7337.33        83.83 o                         
 -21   3   1       4362.43       4120.37        50.59 o                         
 -19   3   1       3441.49       3397.07        44.16 o                         
 -17   3   1      15073.60      13875.05       100.97 o                         
 -15   3   1       1577.71       1205.41        24.67 o                         
 -13   3   1       6684.66       6364.14        54.24 o                         
 -11   3   1       1770.82       1393.67        23.03 o                         
  -9   3   1        387.07        426.70        14.23 o                         
  -7   3   1       1413.72       1295.79        19.98 o                         
  -5   3   1         24.54         28.88         7.83 o                         
  -3   3   1      30218.48      32748.04       161.21 o                         
  -1   3   1       3220.67       2885.90        27.08 o                         
   1   3   1      14321.82      14526.83        79.62 o                         
   3   3   1      24266.15      26077.22       127.61 o                         
   5   3   1        316.26        256.80        10.72 o                         
   7   3   1      19145.35      19543.92       112.37 o                         
   9   3   1       5512.86       6583.13        63.97 o                         
  11   3   1      28362.98      25706.49       178.78 o                         
  13   3   1       7417.33       7260.26        60.39 o                         
  15   3   1       3257.85       2689.23        38.67 o                         
  17   3   1      26919.94      26091.94       148.17 o                         
  19   3   1       8499.33       8808.45        74.58 o                         
  21   3   1       2819.83       2762.96        46.21 o                         
  23   3   1      16918.29      16481.00       123.70 o                         
  25   3   1       1154.85       1135.57        36.81 o                         
  27   3   1       6198.23       6371.44        86.86 o                         
  29   3   1       4629.84       4374.52        92.87 o                         
 -30   4   1       3878.53       3934.32       102.52 o                         
 -28   4   1        783.19        742.77        32.75 o                         
 -26   4   1        807.60        768.82        32.89 o                         
 -24   4   1       5097.68       5126.09        67.70 o                         
 -22   4   1        231.43        235.21        19.22 o                         
 -20   4   1      19572.44      19340.32       139.67 o                         
 -18   4   1       2514.07       2209.81        36.35 o                         
 -16   4   1       7133.22       7004.70        66.65 o                         
 -14   4   1       6824.19       6265.16        56.81 o                         
 -12   4   1       2653.76       2737.27        33.78 o                         
 -10   4   1      15761.61      15417.52       100.59 o                         
  -8   4   1      12570.22      11138.35        84.71 o                         
  -6   4   1       4830.25       5847.06        55.34 o                         
  -4   4   1      12556.58      12350.24        83.81 o                         
  -2   4   1       4183.87       4418.00        50.18 o                         
   0   4   1      10031.57      10173.95        73.40 o                         
   2   4   1       3903.92       3571.78        42.90 o                         
   4   4   1      10723.41      11209.61       126.73 o                         
   6   4   1         70.09         53.26         7.22 o                         
   8   4   1      26916.09      27430.12       144.14 o                         
  10   4   1      24967.57      25870.04       140.75 o                         
  12   4   1        138.95        126.31        11.22 o                         
  14   4   1      16682.30      17601.46       112.50 o                         
  16   4   1      16785.49      16933.04       113.15 o                         
  18   4   1        161.92        145.38        16.75 o                         
  20   4   1      11076.15      11353.57       101.02 o                         
  22   4   1        720.63        723.67        28.17 o                         
  24   4   1       4727.40       4972.27        69.26 o                         
  26   4   1        911.53        998.37        37.37 o                         
  28   4   1          2.70        -21.34        21.34 o                         
 -29   5   1        205.95        175.55        39.79 o                         
 -27   5   1        128.60        102.49        23.53 o                         
 -25   5   1         45.70         42.85        16.93 o                         
 -23   5   1        356.23        364.30        23.05 o                         
 -21   5   1         43.35         40.73        14.06 o                         
 -19   5   1       7489.52       7610.26        98.16 o                         
 -17   5   1      12966.50      13580.30       101.74 o                         
 -15   5   1       2783.11       2863.23        41.93 o                         
 -13   5   1      25637.21      24980.30       143.27 o                         
 -11   5   1       5598.45       5650.69        60.21 o                         
  -9   5   1         65.60        109.64        13.14 o                         
  -7   5   1       3351.59       3356.02        44.42 o                         
  -5   5   1      12255.90      11483.38        88.89 o                         
  -3   5   1         40.64         53.30        13.16 o                         
  -1   5   1      16701.66      17328.05       103.44 o                         
   1   5   1      19767.89      18641.32       108.93 o                         
   3   5   1       5441.87       5522.58        47.94 o                         
   5   5   1        102.46         33.43         6.89 o                         
   7   5   1       9440.97       9348.59        65.62 o                         
   9   5   1         70.18         17.23         6.71 o                         
  11   5   1       1906.11       2036.85        31.93 o                         
  13   5   1      12086.93      12136.95        95.12 o                         
  15   5   1       3453.15       3282.32        43.36 o                         
  17   5   1      12992.55      13166.11       104.38 o                         
  19   5   1       2027.88       1928.01        44.05 o                         
  21   5   1         25.73         11.89        13.79 o                         
  23   5   1         48.19         18.01        16.07 o                         
  25   5   1       2303.33       2177.42        67.97 o                         
  27   5   1       1169.66       1128.66        54.56 o                         
 -26   6   1         19.89        -17.18        17.55 o                         
 -24   6   1       1305.85       1407.28        63.89 o                         
 -22   6   1        182.26        162.03        19.94 o                         
 -20   6   1       1905.65       1918.07        38.59 o                         
 -18   6   1       5825.12       5677.91        62.78 o                         
 -16   6   1        396.32        408.88        28.89 o                         
 -14   6   1       4818.15       4566.60        60.57 o                         
 -12   6   1        233.54        179.34        17.14 o                         
 -10   6   1      10793.71      10751.95        94.42 o                         
  -8   6   1       2297.66       2128.91        38.80 o                         
  -6   6   1       1412.65       1617.76        34.22 o                         
  -4   6   1       9698.21       9463.90        83.06 o                         
  -2   6   1       7633.00       6868.44        62.67 o                         
   0   6   1       1579.38       1225.61        24.79 o                         
   2   6   1       3927.40       3789.17        41.70 o                         
   4   6   1       8396.30       7914.33        62.66 o                         
   6   6   1       4031.85       4423.78        53.32 o                         
   8   6   1        101.25        105.59        13.27 o                         
  10   6   1       2935.87       2770.17        43.55 o                         
  12   6   1       2077.84       2136.47        47.11 o                         
  14   6   1         41.94         40.79        12.99 o                         
  16   6   1         20.68         14.73        11.77 o                         
  18   6   1         10.42         13.79        11.90 o                         
  20   6   1         12.24         -9.67        12.68 o                         
  22   6   1         97.12         71.44        23.38 o                         
  24   6   1          1.67         -0.46        21.50 o                         
  26   6   1         16.51        -14.85        20.60 o                         
 -25   7   1         76.24        106.10        34.12 o                         
 -23   7   1       1010.02       1028.15        67.81 o                         
 -21   7   1       1552.74       1490.39        48.78 o                         
 -19   7   1        229.39        305.58        27.39 o                         
 -17   7   1       1091.15       1167.57        41.79 o                         
 -15   7   1        714.93        631.69        34.65 o                         
 -13   7   1        940.89        931.64        36.44 o                         
 -11   7   1         94.20        127.66        17.75 o                         
  -9   7   1        584.80        534.81        25.79 o                         
  -7   7   1        167.08        252.02        19.42 o                         
  -5   7   1       4323.26       4396.34        58.96 o                         
  -3   7   1       1403.15       1472.21        27.75 o                         
  -1   7   1       3219.65       3186.89        47.74 o                         
   1   7   1       8467.71       8187.36        70.09 o                         
   3   7   1          5.47         -0.07         9.09 o                         
   5   7   1         17.23         -9.70         9.70 o                         
   7   7   1        309.48        309.37        20.07 o                         
   9   7   1        680.21        659.81        25.53 o                         
  11   7   1        553.29        504.64        27.63 o                         
  13   7   1       1974.79       2052.17        40.16 o                         
  15   7   1       1371.87       1302.54        40.94 o                         
  17   7   1       1989.75       1862.02        52.53 o                         
  19   7   1         18.86        -16.28        16.28 o                         
  21   7   1        296.90        265.89        22.64 o                         
  23   7   1        491.69        417.26        25.89 o                         
 -22   8   1         24.34         17.00        34.17 o                         
 -20   8   1       5255.52       4819.35        85.43 o                         
 -18   8   1        204.92        190.64        33.52 o                         
 -16   8   1       2136.42       2285.38        55.95 o                         
 -14   8   1       3879.37       4030.25        83.64 o                         
 -12   8   1       4809.57       5000.02        79.95 o                         
 -10   8   1       7351.27       7799.39        98.31 o                         
  -8   8   1          8.04         38.21        20.10 o                         
  -6   8   1        726.24        868.44        43.76 o                         
  -4   8   1       2213.28       2072.32        37.84 o                         
  -2   8   1          5.68         -7.23        10.84 o                         
   0   8   1        134.34        136.39        15.66 o                         
   2   8   1         42.95         64.71        12.80 o                         
   4   8   1       2865.21       2910.71        62.65 o                         
   6   8   1       1556.99       1612.75        43.01 o                         
   8   8   1        377.41        404.69        25.73 o                         
  10   8   1       1289.35       1312.21        55.31 o                         
  12   8   1       2129.17       2275.29        80.30 o                         
  14   8   1       4454.45       4680.37       114.27 o                         
  16   8   1       1440.12       1722.57       117.52 o                         
  18   8   1       3028.58       3097.96        98.70 o                         
  20   8   1       2472.30       2611.02        97.38 o                         
  22   8   1         57.19         13.40        54.95 o                         
 -19   9   1       8294.80       8685.52       268.67 o                         
 -17   9   1       5332.89       5487.21       142.99 o                         
 -15   9   1         13.07         48.21        31.35 o                         
 -13   9   1      10402.05      10784.09       131.20 o                         
 -11   9   1       2697.54       2627.10        63.84 o                         
  -9   9   1        496.68        519.49        33.52 o                         
  -7   9   1       2197.80       2326.86        63.14 o                         
  -5   9   1       3127.78       3023.57        65.36 o                         
  -3   9   1          6.45        -11.43        11.43 o                         
  -1   9   1       3744.20       3864.05        60.50 o                         
   1   9   1      15397.01      14515.89       118.93 o                         
   3   9   1       2529.56       2673.40        44.54 o                         
   5   9   1       1059.66        998.01        39.46 o                         
   7   9   1       8112.82       8354.15       111.73 o                         
   9   9   1        251.76        254.36        21.71 o                         
  11   9   1       1870.32       1800.31        77.50 o                         
  13   9   1       3930.43       4408.96       117.04 o                         
  15   9   1        504.14        527.49        60.17 o                         
  17   9   1       4228.46       4627.66       154.91 o                         
  19   9   1        662.80        756.31       128.78 o                         
 -16  10   1       4934.84       4844.86       284.63 o                         
 -14  10   1       3348.93       3508.66       113.05 o                         
 -12  10   1        608.93        475.79        31.59 o                         
 -10  10   1       5460.13       5430.71       117.25 o                         
  -8  10   1       2988.07       2967.53        67.37 o                         
  -6  10   1          7.28        -16.28        19.84 o                         
  -4  10   1       3615.55       3581.15        78.67 o                         
  -2  10   1       7813.67       7789.67        80.24 o                         
   0  10   1       7702.04       7522.09        98.50 o                         
   2  10   1         32.85         34.88        15.41 o                         
   4  10   1       2814.32       2951.09        66.23 o                         
   6  10   1       1985.37       2010.95        54.60 o                         
   8  10   1       1913.45       1932.93        49.14 o                         
  10  10   1      11397.71      11513.32       208.63 o                         
  12  10   1         17.48         25.39        34.70 o                         
  14  10   1        930.89       1190.60        76.98 o                         
 -11  11   1       1920.14       1788.41       285.39 o                         
  -9  11   1         32.14         73.05        35.19 o                         
  -7  11   1        150.56        186.96        34.14 o                         
  -5  11   1         96.86         79.44        31.07 o                         
  -3  11   1         43.73          0.97        39.27 o                         
  -1  11   1       2596.31       2473.16        46.81 o                         
   1  11   1       2329.99       2530.42        44.28 o                         
   3  11   1       1084.44       1002.03        56.05 o                         
   5  11   1         40.61         30.17        41.10 o                         
   7  11   1       2094.97       2348.48       111.50 o                         
   9  11   1        741.63        595.05        57.73 o                         
 -32   0   2        874.15        861.07       105.16 o                         
 -30   0   2       8780.94       8314.79       221.26 o                         
 -28   0   2       3876.51       4114.53        68.82 o                         
 -26   0   2        224.43        164.07        32.74 o                         
 -24   0   2       5533.06       4971.63        73.49 o                         
 -22   0   2       1439.99       1552.39        42.31 o                         
 -20   0   2       1889.62       2079.80        51.11 o                         
 -18   0   2      10141.78       9998.80       102.04 o                         
 -16   0   2      33872.64      34390.78       246.59 o                         
 -14   0   2       1146.70        986.07        31.53 o                         
 -12   0   2      32340.65      32759.97       259.45 o                         
 -10   0   2      13010.58       9410.08        91.96 o                         
  -8   0   2         71.14         26.57         6.51 o                         
  -6   0   2      60067.54      41966.82      1492.52 o                         
   2   0   2      26712.92      19770.81      1854.14 o                         
   4   0   2     205932.30     218314.18      6039.06 o                         
   6   0   2       9491.85      10053.61        81.64 o                         
   8   0   2       6495.07       7261.79        69.75 o                         
  10   0   2      26262.51      27968.91       231.26 o                         
  12   0   2         99.29        117.50        13.98 o                         
  14   0   2       3166.02       3787.69        57.46 o                         
  16   0   2        222.60        330.47        22.97 o                         
  18   0   2        352.48        313.41        23.92 o                         
  20   0   2        673.54        553.52        41.78 o                         
  22   0   2       1777.34       1860.01        54.65 o                         
  24   0   2       2127.33       2113.38        61.34 o                         
  26   0   2       3894.54       3750.36        83.57 o                         
  28   0   2        755.14        767.80        50.90 o                         
  30   0   2       6263.19       6600.10       167.49 o                         
 -31   1   2        566.76        442.65        48.06 o                         
 -29   1   2        543.24        487.75        28.51 o                         
 -27   1   2        163.96        155.65        14.31 o                         
 -25   1   2        129.94        141.65        13.52 o                         
 -23   1   2       6557.24       6079.96        62.01 o                         
 -21   1   2       1535.26       1543.19        27.79 o                         
 -19   1   2       5124.08       5112.41        49.27 o                         
 -17   1   2       2376.24       2184.16        29.44 o                         
 -15   1   2         69.70         45.23         8.10 o                         
 -13   1   2      24289.49      23705.77       128.51 o                         
 -11   1   2       2710.65       3436.50        31.58 o                         
  -9   1   2      20620.87      22569.28       113.45 o                         
  -7   1   2        961.27        758.32        12.21 o                         
  -5   1   2      31264.95      39125.49       695.21 o                         
  -3   1   2     142853.95      95009.93      3190.82 o                         
   1   1   2      25188.53      17692.76       243.01 o                         
   3   1   2      23821.86      22391.02       110.28 o                         
   5   1   2       6734.60       7681.26        45.45 o                         
   7   1   2      46238.99      47380.76       226.66 o                         
   9   1   2      11554.96      10737.76        65.15 o                         
  11   1   2        645.02        461.44        15.68 o                         
  13   1   2       1136.55        982.79        21.22 o                         
  15   1   2       2182.13       2103.85        31.60 o                         
  17   1   2       1889.59       1574.31        29.05 o                         
  19   1   2       1449.95       1464.65        30.96 o                         
  21   1   2         60.08         87.48        14.56 o                         
  23   1   2        554.15        687.64        29.21 o                         
  25   1   2         79.95         90.88        16.23 o                         
  27   1   2       4000.23       3945.79        66.10 o                         
  29   1   2        158.69        112.18        33.97 o                         
 -32   2   2         30.23        -29.63        29.63 o                         
 -30   2   2        850.49        813.80        41.82 o                         
 -28   2   2        597.11        695.63        24.77 o                         
 -26   2   2        515.86        507.17        22.80 o                         
 -24   2   2       1645.15       1829.19        35.64 o                         
 -22   2   2        394.34        464.07        20.06 o                         
 -20   2   2       1347.88       1439.34        28.50 o                         
 -18   2   2        580.74        522.70        18.66 o                         
 -16   2   2       1087.01       1042.68        21.96 o                         
 -14   2   2      15492.32      16223.75        98.07 o                         
 -12   2   2       3820.02       4036.18        38.57 o                         
 -10   2   2      42322.23      43843.21       205.82 o                         
  -8   2   2       9720.40      10235.95        62.40 o                         
  -6   2   2      23198.73      22499.91       107.38 o                         
  -4   2   2       2586.73       3452.91        31.77 o                         
  -2   2   2     104400.67      99654.51      2289.02 o                         
   0   2   2      12927.10      13485.43        69.45 o                         
   2   2   2       3778.19       4137.58        33.96 o                         
   4   2   2        180.73        495.15        10.47 o                         
   6   2   2       1708.64       1859.88        23.72 o                         
   8   2   2       3247.39       3356.53        33.04 o                         
  10   2   2       1503.50       1567.36        24.37 o                         
  12   2   2        201.71        232.18        13.28 o                         
  14   2   2       1252.96       1474.12        25.22 o                         
  16   2   2       3382.13       3425.17        41.52 o                         
  18   2   2      10036.86       9594.99        78.63 o                         
  20   2   2       2022.13       2073.16        45.93 o                         
  22   2   2       1294.87       1317.17        33.42 o                         
  24   2   2       2093.11       1965.95        57.75 o                         
  26   2   2        510.41        446.32        28.17 o                         
  28   2   2       2423.19       2421.41        57.43 o                         
  30   2   2        704.00        622.24        60.08 o                         
 -31   3   2        828.47        753.55        59.16 o                         
 -29   3   2        418.54        399.92        23.64 o                         
 -27   3   2        182.25        264.05        19.47 o                         
 -25   3   2       1216.61       1189.72        33.42 o                         
 -23   3   2       8888.28       8812.08        82.62 o                         
 -21   3   2        526.53        433.36        21.30 o                         
 -19   3   2       4896.72       4469.96        59.69 o                         
 -17   3   2       3503.25       3925.23        44.85 o                         
 -15   3   2        311.95        307.92        14.89 o                         
 -13   3   2        960.11        820.65        19.59 o                         
 -11   3   2       2609.83       3161.05        34.22 o                         
  -9   3   2       1358.17       1627.88        25.07 o                         
  -7   3   2       7040.91       7852.84        67.46 o                         
  -5   3   2       5375.29       5626.93        48.71 o                         
  -3   3   2      14729.39      15424.25        83.69 o                         
  -1   3   2        696.32        796.80        14.68 o                         
   1   3   2          0.32         16.16         5.28 o                         
   3   3   2       2719.37       3007.45        27.13 o                         
   5   3   2       3124.54       3740.28        32.40 o                         
   7   3   2       2142.50       2051.70        26.84 o                         
   9   3   2       3785.90       3956.82        39.35 o                         
  11   3   2        625.13        803.44        20.38 o                         
  13   3   2       7620.48       8074.36        69.00 o                         
  15   3   2       9653.26       9689.50        76.56 o                         
  17   3   2       3250.36       3515.25        45.75 o                         
  19   3   2       6479.41       6377.73        70.55 o                         
  21   3   2       2113.74       2142.02        41.59 o                         
  23   3   2         16.59         22.93        15.50 o                         
  25   3   2       6154.96       5989.30        76.66 o                         
  27   3   2        981.28       1022.75        51.85 o                         
  29   3   2         16.92        -30.62        30.62 o                         
 -30   4   2        158.02        176.44        27.34 o                         
 -28   4   2       6379.49       6386.75        93.65 o                         
 -26   4   2       2191.46       2154.39        46.12 o                         
 -24   4   2          4.89         -2.19        13.51 o                         
 -22   4   2       4512.61       4315.71        58.69 o                         
 -20   4   2       6895.83       6350.08        67.62 o                         
 -18   4   2          0.92          4.37        10.09 o                         
 -16   4   2       3696.24       3549.96        42.92 o                         
 -14   4   2        390.55        457.39        18.57 o                         
 -12   4   2       6329.66       6101.40        52.99 o                         
 -10   4   2       1059.98        729.79        14.08 o                         
  -8   4   2       2306.37       2802.62        38.42 o                         
  -6   4   2       4206.48       3665.50        51.25 o                         
  -4   4   2        117.09        121.35         9.00 o                         
  -2   4   2         21.02         68.63         9.38 o                         
   0   4   2      13857.93      12844.54        91.42 o                         
   2   4   2       3896.01       3601.41        35.17 o                         
   4   4   2         10.17         65.64         8.52 o                         
   6   4   2       2663.04       3554.23        34.08 o                         
   8   4   2        313.07        483.89        14.86 o                         
  10   4   2        342.15        329.12        14.34 o                         
  12   4   2       6309.72       6310.23        56.48 o                         
  14   4   2       1203.90       1170.02        26.48 o                         
  16   4   2      11600.56      11193.84        87.26 o                         
  18   4   2        203.59        194.60        17.55 o                         
  20   4   2         19.83         16.10        12.77 o                         
  22   4   2       3130.09       3248.94        53.27 o                         
  24   4   2       1873.97       1913.60        46.53 o                         
  26   4   2        697.10        725.16        44.85 o                         
  28   4   2         32.52        -27.56        33.65 o                         
 -29   5   2       2108.24       2082.03        59.23 o                         
 -27   5   2         67.65         69.34        21.39 o                         
 -25   5   2          3.91        -17.51        17.51 o                         
 -23   5   2        164.61        165.47        18.58 o                         
 -21   5   2          3.08          2.16        12.31 o                         
 -19   5   2        168.82        122.76        14.19 o                         
 -17   5   2       2150.43       2080.87        36.67 o                         
 -15   5   2        213.72        222.44        16.61 o                         
 -13   5   2      23760.15      22932.62       152.99 o                         
 -11   5   2          5.69          9.88        10.37 o                         
  -9   5   2      38054.13      37294.42       211.92 o                         
  -7   5   2      23872.91      24031.62       150.19 o                         
  -5   5   2        854.69        908.12        25.88 o                         
  -3   5   2      76676.40      76262.45       372.04 o                         
  -1   5   2        793.54        419.73        15.78 o                         
   1   5   2       2910.38       3380.00        38.11 o                         
   3   5   2       8157.44       6925.31        58.56 o                         
   5   5   2       3532.95       3610.81        36.38 o                         
   7   5   2       7446.22       7824.02        58.70 o                         
   9   5   2       4661.88       5050.36        45.82 o                         
  11   5   2       1191.38       1133.87        22.92 o                         
  13   5   2        260.48        242.91        14.99 o                         
  15   5   2         96.61        130.45        13.86 o                         
  17   5   2       2152.77       2280.92        47.88 o                         
  19   5   2        216.81        269.77        20.02 o                         
  21   5   2        113.11        116.45        18.47 o                         
  23   5   2        830.36        758.78        38.02 o                         
  25   5   2        838.82        907.67        42.05 o                         
  27   5   2       2781.42       2858.72        73.79 o                         
 -28   6   2        427.90        457.77        58.72 o                         
 -26   6   2         44.11         -0.02        17.22 o                         
 -24   6   2       1386.58       1239.25        46.53 o                         
 -22   6   2        326.56        374.42        21.68 o                         
 -20   6   2       2731.39       2690.80        46.66 o                         
 -18   6   2       3271.53       3137.29        81.59 o                         
 -16   6   2       2119.10       1970.99        46.46 o                         
 -14   6   2       5008.98       5276.99        65.75 o                         
 -12   6   2        100.22         86.94        14.94 o                         
 -10   6   2      13984.36      13636.24       109.71 o                         
  -8   6   2        408.60        372.84        20.83 o                         
  -6   6   2      17630.81      17552.55       125.77 o                         
  -4   6   2      14646.67      14132.51       100.65 o                         
  -2   6   2      10017.57      10395.87        82.03 o                         
   0   6   2      30705.57      30026.89       163.39 o                         
   2   6   2       6430.28       6117.79        55.04 o                         
   4   6   2       3320.13       3052.53        35.97 o                         
   6   6   2       3624.39       3608.33        37.36 o                         
   8   6   2       1115.15       1187.97        19.67 o                         
  10   6   2       5512.33       5280.75        52.74 o                         
  12   6   2       2581.00       2463.88        32.81 o                         
  14   6   2          3.66          2.13         8.75 o                         
  16   6   2        102.23        106.71        14.21 o                         
  18   6   2       4121.18       4206.86        54.98 o                         
  20   6   2       3111.93       3177.48        65.08 o                         
  22   6   2        111.00         78.23        19.16 o                         
  24   6   2       3784.64       3857.97        65.21 o                         
  26   6   2        859.89        761.01        94.42 o                         
 -25   7   2        537.92        526.84        41.41 o                         
 -23   7   2        957.97       1083.08        47.12 o                         
 -21   7   2        210.83        289.30        30.58 o                         
 -19   7   2       6677.96       6430.76        96.90 o                         
 -17   7   2       2086.12       2062.18        53.74 o                         
 -15   7   2          5.77          1.88        21.53 o                         
 -13   7   2       2292.07       2633.66        51.57 o                         
 -11   7   2       3801.16       3831.35        58.86 o                         
  -9   7   2        263.53        301.22        21.68 o                         
  -7   7   2       7586.45       7668.18        81.18 o                         
  -5   7   2        382.73        333.39        22.19 o                         
  -3   7   2       4619.15       4737.79        49.82 o                         
  -1   7   2       2217.70       2072.15        36.07 o                         
   1   7   2       5356.00       5114.90        54.09 o                         
   3   7   2       7147.78       7153.61        64.38 o                         
   5   7   2       1145.98       1162.97        22.23 o                         
   7   7   2      11924.63      12058.77       108.54 o                         
   9   7   2       5591.98       5594.29        66.65 o                         
  11   7   2       1147.18       1099.26        49.78 o                         
  13   7   2       2708.90       2813.19        73.21 o                         
  15   7   2       3747.99       3753.29        90.28 o                         
  17   7   2         78.25        102.83        31.39 o                         
  19   7   2       1214.81       1146.05        34.17 o                         
  21   7   2       4008.25       3800.10        67.95 o                         
  23   7   2       2683.15       2868.48        94.51 o                         
 -24   8   2          2.24         97.30        44.00 o                         
 -22   8   2        311.91        213.35        54.78 o                         
 -20   8   2       2619.74       2645.82       116.80 o                         
 -18   8   2        884.95        959.56        52.40 o                         
 -16   8   2       1295.90       1306.40        49.84 o                         
 -14   8   2       1179.79       1293.47        49.16 o                         
 -12   8   2        405.70        432.11        31.21 o                         
 -10   8   2      12364.49      12747.70       134.41 o                         
  -8   8   2        117.08        188.99        48.68 o                         
  -6   8   2       3252.05       3137.90        60.89 o                         
  -4   8   2        513.75        539.32        22.68 o                         
  -2   8   2       7289.56       7181.02        73.81 o                         
   0   8   2      15695.79      15922.09       123.84 o                         
   2   8   2       3330.51       3669.43        51.31 o                         
   4   8   2       2407.23       2577.04        37.81 o                         
   6   8   2       6207.08       6081.44       101.28 o                         
   8   8   2         66.71         86.50        17.28 o                         
  10   8   2       4841.47       5088.90       104.72 o                         
  12   8   2       7772.89       7749.90       146.02 o                         
  14   8   2        116.49        163.74        35.78 o                         
  16   8   2       6072.65       6222.21       135.89 o                         
  18   8   2       1706.39       1920.79       113.32 o                         
  20   8   2       5250.54       5042.10       141.56 o                         
 -21   9   2        622.48        518.62        54.33 o                         
 -19   9   2       3107.74       3325.60        92.32 o                         
 -17   9   2       1885.79       1606.61        51.61 o                         
 -15   9   2       2967.71       2896.71        81.57 o                         
 -13   9   2       4735.07       4751.11        95.84 o                         
 -11   9   2        381.24        436.47        44.88 o                         
  -9   9   2       5269.92       5354.59        85.57 o                         
  -7   9   2       1252.13       1269.57        45.28 o                         
  -5   9   2         44.29          6.56        17.68 o                         
  -3   9   2       1958.87       1894.73        35.84 o                         
  -1   9   2        958.76        872.43        29.95 o                         
   1   9   2         10.20         31.50        17.54 o                         
   3   9   2       2395.79       2369.56        38.77 o                         
   5   9   2       1209.24       1129.46        39.61 o                         
   7   9   2       1875.72       1769.78        49.86 o                         
   9   9   2         10.26        -23.36        23.36 o                         
  11   9   2        205.60        139.63        36.79 o                         
  13   9   2       1402.41       1341.61        75.70 o                         
  15   9   2       3236.43       3271.19       104.89 o                         
  17   9   2         52.43         57.19        33.71 o                         
  19   9   2       1677.66       2105.50       204.03 o                         
 -16  10   2        975.73        857.22        68.28 o                         
 -14  10   2       2066.60       1899.24        81.88 o                         
 -12  10   2       1630.73       1628.58        57.84 o                         
 -10  10   2         66.69         80.36        25.30 o                         
  -8  10   2       2479.34       2559.04        64.67 o                         
  -6  10   2          6.54        -23.55        23.69 o                         
  -4  10   2        566.57        463.45        32.66 o                         
  -2  10   2         17.71         10.25        16.67 o                         
   0  10   2        376.92        241.75        21.48 o                         
   2  10   2       3224.93       3065.01        46.68 o                         
   4  10   2        445.78        469.45        31.70 o                         
   6  10   2        362.54        310.56        27.66 o                         
   8  10   2       1245.40       1094.05        68.12 o                         
  10  10   2       1496.39       1664.81       111.06 o                         
  12  10   2        789.42        843.75        93.93 o                         
  14  10   2        182.87        259.51        53.53 o                         
 -11  11   2        865.84        832.34        77.37 o                         
  -9  11   2        127.58         92.94        35.40 o                         
  -7  11   2        172.64        184.00        31.65 o                         
  -5  11   2        514.65        544.12        41.52 o                         
  -3  11   2        539.48        522.83        33.87 o                         
  -1  11   2         52.74         35.07        24.40 o                         
   1  11   2       3508.37       3731.77        52.98 o                         
   3  11   2       1212.28       1165.94        69.13 o                         
   5  11   2        159.17        189.73        35.05 o                         
   7  11   2        998.50        938.88        67.52 o                         
   9  11   2          0.48        -50.84        63.59 o                         
 -33   1   3       2331.70       2395.24       134.44 o                         
 -31   1   3       1735.72       1745.34        86.53 o                         
 -29   1   3       2011.48       2021.32        77.20 o                         
 -27   1   3       9150.09       9126.96       105.50 o                         
 -25   1   3       5016.72       5046.96        50.35 o                         
 -23   1   3        170.99        173.14        13.85 o                         
 -21   1   3       3199.30       3281.10        38.01 o                         
 -19   1   3          0.07         23.96         7.70 o                         
 -17   1   3        437.84        345.34        13.42 o                         
 -15   1   3       2683.75       2809.15        33.10 o                         
 -13   1   3       2352.96       2916.93        30.13 o                         
 -11   1   3        648.09        544.83        12.55 o                         
  -9   1   3      16782.76      18531.39       104.93 o                         
  -7   1   3      91052.53      95772.15      2693.12 o                         
  -5   1   3         50.57         87.83         5.69 o                         
  -3   1   3       5145.14       4736.92        56.69 o                         
  -1   1   3      12905.04      16069.86       214.65 o                         
   1   1   3      13844.34      13629.08        66.35 o                         
   3   1   3       7321.70       7964.05        45.87 o                         
   5   1   3       4046.82       3604.66        29.58 o                         
   7   1   3       9216.55       9457.15        57.52 o                         
   9   1   3        370.03        561.48        15.88 o                         
  11   1   3      44282.59      45874.70       233.60 o                         
  13   1   3      22959.25      22766.20       133.51 o                         
  15   1   3       3373.94       3098.78        51.17 o                         
  17   1   3      23552.86      24433.01       151.38 o                         
  19   1   3         93.22        142.15        14.58 o                         
  21   1   3         81.18        128.86        15.98 o                         
  23   1   3       2128.68       2125.66        43.47 o                         
  25   1   3        542.77        637.45        42.64 o                         
  27   1   3         14.47          4.32        19.62 o                         
  29   1   3        449.66        307.26        31.00 o                         
 -32   2   3        604.24        637.16        52.67 o                         
 -30   2   3      12432.53      12608.57       137.37 o                         
 -28   2   3       1401.73       1397.03        44.42 o                         
 -26   2   3        993.66       1061.79        25.29 o                         
 -24   2   3       8824.27       8802.69        78.98 o                         
 -22   2   3        768.08        710.57        21.92 o                         
 -20   2   3       4553.57       4389.85        49.17 o                         
 -18   2   3       3102.46       3074.67        44.75 o                         
 -16   2   3         71.90         94.22         9.43 o                         
 -14   2   3       2211.22       2151.19        28.27 o                         
 -12   2   3       3522.84       3989.49        38.83 o                         
 -10   2   3        738.43        823.82        16.24 o                         
  -8   2   3      17484.27      17811.20        91.61 o                         
  -6   2   3        479.86        745.36        12.34 o                         
  -4   2   3       1403.33       1668.76        19.33 o                         
  -2   2   3      24985.38      23725.23       112.25 o                         
   0   2   3      47871.29      48723.44      1849.12 o                         
   2   2   3      42059.88      42286.82       342.47 o                         
   4   2   3       5725.20       4811.84        35.38 o                         
   6   2   3       4897.51       5037.33        39.67 o                         
   8   2   3      12376.05      10316.45        67.22 o                         
  10   2   3      62558.53      62147.51       282.89 o                         
  12   2   3      10700.46      10978.76        87.58 o                         
  14   2   3      62884.70      60916.48       357.20 o                         
  16   2   3      21593.69      21637.25       128.35 o                         
  18   2   3       3435.91       3278.29        43.70 o                         
  20   2   3       8559.72       8718.57        78.70 o                         
  22   2   3       3620.14       3526.65        54.21 o                         
  24   2   3       5293.00       5049.06        68.22 o                         
  26   2   3       8149.32       8308.37        97.69 o                         
  28   2   3       1149.62       1077.87        43.51 o                         
 -31   3   3       4007.43       3894.05        99.70 o                         
 -29   3   3       2451.51       2299.96        67.43 o                         
 -27   3   3      21912.20      21826.42       158.64 o                         
 -25   3   3       3335.81       3491.07        52.33 o                         
 -23   3   3      11666.76      11359.46        95.85 o                         
 -21   3   3       3513.82       3754.12        51.33 o                         
 -19   3   3        343.89        339.99        17.16 o                         
 -17   3   3       8659.47       8743.27        70.10 o                         
 -15   3   3        361.97        460.79        16.83 o                         
 -13   3   3        691.52        799.68        19.04 o                         
 -11   3   3        186.16        346.59        13.53 o                         
  -9   3   3        829.94        856.47        16.34 o                         
  -7   3   3       1121.33       1510.08        25.84 o                         
  -5   3   3       7496.92       9234.76        67.13 o                         
  -3   3   3       4733.53       4492.73        35.80 o                         
  -1   3   3       6594.50       6751.45        46.72 o                         
   1   3   3       6177.70       6934.78        46.94 o                         
   3   3   3      28200.35      29562.08       156.70 o                         
   5   3   3       9678.65       9699.53        64.83 o                         
   7   3   3      28379.82      28879.25       142.53 o                         
   9   3   3       1033.25       1296.09        28.24 o                         
  11   3   3      38605.62      38967.14       202.66 o                         
  13   3   3      24996.30      24609.35       152.45 o                         
  15   3   3      14954.24      14909.70       105.42 o                         
  17   3   3      48899.03      48197.87       239.80 o                         
  19   3   3      18767.72      18694.57       134.31 o                         
  21   3   3       1709.95       1792.00        39.54 o                         
  23   3   3      10712.44      10475.50       111.33 o                         
  25   3   3       1021.29       1101.39        38.20 o                         
  27   3   3       1061.32       1036.98        46.91 o                         
 -30   4   3       4528.18       4452.82        96.78 o                         
 -28   4   3       2063.15       2310.98        45.31 o                         
 -26   4   3       2556.36       2550.98        46.71 o                         
 -24   4   3       4848.98       4811.98        72.78 o                         
 -22   4   3       1601.24       1447.63        39.59 o                         
 -20   4   3       9894.82       9559.30       112.21 o                         
 -18   4   3      16414.77      16422.14       121.49 o                         
 -16   4   3       2103.96       1848.98        32.70 o                         
 -14   4   3       1713.91       1335.20        24.53 o                         
 -12   4   3      10642.52      11121.67        76.40 o                         
 -10   4   3         14.54         -9.75         9.75 o                         
  -8   4   3      29669.86      30791.64       176.63 o                         
  -6   4   3        326.84        350.91        19.63 o                         
  -4   4   3       9152.83       9673.42        69.90 o                         
  -2   4   3      23269.61      21991.69       135.87 o                         
   0   4   3      32926.21      34501.91       208.23 o                         
   2   4   3       2738.75       3301.66        37.80 o                         
   4   4   3      21751.71      22510.70       133.48 o                         
   6   4   3       4475.57       4272.62        46.09 o                         
   8   4   3       6546.39       7221.05        55.33 o                         
  10   4   3      27962.70      26425.70       144.67 o                         
  12   4   3       3145.39       2994.17        37.99 o                         
  14   4   3       8988.70       9096.63        84.43 o                         
  16   4   3       4522.22       4375.94        51.74 o                         
  18   4   3        251.12        224.64        19.00 o                         
  20   4   3       5222.00       5305.77        62.66 o                         
  22   4   3        663.13        624.04        30.36 o                         
  24   4   3       4373.64       4471.82        68.51 o                         
  26   4   3        918.32        830.59        36.74 o                         
  28   4   3         94.48        128.68        52.78 o                         
 -29   5   3        996.57       1075.69        41.47 o                         
 -27   5   3        693.64        760.58        32.06 o                         
 -25   5   3        287.87        270.18        24.03 o                         
 -23   5   3       1838.36       1907.60        47.79 o                         
 -21   5   3         61.71         51.36        14.22 o                         
 -19   5   3        893.83        851.09        28.14 o                         
 -17   5   3      12961.76      11995.35        90.21 o                         
 -15   5   3       5869.61       5665.76        54.90 o                         
 -13   5   3        459.40        411.53        21.98 o                         
 -11   5   3      13275.22      12492.90        96.92 o                         
  -9   5   3      18224.37      17975.84       124.61 o                         
  -7   5   3       1890.83       2217.00        37.22 o                         
  -5   5   3       5536.21       4901.45        46.96 o                         
  -3   5   3       8366.79       7824.03        60.53 o                         
  -1   5   3         16.34         83.11        12.56 o                         
   1   5   3      11956.73      11223.71        76.34 o                         
   3   5   3      22146.72      21535.30       121.17 o                         
   5   5   3       1977.57       2175.40        28.66 o                         
   7   5   3      21330.16      20565.45       133.00 o                         
   9   5   3       2892.53       2789.49        39.89 o                         
  11   5   3        858.30        827.26        20.12 o                         
  13   5   3        527.16        517.02        19.20 o                         
  15   5   3      10370.49      10420.46        86.50 o                         
  17   5   3       3203.03       3236.11        48.15 o                         
  19   5   3       1652.29       1751.50        39.37 o                         
  21   5   3        703.08        712.99        30.12 o                         
  23   5   3          8.80          5.53        24.36 o                         
  25   5   3         18.90         28.97        20.36 o                         
 -28   6   3        318.78        254.33        31.09 o                         
 -26   6   3        575.07        531.61        34.75 o                         
 -24   6   3        139.35        147.34        17.80 o                         
 -22   6   3       1298.36       1136.79        34.58 o                         
 -20   6   3       7076.16       6740.61        67.09 o                         
 -18   6   3        570.36        517.53        33.93 o                         
 -16   6   3        182.28        203.09        21.70 o                         
 -14   6   3       1043.47       1089.01        33.09 o                         
 -12   6   3       2780.15       2582.73        49.24 o                         
 -10   6   3       2130.19       2331.87        42.28 o                         
  -8   6   3       4777.80       4469.35        56.93 o                         
  -6   6   3       6282.76       6632.27        69.30 o                         
  -4   6   3       1893.48       1822.53        32.98 o                         
  -2   6   3      23763.24      23443.86       135.85 o                         
   0   6   3       9913.70       9880.89        74.76 o                         
   2   6   3       3022.72       3193.77        38.31 o                         
   4   6   3        439.07        666.98        18.25 o                         
   6   6   3       4219.81       4522.63        45.04 o                         
   8   6   3          1.94          7.88         8.84 o                         
  10   6   3       1059.90       1109.32        33.72 o                         
  12   6   3       1336.45       1409.17        31.40 o                         
  14   6   3        475.81        481.47        25.71 o                         
  16   6   3        873.61        883.48        25.52 o                         
  18   6   3        948.78        950.70        34.46 o                         
  20   6   3        851.44        847.99        31.47 o                         
  22   6   3         57.09         45.31        20.52 o                         
  24   6   3        984.19       1084.04        51.36 o                         
 -27   7   3        324.86        389.70       109.05 o                         
 -25   7   3        199.28        139.40        28.87 o                         
 -23   7   3         24.67          0.01        25.68 o                         
 -21   7   3          3.47         -9.81        22.13 o                         
 -19   7   3        178.00        217.71        26.79 o                         
 -17   7   3        111.55        109.66        24.08 o                         
 -15   7   3       5366.69       5317.75        87.10 o                         
 -13   7   3        769.70        802.55        34.62 o                         
 -11   7   3       1861.43       1865.57        43.21 o                         
  -9   7   3       1973.84       1829.12        45.41 o                         
  -7   7   3         16.92         23.30        13.36 o                         
  -5   7   3      12426.31      12197.78        94.87 o                         
  -3   7   3       2666.28       2488.21        36.25 o                         
  -1   7   3        238.31        230.12        15.59 o                         
   1   7   3       8404.66       8440.15        81.53 o                         
   3   7   3       1192.98        975.66        24.28 o                         
   5   7   3         35.93         13.77         7.90 o                         
   7   7   3        983.78        934.35        22.30 o                         
   9   7   3         21.09          9.61        16.49 o                         
  11   7   3       1566.84       1495.07        48.48 o                         
  13   7   3       2964.27       2781.33        72.19 o                         
  15   7   3        115.78        159.75        22.26 o                         
  17   7   3        103.95         99.54        17.79 o                         
  19   7   3        453.11        454.76        28.95 o                         
  21   7   3        558.06        501.29        33.81 o                         
  23   7   3        450.94        413.59        46.75 o                         
 -24   8   3         12.45        -17.57        44.71 o                         
 -22   8   3        786.52        628.81        61.10 o                         
 -20   8   3       2305.30       2574.85        89.37 o                         
 -18   8   3        633.95        584.90        53.28 o                         
 -16   8   3       6062.59       5958.86       128.72 o                         
 -14   8   3        138.02        147.79        33.85 o                         
 -12   8   3        428.14        416.38        34.15 o                         
 -10   8   3        985.71       1158.93        46.50 o                         
  -8   8   3       1316.22       1397.67        62.12 o                         
  -6   8   3       1902.12       1928.97        49.16 o                         
  -4   8   3        196.36        174.60        14.05 o                         
  -2   8   3        315.90        309.14        19.35 o                         
   0   8   3       1505.80       1569.61        40.63 o                         
   2   8   3        950.00        853.59        26.91 o                         
   4   8   3        513.00        557.82        20.65 o                         
   6   8   3       3835.54       3782.53        62.61 o                         
   8   8   3        231.78        190.98        30.21 o                         
  10   8   3        701.10        767.53        50.30 o                         
  12   8   3        208.48        228.31        38.19 o                         
  14   8   3       1582.11       1585.27        73.43 o                         
  16   8   3       2553.45       2609.19       109.51 o                         
  18   8   3       1039.76       1042.07       109.19 o                         
  20   8   3       1349.45       1412.73        78.00 o                         
 -21   9   3       1032.20       1211.36        65.67 o                         
 -19   9   3       2653.28       2829.58        80.97 o                         
 -17   9   3       2903.99       2707.10        69.31 o                         
 -15   9   3        325.38        427.65        48.81 o                         
 -13   9   3       2988.47       2707.80        71.67 o                         
 -11   9   3       1257.60       1375.44        49.44 o                         
  -9   9   3        175.25        248.31        26.86 o                         
  -7   9   3        128.55        140.58        24.70 o                         
  -5   9   3       3028.17       3088.96        63.04 o                         
  -3   9   3       6736.19       6912.92        73.57 o                         
  -1   9   3       5296.63       5222.46        65.07 o                         
   1   9   3       7587.56       7290.58        82.61 o                         
   3   9   3       9380.54       9371.77        86.14 o                         
   5   9   3         57.26         41.63        17.27 o                         
   7   9   3       8977.10       9120.19       216.05 o                         
   9   9   3       1615.88       1811.13        79.35 o                         
  11   9   3       1398.89       1300.69        73.26 o                         
  13   9   3         11.05        -31.70        42.92 o                         
  15   9   3        431.01        397.29        50.59 o                         
  17   9   3       1093.56       1176.46       119.80 o                         
 -16  10   3        300.35        317.73        55.58 o                         
 -14  10   3       2536.92       2457.30        96.22 o                         
 -12  10   3       1151.53       1338.14        73.14 o                         
 -10  10   3         16.02         19.54        26.75 o                         
  -8  10   3       2380.24       2512.89        65.61 o                         
  -6  10   3       3714.96       3863.24        87.25 o                         
  -4  10   3        836.35        774.95        46.40 o                         
  -2  10   3       2288.87       2243.20        46.82 o                         
   0  10   3       7336.67       7432.21        81.48 o                         
   2  10   3        221.38        256.75        19.76 o                         
   4  10   3       7395.02       7756.07       100.80 o                         
   6  10   3       5284.21       5229.23       111.29 o                         
   8  10   3        742.08        745.34        61.65 o                         
  10  10   3       7401.89       7650.62       161.54 o                         
  12  10   3       1109.82       1112.63        75.08 o                         
  14  10   3        820.25        809.26        65.12 o                         
 -11  11   3       2137.40       2589.55        84.90 o                         
  -9  11   3        338.87        370.70        40.69 o                         
  -7  11   3        289.47        274.50        45.76 o                         
  -5  11   3       5724.22       5778.38        98.93 o                         
  -3  11   3       3565.44       3351.31       116.62 o                         
  -1  11   3       1148.43       1006.82        55.39 o                         
   1  11   3       2572.42       2838.91        65.09 o                         
   3  11   3       3042.52       3266.30        77.56 o                         
   5  11   3        209.82        309.88        41.33 o                         
   7  11   3       3345.26       3352.73       107.37 o                         
 -34   0   4        402.33        347.56       112.72 o                         
 -32   0   4         20.50         -3.17        38.22 o                         
 -30   0   4        348.45        292.69        56.63 o                         
 -28   0   4        613.46        583.49        69.60 o                         
 -26   0   4       2348.21       2298.13       101.02 o                         
 -24   0   4        570.46        467.02        40.01 o                         
 -22   0   4      11606.98      11601.47       161.69 o                         
 -20   0   4      14891.30      15523.64       133.27 o                         
 -18   0   4       1882.72       1462.71        57.59 o                         
 -16   0   4      44381.47      43175.34       497.64 o                         
 -14   0   4      14288.72      13574.57       149.33 o                         
 -12   0   4      74041.46      71845.40       760.51 o                         
 -10   0   4      61168.50      65518.08       840.52 o                         
  -8   0   4      26255.19      29978.45       260.86 o                         
  -4   0   4      77126.28      55879.85      5462.09 o                         
  -2   0   4      12365.98      14274.05       135.27 o                         
   0   0   4        195.10        584.05        20.34 o                         
   2   0   4     260703.19     258059.56      4761.27 o                         
   4   0   4       7418.38       7324.11        63.44 o                         
   6   0   4        592.08        840.75        21.10 o                         
   8   0   4       1383.84       1360.55        32.57 o                         
  10   0   4      27709.44      29969.31       214.59 o                         
  12   0   4         23.29         47.59        11.81 o                         
  14   0   4       2095.67       2328.49        52.49 o                         
  16   0   4         49.20         47.12        15.78 o                         
  18   0   4       2549.61       2251.35        52.55 o                         
  20   0   4       4917.10       5085.52        82.57 o                         
  22   0   4       2912.87       2733.68        67.14 o                         
  24   0   4       4827.33       4724.53       103.09 o                         
  26   0   4        258.50        253.85        34.09 o                         
  28   0   4       5334.43       5204.25       134.69 o                         
 -33   1   4       1296.98       1282.52        84.49 o                         
 -31   1   4         21.91         16.57        28.72 o                         
 -29   1   4         55.50         55.38        30.64 o                         
 -27   1   4        209.07        197.47        37.90 o                         
 -25   1   4       4532.96       4491.39        56.48 o                         
 -23   1   4        571.23        597.60        25.39 o                         
 -21   1   4       4939.98       5009.40        50.34 o                         
 -19   1   4      18250.64      18534.96       109.42 o                         
 -17   1   4      27231.51      26355.37       140.51 o                         
 -15   1   4       1885.76       1948.33        22.80 o                         
 -13   1   4      74918.63      72680.26       456.67 o                         
 -11   1   4      20732.25      19003.28       119.00 o                         
  -9   1   4       4802.97       4855.34        35.50 o                         
  -7   1   4      39249.22      35362.32       208.97 o                         
  -5   1   4     132188.15     136000.75      5177.68 o                         
  -3   1   4      41243.37      46178.41       928.99 o                         
  -1   1   4         25.62         89.54         5.38 o                         
   1   1   4      26829.24      29154.71       151.17 o                         
   3   1   4      44288.82      49081.27       605.67 o                         
   5   1   4       7301.11       8355.49        50.85 o                         
   7   1   4       4784.25       5701.23        43.91 o                         
   9   1   4       7982.76       9042.77        63.16 o                         
  11   1   4        744.13        613.71        17.89 o                         
  13   1   4       3489.52       3697.57        45.04 o                         
  15   1   4         45.61         73.96        11.00 o                         
  17   1   4        504.27        501.78        21.63 o                         
  19   1   4         16.01         71.83        13.07 o                         
  21   1   4        451.89        509.72        25.04 o                         
  23   1   4       1453.28       1459.08        37.97 o                         
  25   1   4       3017.71       2877.98        54.79 o                         
  27   1   4       8117.90       8497.36       113.52 o                         
  29   1   4         12.44         -9.45        26.12 o                         
 -32   2   4        430.61        453.28        52.78 o                         
 -30   2   4         74.02         92.82        17.62 o                         
 -28   2   4          7.12        -12.24        14.35 o                         
 -26   2   4        317.94        241.48        20.22 o                         
 -24   2   4       1105.95        974.09        22.09 o                         
 -22   2   4        185.78        242.41        13.34 o                         
 -20   2   4        163.74        127.37        10.28 o                         
 -18   2   4         98.71         76.32         9.00 o                         
 -16   2   4       4577.13       4161.61        41.15 o                         
 -14   2   4       6048.44       5923.55        48.98 o                         
 -12   2   4        590.02        841.63        19.90 o                         
 -10   2   4      20234.69      20422.67       120.99 o                         
  -8   2   4       2448.59       2603.36        26.19 o                         
  -6   2   4      76360.69      76566.82      1696.56 o                         
  -4   2   4       1511.43       1854.89        22.30 o                         
  -2   2   4       2863.43       4147.77        31.55 o                         
   0   2   4       6937.41       8828.03        51.66 o                         
   2   2   4         52.38        111.26         8.56 o                         
   4   2   4       3826.60       4798.60        36.59 o                         
   6   2   4        181.94        378.79        12.87 o                         
   8   2   4         32.84        104.14        10.64 o                         
  10   2   4        457.09        445.24        18.79 o                         
  12   2   4        441.80        292.52        16.15 o                         
  14   2   4       7480.48       7242.61        68.53 o                         
  16   2   4      11539.34      11466.72        87.84 o                         
  18   2   4       1125.44       1099.27        28.63 o                         
  20   2   4       1921.50       2032.78        40.47 o                         
  22   2   4         19.66         24.53        14.49 o                         
  24   2   4       1475.21       1578.92        40.94 o                         
  26   2   4          6.40          9.08        19.42 o                         
  28   2   4       1829.01       1886.77        61.91 o                         
 -31   3   4       2519.87       2518.13        59.21 o                         
 -29   3   4       1013.45       1080.75        44.87 o                         
 -27   3   4        297.56        412.49        19.16 o                         
 -25   3   4       1820.22       1744.17        35.69 o                         
 -23   3   4       3058.19       3172.56        49.31 o                         
 -21   3   4        289.44        244.64        15.49 o                         
 -19   3   4        234.60        215.23        16.11 o                         
 -17   3   4        732.08        872.15        21.28 o                         
 -15   3   4        909.67       1001.77        21.72 o                         
 -13   3   4        515.21        731.50        18.24 o                         
 -11   3   4        440.86        417.80        14.57 o                         
  -9   3   4        698.48        743.93        15.74 o                         
  -7   3   4       1117.54       1262.06        16.46 o                         
  -5   3   4      30005.37      30236.32       147.02 o                         
  -3   3   4      14945.72      16739.28        91.05 o                         
  -1   3   4       8113.49       8383.25        54.69 o                         
   1   3   4      15453.16      16601.76        93.75 o                         
   3   3   4      11908.97      12662.62        83.38 o                         
   5   3   4       1572.13       2035.08        33.54 o                         
   7   3   4       2171.23       2260.39        28.49 o                         
   9   3   4      10321.94      10252.32        71.77 o                         
  11   3   4        890.44       1058.53        22.90 o                         
  13   3   4       1150.08       1074.62        24.73 o                         
  15   3   4        410.83        373.98        19.01 o                         
  17   3   4       5335.02       5278.83        59.34 o                         
  19   3   4       1639.14       1764.83        55.35 o                         
  21   3   4       2234.13       2359.57        45.18 o                         
  23   3   4         28.13         24.36        15.24 o                         
  25   3   4        155.61        109.96        20.71 o                         
  27   3   4        463.94        481.32        40.35 o                         
 -32   4   4        266.36        277.03        65.00 o                         
 -30   4   4        378.82        364.30        37.48 o                         
 -28   4   4          1.04          1.62        14.15 o                         
 -26   4   4        466.96        454.35        22.92 o                         
 -24   4   4        201.13        211.88        18.39 o                         
 -22   4   4       1366.71       1476.28        38.18 o                         
 -20   4   4        307.07        322.33        18.10 o                         
 -18   4   4       3777.98       3545.12        44.80 o                         
 -16   4   4       5956.69       5726.57        54.69 o                         
 -14   4   4      20177.55      20600.67       122.04 o                         
 -12   4   4       3515.93       3331.31        37.38 o                         
 -10   4   4      13124.68      12742.20        92.30 o                         
  -8   4   4       4378.86       4578.43        60.25 o                         
  -6   4   4       2628.60       3045.80        46.65 o                         
  -4   4   4       2825.77       2374.06        29.54 o                         
  -2   4   4       3647.06       3694.32        36.34 o                         
   0   4   4      13428.66      15520.45        90.84 o                         
   2   4   4       5602.79       6294.96        47.12 o                         
   4   4   4         34.43         19.27         8.79 o                         
   6   4   4          2.09         27.38        10.44 o                         
   8   4   4       4553.25       4775.34        47.37 o                         
  10   4   4       2956.53       3127.80        36.59 o                         
  12   4   4      12113.10      11747.64        84.81 o                         
  14   4   4         12.52         31.57        11.15 o                         
  16   4   4       2651.50       2636.47        44.45 o                         
  18   4   4         22.95         44.19        13.83 o                         
  20   4   4        350.16        335.56        22.96 o                         
  22   4   4        363.08        378.63        24.63 o                         
  24   4   4       2649.82       2562.51        52.14 o                         
  26   4   4         21.91         51.05        26.95 o                         
 -29   5   4        176.69        149.20        25.03 o                         
 -27   5   4        355.90        358.54        23.54 o                         
 -25   5   4         14.91        -17.57        17.57 o                         
 -23   5   4       2072.37       2095.92        49.79 o                         
 -21   5   4        678.19        652.52        26.35 o                         
 -19   5   4       4772.78       4846.50        56.49 o                         
 -17   5   4      25392.91      25230.57       149.20 o                         
 -15   5   4         69.18         81.38        15.77 o                         
 -13   5   4      26540.33      26224.75       168.47 o                         
 -11   5   4      17216.31      17505.50       121.07 o                         
  -9   5   4      13590.12      12505.61        98.39 o                         
  -7   5   4      39495.17      40546.08       224.59 o                         
  -5   5   4        630.41        527.44        15.31 o                         
  -3   5   4      25550.03      25896.37       141.38 o                         
  -1   5   4      16330.91      16012.00        98.79 o                         
   1   5   4        641.98        761.12        18.95 o                         
   3   5   4       1496.75       1802.17        24.00 o                         
   5   5   4         60.78         36.93        10.37 o                         
   7   5   4         22.58         45.91        10.40 o                         
   9   5   4       1527.17       1440.17        30.45 o                         
  11   5   4        647.83        718.74        27.71 o                         
  13   5   4       3197.37       3161.95        39.75 o                         
  15   5   4         86.72        101.18        14.35 o                         
  17   5   4       1791.47       1829.91        37.36 o                         
  19   5   4         59.32         42.29        15.50 o                         
  21   5   4       1072.68       1221.17        39.67 o                         
  23   5   4        665.00        600.45        36.96 o                         
  25   5   4       1538.64       1672.81        52.38 o                         
 -28   6   4        104.84         93.51        26.06 o                         
 -26   6   4       4091.21       4190.46        84.41 o                         
 -24   6   4       4389.10       4210.11        57.90 o                         
 -22   6   4       2031.12       1905.27        45.54 o                         
 -20   6   4      11434.53      11353.48       130.25 o                         
 -18   6   4        159.65         82.62        19.69 o                         
 -16   6   4       9192.57       9325.40        95.75 o                         
 -14   6   4       1476.63       1482.39        45.55 o                         
 -12   6   4       1393.49       1415.37        35.96 o                         
 -10   6   4      16179.66      16207.89       123.37 o                         
  -8   6   4       3340.05       3328.72        49.96 o                         
  -6   6   4      10387.42      10297.11        90.08 o                         
  -4   6   4        657.64        621.97        21.41 o                         
  -2   6   4       6618.69       6834.26        59.91 o                         
   0   6   4      12284.72      12156.56        85.79 o                         
   2   6   4        175.65        176.13        12.30 o                         
   4   6   4       4148.22       4056.93        43.34 o                         
   6   6   4        953.11        882.83        25.60 o                         
   8   6   4         19.63          8.90        10.56 o                         
  10   6   4         33.78         19.05        11.27 o                         
  12   6   4        439.56        486.41        23.55 o                         
  14   6   4        232.18        285.35        23.05 o                         
  16   6   4        625.05        619.62        33.00 o                         
  18   6   4       7868.02       7920.96        78.21 o                         
  20   6   4       3770.94       4045.13        72.31 o                         
  22   6   4          4.14          9.42        22.30 o                         
  24   6   4       5216.31       5677.07       100.55 o                         
 -27   7   4       4827.37       4550.61       128.34 o                         
 -25   7   4        615.21        478.12        36.47 o                         
 -23   7   4       2847.76       2870.17       103.35 o                         
 -21   7   4       1996.83       1841.44        53.81 o                         
 -19   7   4       2537.12       2908.87        69.23 o                         
 -17   7   4       5360.25       5612.84        84.85 o                         
 -15   7   4        226.96        261.61        24.22 o                         
 -13   7   4        139.08        134.88        20.59 o                         
 -11   7   4       1273.21       1321.08        37.63 o                         
  -9   7   4         17.64          1.08        13.55 o                         
  -7   7   4        110.06         99.64        16.22 o                         
  -5   7   4       4699.65       4797.83        48.67 o                         
  -3   7   4      18786.91      18911.75       131.04 o                         
  -1   7   4        379.61        372.11        18.68 o                         
   1   7   4       1267.47       1180.96        27.66 o                         
   3   7   4       8017.71       7678.06        66.72 o                         
   5   7   4       1106.26       1153.17        29.21 o                         
   7   7   4       3233.78       3063.16        43.80 o                         
   9   7   4      12956.60      12577.33       111.78 o                         
  11   7   4       3402.34       3440.50        49.56 o                         
  13   7   4       2200.66       2259.65        45.65 o                         
  15   7   4       4709.42       4788.65        74.27 o                         
  17   7   4      14704.24      14671.16       162.18 o                         
  19   7   4        704.33        741.29        37.94 o                         
  21   7   4        522.73        566.11        52.98 o                         
 -24   8   4       1553.32       1541.42        80.89 o                         
 -22   8   4        110.08         31.99        27.06 o                         
 -20   8   4       2781.59       3141.13        76.02 o                         
 -18   8   4        835.37        758.73        44.06 o                         
 -16   8   4         17.58         25.17        22.26 o                         
 -14   8   4       2204.67       2170.64        76.92 o                         
 -12   8   4        422.30        514.71        33.00 o                         
 -10   8   4       4386.36       4576.04        79.23 o                         
  -8   8   4        167.74        221.25        49.06 o                         
  -6   8   4        566.61        646.67        34.39 o                         
  -4   8   4         49.91         52.59        11.91 o                         
  -2   8   4       3551.40       3612.40        51.68 o                         
   0   8   4       8470.03       8559.59        84.38 o                         
   2   8   4       1515.37       1507.08        34.08 o                         
   4   8   4       3523.38       3513.13        44.50 o                         
   6   8   4       5440.28       5618.82        66.72 o                         
   8   8   4        809.12        789.10        49.82 o                         
  10   8   4        877.94        827.69        60.54 o                         
  12   8   4      12271.15      12493.05       254.15 o                         
  14   8   4       1401.80       1482.35        75.21 o                         
  16   8   4        402.86        334.37        44.56 o                         
  18   8   4       4435.82       4645.07       160.03 o                         
  20   8   4       2938.16       2894.26       117.35 o                         
 -21   9   4        147.54        146.22        41.48 o                         
 -19   9   4         37.72         10.95        32.26 o                         
 -17   9   4        334.15        388.01        36.90 o                         
 -15   9   4        739.80        692.48        45.21 o                         
 -13   9   4        365.62        351.35        34.96 o                         
 -11   9   4         35.99          6.06        20.94 o                         
  -9   9   4        710.89        730.38        38.84 o                         
  -7   9   4       1816.14       1731.24        50.12 o                         
  -5   9   4       2378.01       2112.75        54.27 o                         
  -3   9   4       6361.56       6401.15        71.18 o                         
  -1   9   4       7294.92       7456.03        98.35 o                         
   1   9   4        149.51        173.65        17.40 o                         
   3   9   4       1368.86       1619.52        39.33 o                         
   5   9   4       1478.65       1678.86        63.39 o                         
   7   9   4        417.18        481.32        42.72 o                         
   9   9   4       5907.97       5859.41       132.18 o                         
  11   9   4       1757.82       1951.34        82.44 o                         
  13   9   4        144.55        155.62        52.05 o                         
  15   9   4       2603.93       2613.25        98.98 o                         
  17   9   4       6198.68       6715.63       192.92 o                         
 -18  10   4        206.10        267.59        74.92 o                         
 -16  10   4          5.40        -27.55        29.99 o                         
 -14  10   4         23.48         18.76        26.78 o                         
 -12  10   4         32.00         -7.69        28.30 o                         
 -10  10   4         27.01         33.75        28.65 o                         
  -8  10   4        329.12        302.76        30.83 o                         
  -6  10   4        469.49        587.38        36.09 o                         
  -4  10   4        447.17        443.10        35.81 o                         
  -2  10   4       3401.92       3330.98        52.47 o                         
   0  10   4        523.15        591.03        44.86 o                         
   2  10   4       1097.70       1115.23        31.07 o                         
   4  10   4       1028.47       1005.76        67.52 o                         
   6  10   4         15.36         -3.59        26.27 o                         
   8  10   4        443.03        510.79        61.62 o                         
  10  10   4        400.58        600.64        58.28 o                         
  12  10   4        253.05        263.58        44.48 o                         
 -11  11   4        112.12        101.77        47.87 o                         
  -9  11   4        973.29       1047.60        60.44 o                         
  -7  11   4        137.44        145.95        42.46 o                         
  -5  11   4       2450.20       2602.22       118.16 o                         
  -3  11   4       1256.51       1295.19        60.05 o                         
  -1  11   4         40.26         19.96        40.11 o                         
   1  11   4       1772.22       1891.68        79.74 o                         
   3  11   4        555.91        517.55        34.83 o                         
   5  11   4        856.99        806.24        63.12 o                         
   7  11   4       1232.15       1092.69        86.94 o                         
 -33   1   5       3435.83       3360.74       127.94 o                         
 -31   1   5       9255.98       9298.20       167.28 o                         
 -29   1   5        598.77        612.13        49.83 o                         
 -27   1   5        325.34        366.02        35.95 o                         
 -25   1   5        198.76        193.95        25.13 o                         
 -23   1   5          3.54          1.33         9.26 o                         
 -21   1   5        286.37        404.21        16.32 o                         
 -19   1   5         88.77         70.90         9.74 o                         
 -17   1   5       2650.95       3090.57        37.76 o                         
 -15   1   5         45.06         37.81         8.12 o                         
 -13   1   5       6115.11       6754.65        63.96 o                         
 -11   1   5       1352.18       1354.86        18.81 o                         
  -9   1   5        622.27        609.82        13.50 o                         
  -7   1   5         75.63          4.63         4.84 o                         
  -5   1   5         86.91        373.83         9.65 o                         
  -3   1   5     138943.41     137612.65      2377.43 o                         
  -1   1   5      16341.94      16066.56        79.33 o                         
   1   1   5      23020.30      24726.20       115.05 o                         
   3   1   5       6274.19       6686.68        42.18 o                         
   5   1   5       1195.23       1128.92        20.38 o                         
   7   1   5      12097.22      11603.26        78.15 o                         
   9   1   5       9146.89       9357.31        65.81 o                         
  11   1   5       1408.93       1208.70        24.52 o                         
  13   1   5       5812.63       5813.02        54.32 o                         
  15   1   5       2079.27       1893.90        33.45 o                         
  17   1   5       1055.95       1156.40        28.09 o                         
  19   1   5       1052.44       1016.98        29.52 o                         
  21   1   5        357.26        349.12        22.91 o                         
  23   1   5       3675.44       3727.80        61.25 o                         
  25   1   5         30.92         22.38        22.07 o                         
  27   1   5       1037.98       1062.93        43.64 o                         
 -34   2   5       5591.08       5388.99       136.35 o                         
 -32   2   5          0.65         15.41        31.45 o                         
 -30   2   5      20563.47      20374.75       261.01 o                         
 -28   2   5       1927.03       1787.87        47.75 o                         
 -26   2   5         18.91         35.42        13.93 o                         
 -24   2   5         74.95         68.48        13.54 o                         
 -22   2   5          2.73          7.66         6.26 o                         
 -20   2   5       2543.32       2381.42        30.59 o                         
 -18   2   5       1455.54       1767.72        26.12 o                         
 -16   2   5        296.52        223.82        11.86 o                         
 -14   2   5        396.24        470.92        14.97 o                         
 -12   2   5       1937.00       2304.15        28.02 o                         
 -10   2   5       2127.95       2519.63        26.37 o                         
  -8   2   5       8372.22       8897.86        60.52 o                         
  -6   2   5       5565.19       5899.49        41.17 o                         
  -4   2   5       3474.68       3887.47        31.76 o                         
  -2   2   5      45394.07      46354.81       596.65 o                         
   0   2   5      50760.13      51982.13       341.00 o                         
   2   2   5        978.80        960.99        14.51 o                         
   4   2   5       5105.02       5019.75        39.58 o                         
   6   2   5        451.10        272.15        12.23 o                         
   8   2   5      17631.25      17471.96       104.60 o                         
  10   2   5      26791.08      25538.70       134.38 o                         
  12   2   5        199.65        266.46        15.47 o                         
  14   2   5      12621.40      12857.65        98.43 o                         
  16   2   5       3367.97       3236.38        44.17 o                         
  18   2   5         13.47          9.60        12.04 o                         
  20   2   5        924.24        988.86        31.16 o                         
  22   2   5         47.20         63.44        16.71 o                         
  24   2   5        287.24        263.36        24.59 o                         
  26   2   5         76.03         70.59        22.54 o                         
  28   2   5        898.29        934.25        52.87 o                         
 -33   3   5       3747.35       3657.52       145.18 o                         
 -31   3   5       2103.93       2192.93        60.41 o                         
 -29   3   5       1299.41       1266.08        41.79 o                         
 -27   3   5       9496.83       8956.34       102.67 o                         
 -25   3   5       1782.56       1675.58        34.21 o                         
 -23   3   5       1678.26       1550.81        29.76 o                         
 -21   3   5        299.14        265.46        15.70 o                         
 -19   3   5       2645.82       2768.28        36.45 o                         
 -17   3   5         34.14         46.33         9.30 o                         
 -15   3   5         26.05         44.94         8.76 o                         
 -13   3   5       4198.53       4959.46        45.63 o                         
 -11   3   5      13060.66      13841.95        85.25 o                         
  -9   3   5        613.15        455.51        14.32 o                         
  -7   3   5       4669.78       5255.49        41.75 o                         
  -5   3   5         98.58        177.54         9.40 o                         
  -3   3   5      54511.23      53439.74       281.02 o                         
  -1   3   5      10365.97      11409.61        66.50 o                         
   1   3   5      39531.73      38373.02       196.29 o                         
   3   3   5      23902.13      22925.42       160.80 o                         
   5   3   5       5076.42       4712.85        52.41 o                         
   7   3   5      58096.46      55611.44       256.85 o                         
   9   3   5       1794.08       1503.25        25.47 o                         
  11   3   5       9214.65       8589.33        68.12 o                         
  13   3   5      24755.04      23507.97       138.71 o                         
  15   3   5        288.90        384.25        19.55 o                         
  17   3   5       5223.46       5521.91        65.53 o                         
  19   3   5       2129.67       2079.69        41.50 o                         
  21   3   5       1833.22       1813.56        40.54 o                         
  23   3   5        689.36        828.86        38.92 o                         
  25   3   5        110.80        122.17        25.25 o                         
  27   3   5       2186.22       2592.53        95.25 o                         
 -32   4   5        602.10        628.64        54.67 o                         
 -30   4   5       6797.49       6749.32        97.69 o                         
 -28   4   5       4450.21       4400.38        56.87 o                         
 -26   4   5        859.43        945.14        29.37 o                         
 -24   4   5       3947.41       4068.13        55.45 o                         
 -22   4   5         35.40         25.15        12.62 o                         
 -20   4   5       7461.97       7085.93        66.05 o                         
 -18   4   5      16406.34      16673.78       111.21 o                         
 -16   4   5       4061.63       3788.68        42.99 o                         
 -14   4   5        349.37        339.45        14.40 o                         
 -12   4   5      30052.06      30777.76       161.63 o                         
 -10   4   5      34195.78      35347.20       192.14 o                         
  -8   4   5       5026.34       4910.02        52.66 o                         
  -6   4   5      16811.61      16759.12       104.12 o                         
  -4   4   5         37.05        163.13        11.04 o                         
  -2   4   5      32231.33      32437.11       162.61 o                         
   0   4   5      58082.30      58587.02       284.59 o                         
   2   4   5      14759.69      16191.32       106.25 o                         
   4   4   5      33710.21      32942.21       183.05 o                         
   6   4   5       9496.56       8879.17        77.14 o                         
   8   4   5      14697.74      14540.91       100.96 o                         
  10   4   5       8459.75       8288.40        65.15 o                         
  12   4   5        708.00        722.73        22.62 o                         
  14   4   5      19481.74      18928.43       122.62 o                         
  16   4   5       2724.93       2781.20        44.64 o                         
  18   4   5       3273.35       3017.77        50.01 o                         
  20   4   5       1651.43       1642.52        38.86 o                         
  22   4   5         67.98         55.51        18.25 o                         
  24   4   5       2881.74       3046.74        62.59 o                         
  26   4   5        427.43        394.95        50.59 o                         
 -31   5   5         14.39        -34.93        49.81 o                         
 -29   5   5       1676.40       1756.28        54.14 o                         
 -27   5   5       4186.20       4227.04        63.38 o                         
 -25   5   5         75.29         88.18        16.13 o                         
 -23   5   5       7775.47       7572.57        80.01 o                         
 -21   5   5      11950.42      11544.32       101.37 o                         
 -19   5   5        900.25        869.73        24.20 o                         
 -17   5   5       2297.88       2333.18        32.35 o                         
 -15   5   5      13987.39      14122.84       113.24 o                         
 -13   5   5       6758.71       6961.38        79.72 o                         
 -11   5   5       5129.24       5029.32        57.62 o                         
  -9   5   5      38362.00      39713.21       223.77 o                         
  -7   5   5      13014.76      13146.08       105.45 o                         
  -5   5   5       8603.66       8753.52        67.60 o                         
  -3   5   5      21196.43      21411.17       122.88 o                         
  -1   5   5       2721.73       2826.21        34.28 o                         
   1   5   5       2312.88       1857.85        27.01 o                         
   3   5   5      20194.16      20386.54       131.82 o                         
   5   5   5       1655.28       1768.35        32.19 o                         
   7   5   5       7995.18       8057.96        73.63 o                         
   9   5   5       4505.72       4642.55        54.20 o                         
  11   5   5        695.88        817.98        27.77 o                         
  13   5   5        330.52        422.55        17.71 o                         
  15   5   5        287.20        288.59        19.98 o                         
  17   5   5        193.12        197.03        17.25 o                         
  19   5   5       4431.36       4331.97        71.53 o                         
  21   5   5       1060.96       1110.87        43.36 o                         
  23   5   5       1653.68       1655.84        47.73 o                         
  25   5   5        105.45        110.28        27.76 o                         
 -28   6   5        502.33        466.70        33.08 o                         
 -26   6   5       3348.01       3398.37        53.10 o                         
 -24   6   5       3124.66       3143.18        47.81 o                         
 -22   6   5        374.40        413.69        19.29 o                         
 -20   6   5       3352.62       3455.19        65.06 o                         
 -18   6   5      11134.97      11034.49       120.09 o                         
 -16   6   5       2717.64       2500.96        47.73 o                         
 -14   6   5        599.07        520.47        26.64 o                         
 -12   6   5       1712.55       1565.11        36.29 o                         
 -10   6   5       2018.14       1997.21        39.97 o                         
  -8   6   5       8679.72       8213.64        80.45 o                         
  -6   6   5       6072.55       6097.47        53.27 o                         
  -4   6   5       1595.40       1487.22        28.44 o                         
  -2   6   5       4806.95       4890.40        49.73 o                         
   0   6   5       1152.35        999.03        23.35 o                         
   2   6   5          3.17         13.84         7.13 o                         
   4   6   5        743.87        884.39        26.26 o                         
   6   6   5        877.93        959.30        28.10 o                         
   8   6   5         16.63         10.60        11.20 o                         
  10   6   5        473.93        523.92        23.13 o                         
  12   6   5          4.43         -0.71        12.27 o                         
  14   6   5       3161.78       3244.48        63.97 o                         
  16   6   5       1021.05        873.00        41.90 o                         
  18   6   5        828.51        866.04        43.20 o                         
  20   6   5       1418.52       1380.60        36.49 o                         
  22   6   5       1091.41       1041.45        36.60 o                         
  24   6   5        663.88        702.92        54.49 o                         
 -27   7   5        515.57        472.33        45.28 o                         
 -25   7   5        340.00        543.85        39.09 o                         
 -23   7   5        592.10        588.40        38.73 o                         
 -21   7   5       2137.38       2252.69        61.14 o                         
 -19   7   5       3125.37       3084.12        65.50 o                         
 -17   7   5       1145.45       1114.68        44.39 o                         
 -15   7   5       6446.45       6360.19        87.96 o                         
 -13   7   5       2611.59       2617.99        57.48 o                         
 -11   7   5       7925.09       7598.98        89.63 o                         
  -9   7   5        530.52        523.19        27.16 o                         
  -7   7   5         43.33         36.08        14.74 o                         
  -5   7   5        175.21        139.38        12.15 o                         
  -3   7   5         28.70         54.34        11.21 o                         
  -1   7   5          6.33         -2.29        10.26 o                         
   1   7   5          7.19         -2.45         9.12 o                         
   3   7   5        163.94        142.95         9.94 o                         
   5   7   5        402.69        428.53        22.51 o                         
   7   7   5        640.33        665.60        30.69 o                         
   9   7   5        944.17        888.24        30.55 o                         
  11   7   5        115.55        133.93        20.70 o                         
  13   7   5        314.45        308.53        24.07 o                         
  15   7   5        155.25        150.90        24.46 o                         
  17   7   5        831.48        636.68        36.10 o                         
  19   7   5        171.94        162.48        35.02 o                         
  21   7   5         11.02         29.89        37.19 o                         
 -24   8   5       1018.40       1136.83        82.36 o                         
 -22   8   5        619.28        573.89        43.09 o                         
 -20   8   5       1207.71       1251.35        54.46 o                         
 -18   8   5        221.19        161.93        38.43 o                         
 -16   8   5       1773.88       1750.75        59.31 o                         
 -14   8   5       3360.80       3126.05        74.22 o                         
 -12   8   5        164.90        104.45        22.31 o                         
 -10   8   5       2057.50       1884.96        51.61 o                         
  -8   8   5        434.83        514.72        44.23 o                         
  -6   8   5       4957.13       5375.85        81.04 o                         
  -4   8   5       5617.76       5631.49        64.53 o                         
  -2   8   5         32.86         20.95        12.94 o                         
   0   8   5       3615.53       3770.66        55.76 o                         
   2   8   5       1377.97       1262.55        36.09 o                         
   4   8   5        752.40        792.63        41.53 o                         
   6   8   5       1819.13       1812.71        58.37 o                         
   8   8   5        873.39        861.80        26.18 o                         
  10   8   5       3422.57       3360.39        96.96 o                         
  12   8   5       1189.26       1426.92        73.06 o                         
  14   8   5        529.21        538.92        54.58 o                         
  16   8   5        289.18        264.06        50.17 o                         
  18   8   5       2078.35       2304.55       113.97 o                         
 -21   9   5       3233.75       3474.58       104.02 o                         
 -19   9   5         37.93         18.64        32.06 o                         
 -17   9   5       1716.66       1772.24        62.89 o                         
 -15   9   5       4379.42       4579.41        94.20 o                         
 -13   9   5        867.13        845.29        48.68 o                         
 -11   9   5         42.56         30.03        20.77 o                         
  -9   9   5       5517.13       5884.77        91.41 o                         
  -7   9   5       7459.29       7449.87       101.67 o                         
  -5   9   5         25.21         13.82        18.00 o                         
  -3   9   5       6018.84       5918.28        89.90 o                         
  -1   9   5       6359.09       6556.29        84.01 o                         
   1   9   5       3089.38       3419.44        50.99 o                         
   3   9   5      14900.26      14248.04       121.65 o                         
   5   9   5        107.99         92.53        13.08 o                         
   7   9   5       3398.28       3539.32        91.20 o                         
   9   9   5         29.67         42.65        41.48 o                         
  11   9   5       4067.37       4120.38       114.39 o                         
  13   9   5         25.13        -11.78        31.10 o                         
  15   9   5       2067.22       1841.53       157.54 o                         
 -18  10   5       6761.50       6947.42       186.88 o                         
 -16  10   5        563.75        447.69        50.54 o                         
 -14  10   5       3248.23       3492.27        86.13 o                         
 -12  10   5       4767.30       4891.86       105.60 o                         
 -10  10   5       5032.50       5467.67       108.46 o                         
  -8  10   5        288.05        388.02        32.78 o                         
  -6  10   5       6270.92       6200.59        98.32 o                         
  -4  10   5       3558.32       3527.54        69.75 o                         
  -2  10   5        467.69        459.70        25.51 o                         
   0  10   5       8930.84       8849.96       110.24 o                         
   2  10   5       2490.50       2413.34        42.83 o                         
   4  10   5       2949.18       2805.91        84.11 o                         
   6  10   5       3280.32       3331.74       106.46 o                         
   8  10   5        127.97        221.72        45.26 o                         
  10  10   5        456.67        527.18        56.71 o                         
  12  10   5        713.31        777.19        65.71 o                         
 -11  11   5       1352.98       1567.84        84.07 o                         
  -9  11   5       1118.87       1277.92        64.09 o                         
  -7  11   5        478.59        457.28        47.87 o                         
  -5  11   5        236.87        264.60        58.29 o                         
  -3  11   5       1452.88       1541.11       128.38 o                         
  -1  11   5        348.78        285.50        33.64 o                         
   1  11   5       2038.31       2116.26       129.94 o                         
   3  11   5        598.42        678.32        70.53 o                         
   5  11   5        459.70        440.17        83.04 o                         
 -34   0   6         22.47         42.52        46.16 o                         
 -32   0   6        556.46        464.48        71.79 o                         
 -30   0   6       1145.75       1243.11       156.46 o                         
 -28   0   6       5991.54       5787.21       323.15 o                         
 -26   0   6      18105.00      17545.55       268.42 o                         
 -24   0   6       8463.55       8098.28       140.31 o                         
 -22   0   6       9949.11       9892.15       147.36 o                         
 -20   0   6      58600.58      56695.89       470.74 o                         
 -18   0   6       1564.06       1679.98        52.68 o                         
 -16   0   6      70808.03      70509.54       541.06 o                         
 -14   0   6      43207.30      38036.13       327.57 o                         
 -12   0   6      10889.37      13609.44       233.58 o                         
 -10   0   6      82219.26      81703.98      2846.38 o                         
  -8   0   6      23926.12      22986.91       158.30 o                         
  -6   0   6       3770.48       2223.09        30.33 o                         
  -4   0   6      53325.79      61743.62      1470.35 o                         
  -2   0   6       6140.06       5712.22        51.46 o                         
   0   0   6      13512.46      14799.63       155.71 o                         
   2   0   6      19379.33      18589.46       157.06 o                         
   4   0   6      31402.27      32892.87       215.71 o                         
   6   0   6       7078.40       8106.09        87.50 o                         
   8   0   6       1111.90        814.98        23.80 o                         
  10   0   6       4304.79       4258.08        60.75 o                         
  12   0   6      11021.26      11602.74       115.08 o                         
  14   0   6       4929.90       5049.21        81.45 o                         
  16   0   6       6656.83       6237.61        88.72 o                         
  18   0   6       2206.48       2048.25        62.02 o                         
  20   0   6       1359.09       1369.07        49.28 o                         
  22   0   6       1451.71       1394.52        54.56 o                         
  24   0   6      16635.97      17038.73       248.89 o                         
  26   0   6        315.37        194.58        77.48 o                         
 -33   1   6         54.93         40.32        31.10 o                         
 -31   1   6         27.55        -27.91        35.66 o                         
 -29   1   6       4288.83       4576.42       110.56 o                         
 -27   1   6       9040.50       8933.66       137.67 o                         
 -25   1   6       1351.92       1374.99        45.30 o                         
 -23   1   6      13182.82      12743.89       130.56 o                         
 -21   1   6        577.73        526.88        27.44 o                         
 -19   1   6      17762.76      16588.14       112.18 o                         
 -17   1   6      28638.75      27800.48       166.79 o                         
 -15   1   6        706.74        879.75        18.72 o                         
 -13   1   6      14626.86      14597.74       108.43 o                         
 -11   1   6      16879.36      17242.23        93.05 o                         
  -9   1   6         24.67         57.54         6.08 o                         
  -7   1   6      12946.99      14823.03        79.21 o                         
  -5   1   6      14403.44      16503.79        82.89 o                         
  -3   1   6      11593.85      10952.30        60.78 o                         
  -1   1   6      53001.63      57615.00      1791.69 o                         
   1   1   6        559.39        677.84        11.88 o                         
   3   1   6      14244.94      13899.41        75.54 o                         
   5   1   6       1477.83       1507.06        20.80 o                         
   7   1   6       9798.15      10394.81        83.34 o                         
   9   1   6       4408.74       4665.98        61.61 o                         
  11   1   6       8848.44       9446.44        72.95 o                         
  13   1   6       4720.77       4789.54        49.82 o                         
  15   1   6      11810.73      11271.75        84.48 o                         
  17   1   6      16481.79      16859.88       115.96 o                         
  19   1   6        496.15        521.58        24.56 o                         
  21   1   6       2288.97       2280.99        45.70 o                         
  23   1   6       1632.47       1732.10        42.27 o                         
  25   1   6       4923.63       5085.46        90.23 o                         
  27   1   6       9150.24       9053.64       149.61 o                         
 -34   2   6         19.35         18.30        40.64 o                         
 -32   2   6       1043.85       1083.42        99.70 o                         
 -30   2   6       1462.46       1468.88        90.01 o                         
 -28   2   6        883.98        804.17        49.80 o                         
 -26   2   6        404.63        471.72        21.33 o                         
 -24   2   6        165.89        164.27        15.30 o                         
 -22   2   6        570.09        577.96        22.71 o                         
 -20   2   6       2000.60       2043.56        29.03 o                         
 -18   2   6       2379.40       2424.00        31.38 o                         
 -16   2   6       7534.72       7167.44        55.76 o                         
 -14   2   6       1568.61       1444.10        23.18 o                         
 -12   2   6       1195.30       1626.27        23.65 o                         
 -10   2   6      18086.35      18251.36        97.88 o                         
  -8   2   6      38877.58      40621.99       209.28 o                         
  -6   2   6          6.09         18.73         5.95 o                         
  -4   2   6      31209.13      31185.52       142.98 o                         
  -2   2   6       7980.50       7416.23        48.87 o                         
   0   2   6      15046.03      14379.12        78.53 o                         
   2   2   6       3295.49       3462.81        30.86 o                         
   4   2   6       1484.62       1632.78        22.17 o                         
   6   2   6        334.31        369.30        16.30 o                         
   8   2   6      11909.76      11541.00        77.00 o                         
  10   2   6       6389.73       6172.15        54.20 o                         
  12   2   6       6513.15       6580.74        61.55 o                         
  14   2   6       8931.73       8287.35        71.27 o                         
  16   2   6        474.34        537.28        22.84 o                         
  18   2   6       2170.29       2193.72        53.87 o                         
  20   2   6      18305.79      17672.89       133.73 o                         
  22   2   6         45.36         70.69        16.39 o                         
  24   2   6       4848.40       4888.60        76.67 o                         
  26   2   6       1122.78       1082.70        44.53 o                         
 -33   3   6       3583.16       3586.35       115.89 o                         
 -31   3   6        154.13        121.90        16.42 o                         
 -29   3   6          1.78        -14.46        14.46 o                         
 -27   3   6        332.82        379.89        24.45 o                         
 -25   3   6       4748.78       4627.24        59.63 o                         
 -23   3   6         26.73          7.98         8.99 o                         
 -21   3   6        155.51        120.64        11.87 o                         
 -19   3   6       3205.02       3241.13        41.35 o                         
 -17   3   6        814.74        757.87        20.49 o                         
 -15   3   6       5005.89       6356.93        54.78 o                         
 -13   3   6        610.81        734.81        18.47 o                         
 -11   3   6      12309.38      13176.48        82.84 o                         
  -9   3   6       3352.27       4716.11        80.11 o                         
  -7   3   6      13048.17      13430.16        82.69 o                         
  -5   3   6       4538.68       4398.20        43.19 o                         
  -3   3   6       4852.28       5322.58        42.87 o                         
  -1   3   6      16235.71      16124.23        90.12 o                         
   1   3   6        833.33       1024.28        21.31 o                         
   3   3   6       3846.60       3886.26        42.12 o                         
   5   3   6       1507.90       1634.99        24.23 o                         
   7   3   6       3202.23       3505.78        36.82 o                         
   9   3   6       8808.50       8446.84        70.93 o                         
  11   3   6       1273.28       1316.93        26.40 o                         
  13   3   6       4928.64       4899.19        52.13 o                         
  15   3   6          3.25         36.16        13.08 o                         
  17   3   6       6982.49       7138.81        96.87 o                         
  19   3   6       6002.67       5751.47        72.38 o                         
  21   3   6        504.27        488.82        26.58 o                         
  23   3   6        271.21        309.01        27.15 o                         
  25   3   6       1597.41       1494.04        52.07 o                         
 -32   4   6        743.08        798.54        53.92 o                         
 -30   4   6        345.61        386.80        39.60 o                         
 -28   4   6       2663.01       2687.27        40.54 o                         
 -26   4   6          2.69        -11.33        11.33 o                         
 -24   4   6       1591.54       1485.30        33.63 o                         
 -22   4   6       1897.62       2012.02        40.25 o                         
 -20   4   6       4918.78       4764.89        52.50 o                         
 -18   4   6          4.65          7.90         9.77 o                         
 -16   4   6       8488.40       8491.17        68.72 o                         
 -14   4   6       9447.96       9113.40        69.06 o                         
 -12   4   6       3986.10       4016.56        39.11 o                         
 -10   4   6      21306.93      21451.22       117.52 o                         
  -8   4   6       8045.82       8067.23        61.45 o                         
  -6   4   6        855.03        880.82        18.59 o                         
  -4   4   6        474.39        528.69        16.58 o                         
  -2   4   6       1808.34       1787.03        27.00 o                         
   0   4   6        464.16        420.10        13.27 o                         
   2   4   6       1768.30       2237.54        33.64 o                         
   4   4   6        237.27        304.62        16.19 o                         
   6   4   6       3819.71       3482.04        44.21 o                         
   8   4   6        814.35        849.17        24.69 o                         
  10   4   6       1331.26       1218.30        25.01 o                         
  12   4   6       3644.87       3563.91        43.64 o                         
  14   4   6       1069.99       1125.54        27.75 o                         
  16   4   6        220.45        214.28        20.74 o                         
  18   4   6        376.59        418.03        24.16 o                         
  20   4   6        222.99        207.15        20.02 o                         
  22   4   6        943.01        957.65        37.08 o                         
  24   4   6       1373.18       1373.63        75.38 o                         
 -31   5   6        243.02        241.47        32.53 o                         
 -29   5   6       2561.05       2720.33        64.34 o                         
 -27   5   6        155.73        210.87        23.17 o                         
 -25   5   6       3632.21       3455.94        53.85 o                         
 -23   5   6       9018.09       8983.66        87.81 o                         
 -21   5   6        785.20        646.20        28.45 o                         
 -19   5   6       6720.30       6711.59        62.88 o                         
 -17   5   6      17919.61      17413.13       112.78 o                         
 -15   5   6        174.42        182.53        17.17 o                         
 -13   5   6      14121.23      14313.14       111.95 o                         
 -11   5   6      18918.64      18892.48       128.44 o                         
  -9   5   6        403.13        467.52        22.28 o                         
  -7   5   6      31615.50      33209.98       182.48 o                         
  -5   5   6        520.82        537.51        17.64 o                         
  -3   5   6        375.44        451.27        17.27 o                         
  -1   5   6       7817.90       8292.02        64.17 o                         
   1   5   6        334.00        442.65        14.07 o                         
   3   5   6        961.44        796.50        23.94 o                         
   5   5   6       2204.60       1908.37        34.22 o                         
   7   5   6        717.90        831.82        25.61 o                         
   9   5   6       3841.94       3680.19        48.96 o                         
  11   5   6       3796.02       3640.97        60.82 o                         
  13   5   6       2147.74       2135.14        46.15 o                         
  15   5   6       1816.49       1885.08        35.09 o                         
  17   5   6       1443.99       1438.63        34.76 o                         
  19   5   6        538.40        424.72        25.04 o                         
  21   5   6       4852.95       4790.21        90.97 o                         
  23   5   6        403.49        409.55        34.69 o                         
 -30   6   6        157.07        239.54        55.64 o                         
 -28   6   6         58.95         62.85        30.57 o                         
 -26   6   6       1960.53       1977.06        41.13 o                         
 -24   6   6       2707.46       2655.64        42.13 o                         
 -22   6   6       3710.05       3757.08        69.78 o                         
 -20   6   6       6654.97       6627.16        91.38 o                         
 -18   6   6        632.99        732.28        38.00 o                         
 -16   6   6      17110.03      16670.90       145.44 o                         
 -14   6   6       1036.18       1001.50        32.66 o                         
 -12   6   6       4746.26       4776.75        74.31 o                         
 -10   6   6       6405.47       6547.51        72.37 o                         
  -8   6   6       1621.81       1651.65        36.01 o                         
  -6   6   6      20853.86      21926.06       140.24 o                         
  -4   6   6       8699.05       8490.89        69.35 o                         
  -2   6   6       1917.20       2137.34        32.58 o                         
   0   6   6         15.22         75.76        10.55 o                         
   2   6   6       1632.11       1868.01        35.17 o                         
   4   6   6       3880.54       4129.86        53.11 o                         
   6   6   6        953.63       1090.18        30.47 o                         
   8   6   6       2498.82       2551.26        43.11 o                         
  10   6   6       6950.63       7254.43        76.18 o                         
  12   6   6        193.66        165.50        21.86 o                         
  14   6   6      17418.05      17663.79       156.36 o                         
  16   6   6       3069.12       3170.80        66.70 o                         
  18   6   6         67.35         46.67        20.02 o                         
  20   6   6       5372.45       5414.52       102.47 o                         
  22   6   6          9.74         68.84        27.24 o                         
 -27   7   6       5731.10       5762.61       117.98 o                         
 -25   7   6       2057.49       2176.11        68.31 o                         
 -23   7   6       3793.40       3749.90        83.53 o                         
 -21   7   6         21.90          0.10        21.82 o                         
 -19   7   6       6900.58       6539.27       101.25 o                         
 -17   7   6       6484.28       6541.75       100.11 o                         
 -15   7   6        494.81        512.40        31.59 o                         
 -13   7   6      17047.95      16970.89       159.03 o                         
 -11   7   6        766.02        696.83        31.23 o                         
  -9   7   6        411.52        409.76        25.30 o                         
  -7   7   6        181.15        169.73        18.83 o                         
  -5   7   6        193.85        252.08        15.50 o                         
  -3   7   6       7381.06       7320.99        67.22 o                         
  -1   7   6       2219.49       2189.15        39.88 o                         
   1   7   6       3332.88       3142.78        40.07 o                         
   3   7   6        645.38        805.66        28.58 o                         
   5   7   6       9008.55       8483.93       100.12 o                         
   7   7   6       3773.25       3752.40        63.14 o                         
   9   7   6       1072.47       1166.72        36.91 o                         
  11   7   6      13123.33      13178.19       135.54 o                         
  13   7   6       5176.00       5216.07        80.06 o                         
  15   7   6       1205.77       1267.51        53.74 o                         
  17   7   6      14393.53      14334.82       160.78 o                         
  19   7   6       1649.27       1670.70        57.11 o                         
  21   7   6       3009.21       3081.11       152.34 o                         
 -26   8   6       1580.81       1371.71        86.59 o                         
 -24   8   6        921.03        801.75        50.14 o                         
 -22   8   6        543.76        601.62        44.56 o                         
 -20   8   6       4567.61       4336.01        91.48 o                         
 -18   8   6        658.14        610.79        42.78 o                         
 -16   8   6       1536.72       1598.33        58.37 o                         
 -14   8   6        891.63        917.75        47.19 o                         
 -12   8   6          1.12          2.23        17.98 o                         
 -10   8   6       2654.52       2612.97        59.91 o                         
  -8   8   6        117.00        194.19        49.46 o                         
  -6   8   6       2841.27       2961.30        66.84 o                         
  -4   8   6      10150.65      10100.75        93.24 o                         
  -2   8   6       1916.90       1810.31        50.58 o                         
   0   8   6       2872.36       2751.54        53.03 o                         
   2   8   6       5184.61       4913.15        94.00 o                         
   4   8   6         23.68         39.37        23.04 o                         
   6   8   6       3905.10       4009.44        64.03 o                         
   8   8   6      12780.23      12750.39       128.03 o                         
  10   8   6       3208.19       3128.02        56.38 o                         
  12   8   6       3241.91       3168.22        56.36 o                         
  14   8   6      11711.78      11971.62       129.84 o                         
  16   8   6       1787.61       1611.05        50.72 o                         
  18   8   6       1735.63       1630.62        90.08 o                         
 -21   9   6        144.50        206.35        40.53 o                         
 -19   9   6        282.83        295.22        37.73 o                         
 -17   9   6       1412.75       1282.28        58.99 o                         
 -15   9   6       2550.87       2426.22        97.06 o                         
 -13   9   6       1811.52       1758.35        62.60 o                         
 -11   9   6       1660.16       1506.46        65.65 o                         
  -9   9   6        471.58        487.74        35.24 o                         
  -7   9   6       2894.99       3012.33        64.67 o                         
  -5   9   6       3296.54       3052.12        45.27 o                         
  -3   9   6         10.86          3.73        14.72 o                         
  -1   9   6      12625.67      12764.12       112.22 o                         
   1   9   6       2162.11       2111.60        54.85 o                         
   3   9   6         99.66        142.79        19.36 o                         
   5   9   6       2201.64       2232.22        45.70 o                         
   7   9   6        208.73        211.99        45.90 o                         
   9   9   6       3043.50       3218.81       100.01 o                         
  11   9   6         84.94         89.65        38.85 o                         
  13   9   6         81.73        102.64        38.59 o                         
  15   9   6        406.71        512.22        56.53 o                         
 -18  10   6        117.26        146.85        36.28 o                         
 -16  10   6        495.56        371.68        48.02 o                         
 -14  10   6        249.47        253.81        33.96 o                         
 -12  10   6       1455.20       1590.40        78.79 o                         
 -10  10   6         17.52         14.78        27.70 o                         
  -8  10   6       1169.77       1204.17        50.17 o                         
  -6  10   6        278.51        219.95        44.59 o                         
  -4  10   6        132.53         78.90        28.40 o                         
  -2  10   6       2570.46       2817.53        61.86 o                         
   0  10   6        100.89        187.49        24.04 o                         
   2  10   6        635.21        537.18        29.85 o                         
   4  10   6         15.36         -4.73        21.51 o                         
   6  10   6        271.35        226.87        44.77 o                         
   8  10   6        976.13        923.14        68.96 o                         
  10  10   6        330.43        422.79        50.47 o                         
 -11  11   6       2886.36       2808.37        97.36 o                         
  -9  11   6       6341.38       6627.42       214.96 o                         
  -7  11   6        287.20        281.15        73.08 o                         
  -5  11   6       1239.32       1276.74        67.12 o                         
  -3  11   6        895.01       1090.94        48.30 o                         
  -1  11   6        124.04        176.48        30.74 o                         
   1  11   6          2.79          1.04        23.09 o                         
   3  11   6        865.90        952.12        64.15 o                         
   5  11   6          0.44         -5.35        39.22 o                         
 -35   1   7       1905.31       1953.06       111.34 o                         
 -33   1   7        228.43        321.63        43.36 o                         
 -31   1   7        494.39        453.23        47.34 o                         
 -29   1   7        521.20        579.25        48.10 o                         
 -27   1   7        392.43        376.42        35.63 o                         
 -25   1   7        262.52        273.58        24.47 o                         
 -23   1   7       4493.21       4129.01        64.13 o                         
 -21   1   7         23.62         32.18        12.23 o                         
 -19   1   7       6151.58       6873.39        75.50 o                         
 -17   1   7         62.23         37.10         8.30 o                         
 -15   1   7        196.16        331.57        13.72 o                         
 -13   1   7        425.94        472.01        12.54 o                         
 -11   1   7        409.00        661.96        14.21 o                         
  -9   1   7      36498.60      37962.27       183.68 o                         
  -7   1   7      17716.76      19027.26        98.27 o                         
  -5   1   7       2901.62       2693.49        25.16 o                         
  -3   1   7      44908.61      42788.53       454.28 o                         
  -1   1   7       3964.31       4112.14        31.24 o                         
   1   1   7      52422.01      52977.79       331.96 o                         
   3   1   7       2898.03       2732.60        26.24 o                         
   5   1   7          1.73          4.15         6.38 o                         
   7   1   7      19870.24      19457.83       111.68 o                         
   9   1   7      29844.53      30397.75       157.25 o                         
  11   1   7        546.10        669.86        19.04 o                         
  13   1   7        846.49        968.59        24.03 o                         
  15   1   7       4146.63       4299.89        50.49 o                         
  17   1   7       2264.40       2031.87        38.21 o                         
  19   1   7         88.44         68.26        15.20 o                         
  21   1   7        413.66        464.36        26.61 o                         
  23   1   7       3954.04       3947.37        68.36 o                         
  25   1   7         50.03         60.80        21.81 o                         
  27   1   7       1261.07       1098.70        79.46 o                         
 -34   2   7       3424.59       3542.50       133.91 o                         
 -32   2   7          5.66        -22.27        25.86 o                         
 -30   2   7       2134.79       2057.26       104.52 o                         
 -28   2   7        845.81        735.22        47.16 o                         
 -26   2   7       1763.31       1635.89        29.44 o                         
 -24   2   7       1645.90       1685.65        34.52 o                         
 -22   2   7       4916.39       4398.82        53.91 o                         
 -20   2   7         32.78          7.34         9.72 o                         
 -18   2   7        622.45        693.58        16.97 o                         
 -16   2   7         79.80         90.49         8.89 o                         
 -14   2   7       1329.91       1482.99        23.19 o                         
 -12   2   7       1091.17        894.92        18.67 o                         
 -10   2   7      13030.27      15164.97        85.97 o                         
  -8   2   7      10602.66      10798.81        67.72 o                         
  -6   2   7       3721.82       3785.80        34.21 o                         
  -4   2   7         17.52         42.43         6.59 o                         
  -2   2   7      38799.71      39160.37       180.78 o                         
   0   2   7      98526.83      98825.40      2142.38 o                         
   2   2   7        510.50        537.03        14.23 o                         
   4   2   7      72441.27      69763.87       606.25 o                         
   6   2   7      28012.99      28393.94       145.24 o                         
   8   2   7        314.31        355.59        14.56 o                         
  10   2   7      23138.64      22227.44       127.75 o                         
  12   2   7       7947.49       8064.37        71.64 o                         
  14   2   7        176.96        132.98        14.62 o                         
  16   2   7       6488.35       6818.08        69.96 o                         
  18   2   7       7056.86       6970.43        71.90 o                         
  20   2   7       4375.73       4311.20        65.40 o                         
  22   2   7          7.99         15.84        19.01 o                         
  24   2   7       7420.97       7305.30        92.02 o                         
  26   2   7       2165.01       2039.75        65.06 o                         
 -33   3   7       9550.37       9298.95       185.87 o                         
 -31   3   7       1093.78       1238.14        80.23 o                         
 -29   3   7        892.07        862.10        42.29 o                         
 -27   3   7        646.01        600.35        27.64 o                         
 -25   3   7       1087.69       1064.22        33.42 o                         
 -23   3   7       2229.39       2056.55        31.88 o                         
 -21   3   7       2346.11       2277.75        32.81 o                         
 -19   3   7       1134.09       1069.86        24.08 o                         
 -17   3   7       2399.43       2235.94        31.81 o                         
 -15   3   7       7779.19       7744.81        62.03 o                         
 -13   3   7       2899.81       2470.57        37.09 o                         
 -11   3   7      13542.04      15142.80        92.87 o                         
  -9   3   7        125.39         37.68         8.36 o                         
  -7   3   7       4337.19       4059.84        38.10 o                         
  -5   3   7      65909.64      66698.39       383.81 o                         
  -3   3   7      81051.11      79668.54       908.50 o                         
  -1   3   7       6609.96       6577.52        53.84 o                         
   1   3   7      50337.98      49242.08       219.27 o                         
   3   3   7       6869.24       5402.97        51.70 o                         
   5   3   7        256.46        179.11        10.63 o                         
   7   3   7      40885.08      39585.86       209.45 o                         
   9   3   7       8738.33       8506.61        66.98 o                         
  11   3   7       5235.95       5432.08        53.90 o                         
  13   3   7       2093.69       2132.26        37.41 o                         
  15   3   7       5798.08       5739.63        63.67 o                         
  17   3   7       1724.81       1799.78        38.20 o                         
  19   3   7       1882.19       1705.90        38.90 o                         
  21   3   7        577.86        523.90        29.18 o                         
  23   3   7        909.44        864.05        38.04 o                         
  25   3   7        526.69        554.21        37.36 o                         
 -32   4   7        774.52        621.56        40.21 o                         
 -30   4   7       6555.05       6848.35       138.68 o                         
 -28   4   7       3304.12       3384.25        71.20 o                         
 -26   4   7        524.30        532.96        23.42 o                         
 -24   4   7        185.23        215.55        17.28 o                         
 -22   4   7       4919.08       4674.12        59.17 o                         
 -20   4   7       6351.64       6690.55        63.52 o                         
 -18   4   7       2676.09       2648.37        38.30 o                         
 -16   4   7      17550.69      16654.43       107.62 o                         
 -14   4   7         11.57          7.40         7.83 o                         
 -12   4   7      27790.18      27350.53       148.80 o                         
 -10   4   7      17395.29      16478.65       105.46 o                         
  -8   4   7        103.05         43.63         8.21 o                         
  -6   4   7      62037.52      59712.66       286.06 o                         
  -4   4   7        671.31        817.31        19.15 o                         
  -2   4   7      10685.66      10406.51        74.78 o                         
   0   4   7      41981.76      39851.76       193.59 o                         
   2   4   7       1182.36       1035.94        26.43 o                         
   4   4   7      25290.63      24169.59       141.31 o                         
   6   4   7       1774.52       1663.60        31.79 o                         
   8   4   7       4730.20       4751.80        66.42 o                         
  10   4   7       8836.84       8798.74        92.29 o                         
  12   4   7         81.59         69.49        12.01 o                         
  14   4   7         79.08         64.30        13.70 o                         
  16   4   7       1557.80       1515.82        40.97 o                         
  18   4   7        186.90        154.37        18.32 o                         
  20   4   7        758.72        738.67        31.67 o                         
  22   4   7         65.08         53.08        20.96 o                         
  24   4   7         95.80        144.57        26.77 o                         
 -31   5   7       1665.07       1607.24        61.82 o                         
 -29   5   7       1880.01       1835.54        60.20 o                         
 -27   5   7       4784.27       4943.11        63.63 o                         
 -25   5   7       1959.37       1953.43        62.57 o                         
 -23   5   7        226.35        210.98        17.82 o                         
 -21   5   7      18838.56      19185.21       140.68 o                         
 -19   5   7       2683.82       2647.51        37.18 o                         
 -17   5   7         62.00         54.52        11.10 o                         
 -15   5   7       4351.56       4441.55        58.42 o                         
 -13   5   7      18190.78      18493.48       132.95 o                         
 -11   5   7        297.07        341.42        19.33 o                         
  -9   5   7       9966.81       9362.01        74.75 o                         
  -7   5   7      33253.93      31763.98       169.27 o                         
  -5   5   7       4621.55       4660.45        46.62 o                         
  -3   5   7       2338.50       1969.73        29.62 o                         
  -1   5   7        809.18        616.74        17.80 o                         
   1   5   7         22.88         32.85        10.42 o                         
   3   5   7       2200.79       2020.49        35.22 o                         
   5   5   7        252.33        292.40        17.79 o                         
   7   5   7        765.75        788.85        26.55 o                         
   9   5   7         14.46          1.29        12.57 o                         
  11   5   7       7321.35       7289.50        79.23 o                         
  13   5   7        350.64        321.54        23.09 o                         
  15   5   7       1794.41       1768.27        37.12 o                         
  17   5   7        313.68        382.18        21.59 o                         
  19   5   7         51.25         67.04        25.21 o                         
  21   5   7         65.21        105.62        26.66 o                         
  23   5   7       1335.23       1274.74        55.82 o                         
 -30   6   7       2575.06       2469.35       130.56 o                         
 -28   6   7        654.67        834.22        33.12 o                         
 -26   6   7        700.64        575.75        26.20 o                         
 -24   6   7       5267.08       5024.27        68.10 o                         
 -22   6   7        655.57        602.66        34.46 o                         
 -20   6   7       2504.29       2489.07        60.75 o                         
 -18   6   7       9795.60       9873.13       136.77 o                         
 -16   6   7       1563.09       1501.16        37.00 o                         
 -14   6   7        847.90        971.55        33.40 o                         
 -12   6   7         66.87         91.61        14.66 o                         
 -10   6   7      16181.43      15977.81       124.13 o                         
  -8   6   7         15.51         31.56         6.06 o                         
  -6   6   7        157.33        206.70        13.71 o                         
  -4   6   7        106.99        152.44        12.62 o                         
  -2   6   7        186.68        120.17        12.59 o                         
   0   6   7        158.86        155.64        12.60 o                         
   2   6   7       2460.60       2315.29        39.90 o                         
   4   6   7       3370.51       3176.08        48.78 o                         
   6   6   7       4337.94       4270.29        55.84 o                         
   8   6   7        117.59        108.14        16.04 o                         
  10   6   7        861.04        904.36        40.31 o                         
  12   6   7       3341.81       3358.89        55.23 o                         
  14   6   7       9528.90       9056.15       110.99 o                         
  16   6   7       1479.33       1572.85        49.26 o                         
  18   6   7        693.81        553.73        36.40 o                         
  20   6   7       1442.47       1441.95        52.97 o                         
  22   6   7        834.74        910.23        93.08 o                         
 -27   7   7        156.21        129.37        30.95 o                         
 -25   7   7        849.41        768.53        43.00 o                         
 -23   7   7         47.11         42.28        22.14 o                         
 -21   7   7         25.66         81.62        25.07 o                         
 -19   7   7       2314.47       2457.86        62.89 o                         
 -17   7   7        736.04        719.86        41.14 o                         
 -15   7   7       3697.78       3684.64        86.66 o                         
 -13   7   7         21.33         54.82        16.23 o                         
 -11   7   7        558.34        539.92        29.23 o                         
  -9   7   7       1928.24       1961.47        42.85 o                         
  -7   7   7       5375.24       5218.63        65.13 o                         
  -5   7   7       1951.75       1973.37        34.16 o                         
  -3   7   7       2562.54       2711.92        39.82 o                         
  -1   7   7        315.70        384.77        19.02 o                         
   1   7   7       3578.59       3168.65        50.72 o                         
   3   7   7       1872.88       1769.23        39.46 o                         
   5   7   7        245.25        219.06        20.77 o                         
   7   7   7       2893.45       2916.69        57.73 o                         
   9   7   7       1018.58        980.03        37.57 o                         
  11   7   7        249.10        336.91        26.74 o                         
  13   7   7        898.37        995.03        62.93 o                         
  15   7   7         76.82         51.05        31.47 o                         
  17   7   7        242.39        317.99        40.98 o                         
  19   7   7        816.48        944.62        60.44 o                         
 -26   8   7         96.19         10.77        40.14 o                         
 -24   8   7        892.80        766.00        51.67 o                         
 -22   8   7        386.44        456.23        38.88 o                         
 -20   8   7        877.58        687.64        46.12 o                         
 -18   8   7         76.33        113.33        26.44 o                         
 -16   8   7        906.21        963.72        50.41 o                         
 -14   8   7        923.71        904.09        46.88 o                         
 -12   8   7        345.30        330.88        29.65 o                         
 -10   8   7       4744.01       4555.36        79.21 o                         
  -8   8   7         15.96         16.52        18.66 o                         
  -6   8   7       5344.26       5229.36        88.67 o                         
  -4   8   7          2.76         39.60        24.74 o                         
  -2   8   7       7682.30       8248.19       117.06 o                         
   0   8   7       3561.92       3426.47        56.02 o                         
   2   8   7          1.77         17.38        16.28 o                         
   4   8   7       3350.60       3640.99        65.64 o                         
   6   8   7        802.07        872.56        41.25 o                         
   8   8   7       2286.83       2580.16        56.43 o                         
  10   8   7       1402.65       1338.77        43.15 o                         
  12   8   7       2706.68       2825.64        59.75 o                         
  14   8   7       4137.22       4304.79        75.63 o                         
  16   8   7        205.81        154.51        28.17 o                         
  18   8   7         24.48         21.39        50.86 o                         
 -23   9   7         97.40         25.95        35.31 o                         
 -21   9   7       2523.94       2524.52        90.36 o                         
 -19   9   7       1972.57       1961.14        94.15 o                         
 -17   9   7         23.78          7.32        25.89 o                         
 -15   9   7       2199.65       2167.60        68.39 o                         
 -13   9   7       6987.59       6781.55       116.27 o                         
 -11   9   7         31.55          5.74        22.36 o                         
  -9   9   7       7402.93       7186.60       102.92 o                         
  -7   9   7       7308.38       7200.39       101.46 o                         
  -5   9   7          8.74         12.63        11.70 o                         
  -3   9   7       7722.57       7749.98        93.75 o                         
  -1   9   7       2925.18       2928.93        50.07 o                         
   1   9   7         28.72         13.74        21.52 o                         
   3   9   7       4095.72       4120.34        69.11 o                         
   5   9   7         20.94         26.92        16.40 o                         
   7   9   7       2715.16       2533.02        50.32 o                         
   9   9   7         61.12        135.43        34.49 o                         
  11   9   7       2141.29       2088.06       100.74 o                         
  13   9   7        213.39        182.82        43.03 o                         
  15   9   7       2294.07       2357.25       152.88 o                         
 -18  10   7       6591.75       6348.77       133.69 o                         
 -16  10   7       7193.02       6988.08       129.37 o                         
 -14  10   7         73.28         37.69        28.59 o                         
 -12  10   7       4208.65       4297.32       115.07 o                         
 -10  10   7      12138.10      11734.56       166.59 o                         
  -8  10   7       1442.34       1299.07        50.78 o                         
  -6  10   7       1296.27       1284.53        50.29 o                         
  -4  10   7       3625.01       3546.81        72.24 o                         
  -2  10   7          8.89         20.88        18.19 o                         
   0  10   7       8388.40       8126.78        89.60 o                         
   2  10   7       2032.48       1952.94        49.03 o                         
   4  10   7         13.54        -22.82        22.82 o                         
   6  10   7         19.67         47.00        37.04 o                         
   8  10   7        183.17        164.09        40.63 o                         
  10  10   7        259.61        219.16        48.12 o                         
 -11  11   7       1188.39       1387.67        70.23 o                         
  -9  11   7       1047.53       1055.87        66.03 o                         
  -7  11   7        615.45        615.97        44.41 o                         
  -5  11   7        418.44        515.96        53.46 o                         
  -3  11   7       2454.90       2515.36        88.96 o                         
  -1  11   7       1792.16       1745.37        86.23 o                         
   1  11   7       2781.29       2782.08        74.27 o                         
   3  11   7        788.93        747.11        68.22 o                         
 -34   0   8        512.13        438.56        67.26 o                         
 -32   0   8       8566.79       8540.76       229.37 o                         
 -30   0   8      17909.88      18310.41       446.53 o                         
 -28   0   8        157.61        201.72        44.40 o                         
 -26   0   8      28574.36      28782.31       488.28 o                         
 -24   0   8      22705.73      22365.42       252.38 o                         
 -22   0   8       5033.58       4859.28       104.03 o                         
 -20   0   8     118261.33     113408.33       931.89 o                         
 -18   0   8      13644.86      15150.61       180.75 o                         
 -16   0   8      11697.14      10788.55       125.60 o                         
 -14   0   8      34012.16      35637.17       232.04 o                         
 -12   0   8       1959.93       2287.82        34.39 o                         
 -10   0   8      26504.04      30623.63       210.52 o                         
  -8   0   8       1038.31        728.90        20.30 o                         
  -6   0   8       1008.04       1113.73        24.46 o                         
  -4   0   8      12693.04      13027.11       102.59 o                         
  -2   0   8        397.40        356.57        17.26 o                         
   0   0   8      45494.13      46403.16       337.92 o                         
   2   0   8      46047.88      49568.25       422.84 o                         
   4   0   8       1244.79       1858.82        29.73 o                         
   6   0   8        642.50        517.62        19.57 o                         
   8   0   8       8999.61       9362.01        92.94 o                         
  10   0   8      15726.47      16398.78       143.12 o                         
  12   0   8      24626.17      23549.08       192.62 o                         
  14   0   8       7541.71       7593.15        96.29 o                         
  16   0   8         81.92         78.15        22.25 o                         
  18   0   8      11324.04      10886.22       137.91 o                         
  20   0   8       4598.57       4721.11        97.07 o                         
  22   0   8       2778.54       2801.64       135.65 o                         
  24   0   8      12163.19      12454.65       185.85 o                         
  26   0   8       5404.88       5374.28       147.73 o                         
 -35   1   8        338.33        297.51        51.30 o                         
 -33   1   8       1132.55       1187.33        69.66 o                         
 -31   1   8       1014.62        933.23        62.63 o                         
 -29   1   8      11912.60      11950.57       185.38 o                         
 -27   1   8      17831.57      17508.02       204.82 o                         
 -25   1   8       1533.75       1513.38        42.07 o                         
 -23   1   8      22518.80      22176.11       175.87 o                         
 -21   1   8       3508.94       3263.45        55.20 o                         
 -19   1   8      36152.55      36780.64       234.84 o                         
 -17   1   8      48430.02      47918.09       251.25 o                         
 -15   1   8       1441.52       1097.18        15.57 o                         
 -13   1   8      18313.18      17411.80       104.62 o                         
 -11   1   8      56457.16      56282.93       290.39 o                         
  -9   1   8       4131.90       4638.94        38.23 o                         
  -7   1   8       5546.85       5102.30        40.00 o                         
  -5   1   8       5385.44       4597.92        35.78 o                         
  -3   1   8         22.46          4.23         5.00 o                         
  -1   1   8      19529.35      20317.76       102.71 o                         
   1   1   8      22808.24      24981.20       127.26 o                         
   3   1   8       5100.06       4942.43        41.96 o                         
   5   1   8       3810.33       4692.91        39.79 o                         
   7   1   8      17219.04      16937.61        98.43 o                         
   9   1   8       1553.68       1626.29        26.23 o                         
  11   1   8      15457.48      14712.59        96.65 o                         
  13   1   8        392.13        374.73        18.02 o                         
  15   1   8       9143.26       8941.42        82.26 o                         
  17   1   8      14655.12      14406.99       112.97 o                         
  19   1   8         37.54         31.10        14.78 o                         
  21   1   8       8281.57       8481.01        91.69 o                         
  23   1   8       1557.03       1706.01        45.66 o                         
  25   1   8       1187.03       1302.58        80.19 o                         
 -34   2   8        784.74        569.44        59.42 o                         
 -32   2   8        407.25        411.32        46.06 o                         
 -30   2   8       1811.67       1905.75        88.31 o                         
 -28   2   8         55.04         97.80        24.79 o                         
 -26   2   8       6028.97       6300.10       103.74 o                         
 -24   2   8       1991.47       1825.75        47.85 o                         
 -22   2   8       2116.05       2075.10        35.62 o                         
 -20   2   8      17165.16      17604.98       123.21 o                         
 -18   2   8        923.61       1124.99        19.36 o                         
 -16   2   8       2267.88       2119.67        27.85 o                         
 -14   2   8       2407.81       2056.11        27.65 o                         
 -12   2   8        354.80        519.62        16.20 o                         
 -10   2   8       1081.44        981.65        17.88 o                         
  -8   2   8       3649.68       3883.96        36.37 o                         
  -6   2   8        297.86        198.56        10.25 o                         
  -4   2   8      25810.08      29220.28       147.49 o                         
  -2   2   8      24603.59      25455.45       127.48 o                         
   0   2   8       7036.17       7021.17        50.20 o                         
   2   2   8      27408.49      27249.56       185.68 o                         
   4   2   8       9867.14      10562.62        68.96 o                         
   6   2   8       5427.38       6287.36        50.14 o                         
   8   2   8       8851.03       8738.68        66.01 o                         
  10   2   8       5875.67       5499.22        52.60 o                         
  12   2   8        750.28        695.85        23.14 o                         
  14   2   8      16725.61      16721.76       113.44 o                         
  16   2   8      10279.38      10088.83        88.59 o                         
  18   2   8         23.36         33.86        13.55 o                         
  20   2   8       2709.20       2687.29        50.68 o                         
  22   2   8        176.25        143.72        21.16 o                         
  24   2   8       5428.83       5352.58       127.75 o                         
 -33   3   8          9.29         80.24        31.05 o                         
 -31   3   8         18.25          3.10        22.32 o                         
 -29   3   8         79.23         90.38        16.45 o                         
 -27   3   8         12.27          9.15        12.93 o                         
 -25   3   8        113.88         56.17        14.72 o                         
 -23   3   8       2185.00       1875.14        28.35 o                         
 -21   3   8         31.38         -8.42         8.42 o                         
 -19   3   8        137.69         91.78        10.63 o                         
 -17   3   8        744.42        882.79        21.42 o                         
 -15   3   8         25.13         87.75         9.87 o                         
 -13   3   8      11885.54      12175.23        81.76 o                         
 -11   3   8      25441.67      27636.13       153.23 o                         
  -9   3   8        273.91        164.92        13.55 o                         
  -7   3   8        145.66        257.92        12.62 o                         
  -5   3   8      14304.72      14719.59        88.34 o                         
  -3   3   8       1103.56        906.18        24.22 o                         
  -1   3   8       7771.96       8130.11        57.89 o                         
   1   3   8       9807.53       9836.25        71.06 o                         
   3   3   8         67.55         89.12         8.00 o                         
   5   3   8      21578.71      22794.16       154.51 o                         
   7   3   8         36.93         25.32         8.29 o                         
   9   3   8          8.95         25.91         8.92 o                         
  11   3   8       2759.31       2609.99        37.24 o                         
  13   3   8         26.84         37.10        12.27 o                         
  15   3   8        606.95        656.57        26.71 o                         
  17   3   8         73.59         95.21        16.07 o                         
  19   3   8        937.19        988.80        36.08 o                         
  21   3   8        169.10        121.52        19.70 o                         
  23   3   8         48.38         82.06        25.30 o                         
  25   3   8        120.02         87.31        30.65 o                         
 -32   4   8       1109.74       1056.77        51.89 o                         
 -30   4   8       1930.56       1969.81        76.88 o                         
 -28   4   8       2732.47       2635.68        73.85 o                         
 -26   4   8       9302.51       9502.26        86.20 o                         
 -24   4   8        640.59        649.00        24.27 o                         
 -22   4   8         36.77         59.37        12.56 o                         
 -20   4   8       9269.04       9407.40        77.46 o                         
 -18   4   8       1074.02       1000.53        24.53 o                         
 -16   4   8       3597.72       3474.74        41.13 o                         
 -14   4   8       7611.23       7184.89        60.50 o                         
 -12   4   8      10261.37      10737.03        87.21 o                         
 -10   4   8       6326.63       6486.52        54.87 o                         
  -8   4   8       3327.56       3864.28        40.19 o                         
  -6   4   8       2187.11       2044.03        31.32 o                         
  -4   4   8      19965.81      21010.55       128.09 o                         
  -2   4   8       3037.86       3346.65        36.40 o                         
   0   4   8       3156.44       3206.98        43.41 o                         
   2   4   8         22.05         -2.62         8.81 o                         
   4   4   8       3642.71       3878.60        47.71 o                         
   6   4   8       1885.46       1597.74        32.32 o                         
   8   4   8       2393.59       2243.09        40.31 o                         
  10   4   8        407.22        443.38        17.48 o                         
  12   4   8       7191.36       7032.92        67.52 o                         
  14   4   8        664.23        594.66        25.43 o                         
  16   4   8          0.88        -13.28        13.28 o                         
  18   4   8        211.10        189.32        20.84 o                         
  20   4   8       2492.18       2520.73        52.86 o                         
  22   4   8        374.27        435.44        33.12 o                         
  24   4   8       3166.55       3097.20        96.94 o                         
 -31   5   8          2.20          5.86        28.70 o                         
 -29   5   8       5488.71       5423.47        67.98 o                         
 -27   5   8       8989.84       8880.98        88.24 o                         
 -25   5   8        657.91        707.49        31.38 o                         
 -23   5   8       3181.07       3428.42        50.52 o                         
 -21   5   8       4736.39       5044.17        59.79 o                         
 -19   5   8       3563.36       3387.53        42.74 o                         
 -17   5   8       1954.20       1824.63        27.62 o                         
 -15   5   8         60.22         21.74        12.46 o                         
 -13   5   8       1468.95       1390.52        33.08 o                         
 -11   5   8       2786.52       3016.21        32.00 o                         
  -9   5   8        370.17        420.36        15.36 o                         
  -7   5   8          4.12         58.25         9.53 o                         
  -5   5   8        117.19        183.03        12.67 o                         
  -3   5   8        137.34        200.92        14.05 o                         
  -1   5   8       4262.13       5017.33        47.19 o                         
   1   5   8       3031.84       3530.28        46.66 o                         
   3   5   8        727.06        908.02        26.68 o                         
   5   5   8        518.52        368.01        20.28 o                         
   7   5   8        712.59        684.97        28.30 o                         
   9   5   8        333.86        408.04        22.82 o                         
  11   5   8       4419.19       4508.20        62.53 o                         
  13   5   8       2105.73       2234.48        47.13 o                         
  15   5   8        758.51        774.82        23.06 o                         
  17   5   8       5567.73       5784.03        68.41 o                         
  19   5   8        462.06        481.54        31.85 o                         
  21   5   8       2832.91       2841.45        62.66 o                         
  23   5   8        693.92        619.65        50.83 o                         
 -30   6   8       2293.28       2218.38        90.93 o                         
 -28   6   8        202.04        173.06        19.13 o                         
 -26   6   8       3476.10       3404.42        57.88 o                         
 -24   6   8       1296.55       1363.56        44.45 o                         
 -22   6   8       1478.53       1645.13        47.61 o                         
 -20   6   8      12007.12      11682.64       126.83 o                         
 -18   6   8        170.79        133.10        21.04 o                         
 -16   6   8       5114.16       4878.00        66.64 o                         
 -14   6   8       2231.48       2176.51        43.78 o                         
 -12   6   8         89.29         52.98        14.22 o                         
 -10   6   8      10391.46       9853.70        95.26 o                         
  -8   6   8        571.32        750.20        23.43 o                         
  -6   6   8       1387.93       1423.54        27.73 o                         
  -4   6   8       4016.90       3950.06        50.81 o                         
  -2   6   8       1618.25       1578.95        28.75 o                         
   0   6   8       2174.69       2396.10        48.21 o                         
   2   6   8        425.01        505.53        24.56 o                         
   4   6   8      12909.69      13331.96       108.52 o                         
   6   6   8         63.76         76.80        18.10 o                         
   8   6   8       9771.36       9710.41       118.76 o                         
  10   6   8       7648.91       7686.52        92.39 o                         
  12   6   8        188.14        143.62        21.16 o                         
  14   6   8      13588.36      13785.79       148.30 o                         
  16   6   8       2006.50       1933.85        55.30 o                         
  18   6   8       5987.06       6185.72       126.16 o                         
  20   6   8       8682.15       8790.17       139.08 o                         
 -29   7   8         72.75         73.41        41.49 o                         
 -27   7   8        536.10        586.48        40.56 o                         
 -25   7   8         71.51         87.92        24.05 o                         
 -23   7   8       3229.60       3060.88        76.40 o                         
 -21   7   8        124.01         82.90        24.46 o                         
 -19   7   8      10435.49      10060.34       129.83 o                         
 -17   7   8       2776.32       2960.69        68.67 o                         
 -15   7   8          3.84        -15.74        15.93 o                         
 -13   7   8      12036.41      12429.70       121.28 o                         
 -11   7   8       2131.51       2096.66        48.04 o                         
  -9   7   8      21203.58      20556.54       152.39 o                         
  -7   7   8       6385.24       6569.89        73.83 o                         
  -5   7   8       3469.97       3506.90        45.66 o                         
  -3   7   8       5609.69       5588.12        59.08 o                         
  -1   7   8       9162.38       8948.75        81.95 o                         
   1   7   8       9145.12       8980.13        88.60 o                         
   3   7   8       2071.04       2120.22        62.04 o                         
   5   7   8      30132.28      29165.50       224.23 o                         
   7   7   8      22337.24      22533.63       199.38 o                         
   9   7   8        717.87        719.88        48.54 o                         
  11   7   8      26611.08      26999.20       228.15 o                         
  13   7   8      15639.88      16092.25       163.82 o                         
  15   7   8        948.01        818.14        54.49 o                         
  17   7   8      16238.30      16488.66       193.91 o                         
  19   7   8       3919.59       3669.53        92.13 o                         
 -26   8   8        973.25       1045.48        68.23 o                         
 -24   8   8         76.80         45.56        31.01 o                         
 -22   8   8       2361.76       2205.86        86.64 o                         
 -20   8   8       3539.07       3636.96        86.03 o                         
 -18   8   8         13.55        -26.99        26.99 o                         
 -16   8   8      10426.54      10111.47       153.23 o                         
 -14   8   8       1219.85       1294.67        54.89 o                         
 -12   8   8       5097.03       4754.81        81.73 o                         
 -10   8   8       8536.10       8370.83       115.87 o                         
  -8   8   8       6861.51       6848.52        94.80 o                         
  -6   8   8       2204.93       2141.84        46.64 o                         
  -4   8   8      17079.41      16857.57       127.22 o                         
  -2   8   8       4959.04       4816.51        61.76 o                         
   0   8   8        598.18        567.48        31.85 o                         
   2   8   8      13427.12      13059.61       142.00 o                         
   4   8   8       8867.95       8933.31       133.68 o                         
   6   8   8       1051.23        968.68        40.62 o                         
   8   8   8       8173.79       8513.75       112.13 o                         
  10   8   8       7356.28       7570.46       105.78 o                         
  12   8   8          3.56         -4.79        19.53 o                         
  14   8   8       6272.49       6487.94       126.96 o                         
  16   8   8       2647.52       2843.85       226.10 o                         
 -23   9   8         21.55         11.81        39.20 o                         
 -21   9   8        155.79        164.81        33.41 o                         
 -19   9   8        231.98        186.25        55.53 o                         
 -17   9   8        206.73        144.77        56.75 o                         
 -15   9   8          7.30        -24.42        24.42 o                         
 -13   9   8       3445.08       3337.44        77.76 o                         
 -11   9   8        562.58        613.75        39.68 o                         
  -9   9   8        128.41        136.51        23.88 o                         
  -7   9   8       1144.71        931.35        42.25 o                         
  -5   9   8       3046.84       3317.76        51.44 o                         
  -3   9   8       1089.86       1080.40        36.09 o                         
  -1   9   8       7919.03       7467.52        87.00 o                         
   1   9   8       3571.25       3736.69        68.32 o                         
   3   9   8       2266.68       2164.82        68.98 o                         
   5   9   8       1484.60       1539.59        44.80 o                         
   7   9   8        140.59        148.29        21.77 o                         
   9   9   8        493.02        471.40        31.17 o                         
  11   9   8        490.17        471.25        27.62 o                         
  13   9   8         54.14         78.53        39.56 o                         
 -18  10   8        787.56        746.87        56.10 o                         
 -16  10   8        296.16        296.55        42.22 o                         
 -14  10   8        449.04        426.01        42.38 o                         
 -12  10   8       1893.83       1990.24        88.09 o                         
 -10  10   8        255.61        300.09        36.88 o                         
  -8  10   8       2199.78       2204.78        96.60 o                         
  -6  10   8        480.13        547.20        37.57 o                         
  -4  10   8       2439.46       2453.13        47.84 o                         
  -2  10   8       1070.54       1057.63        37.05 o                         
   0  10   8         18.33         27.77        19.39 o                         
   2  10   8        316.23        360.76        44.59 o                         
   4  10   8         28.30         -3.23        29.73 o                         
   6  10   8        553.68        649.52        63.42 o                         
   8  10   8         73.01         66.80        37.77 o                         
 -11  11   8        897.15        943.65        70.39 o                         
  -9  11   8       3479.60       3564.93       107.63 o                         
  -7  11   8        305.65        404.83        39.70 o                         
  -5  11   8        492.57        519.06        75.25 o                         
  -3  11   8         59.86         70.60        73.73 o                         
  -1  11   8        301.89        301.32        52.25 o                         
   1  11   8       1169.19       1204.68        67.17 o                         
 -35   1   9        317.83        361.79        50.49 o                         
 -33   1   9        892.92        856.73        61.61 o                         
 -31   1   9        954.37        962.20        63.53 o                         
 -29   1   9       1025.84       1181.47        74.27 o                         
 -27   1   9       2184.74       2215.95        67.40 o                         
 -25   1   9       1622.13       1909.47        47.28 o                         
 -23   1   9       2548.19       2187.41        48.97 o                         
 -21   1   9        381.53        463.83        25.81 o                         
 -19   1   9        664.45        797.33        18.44 o                         
 -17   1   9        310.34        354.38        14.68 o                         
 -15   1   9      13760.80      14592.22        93.39 o                         
 -13   1   9       5584.01       5210.03        42.73 o                         
 -11   1   9      13744.80      15041.32        87.90 o                         
  -9   1   9      10406.44       9336.93        59.76 o                         
  -7   1   9       3401.52       3949.80        35.37 o                         
  -5   1   9       6907.54       6619.93        47.93 o                         
  -3   1   9      20692.25      21203.13       108.97 o                         
  -1   1   9         99.57         53.98         6.38 o                         
   1   1   9      10025.07      10061.25        69.25 o                         
   3   1   9      33263.14      34476.85       219.60 o                         
   5   1   9         88.62        117.56         8.50 o                         
   7   1   9       3118.59       2968.66        33.05 o                         
   9   1   9       1185.34       1485.47        25.56 o                         
  11   1   9       1841.25       1750.10        30.40 o                         
  13   1   9       1060.10       1094.18        25.54 o                         
  15   1   9         54.26         42.55        13.74 o                         
  17   1   9       3403.79       3536.29        59.12 o                         
  19   1   9       1297.48       1337.40        37.37 o                         
  21   1   9        296.18        392.50        26.92 o                         
  23   1   9        333.45        366.98        32.75 o                         
  25   1   9          7.24        -28.12        34.64 o                         
 -34   2   9       1073.60        933.08        71.24 o                         
 -32   2   9       1106.26       1107.51        68.66 o                         
 -30   2   9        447.43        550.97        44.09 o                         
 -28   2   9        820.00        951.42        51.81 o                         
 -26   2   9       1453.45       1313.32        50.43 o                         
 -24   2   9        390.07        325.48        15.43 o                         
 -22   2   9      11504.08      11244.39        92.98 o                         
 -20   2   9       1565.62       1777.71        32.13 o                         
 -18   2   9        523.13        320.68        14.73 o                         
 -16   2   9       3819.38       3576.54        37.71 o                         
 -14   2   9       8567.80       9325.83        65.56 o                         
 -12   2   9      39029.38      37668.80       186.87 o                         
 -10   2   9      22004.40      22194.30       125.13 o                         
  -8   2   9       9802.96      10429.67        68.53 o                         
  -6   2   9      39871.03      38939.39       185.37 o                         
  -4   2   9       8105.33       8154.21        55.17 o                         
  -2   2   9      24732.17      24755.27       123.04 o                         
   0   2   9      19691.51      17743.57       134.10 o                         
   2   2   9      26333.99      26148.41       134.10 o                         
   4   2   9      13050.40      12912.57        78.52 o                         
   6   2   9      13986.78      13522.78        86.04 o                         
   8   2   9          9.62         57.83         9.43 o                         
  10   2   9         49.72         10.81         8.94 o                         
  12   2   9       5529.37       5337.63        55.30 o                         
  14   2   9        672.65        686.72        25.72 o                         
  16   2   9        250.63        267.62        22.39 o                         
  18   2   9       1019.27       1033.95        34.23 o                         
  20   2   9       7125.70       7308.17        85.32 o                         
  22   2   9         24.53         38.57        22.94 o                         
  24   2   9        944.15       1048.30        50.80 o                         
 -33   3   9       1099.81       1148.28        65.10 o                         
 -31   3   9        265.08        236.61        31.93 o                         
 -29   3   9       2467.46       2307.04        41.65 o                         
 -27   3   9        912.21       1045.41        37.57 o                         
 -25   3   9       1478.70       1626.94        38.46 o                         
 -23   3   9       1711.56       1734.40        25.96 o                         
 -21   3   9        264.85        716.49        27.49 o                         
 -19   3   9       1857.58       1555.18        27.15 o                         
 -17   3   9       5064.06       4792.81        48.29 o                         
 -15   3   9         89.09         48.74         9.10 o                         
 -13   3   9        716.40        502.15        17.64 o                         
 -11   3   9      10702.35      11578.60        81.40 o                         
  -9   3   9      39996.54      40547.10       199.86 o                         
  -7   3   9       6491.49       5643.08        66.74 o                         
  -5   3   9      15909.87      16354.71       100.65 o                         
  -3   3   9      57839.79      54254.20       279.76 o                         
  -1   3   9       6520.40       5705.10        47.70 o                         
   1   3   9      19287.58      19229.40       108.12 o                         
   3   3   9       7710.03       7031.19        58.64 o                         
   5   3   9       3580.81       4032.65        41.03 o                         
   7   3   9       6694.49       6244.04        55.14 o                         
   9   3   9       6087.50       6127.97        56.09 o                         
  11   3   9          6.11         -0.56         9.76 o                         
  13   3   9          8.25         -9.04        11.04 o                         
  15   3   9      10075.58      10133.96        96.06 o                         
  17   3   9       1422.64       1431.80        35.99 o                         
  19   3   9        469.65        407.65        26.97 o                         
  21   3   9       2620.94       2615.27        82.01 o                         
  23   3   9       1266.04       1363.45        57.39 o                         
 -34   4   9       2670.81       2768.74       112.42 o                         
 -32   4   9          4.23        -11.47        19.58 o                         
 -30   4   9       2560.27       2585.82        55.74 o                         
 -28   4   9        339.82        347.55        41.75 o                         
 -26   4   9        360.75        359.78        18.58 o                         
 -24   4   9         42.92         67.81        13.17 o                         
 -22   4   9       1334.48       1223.57        30.35 o                         
 -20   4   9       2433.72       2147.36        34.97 o                         
 -18   4   9       5373.17       5390.91        55.13 o                         
 -16   4   9      18262.49      17972.76       114.52 o                         
 -14   4   9       4144.02       4050.83        44.16 o                         
 -12   4   9      10847.17       9998.90        74.63 o                         
 -10   4   9      30934.81      29083.94       158.66 o                         
  -8   4   9       2707.40       3228.12        37.86 o                         
  -6   4   9      20466.54      19909.72       116.78 o                         
  -4   4   9       2642.75       2087.01        32.86 o                         
  -2   4   9      17578.25      17892.16       106.38 o                         
   0   4   9      32011.67      30820.36       167.35 o                         
   2   4   9         27.74          7.96        10.32 o                         
   4   4   9       6128.43       5622.64        59.66 o                         
   6   4   9       5123.49       4611.09        54.77 o                         
   8   4   9          1.25         -2.49         7.48 o                         
  10   4   9        428.89        400.17        17.94 o                         
  12   4   9        103.42         87.06        13.68 o                         
  14   4   9       1739.91       1751.93        37.01 o                         
  16   4   9       3306.93       3414.62        54.73 o                         
  18   4   9       1631.82       1658.95        46.07 o                         
  20   4   9       2882.26       2739.59        58.28 o                         
  22   4   9         16.92        -23.89        23.89 o                         
 -31   5   9       4809.43       5128.20        84.57 o                         
 -29   5   9        401.64        367.77        20.62 o                         
 -27   5   9        139.87        198.14        17.79 o                         
 -25   5   9       2244.72       2264.17        42.69 o                         
 -23   5   9       1127.56       1104.83        32.58 o                         
 -21   5   9       5813.03       5876.98        71.92 o                         
 -19   5   9       7614.01       7345.52        66.65 o                         
 -17   5   9        933.47        899.20        21.80 o                         
 -15   5   9         15.51         10.43         6.51 o                         
 -13   5   9      17731.42      17198.14       109.54 o                         
 -11   5   9      13085.03      12743.36        86.99 o                         
  -9   5   9       3964.12       3686.88        42.00 o                         
  -7   5   9        714.00        644.37        20.47 o                         
  -5   5   9          3.97         -2.94         7.87 o                         
  -3   5   9      12077.90      11401.28        81.67 o                         
  -1   5   9       4341.40       4377.14        42.36 o                         
   1   5   9        229.40        329.23        18.79 o                         
   3   5   9         77.19         37.84        11.87 o                         
   5   5   9        561.27        544.14        24.50 o                         
   7   5   9       4823.57       4355.01        60.02 o                         
   9   5   9       3360.84       3308.50        52.77 o                         
  11   5   9        453.06        396.47        25.47 o                         
  13   5   9        138.25        112.39        19.33 o                         
  15   5   9       1376.41       1270.66        35.80 o                         
  17   5   9       1297.02       1399.98        43.34 o                         
  19   5   9         43.55         58.30        18.09 o                         
  21   5   9       1842.49       1800.36        56.55 o                         
 -30   6   9       1965.81       1989.86        71.18 o                         
 -28   6   9       3493.38       3343.28        60.20 o                         
 -26   6   9       5573.23       5438.28        74.25 o                         
 -24   6   9        885.67        971.66        46.69 o                         
 -22   6   9       2556.60       2456.96        56.81 o                         
 -20   6   9        167.96        247.26        24.75 o                         
 -18   6   9       2489.58       2538.46        54.33 o                         
 -16   6   9        341.24        363.34        24.76 o                         
 -14   6   9        362.47        374.98        23.89 o                         
 -12   6   9       7380.79       7259.42        77.40 o                         
 -10   6   9        802.73        706.38        19.04 o                         
  -8   6   9        360.48        373.79        17.50 o                         
  -6   6   9        761.47        962.36        24.46 o                         
  -4   6   9        129.98         76.77        11.03 o                         
  -2   6   9        326.16        280.39        15.17 o                         
   0   6   9        320.18        501.74        23.28 o                         
   2   6   9         95.26        156.45        16.87 o                         
   4   6   9       2014.38       2081.15        40.33 o                         
   6   6   9         90.09        165.92        17.96 o                         
   8   6   9       1408.55       1466.39        39.41 o                         
  10   6   9       4044.70       3984.79        68.58 o                         
  12   6   9       4531.04       4468.51        75.62 o                         
  14   6   9        232.14        234.67        27.75 o                         
  16   6   9       2373.04       2464.38        73.45 o                         
  18   6   9       2058.23       2243.64        69.73 o                         
  20   6   9        537.94        493.13        48.04 o                         
 -29   7   9        378.21        254.63        39.57 o                         
 -27   7   9         56.93         40.59        25.55 o                         
 -25   7   9        640.01        730.14        42.28 o                         
 -23   7   9        434.64        354.12        33.62 o                         
 -21   7   9        502.94        490.70        33.86 o                         
 -19   7   9       1666.23       1911.23        57.68 o                         
 -17   7   9         95.38        111.73        20.45 o                         
 -15   7   9        282.22        320.93        26.04 o                         
 -13   7   9        251.84        253.14        23.66 o                         
 -11   7   9       1366.65       1379.47        40.48 o                         
  -9   7   9        133.36        135.81        11.46 o                         
  -7   7   9       2188.61       2233.15        36.67 o                         
  -5   7   9       2483.20       2560.64        40.18 o                         
  -3   7   9         94.19         98.31        13.08 o                         
  -1   7   9       1093.32       1152.41        23.01 o                         
   1   7   9       3594.01       3619.58        58.80 o                         
   3   7   9        770.57        589.69        30.67 o                         
   5   7   9       1521.39       1500.44        42.13 o                         
   7   7   9         99.35        133.10        21.32 o                         
   9   7   9       1171.63       1160.63        41.26 o                         
  11   7   9        340.04        378.42        29.96 o                         
  13   7   9        440.43        470.45        32.96 o                         
  15   7   9         10.96          2.05        25.59 o                         
  17   7   9        175.46        144.54        32.82 o                         
 -26   8   9          9.24        -28.77        28.77 o                         
 -24   8   9         30.37        -13.82        31.89 o                         
 -22   8   9         14.97         -0.76        23.73 o                         
 -20   8   9          2.62         16.23        23.87 o                         
 -18   8   9          2.53          3.05        22.33 o                         
 -16   8   9        226.63        199.20        29.20 o                         
 -14   8   9        167.63        133.52        26.65 o                         
 -12   8   9         83.93         78.50        21.58 o                         
 -10   8   9       3723.84       3580.78        75.62 o                         
  -8   8   9        226.31        203.69        14.11 o                         
  -6   8   9       6558.46       6722.33        75.15 o                         
  -4   8   9        388.13        337.65        25.62 o                         
  -2   8   9       2057.42       2166.53        45.80 o                         
   0   8   9        478.51        442.37        36.54 o                         
   2   8   9        330.30        312.66        26.50 o                         
   4   8   9       1206.08       1352.98        46.03 o                         
   6   8   9         37.28        -20.70        20.70 o                         
   8   8   9       3206.95       3366.63       119.09 o                         
  10   8   9        974.99        964.65        52.23 o                         
  12   8   9        224.89        196.92        28.29 o                         
  14   8   9        159.18        138.67        37.71 o                         
  16   8   9        162.93        192.06        45.23 o                         
 -23   9   9       2254.15       2327.58        93.77 o                         
 -21   9   9        296.00        300.55        39.13 o                         
 -19   9   9       9487.79       9299.38       165.90 o                         
 -17   9   9       3072.89       3502.47        87.50 o                         
 -15   9   9        190.10        146.92        30.35 o                         
 -13   9   9      11165.03      11539.01       187.69 o                         
 -11   9   9       1971.88       1924.75        60.02 o                         
  -9   9   9       2786.78       2703.39        64.81 o                         
  -7   9   9        144.56        157.04        21.19 o                         
  -5   9   9        441.21        460.29        25.35 o                         
  -3   9   9       6252.59       6358.84        76.56 o                         
  -1   9   9         60.27         51.76        19.21 o                         
   1   9   9        426.18        403.32        29.00 o                         
   3   9   9         11.43         43.20        22.52 o                         
   5   9   9       1390.24       1434.71        75.94 o                         
   7   9   9       3605.42       3555.97        78.21 o                         
   9   9   9        111.60        151.68        38.03 o                         
  11   9   9       1368.84       1375.30        84.07 o                         
  13   9   9       2618.61       2821.53       156.82 o                         
 -18  10   9       1451.43       1478.50        85.23 o                         
 -16  10   9       9549.88       9939.43       202.66 o                         
 -14  10   9       4255.25       4173.64       103.87 o                         
 -12  10   9       2199.48       2248.80        82.22 o                         
 -10  10   9       6127.81       6405.18       118.81 o                         
  -8  10   9        613.27        592.82        40.40 o                         
  -6  10   9       1036.82        943.56        36.13 o                         
  -4  10   9       2596.83       2613.90        55.94 o                         
  -2  10   9       1463.51       1555.04        33.01 o                         
   0  10   9       3328.91       3241.72        92.17 o                         
   2  10   9        448.10        483.90        39.54 o                         
   4  10   9       2247.94       2120.32        76.98 o                         
   6  10   9        817.46        704.74        86.87 o                         
   8  10   9         28.70         38.93        47.31 o                         
 -11  11   9          2.30         20.62        31.53 o                         
  -9  11   9        901.89        832.81        56.84 o                         
  -7  11   9        130.36        182.87        41.52 o                         
  -5  11   9        305.64        287.20        43.02 o                         
  -3  11   9       5385.58       5195.82       127.50 o                         
  -1  11   9       3962.56       3580.19       122.95 o                         
   1  11   9        546.57        518.97       206.19 o                         
 -36   0  10       4978.69       4648.77       250.19 o                         
 -34   0  10       1345.99       1370.86       101.86 o                         
 -32   0  10       8606.47       8631.53       267.77 o                         
 -30   0  10      30733.33      30667.59       591.74 o                         
 -28   0  10        194.33        199.33        94.94 o                         
 -26   0  10       1021.53       1051.03        67.82 o                         
 -24   0  10       8370.55       8504.69       130.05 o                         
 -22   0  10       9183.14       9966.43       136.59 o                         
 -20   0  10      11250.07      11386.17       151.95 o                         
 -18   0  10      11882.07      10792.23       141.00 o                         
 -16   0  10       1832.74       1669.89        30.15 o                         
 -14   0  10      11051.97      10740.93       113.61 o                         
 -12   0  10       1965.22       2872.09        48.65 o                         
 -10   0  10        843.23       1049.74        27.15 o                         
  -8   0  10       3395.38       2839.98        43.19 o                         
  -6   0  10      21722.74      25135.50       180.00 o                         
  -4   0  10       3732.46       3587.14        46.99 o                         
  -2   0  10       6566.82       6898.74        67.35 o                         
   0   0  10       2105.46       1801.48       108.70 o                         
   2   0  10       6918.96       8426.28       192.16 o                         
   4   0  10       1960.82       1746.12        46.22 o                         
   6   0  10         89.15        209.69        15.04 o                         
   8   0  10      10328.47       9711.49        96.06 o                         
  10   0  10       3107.88       3353.80        55.15 o                         
  12   0  10      12965.55      12243.69       124.93 o                         
  14   0  10      48426.49      47424.49       343.29 o                         
  16   0  10        597.68        683.09        43.14 o                         
  18   0  10       9214.15       9148.22       130.62 o                         
  20   0  10       7572.36       7789.21       127.87 o                         
  22   0  10          9.33         17.54        28.87 o                         
  24   0  10       3444.33       3344.83       111.14 o                         
 -35   1  10       1376.79       1191.21        85.68 o                         
 -33   1  10      12566.63      12764.26       271.66 o                         
 -31   1  10         18.30         41.72        28.37 o                         
 -29   1  10      11544.24      11296.46       166.23 o                         
 -27   1  10       4787.49       4580.04        95.98 o                         
 -25   1  10        732.97        753.48        35.42 o                         
 -23   1  10      29832.84      28646.50       208.15 o                         
 -21   1  10       4603.42       4780.97        77.35 o                         
 -19   1  10       3190.18       2970.38        36.13 o                         
 -17   1  10       2837.02       2988.04        30.17 o                         
 -15   1  10        413.73        485.35        14.54 o                         
 -13   1  10       8810.83       9625.53        65.02 o                         
 -11   1  10        368.87        462.01        15.02 o                         
  -9   1  10        509.45        960.14        18.73 o                         
  -7   1  10         17.51         41.82         6.70 o                         
  -5   1  10       2350.64       2812.16        30.03 o                         
  -3   1  10       9179.25       8951.56        59.26 o                         
  -1   1  10      12752.47      13116.49        76.37 o                         
   1   1  10        859.74        639.26        18.77 o                         
   3   1  10       4128.00       4912.82        46.58 o                         
   5   1  10       6612.27       6083.48        55.03 o                         
   7   1  10      21155.48      20322.61       114.22 o                         
   9   1  10        662.39        637.68        18.80 o                         
  11   1  10      37078.14      36355.21       190.81 o                         
  13   1  10       2773.71       2538.62        37.01 o                         
  15   1  10       2702.50       2738.96        74.16 o                         
  17   1  10      19716.50      19721.76       146.89 o                         
  19   1  10        363.21        322.53        23.10 o                         
  21   1  10       9100.03       8986.06       109.63 o                         
  23   1  10       4675.99       4697.92       119.40 o                         
 -34   2  10        193.69        159.34        44.19 o                         
 -32   2  10       2644.76       2503.31        88.33 o                         
 -30   2  10       4525.34       4581.93       137.76 o                         
 -28   2  10        184.37        196.99        29.76 o                         
 -26   2  10       5021.25       4927.21        91.54 o                         
 -24   2  10         37.98         24.46        10.09 o                         
 -22   2  10       7958.80       7792.37        73.91 o                         
 -20   2  10       8740.56       8524.19        76.81 o                         
 -18   2  10        904.99        794.57        20.08 o                         
 -16   2  10      11235.46      12132.15        82.34 o                         
 -14   2  10       4857.68       4563.36        43.95 o                         
 -12   2  10        219.15        189.06        11.27 o                         
 -10   2  10        261.77        287.79        13.78 o                         
  -8   2  10        427.55        295.05        13.22 o                         
  -6   2  10       1621.16       1729.14        25.33 o                         
  -4   2  10      19450.22      19766.02       107.95 o                         
  -2   2  10      15335.86      15227.42        89.49 o                         
   0   2  10      19784.26      20034.22       110.49 o                         
   2   2  10      19314.37      19924.01       106.99 o                         
   4   2  10      19133.97      19090.18       108.55 o                         
   6   2  10       4213.67       4557.28        44.06 o                         
   8   2  10      10534.52      10907.24        78.17 o                         
  10   2  10       9811.50       9385.69        74.78 o                         
  12   2  10        115.64        144.18        14.60 o                         
  14   2  10       3980.24       4135.13        53.22 o                         
  16   2  10       2299.16       2273.11        45.57 o                         
  18   2  10       1301.03       1267.62        36.69 o                         
  20   2  10        354.12        388.75        28.49 o                         
  22   2  10          6.31         38.09        25.44 o                         
  24   2  10        215.04        225.36        39.60 o                         
 -35   3  10         30.35         37.00        30.73 o                         
 -33   3  10          5.80        -10.77        35.98 o                         
 -31   3  10       1700.43       1634.19        62.94 o                         
 -29   3  10        383.08        300.99        22.64 o                         
 -27   3  10       1250.06       1377.00        34.77 o                         
 -25   3  10        697.71        639.65        27.40 o                         
 -23   3  10       1689.43       1943.81        31.62 o                         
 -21   3  10        140.81        216.97        13.55 o                         
 -19   3  10        894.75        746.82        21.01 o                         
 -17   3  10        950.72       1022.21        22.93 o                         
 -15   3  10       1174.31       1242.95        24.23 o                         
 -13   3  10          9.00         11.00         8.06 o                         
 -11   3  10       8722.37       9354.43        70.13 o                         
  -9   3  10       6546.31       7261.43        60.84 o                         
  -7   3  10      11078.56      11711.48        90.22 o                         
  -5   3  10       3444.84       3370.88        39.95 o                         
  -3   3  10       3801.12       4645.25        44.43 o                         
  -1   3  10       4095.67       4095.94        43.63 o                         
   1   3  10       5807.94       6097.98        51.01 o                         
   3   3  10         22.31          7.43         7.38 o                         
   5   3  10       7887.28       8076.58        63.25 o                         
   7   3  10        409.46        520.99        18.31 o                         
   9   3  10        294.28        342.43        17.88 o                         
  11   3  10        412.18        491.91        20.92 o                         
  13   3  10        167.88        147.38        17.18 o                         
  15   3  10       3716.07       3679.01        59.07 o                         
  17   3  10       1026.14       1165.15        37.44 o                         
  19   3  10        115.04        135.74        21.42 o                         
  21   3  10       1844.08       1801.98        50.34 o                         
  23   3  10       2085.91       2093.57        65.78 o                         
 -34   4  10        426.64        448.76        71.85 o                         
 -32   4  10       4619.08       4714.49        82.76 o                         
 -30   4  10       3617.73       3315.29        70.65 o                         
 -28   4  10         30.28         44.32        17.71 o                         
 -26   4  10       2948.94       2913.02        44.16 o                         
 -24   4  10        706.03        907.68        36.42 o                         
 -22   4  10        918.78        841.75        26.78 o                         
 -20   4  10       2404.09       2511.66        37.97 o                         
 -18   4  10       1591.51       1629.87        30.82 o                         
 -16   4  10       1564.58       1578.91        29.05 o                         
 -14   4  10         68.45         96.61        10.86 o                         
 -12   4  10       1868.01       1916.20        30.17 o                         
 -10   4  10        195.43        323.46        16.19 o                         
  -8   4  10      15286.69      15885.55       101.38 o                         
  -6   4  10       4949.58       5136.12        49.31 o                         
  -4   4  10       2349.63       2322.21        33.27 o                         
  -2   4  10        486.44        721.61        19.04 o                         
   0   4  10         28.91         29.22         6.36 o                         
   2   4  10        548.90        472.88        20.47 o                         
   4   4  10          0.63         12.56        10.66 o                         
   6   4  10       4770.85       4852.13        57.27 o                         
   8   4  10      12843.91      12939.55        90.03 o                         
  10   4  10       7248.79       6985.00        67.38 o                         
  12   4  10        806.65        851.57        27.86 o                         
  14   4  10       4095.91       4074.19        59.96 o                         
  16   4  10         71.96         92.46        17.75 o                         
  18   4  10       3517.09       3645.93        80.15 o                         
  20   4  10       2439.92       2466.72        57.59 o                         
  22   4  10        154.64         70.18        31.00 o                         
 -33   5  10       7321.33       7573.85       174.74 o                         
 -31   5  10          1.92         12.45        29.22 o                         
 -29   5  10       4136.67       4089.08        67.20 o                         
 -27   5  10       8721.02       8824.11        89.13 o                         
 -25   5  10        174.91        176.54        17.39 o                         
 -23   5  10       7982.66       7633.07        78.98 o                         
 -21   5  10        936.06       1085.22        29.55 o                         
 -19   5  10       6344.79       6136.05        60.56 o                         
 -17   5  10       6996.91       7271.62        67.18 o                         
 -15   5  10       1594.88       1855.32        30.07 o                         
 -13   5  10        405.18        480.92        17.52 o                         
 -11   5  10         48.18         65.91         9.82 o                         
  -9   5  10        297.86        294.20        16.15 o                         
  -7   5  10       7860.38       8071.93        67.95 o                         
  -5   5  10       2612.88       2870.35        36.50 o                         
  -3   5  10       4404.84       4733.22        49.37 o                         
  -1   5  10        967.22        854.91        21.85 o                         
   1   5  10       2173.52       2347.61        39.72 o                         
   3   5  10        860.78        794.81        26.80 o                         
   5   5  10        181.36        164.57        17.52 o                         
   7   5  10        772.26        722.49        27.28 o                         
   9   5  10       2210.48       2198.69        43.96 o                         
  11   5  10       4083.94       4180.56        66.56 o                         
  13   5  10       1923.95       2050.30        51.01 o                         
  15   5  10       5776.36       6059.63        96.35 o                         
  17   5  10       5050.63       5131.23        66.94 o                         
  19   5  10        866.56        815.93        38.36 o                         
  21   5  10       4827.98       5078.31       113.10 o                         
 -30   6  10       6077.08       5813.73        85.10 o                         
 -28   6  10        258.54        200.93        20.27 o                         
 -26   6  10       4220.46       4144.32        53.06 o                         
 -24   6  10       1320.21       1198.00        44.13 o                         
 -22   6  10       3950.30       3803.66        70.72 o                         
 -20   6  10       5870.38       6202.97        89.35 o                         
 -18   6  10        125.02        126.69        21.61 o                         
 -16   6  10        631.06        636.65        31.39 o                         
 -14   6  10         18.22         -0.09        13.37 o                         
 -12   6  10         50.25         76.40        11.34 o                         
 -10   6  10       4073.01       4149.14        47.39 o                         
  -8   6  10        979.22        850.20        25.01 o                         
  -6   6  10        142.78        138.11        13.25 o                         
  -4   6  10       2178.62       2355.24        41.89 o                         
  -2   6  10       5111.27       5140.16        51.46 o                         
   0   6  10       7552.48       7928.84        92.21 o                         
   2   6  10         49.70         46.60        13.50 o                         
   4   6  10      10395.64      10403.93        95.80 o                         
   6   6  10         61.49         48.85        15.40 o                         
   8   6  10       9643.66       9635.36       110.72 o                         
  10   6  10       4292.45       4261.61        72.03 o                         
  12   6  10       1898.28       1874.62        51.12 o                         
  14   6  10       5131.84       5545.30        92.47 o                         
  16   6  10       4129.16       4195.40        83.96 o                         
  18   6  10       1453.16       1496.44        60.37 o                         
 -29   7  10       4337.09       4362.59       106.10 o                         
 -27   7  10        824.66        765.39        61.29 o                         
 -25   7  10        995.19       1264.07        52.10 o                         
 -23   7  10       7265.73       7097.62       111.10 o                         
 -21   7  10        229.48        238.92        30.15 o                         
 -19   7  10       9079.88       9405.91       119.18 o                         
 -17   7  10       3607.65       3765.93        82.75 o                         
 -15   7  10        152.00        168.38        22.22 o                         
 -13   7  10       6289.04       6066.51        81.78 o                         
 -11   7  10      25095.21      25752.14       188.16 o                         
  -9   7  10       2553.70       2545.18        38.27 o                         
  -7   7  10       5763.04       5641.04        63.34 o                         
  -5   7  10        315.38        332.48        19.36 o                         
  -3   7  10        654.39        762.18        25.60 o                         
  -1   7  10       3939.53       3698.57        60.14 o                         
   1   7  10      10632.25      10290.72       105.09 o                         
   3   7  10      10936.14      10940.08       113.78 o                         
   5   7  10       5278.51       5391.52        77.24 o                         
   7   7  10      27247.29      26645.52       241.58 o                         
   9   7  10        971.05       1039.05        43.31 o                         
  11   7  10       4643.68       4689.25        82.29 o                         
  13   7  10       2362.93       2319.20        66.59 o                         
  15   7  10         90.44        102.77        28.29 o                         
  17   7  10       3343.86       3512.18        98.05 o                         
 -26   8  10        620.96        665.64        48.72 o                         
 -24   8  10       1317.22       1239.95        76.50 o                         
 -22   8  10       3126.90       3286.26        91.99 o                         
 -20   8  10       4364.81       4545.77       101.13 o                         
 -18   8  10       2619.45       2518.73        72.36 o                         
 -16   8  10       6890.89       7140.46       138.21 o                         
 -14   8  10       5104.09       5239.08       100.68 o                         
 -12   8  10        387.20        265.32        28.53 o                         
 -10   8  10         99.55        136.92        22.93 o                         
  -8   8  10       7008.52       7009.20        75.95 o                         
  -6   8  10        188.68        201.72        25.62 o                         
  -4   8  10       5116.60       4955.22        68.52 o                         
  -2   8  10       9234.74       9489.55        86.32 o                         
   0   8  10       4833.96       4644.05        94.60 o                         
   2   8  10       4269.71       4004.65        91.10 o                         
   4   8  10       4505.76       4573.53        81.03 o                         
   6   8  10        322.77        318.70        30.52 o                         
   8   8  10       1638.21       1658.59        54.58 o                         
  10   8  10       3507.52       3579.42        76.34 o                         
  12   8  10        755.04        747.05        43.55 o                         
  14   8  10       2975.82       2953.22        90.83 o                         
 -23   9  10         22.92          2.56        36.23 o                         
 -21   9  10         14.32        -27.94        27.94 o                         
 -19   9  10          2.95         61.17        24.91 o                         
 -17   9  10       2120.39       2502.77        76.30 o                         
 -15   9  10        455.77        473.64        42.24 o                         
 -13   9  10       2254.52       2380.80        69.19 o                         
 -11   9  10        155.02        195.18        28.70 o                         
  -9   9  10        365.32        366.70        31.47 o                         
  -7   9  10        148.50        131.82        17.03 o                         
  -5   9  10       3234.13       3285.94        58.28 o                         
  -3   9  10        249.35        269.78        19.44 o                         
  -1   9  10       1495.85       1545.70        61.96 o                         
   1   9  10       5177.97       5080.69        85.33 o                         
   3   9  10         76.82        122.59        32.14 o                         
   5   9  10         24.83         30.50        21.11 o                         
   7   9  10         50.41         72.94        36.37 o                         
   9   9  10        427.21        415.23        56.45 o                         
  11   9  10        337.26        449.17        46.03 o                         
 -18  10  10       2823.83       2872.39       120.24 o                         
 -16  10  10        742.75        734.66        78.28 o                         
 -14  10  10        369.57        456.02        67.66 o                         
 -12  10  10        783.26        685.97        52.97 o                         
 -10  10  10         30.07         71.07        28.89 o                         
  -8  10  10        225.65        309.74        32.64 o                         
  -6  10  10       1048.26       1045.71        32.37 o                         
  -4  10  10       2311.46       2377.83        47.26 o                         
  -2  10  10        233.86        224.42        27.85 o                         
   0  10  10          0.28         17.79        20.52 o                         
   2  10  10        402.43        489.26        48.32 o                         
   4  10  10        438.70        377.56        53.20 o                         
   6  10  10       1664.39       1807.09        83.51 o                         
  -9  11  10       1151.65       1385.45        69.70 o                         
  -7  11  10          9.10        -14.53        33.14 o                         
  -5  11  10        238.82        225.37        33.99 o                         
  -3  11  10        845.20        830.20        69.49 o                         
  -1  11  10        881.49       1062.81       431.73 o                         
 -35   1  11        328.66        371.33        46.73 o                         
 -33   1  11       2568.49       2672.40        91.90 o                         
 -31   1  11        854.02        869.70        60.68 o                         
 -29   1  11       1458.62       1508.60        59.34 o                         
 -27   1  11        581.00        557.43        41.77 o                         
 -25   1  11        101.68         70.67        16.48 o                         
 -23   1  11       1746.08       1701.94        43.41 o                         
 -21   1  11      13242.07      12526.13       112.92 o                         
 -19   1  11      11747.91      11610.02        87.25 o                         
 -17   1  11       5825.29       6240.76        50.43 o                         
 -15   1  11       8045.69       7849.20        62.58 o                         
 -13   1  11      24300.30      25462.22       136.70 o                         
 -11   1  11       3294.96       3752.22        36.92 o                         
  -9   1  11      16721.62      16561.34       116.84 o                         
  -7   1  11      11136.16      10553.06        67.57 o                         
  -5   1  11      11856.13      12215.50        76.00 o                         
  -3   1  11      31886.93      32253.36       176.18 o                         
  -1   1  11      12259.31      12265.81        75.81 o                         
   1   1  11        686.06        795.79        19.16 o                         
   3   1  11       1294.31       1175.62        22.82 o                         
   5   1  11       1625.75       1603.63        27.37 o                         
   7   1  11        339.28        413.65        17.67 o                         
   9   1  11         37.96         18.64         8.31 o                         
  11   1  11       5576.46       5633.23        54.14 o                         
  13   1  11        723.33        641.84        23.80 o                         
  15   1  11       1763.22       1750.97        39.50 o                         
  17   1  11       2129.30       2136.48        52.37 o                         
  19   1  11       4688.58       4576.92        81.84 o                         
  21   1  11          2.66         13.63        19.96 o                         
  23   1  11        244.39        330.15        33.80 o                         
 -36   2  11        130.23        214.66        40.36 o                         
 -34   2  11       1404.32       1266.95        76.38 o                         
 -32   2  11        148.18        141.99        32.75 o                         
 -30   2  11       1560.64       1573.62        78.72 o                         
 -28   2  11       2618.65       2632.39        83.48 o                         
 -26   2  11        135.49        116.70        24.70 o                         
 -24   2  11        485.78        618.66        19.34 o                         
 -22   2  11       1413.62       1471.88        30.82 o                         
 -20   2  11       1518.08       1500.85        23.54 o                         
 -18   2  11       3173.85       3117.30        36.67 o                         
 -16   2  11      19869.71      18718.83       110.46 o                         
 -14   2  11       2323.88       2462.40        31.59 o                         
 -12   2  11      44287.40      44145.47       215.14 o                         
 -10   2  11      58069.09      58164.09       286.73 o                         
  -8   2  11        735.55        619.64        16.93 o                         
  -6   2  11      29102.15      28125.71       151.42 o                         
  -4   2  11      15972.86      14316.85        90.92 o                         
  -2   2  11       6590.68       6602.41        54.46 o                         
   0   2  11       1242.07        953.21        18.91 o                         
   2   2  11      14399.26      14753.95        89.31 o                         
   4   2  11       4995.02       5070.31        45.17 o                         
   6   2  11       4922.84       4990.20        56.67 o                         
   8   2  11       1886.38       1969.92        30.04 o                         
  10   2  11       6699.88       6770.15        61.48 o                         
  12   2  11       1800.22       1826.31        33.99 o                         
  14   2  11       1030.07       1014.04        32.43 o                         
  16   2  11       1528.99       1792.70        38.13 o                         
  18   2  11         14.10         12.70        16.19 o                         
  20   2  11       5902.12       5954.87        85.70 o                         
  22   2  11        347.77        549.13        38.29 o                         
 -35   3  11        201.49        201.48        38.06 o                         
 -33   3  11          7.78        -18.99        25.66 o                         
 -31   3  11        786.82        739.13        46.89 o                         
 -29   3  11        160.75        220.66        30.40 o                         
 -27   3  11       1263.84       1256.05        34.31 o                         
 -25   3  11        824.36        734.36        28.88 o                         
 -23   3  11       1736.20       1531.45        30.12 o                         
 -21   3  11         61.29         64.45        10.58 o                         
 -19   3  11      11202.95      10741.55        79.89 o                         
 -17   3  11        523.43        322.84        15.66 o                         
 -15   3  11      13454.77      12730.61        88.93 o                         
 -13   3  11      47481.30      45066.32       225.44 o                         
 -11   3  11       6690.94       7797.56        61.68 o                         
  -9   3  11      26754.82      26436.94       154.82 o                         
  -7   3  11      13381.37      11884.40        78.57 o                         
  -5   3  11       3185.16       3116.86        36.69 o                         
  -3   3  11      66976.28      65189.53       346.76 o                         
  -1   3  11      45780.06      46262.69       222.18 o                         
   1   3  11        818.59        628.22        18.10 o                         
   3   3  11       2776.03       2706.80        33.94 o                         
   5   3  11        246.60        153.92        11.72 o                         
   7   3  11       4282.34       4186.76        45.96 o                         
   9   3  11        269.51        230.13        16.60 o                         
  11   3  11       6370.21       6402.54        64.85 o                         
  13   3  11        116.87        120.83        15.51 o                         
  15   3  11       2924.09       2902.31        49.45 o                         
  17   3  11      11189.24      11384.28       132.64 o                         
  19   3  11        333.47        398.36        27.93 o                         
  21   3  11       1936.00       2063.32        67.68 o                         
 -34   4  11        978.76       1052.70        95.16 o                         
 -32   4  11        978.22        946.40        59.63 o                         
 -30   4  11         88.43         70.64        18.20 o                         
 -28   4  11       1337.95       1301.44        40.94 o                         
 -26   4  11       4973.06       5107.90        99.27 o                         
 -24   4  11        542.42        466.26        21.94 o                         
 -22   4  11       5274.98       5279.64        63.12 o                         
 -20   4  11      26617.66      25356.45       152.63 o                         
 -18   4  11          8.83         13.55        10.19 o                         
 -16   4  11      17683.02      17463.86       119.83 o                         
 -14   4  11       4051.78       3731.34        43.84 o                         
 -12   4  11        813.95        670.12        20.88 o                         
 -10   4  11      38487.82      38828.80       208.03 o                         
  -8   4  11        802.56        935.24        21.75 o                         
  -6   4  11      12684.70      11686.26        80.28 o                         
  -4   4  11       9255.59       9803.03        83.38 o                         
  -2   4  11       4086.57       3975.63        42.27 o                         
   0   4  11       9882.52       9416.41        69.39 o                         
   2   4  11        875.01        804.94        23.64 o                         
   4   4  11       6217.57       6012.63        64.03 o                         
   6   4  11       4494.09       4504.75        62.97 o                         
   8   4  11         31.94         26.72         9.08 o                         
  10   4  11        230.16        280.49        17.00 o                         
  12   4  11       2737.60       2627.55        55.51 o                         
  14   4  11       3443.05       3512.70        55.22 o                         
  16   4  11        127.03        179.91        25.96 o                         
  18   4  11       6655.55       6545.41        86.93 o                         
  20   4  11        429.34        443.37        33.57 o                         
 -33   5  11        283.50        320.52        46.32 o                         
 -31   5  11       2060.51       2297.37        57.79 o                         
 -29   5  11       5786.72       5650.21        64.39 o                         
 -27   5  11       2563.22       2489.68        47.26 o                         
 -25   5  11       2489.77       2606.05        44.59 o                         
 -23   5  11       3361.67       3290.18        50.05 o                         
 -21   5  11        374.24        336.64        20.08 o                         
 -19   5  11      17479.58      17318.13       115.28 o                         
 -17   5  11      19069.46      18632.80       122.58 o                         
 -15   5  11       4253.17       4185.87        48.42 o                         
 -13   5  11       5250.02       5167.41        64.43 o                         
 -11   5  11       5913.00       6292.49        59.80 o                         
  -9   5  11        783.75        939.17        25.75 o                         
  -7   5  11         12.77         20.13         9.38 o                         
  -5   5  11        388.28        376.99        17.71 o                         
  -3   5  11       2882.92       2810.83        37.07 o                         
  -1   5  11       2652.17       2450.12        41.14 o                         
   1   5  11        616.04        589.68        24.86 o                         
   3   5  11        358.37        286.35        22.30 o                         
   5   5  11          5.30          1.53        12.35 o                         
   7   5  11      12072.19      12047.42       107.68 o                         
   9   5  11       7877.77       7819.50        92.47 o                         
  11   5  11        160.34        230.94        23.90 o                         
  13   5  11       5862.72       5933.42        84.11 o                         
  15   5  11       5458.17       5295.61        84.63 o                         
  17   5  11       1290.12       1244.85        41.91 o                         
  19   5  11       2783.35       2821.61        64.31 o                         
 -30   6  11        297.16        295.12        26.85 o                         
 -28   6  11        629.13        699.85        26.11 o                         
 -26   6  11       3828.54       3764.76        51.43 o                         
 -24   6  11        292.66        333.81        27.88 o                         
 -22   6  11       3244.78       3171.51        64.36 o                         
 -20   6  11        436.98        528.82        32.93 o                         
 -18   6  11       1482.31       1494.49        46.13 o                         
 -16   6  11        221.33        233.71        21.22 o                         
 -14   6  11        324.75        360.51        12.88 o                         
 -12   6  11        130.26        150.57        12.25 o                         
 -10   6  11       1411.71       1580.17        30.86 o                         
  -8   6  11       2020.86       1722.66        40.30 o                         
  -6   6  11         38.40         29.86        10.14 o                         
  -4   6  11         15.99          8.72        10.06 o                         
  -2   6  11         31.97         52.92         8.43 o                         
   0   6  11        732.72        672.01        28.23 o                         
   2   6  11          1.89          6.43        13.50 o                         
   4   6  11       3878.05       3906.58        64.33 o                         
   6   6  11       9187.79       9446.85       120.14 o                         
   8   6  11        300.26        318.30        27.14 o                         
  10   6  11       1480.53       1469.62        45.86 o                         
  12   6  11       1743.98       1892.71        55.05 o                         
  14   6  11          6.30          5.50        20.66 o                         
  16   6  11       5308.66       5216.00        97.44 o                         
  18   6  11       7672.46       7696.09       169.91 o                         
 -29   7  11       1772.16       1591.53        66.65 o                         
 -27   7  11        186.26        253.18        33.45 o                         
 -25   7  11        636.64        650.25        43.27 o                         
 -23   7  11        446.14        506.95        39.11 o                         
 -21   7  11        259.32        233.90        31.48 o                         
 -19   7  11        297.75        285.09        27.89 o                         
 -17   7  11        896.62       1011.15        42.61 o                         
 -15   7  11       2420.87       2515.14        56.37 o                         
 -13   7  11        117.68         72.81        18.53 o                         
 -11   7  11        236.81        249.38        14.89 o                         
  -9   7  11       2473.55       2380.15        40.90 o                         
  -7   7  11       2263.32       2488.15        44.95 o                         
  -5   7  11        161.17        197.90        16.75 o                         
  -3   7  11         32.14         17.90        10.55 o                         
  -1   7  11        829.01        736.40        33.42 o                         
   1   7  11         75.55         77.54        18.42 o                         
   3   7  11        400.28        446.21        28.57 o                         
   5   7  11        352.05        277.02        24.84 o                         
   7   7  11       1819.99       1979.49        54.58 o                         
   9   7  11       1178.05       1129.43        48.16 o                         
  11   7  11        168.78        172.94        25.24 o                         
  13   7  11       5633.34       5546.76        96.82 o                         
  15   7  11       1462.28       1354.59        62.48 o                         
 -26   8  11       1171.65       1086.36        63.41 o                         
 -24   8  11       1731.64       1691.98        76.87 o                         
 -22   8  11        566.60        508.77        43.52 o                         
 -20   8  11        627.33        633.27        43.12 o                         
 -18   8  11        382.21        424.38        41.46 o                         
 -16   8  11       1588.68       1598.02        57.18 o                         
 -14   8  11        210.23        237.62        29.35 o                         
 -12   8  11          5.23          5.93        19.80 o                         
 -10   8  11        414.68        400.37        25.71 o                         
  -8   8  11        342.32        379.63        25.04 o                         
  -6   8  11       2415.58       2493.92        47.83 o                         
  -4   8  11        735.94        821.94        29.54 o                         
  -2   8  11         45.84         84.17        24.44 o                         
   0   8  11          2.05        -17.82        17.82 o                         
   2   8  11        734.02        751.49        38.67 o                         
   4   8  11        610.64        595.83        37.55 o                         
   6   8  11         37.65         27.78        30.52 o                         
   8   8  11       1281.76       1371.71        52.88 o                         
  10   8  11         72.76        139.67        30.49 o                         
  12   8  11         61.54         63.28        27.34 o                         
  14   8  11          1.71        -38.61        38.61 o                         
 -23   9  11       6422.11       5945.57       142.55 o                         
 -21   9  11        945.08       1052.62        66.47 o                         
 -19   9  11       4632.02       4870.67       116.85 o                         
 -17   9  11       5673.31       5939.03       117.37 o                         
 -15   9  11         13.11          6.66        26.37 o                         
 -13   9  11       4415.54       4177.50        95.96 o                         
 -11   9  11         29.99         27.56        27.58 o                         
  -9   9  11       3780.04       3788.45        78.94 o                         
  -7   9  11        119.92        106.92        17.79 o                         
  -5   9  11       2962.82       3079.89        52.90 o                         
  -3   9  11       1254.93       1232.51        45.66 o                         
  -1   9  11       1913.96       1965.66        54.55 o                         
   1   9  11       3832.39       3970.33        78.14 o                         
   3   9  11         70.26         67.10        24.60 o                         
   5   9  11       1597.77       1663.69        76.66 o                         
   7   9  11       1378.79       1428.95        58.00 o                         
   9   9  11         60.45         87.94        28.20 o                         
  11   9  11         15.96         19.80        36.43 o                         
 -18  10  11         40.91         24.36        30.55 o                         
 -16  10  11       6659.20       6857.65       176.84 o                         
 -14  10  11       3481.06       3394.19       105.37 o                         
 -12  10  11        278.27        152.27        55.88 o                         
 -10  10  11        421.63        411.27        48.28 o                         
  -8  10  11          2.17        -29.33        29.33 o                         
  -6  10  11       1154.70       1235.03        57.36 o                         
  -4  10  11        549.71        542.65        44.02 o                         
  -2  10  11       3516.89       3507.81       114.69 o                         
   0  10  11        756.03        810.72        50.26 o                         
   2  10  11       1273.15       1365.43        69.37 o                         
   4  10  11       2797.77       2889.11       145.58 o                         
   6  10  11         28.98          5.84        38.54 o                         
  -7  11  11        429.75        689.60       111.29 o                         
  -5  11  11         67.56         69.08        74.57 o                         
 -36   0  12      11405.28      12079.41       348.16 o                         
 -34   0  12       4385.21       4352.47       168.64 o                         
 -32   0  12       1601.43       1880.49       113.85 o                         
 -30   0  12      21393.50      21699.20       380.58 o                         
 -28   0  12       8671.35       8231.36       190.60 o                         
 -26   0  12       5315.13       5100.93       145.68 o                         
 -24   0  12       1140.37       1180.26        52.94 o                         
 -22   0  12       3441.29       4575.03        95.85 o                         
 -20   0  12       8091.24       8559.51       129.12 o                         
 -18   0  12       3924.37       4395.75        57.79 o                         
 -16   0  12      20754.81      21951.78       176.24 o                         
 -14   0  12       1446.54       1329.65        29.60 o                         
 -12   0  12         58.85        320.34        36.73 o                         
 -10   0  12       4866.65       4855.66        75.38 o                         
  -8   0  12         30.76        109.58        14.05 o                         
  -6   0  12       1546.85       1877.44        42.88 o                         
  -4   0  12       8490.18       8943.52        88.77 o                         
  -2   0  12      19571.21      18102.57       140.56 o                         
   0   0  12       1386.84       2093.62        50.25 o                         
   2   0  12        649.36       1225.49        40.46 o                         
   4   0  12         69.67         44.21        15.29 o                         
   8   0  12      43934.33      42405.44       362.55 o                         
  10   0  12        391.52        298.93        17.96 o                         
  12   0  12          8.72         32.56        13.93 o                         
  14   0  12      17787.07      18367.96       180.06 o                         
  16   0  12       1019.99       1071.84        44.05 o                         
  18   0  12       2197.52       2154.49        68.13 o                         
  20   0  12        127.61        129.58        41.75 o                         
  22   0  12       1372.20       1704.55       107.68 o                         
 -35   1  12       1593.19       1600.57        85.58 o                         
 -33   1  12      12049.52      11922.86       197.60 o                         
 -31   1  12       2906.87       3017.11        95.25 o                         
 -29   1  12       4679.24       4632.09       100.41 o                         
 -27   1  12       2719.65       2789.66        77.17 o                         
 -25   1  12        957.33        918.58        36.32 o                         
 -23   1  12       3324.28       3222.25        62.49 o                         
 -21   1  12       3000.78       3015.48        42.92 o                         
 -19   1  12       3373.08       3335.07        34.88 o                         
 -17   1  12        648.52        815.23        19.24 o                         
 -15   1  12       3325.54       3196.53        35.74 o                         
 -13   1  12       1338.83       1360.43        24.02 o                         
 -11   1  12       3134.05       3278.45        36.78 o                         
  -9   1  12       2640.16       1771.88        25.65 o                         
  -7   1  12       4430.23       4939.70        43.70 o                         
  -5   1  12         21.82         26.86         9.01 o                         
  -3   1  12      18214.39      18692.14       104.49 o                         
  -1   1  12        806.73        968.95        18.43 o                         
   1   1  12      17560.89      15424.57       100.36 o                         
   3   1  12        359.74        415.25        15.13 o                         
   5   1  12       6663.24       6204.83        60.74 o                         
   7   1  12      16885.97      15486.76       107.38 o                         
   9   1  12       1953.02       1874.94        34.06 o                         
  11   1  12       3074.21       3030.42        37.65 o                         
  13   1  12       9381.16       9666.65       126.99 o                         
  15   1  12       3165.38       3097.92        47.63 o                         
  17   1  12       6634.22       6561.84        79.62 o                         
  19   1  12       1224.23       1184.74        45.17 o                         
  21   1  12         64.21         10.62        21.03 o                         
 -36   2  12       3921.24       4002.19       212.21 o                         
 -34   2  12        415.48        376.24        50.64 o                         
 -32   2  12       4227.85       4565.87       116.95 o                         
 -30   2  12       2319.94       2279.45        73.02 o                         
 -28   2  12          1.90          5.69        21.09 o                         
 -26   2  12       4142.67       3864.28        80.71 o                         
 -24   2  12       3653.48       3655.30        47.85 o                         
 -22   2  12       4255.36       4120.45        52.20 o                         
 -20   2  12      11501.58      11147.54        80.34 o                         
 -18   2  12       4502.34       4665.31        46.34 o                         
 -16   2  12          7.74          9.66         7.84 o                         
 -14   2  12       1830.04       1699.25        27.93 o                         
 -12   2  12         99.05        314.02        14.28 o                         
 -10   2  12       4364.05       5092.87        51.71 o                         
  -8   2  12       1061.65       1174.84        23.09 o                         
  -6   2  12       9526.34       8723.25        62.78 o                         
  -4   2  12         13.73         39.64         8.58 o                         
  -2   2  12       8839.77       8257.99        61.68 o                         
   0   2  12       5785.35       5791.25        48.93 o                         
   2   2  12        329.84        324.30        12.79 o                         
   4   2  12      20073.36      19315.76       110.56 o                         
   6   2  12       1633.58       1487.85        23.28 o                         
   8   2  12       4169.03       3755.10        42.54 o                         
  10   2  12       5985.14       6036.72        59.39 o                         
  12   2  12        151.89        155.16        15.99 o                         
  14   2  12       3052.76       3051.87        47.93 o                         
  16   2  12       1365.89       1266.04        36.81 o                         
  18   2  12        131.02        113.70        21.34 o                         
  20   2  12         27.35         17.17        19.65 o                         
  22   2  12         39.16         46.43        39.07 o                         
 -35   3  12         18.92        -28.12        28.12 o                         
 -33   3  12         42.57         68.97        30.57 o                         
 -31   3  12       1791.06       1656.58        62.37 o                         
 -29   3  12        590.47        624.80        42.97 o                         
 -27   3  12        151.46        184.09        17.68 o                         
 -25   3  12        819.58        822.15        30.79 o                         
 -23   3  12       7833.66       7578.76        65.69 o                         
 -21   3  12        491.37        598.11        19.93 o                         
 -19   3  12       7009.86       6546.59        63.08 o                         
 -17   3  12       9676.13       9517.92        72.33 o                         
 -15   3  12        330.15       1012.14        54.21 o                         
 -13   3  12        224.82        401.00        16.84 o                         
 -11   3  12      10528.81      10646.43        79.11 o                         
  -9   3  12      10836.16      12064.06        94.54 o                         
  -7   3  12        122.32         57.58        10.16 o                         
  -5   3  12       3221.81       2995.01        55.37 o                         
  -3   3  12       2417.38       2043.17        30.75 o                         
  -1   3  12       9303.15      10053.92        70.47 o                         
   1   3  12        272.83        320.31        14.95 o                         
   3   3  12       6222.27       6146.87        53.21 o                         
   5   3  12       4239.10       4268.64        45.86 o                         
   7   3  12       1537.65       1586.27        32.06 o                         
   9   3  12        207.14        469.14        26.08 o                         
  11   3  12        467.66        437.55        21.22 o                         
  13   3  12       3225.19       3186.82        49.48 o                         
  15   3  12         76.96         59.45        16.14 o                         
  17   3  12       1984.94       2174.02        48.27 o                         
  19   3  12        794.25        715.77        41.19 o                         
  21   3  12        140.16        150.60        38.68 o                         
 -34   4  12       4038.51       4290.57       117.80 o                         
 -32   4  12         61.85         41.06        20.94 o                         
 -30   4  12       1347.04       1413.56        41.42 o                         
 -28   4  12        485.20        480.95        28.98 o                         
 -26   4  12        234.07        185.01        18.89 o                         
 -24   4  12         10.59         11.19        11.22 o                         
 -22   4  12        121.10         83.51        16.68 o                         
 -20   4  12        596.54        677.91        24.18 o                         
 -18   4  12         82.40         79.38        13.05 o                         
 -16   4  12        993.62        914.63        24.33 o                         
 -14   4  12        504.50        488.65        19.64 o                         
 -12   4  12       2160.70       2296.87        34.58 o                         
 -10   4  12        184.21        145.09        12.74 o                         
  -8   4  12       8906.60       8446.76        67.49 o                         
  -6   4  12        892.83       1207.41        25.72 o                         
  -4   4  12        531.17        636.92        21.49 o                         
  -2   4  12       1744.26       2223.44        32.08 o                         
   0   4  12       1567.50       1662.04        26.83 o                         
   2   4  12       1938.69       1993.27        26.84 o                         
   4   4  12      12922.33      12990.01        96.68 o                         
   6   4  12       1004.70       1136.79        23.44 o                         
   8   4  12       4765.97       4915.08        51.45 o                         
  10   4  12        318.57        306.27        19.45 o                         
  12   4  12        573.29        554.25        25.19 o                         
  14   4  12       8681.28       8843.06       102.79 o                         
  16   4  12        109.85         90.41        21.66 o                         
  18   4  12       2442.72       2457.07        56.12 o                         
  20   4  12        137.35        173.68        37.33 o                         
 -33   5  12       8445.87       7999.90       306.65 o                         
 -31   5  12       2764.89       2866.03        78.20 o                         
 -29   5  12        306.13        352.93        31.95 o                         
 -27   5  12       2600.43       2721.69        46.65 o                         
 -25   5  12       1512.31       1535.18        43.43 o                         
 -23   5  12       1192.89       1247.33        32.83 o                         
 -21   5  12        722.90        684.72        26.55 o                         
 -19   5  12       1731.25       1920.45        35.41 o                         
 -17   5  12       9796.49       9813.60        81.17 o                         
 -15   5  12       8472.68       8282.05        73.95 o                         
 -13   5  12        691.33        716.49        23.05 o                         
 -11   5  12       4945.60       4885.26        52.92 o                         
  -9   5  12       1119.02       1060.31        26.69 o                         
  -7   5  12       5768.46       5438.52        53.89 o                         
  -5   5  12        237.83        293.28        16.16 o                         
  -3   5  12       1790.96       1776.05        30.11 o                         
  -1   5  12         20.29          7.33        11.24 o                         
   1   5  12       1907.83       2121.34        39.98 o                         
   3   5  12        672.27        657.55        26.96 o                         
   5   5  12      16114.34      15926.59       124.42 o                         
   7   5  12       7251.01       7125.08        84.91 o                         
   9   5  12        292.15        255.00        24.50 o                         
  11   5  12       5494.30       5858.34        81.55 o                         
  13   5  12        376.84        375.72        29.00 o                         
  15   5  12        750.97        891.09        54.41 o                         
  17   5  12       1830.78       1793.70        82.11 o                         
  19   5  12         30.67         29.23        46.42 o                         
 -32   6  12       4439.38       4718.19       360.92 o                         
 -30   6  12       4754.16       4884.90        75.92 o                         
 -28   6  12        159.58        103.17        23.12 o                         
 -26   6  12       3193.44       3252.29        47.97 o                         
 -24   6  12        365.24        379.38        15.96 o                         
 -22   6  12       5953.38       5720.96       112.38 o                         
 -20   6  12       3388.26       3295.18        63.90 o                         
 -18   6  12        317.43        521.79        31.37 o                         
 -16   6  12        125.21        138.04        11.08 o                         
 -14   6  12        789.68        744.50        22.84 o                         
 -12   6  12       1979.09       1992.78        35.44 o                         
 -10   6  12       7155.37       6985.23        67.19 o                         
  -8   6  12       2759.70       2817.28        43.83 o                         
  -6   6  12       5408.03       5599.32        59.16 o                         
  -4   6  12        303.42        286.00        17.17 o                         
  -2   6  12       6935.59       6884.95        75.12 o                         
   0   6  12      20043.92      19844.88       144.67 o                         
   2   6  12       1878.24       1820.67        48.06 o                         
   4   6  12       7668.26       7755.74       117.20 o                         
   6   6  12       1792.17       1822.21        53.81 o                         
   8   6  12       2625.97       2491.12        56.30 o                         
  10   6  12       1039.41       1029.75        41.21 o                         
  12   6  12        483.11        509.57        36.15 o                         
  14   6  12       1035.42       1166.24        46.15 o                         
  16   6  12        372.43        449.57        39.75 o                         
 -29   7  12       4657.64       4799.15       106.81 o                         
 -27   7  12       2506.88       2728.25        83.29 o                         
 -25   7  12       3811.76       3758.73        84.80 o                         
 -23   7  12       9463.80       9545.80       142.73 o                         
 -21   7  12        804.69        804.40        48.89 o                         
 -19   7  12       4691.26       4784.01        89.16 o                         
 -17   7  12       6975.37       7092.29       102.33 o                         
 -15   7  12       2369.27       2534.51        58.93 o                         
 -13   7  12       3126.53       3172.74        64.03 o                         
 -11   7  12       7131.66       7024.15        74.56 o                         
  -9   7  12      14457.56      14592.62       116.08 o                         
  -7   7  12       6983.00       6799.75        73.04 o                         
  -5   7  12       6541.99       6516.12        70.07 o                         
  -3   7  12      11255.96      11179.02        90.24 o                         
  -1   7  12         80.94        113.69        20.07 o                         
   1   7  12      17153.82      16953.09       151.66 o                         
   3   7  12       8754.20       8430.99       105.61 o                         
   5   7  12         36.33         48.78        21.54 o                         
   7   7  12      16717.74      16666.38       169.69 o                         
   9   7  12       1077.37       1200.02        56.47 o                         
  11   7  12       2294.17       2227.06        61.35 o                         
  13   7  12       5205.38       5380.58       104.33 o                         
  15   7  12        394.11        426.20        60.55 o                         
 -26   8  12        339.68        290.60        38.88 o                         
 -24   8  12        682.30        693.52        54.09 o                         
 -22   8  12       2121.20       2342.22        79.27 o                         
 -20   8  12      10556.84      10829.67       157.03 o                         
 -18   8  12       7360.39       7529.12       125.67 o                         
 -16   8  12       1697.70       1568.52        57.59 o                         
 -14   8  12      14117.73      14606.10       178.36 o                         
 -12   8  12       3428.69       3354.98        70.75 o                         
 -10   8  12        596.64        714.40        26.62 o                         
  -8   8  12       6187.03       6558.68       100.04 o                         
  -6   8  12       2459.24       2348.86        46.89 o                         
  -4   8  12        580.13        623.98        38.68 o                         
  -2   8  12      17443.47      16789.98       168.12 o                         
   0   8  12      10850.03      10465.51       131.00 o                         
   2   8  12         46.98         -6.35        19.81 o                         
   4   8  12       2514.84       2337.43        63.66 o                         
   6   8  12       2153.67       2215.00        65.33 o                         
   8   8  12        133.96        184.72        27.79 o                         
  10   8  12        448.89        447.85        48.96 o                         
  12   8  12        706.45        552.89        67.87 o                         
 -23   9  12         64.32        149.12        37.73 o                         
 -21   9  12       1493.45       1530.22        74.89 o                         
 -19   9  12        496.30        450.20        45.50 o                         
 -17   9  12       1479.08       1637.16        70.56 o                         
 -15   9  12        256.23        371.96        42.11 o                         
 -13   9  12        393.52        450.06        41.05 o                         
 -11   9  12       5276.81       4864.94        99.54 o                         
  -9   9  12        444.04        514.90        22.13 o                         
  -7   9  12         94.32        174.76        22.80 o                         
  -5   9  12       1274.02       1100.34        33.19 o                         
  -3   9  12       7290.29       6858.78       106.46 o                         
  -1   9  12         21.50         -4.42        34.26 o                         
   1   9  12        244.93        239.75        42.93 o                         
   3   9  12         17.48         55.41        30.88 o                         
   5   9  12         21.68         22.51        26.17 o                         
   7   9  12        305.78        418.56        39.07 o                         
   9   9  12        469.51        465.13        44.64 o                         
 -18  10  12        959.68        913.98        63.86 o                         
 -16  10  12          0.24        -27.49        27.49 o                         
 -14  10  12        464.45        480.08        47.94 o                         
 -12  10  12        139.96         56.77        44.89 o                         
 -10  10  12        150.06         47.27        28.92 o                         
  -8  10  12         44.82         76.47        11.37 o                         
  -6  10  12        129.54        206.27        25.39 o                         
  -4  10  12        849.26        870.24        45.93 o                         
  -2  10  12       1421.64       1534.74       108.35 o                         
   0  10  12         87.71        113.85        44.34 o                         
   2  10  12        163.19        221.62       129.82 o                         
   4  10  12         14.28         16.82        36.90 o                         
 -37   1  13        125.38        170.03        55.35 o                         
 -35   1  13       2237.89       2295.59        93.38 o                         
 -33   1  13        346.24        314.95        42.55 o                         
 -31   1  13         30.28         -9.26        24.79 o                         
 -29   1  13       1031.30       1054.13        55.33 o                         
 -27   1  13        966.41        943.96        52.41 o                         
 -25   1  13        435.88        423.93        28.18 o                         
 -23   1  13      15661.56      15345.49       139.78 o                         
 -21   1  13       4373.04       4210.86        49.67 o                         
 -19   1  13      16786.75      17280.24       107.66 o                         
 -17   1  13       3630.95       3412.69        38.86 o                         
 -15   1  13       2070.62       1928.09        29.10 o                         
 -13   1  13      51146.37      51305.62       246.39 o                         
 -11   1  13        106.47        118.15        10.95 o                         
  -9   1  13         18.74          2.71         8.17 o                         
  -7   1  13        311.28        148.88        11.70 o                         
  -5   1  13       3142.63       4000.90        39.07 o                         
  -3   1  13         52.28         22.19         6.94 o                         
  -1   1  13        106.38         83.99        10.52 o                         
   1   1  13        398.51        454.99        16.13 o                         
   3   1  13         55.64         73.89         8.82 o                         
   5   1  13         90.48        146.47        10.67 o                         
   7   1  13       8771.36       8559.70        72.48 o                         
   9   1  13        470.12        467.17        20.64 o                         
  11   1  13        408.78        400.04        20.42 o                         
  13   1  13       1270.80       1327.40        46.78 o                         
  15   1  13          8.22         -3.86        16.10 o                         
  17   1  13         72.12         52.40        18.69 o                         
  19   1  13        573.24        613.45        30.21 o                         
  21   1  13        601.37        622.03        43.95 o                         
 -36   2  13       1412.87       1488.03        81.54 o                         
 -34   2  13         39.43         39.08        32.93 o                         
 -32   2  13          6.43         -8.64        27.67 o                         
 -30   2  13        722.36        598.52        52.41 o                         
 -28   2  13       2291.50       2379.23       103.52 o                         
 -26   2  13        333.77        292.71        30.34 o                         
 -24   2  13        902.20        943.05        26.25 o                         
 -22   2  13      21268.92      20468.16       121.74 o                         
 -20   2  13       8787.64       8565.18        67.99 o                         
 -18   2  13       6274.13       6393.77        58.18 o                         
 -16   2  13      19994.80      18299.62       109.92 o                         
 -14   2  13      15654.52      15642.29       102.08 o                         
 -12   2  13      20318.84      20615.91       118.48 o                         
 -10   2  13      19520.21      17822.91       148.71 o                         
  -8   2  13         63.75         88.03        11.11 o                         
  -6   2  13      25665.82      26319.14       142.40 o                         
  -4   2  13      12138.53      11916.64        80.18 o                         
  -2   2  13      11626.21      12223.05        81.08 o                         
   0   2  13        148.45        173.49        10.85 o                         
   2   2  13        751.32        728.48        22.41 o                         
   4   2  13       9630.37       9833.59        80.94 o                         
   6   2  13       2924.73       2754.53        44.45 o                         
   8   2  13      15136.38      15693.21       157.93 o                         
  10   2  13        562.60        538.13        25.06 o                         
  12   2  13         24.15         -9.01        10.79 o                         
  14   2  13       8277.78       7920.59        81.32 o                         
  16   2  13        474.61        527.64        31.54 o                         
  18   2  13        481.32        431.85        29.95 o                         
  20   2  13          6.31        -21.29        21.29 o                         
 -35   3  13          8.91        -14.71        25.58 o                         
 -33   3  13        149.46        126.47        33.78 o                         
 -31   3  13       5495.50       5132.00       103.23 o                         
 -29   3  13       7560.50       7400.05        93.10 o                         
 -27   3  13        483.18        518.10        25.33 o                         
 -25   3  13        677.88        743.63        30.22 o                         
 -23   3  13      10369.50      10189.49        79.41 o                         
 -21   3  13       3832.02       4076.79        47.08 o                         
 -19   3  13      49666.50      49301.07       238.46 o                         
 -17   3  13      14297.94      14007.17        97.37 o                         
 -15   3  13       4074.38       3969.56        45.66 o                         
 -13   3  13      26469.74      26094.80       149.36 o                         
 -11   3  13      10076.09      10217.18        92.16 o                         
  -9   3  13       6111.91       6129.94        54.58 o                         
  -7   3  13      21985.03      21325.19       125.76 o                         
  -5   3  13        684.40        831.95        20.96 o                         
  -3   3  13      10517.02       9769.91        72.89 o                         
  -1   3  13      25601.22      26562.00       141.59 o                         
   1   3  13       4304.86       4129.61        42.87 o                         
   3   3  13        649.98        559.19        18.97 o                         
   5   3  13       2599.93       2432.52        36.38 o                         
   7   3  13       5135.79       4869.87        50.67 o                         
   9   3  13        971.03       1131.90        28.59 o                         
  11   3  13       3566.52       3698.66        52.19 o                         
  13   3  13        555.76        563.91        29.96 o                         
  15   3  13       1241.04       1280.90        37.40 o                         
  17   3  13       5530.34       5923.79        77.54 o                         
  19   3  13        164.36        145.27        28.45 o                         
 -34   4  13        687.27        712.21        55.66 o                         
 -32   4  13       6473.17       6504.54       184.69 o                         
 -30   4  13       2143.63       2185.72        49.68 o                         
 -28   4  13       1833.47       1821.55        48.13 o                         
 -26   4  13      12514.70      12703.99       110.76 o                         
 -24   4  13          3.68        -10.43        10.43 o                         
 -22   4  13      17409.06      18052.98       160.17 o                         
 -20   4  13      20932.96      20086.92       128.60 o                         
 -18   4  13        680.74        705.11        23.93 o                         
 -16   4  13      28496.11      28319.16       164.41 o                         
 -14   4  13       5907.71       6142.40        58.36 o                         
 -12   4  13       8713.80       8391.76        71.16 o                         
 -10   4  13      11522.47      11117.98        80.69 o                         
  -8   4  13         18.73         18.43         9.42 o                         
  -6   4  13      21123.62      20774.37       126.51 o                         
  -4   4  13      10541.34      11269.41        88.68 o                         
  -2   4  13         42.59         22.19         9.13 o                         
   0   4  13       3722.97       3673.10        41.88 o                         
   2   4  13       1625.52       1542.67        30.34 o                         
   4   4  13       2289.63       2305.86        33.36 o                         
   6   4  13       6435.87       6693.65        59.42 o                         
   8   4  13       1569.71       1624.78        43.66 o                         
  10   4  13        582.55        568.66        24.58 o                         
  12   4  13       1872.85       1938.03        43.25 o                         
  14   4  13       4204.26       4444.25        65.15 o                         
  16   4  13         20.71         -3.15        21.16 o                         
  18   4  13       2551.94       2749.91        65.80 o                         
 -33   5  13       2956.38       2873.92        93.47 o                         
 -31   5  13        649.44        815.54        38.94 o                         
 -29   5  13       6706.74       6794.84        82.38 o                         
 -27   5  13       4154.63       3983.13        57.09 o                         
 -25   5  13       2677.52       2590.67        55.97 o                         
 -23   5  13      10076.51      10089.64        95.77 o                         
 -21   5  13         95.38         91.33        14.40 o                         
 -19   5  13       2138.42       2260.98        38.82 o                         
 -17   5  13       4114.57       4076.19        49.95 o                         
 -15   5  13       1627.15       1667.30        41.70 o                         
 -13   5  13      14728.10      14777.56       105.81 o                         
 -11   5  13       2275.40       2266.53        36.28 o                         
  -9   5  13       2469.11       2329.41        37.78 o                         
  -7   5  13       1093.66       1114.09        26.79 o                         
  -5   5  13       6266.61       6494.17        62.05 o                         
  -3   5  13       4641.85       4596.20        51.26 o                         
  -1   5  13       1125.70       1031.67        30.37 o                         
   1   5  13         62.38         25.69        12.85 o                         
   3   5  13      11105.13      10772.86        96.93 o                         
   5   5  13       8850.44       8753.32        92.14 o                         
   7   5  13          3.29         21.61        15.97 o                         
   9   5  13       4368.14       4133.80        67.33 o                         
  11   5  13        843.21        968.64        40.10 o                         
  13   5  13        476.89        493.69        32.87 o                         
  15   5  13       6959.34       7443.98       117.94 o                         
  17   5  13       2471.12       2455.78        71.56 o                         
 -32   6  13        896.10        924.38        71.65 o                         
 -30   6  13       1535.72       1664.16        37.24 o                         
 -28   6  13          9.46        -12.10        14.82 o                         
 -26   6  13        676.28        660.05        28.75 o                         
 -24   6  13       1249.74       1253.75        37.89 o                         
 -22   6  13       2284.45       2070.56        35.32 o                         
 -20   6  13       2008.52       1860.64        44.98 o                         
 -18   6  13       5132.18       5033.81        59.10 o                         
 -16   6  13         14.75         24.33        10.60 o                         
 -14   6  13        587.44        589.18        21.92 o                         
 -12   6  13       3273.95       3396.26        46.44 o                         
 -10   6  13       1159.52       1315.22        30.55 o                         
  -8   6  13       2363.82       2494.52        44.49 o                         
  -6   6  13       2056.65       2169.07        37.59 o                         
  -4   6  13        131.61        138.55        13.65 o                         
  -2   6  13        468.69        525.19        26.20 o                         
   0   6  13         33.22         43.72        15.84 o                         
   2   6  13       3881.51       3675.59        64.89 o                         
   4   6  13        400.15        390.56        34.74 o                         
   6   6  13       2883.94       2680.88        60.72 o                         
   8   6  13          4.21         -5.37        19.81 o                         
  10   6  13       2208.79       2232.61        59.48 o                         
  12   6  13       2348.46       2481.22        62.79 o                         
  14   6  13       4406.45       4530.46       110.03 o                         
  16   6  13        424.32        368.55        47.73 o                         
 -29   7  13        544.97        550.25        45.61 o                         
 -27   7  13         48.88         65.75        25.02 o                         
 -25   7  13        648.29        785.22        47.08 o                         
 -23   7  13        601.28        715.28        49.73 o                         
 -21   7  13        100.16         73.45        21.99 o                         
 -19   7  13       3093.13       3119.80        73.27 o                         
 -17   7  13        705.76        755.13        41.00 o                         
 -15   7  13         19.54         41.99        20.74 o                         
 -13   7  13        543.34        504.03        21.93 o                         
 -11   7  13         35.85         24.27        13.25 o                         
  -9   7  13        663.43        722.43        29.30 o                         
  -7   7  13       1015.34       1149.29        34.95 o                         
  -5   7  13        114.21        102.50        15.31 o                         
  -3   7  13       1259.14       1223.61        42.58 o                         
  -1   7  13        367.10        341.20        26.28 o                         
   1   7  13        477.53        505.09        31.12 o                         
   3   7  13       1848.13       1730.33        48.62 o                         
   5   7  13         74.31         25.86        24.96 o                         
   7   7  13         23.14         13.02        18.52 o                         
   9   7  13        948.76       1171.06        48.39 o                         
  11   7  13         40.03         44.08        32.95 o                         
  13   7  13        443.27        486.32        45.06 o                         
 -26   8  13       2231.69       2284.59        99.92 o                         
 -24   8  13       3769.11       3626.74        98.12 o                         
 -22   8  13       1332.43       1302.30        67.49 o                         
 -20   8  13       1173.57       1225.51        65.33 o                         
 -18   8  13        165.14        172.12        32.65 o                         
 -16   8  13       1011.01       1153.13        57.95 o                         
 -14   8  13        894.48        820.71        53.11 o                         
 -12   8  13       7541.99       7289.15        79.16 o                         
 -10   8  13        805.26        954.22        30.66 o                         
  -8   8  13        888.31       1140.19        43.29 o                         
  -6   8  13       1121.72        964.80        33.55 o                         
  -4   8  13        967.52        971.12        41.48 o                         
  -2   8  13        212.42        241.34        26.38 o                         
   0   8  13        169.22        144.23        46.78 o                         
   2   8  13        419.33        301.60        31.12 o                         
   4   8  13        555.82        559.40        41.06 o                         
   6   8  13         36.46         -4.18        21.69 o                         
   8   8  13        205.70        162.93        30.38 o                         
  10   8  13        307.74        367.15        39.57 o                         
  12   8  13          7.06         32.39        34.38 o                         
 -23   9  13       7034.51       6688.82       138.95 o                         
 -21   9  13       1343.82       1496.32        68.19 o                         
 -19   9  13       2166.10       2100.55        78.29 o                         
 -17   9  13       4999.45       4962.24       115.65 o                         
 -15   9  13         19.69         31.98        26.07 o                         
 -13   9  13       3301.11       3171.77        89.61 o                         
 -11   9  13          1.81        -29.34        33.07 o                         
  -9   9  13       1938.42       2142.00        51.86 o                         
  -7   9  13        978.94        886.57        41.59 o                         
  -5   9  13       5597.00       5685.89        85.58 o                         
  -3   9  13        711.26        819.89        40.83 o                         
  -1   9  13        433.59        399.32        42.54 o                         
   1   9  13        618.97        605.00        51.45 o                         
   3   9  13          4.94         23.27        38.52 o                         
   5   9  13        174.18         97.38        33.42 o                         
   7   9  13         53.82          7.27        28.93 o                         
 -18  10  13        265.25        233.89        45.28 o                         
 -16  10  13       3761.48       3762.81       104.35 o                         
 -14  10  13        234.17        214.32        40.68 o                         
 -12  10  13        849.60        921.53        62.73 o                         
 -10  10  13         26.77          7.17        29.83 o                         
  -8  10  13        600.06        656.74        52.16 o                         
  -6  10  13       1605.80       1625.35        47.93 o                         
  -4  10  13        255.34        212.63        39.00 o                         
  -2  10  13       1577.10       1587.54        64.05 o                         
   0  10  13       2033.60       1967.15       183.47 o                         
   2  10  13        415.03        373.17        48.70 o                         
 -36   0  14       8396.74       8826.79       248.84 o                         
 -34   0  14       6593.79       6958.06       271.46 o                         
 -32   0  14        312.50        405.08        64.78 o                         
 -30   0  14       4584.22       5163.53       168.73 o                         
 -28   0  14      28443.88      28850.18       454.01 o                         
 -26   0  14       3826.17       4103.90       117.99 o                         
 -24   0  14       4202.29       3991.45        93.41 o                         
 -22   0  14        524.79        556.23        49.95 o                         
 -20   0  14       9221.72       9324.76        99.68 o                         
 -18   0  14       6105.44       6488.96        80.33 o                         
 -16   0  14       4772.76       4351.68        64.06 o                         
 -14   0  14        273.45        588.99        23.21 o                         
 -12   0  14      29421.51      32776.49       245.46 o                         
 -10   0  14      10380.17      10329.89       105.79 o                         
  -8   0  14       3674.26       3496.59        55.12 o                         
  -6   0  14      15778.65      16148.55       139.01 o                         
  -4   0  14      14835.18      15892.93       134.92 o                         
  -2   0  14      20705.22      19105.20       150.04 o                         
   0   0  14      18608.79      18817.14       191.87 o                         
   2   0  14       4341.46       4250.93        73.17 o                         
   4   0  14      25484.18      24099.30       219.18 o                         
   6   0  14        432.95        425.70        38.88 o                         
   8   0  14       6462.19       6875.04       114.00 o                         
  10   0  14       3868.22       4535.79       115.12 o                         
  12   0  14         32.01        -21.15        31.36 o                         
  14   0  14       3007.86       2759.41       100.60 o                         
  16   0  14       9147.59       8594.09       243.57 o                         
  18   0  14       6732.15       6705.64       188.63 o                         
  20   0  14       1231.97       1347.08       101.52 o                         
 -37   1  14       6370.42       6435.01       195.27 o                         
 -35   1  14        132.77        126.00        36.28 o                         
 -33   1  14       3700.67       3598.05       106.29 o                         
 -31   1  14       1220.32       1294.32        69.25 o                         
 -29   1  14        207.13        153.16        28.31 o                         
 -27   1  14       6071.82       5852.17       109.92 o                         
 -25   1  14       2514.96       2348.38        59.76 o                         
 -23   1  14        406.26        419.77        16.29 o                         
 -21   1  14       3470.38       3652.02        45.91 o                         
 -19   1  14       7510.44       7945.34        65.45 o                         
 -17   1  14        387.00        429.95        17.35 o                         
 -15   1  14        425.16        365.58        15.68 o                         
 -13   1  14       6111.91       5951.81        54.45 o                         
 -11   1  14       8790.52       8892.86        82.55 o                         
  -9   1  14       7575.18       7991.88        63.28 o                         
  -7   1  14       1914.16       1747.28        28.24 o                         
  -5   1  14      22067.98      21296.14       120.25 o                         
  -3   1  14      29619.29      28822.06       150.02 o                         
  -1   1  14        150.51        281.57        14.72 o                         
   1   1  14      38630.46      36927.38       208.88 o                         
   3   1  14       6086.72       5718.86        66.98 o                         
   5   1  14      20292.96      19415.32       147.07 o                         
   7   1  14      13470.36      12621.58       124.57 o                         
   9   1  14       9572.55       9343.70        81.45 o                         
  11   1  14       5400.79       5322.00        61.60 o                         
  13   1  14       6880.71       7001.68        85.25 o                         
  15   1  14       2776.64       2798.61        80.33 o                         
  17   1  14        433.75        368.88        28.83 o                         
  19   1  14       1973.08       2123.75        56.87 o                         
 -36   2  14        591.49        514.09        56.46 o                         
 -34   2  14         37.18         76.61        40.47 o                         
 -32   2  14       1564.41       1555.91        76.42 o                         
 -30   2  14        757.96        792.52        51.40 o                         
 -28   2  14        934.71        955.10        57.26 o                         
 -26   2  14         60.60         73.16        15.33 o                         
 -24   2  14       2616.40       2668.35        41.77 o                         
 -22   2  14         56.80         61.90        10.17 o                         
 -20   2  14       5925.10       5893.81        56.77 o                         
 -18   2  14       2992.68       3019.15        38.58 o                         
 -16   2  14        800.41        618.61        20.84 o                         
 -14   2  14       2687.36       3017.98        40.95 o                         
 -12   2  14      12760.94      12236.06        90.76 o                         
 -10   2  14       6184.38       6351.39        57.09 o                         
  -8   2  14        421.99        695.16        20.47 o                         
  -6   2  14      21335.08      21721.68       125.09 o                         
  -4   2  14         40.74         14.62         7.91 o                         
  -2   2  14      27120.78      27910.40       149.58 o                         
   0   2  14      23362.00      23985.19       131.82 o                         
   2   2  14       5892.28       5944.20        59.83 o                         
   4   2  14      13893.80      13575.76       101.26 o                         
   6   2  14      10180.78      10252.66        89.82 o                         
   8   2  14       1078.09       1047.74        29.97 o                         
  10   2  14       5561.21       5436.57        66.11 o                         
  12   2  14       1443.27       1480.99        42.91 o                         
  14   2  14       1276.58       1357.20        43.57 o                         
  16   2  14       1930.56       1824.41        57.14 o                         
  18   2  14         21.82         -0.77        28.41 o                         
  20   2  14         63.37         -2.38        38.64 o                         
 -35   3  14        132.36         87.99        39.77 o                         
 -33   3  14          5.23        -25.17        25.17 o                         
 -31   3  14         27.65         17.07        23.28 o                         
 -29   3  14          0.30        -11.43        11.43 o                         
 -27   3  14       1083.44       1072.08        33.79 o                         
 -25   3  14       1859.67       1851.16        32.46 o                         
 -23   3  14       1033.50       1036.57        26.12 o                         
 -21   3  14       2482.13       2445.77        36.51 o                         
 -19   3  14        504.92        583.30        21.29 o                         
 -17   3  14         43.55         22.31         9.47 o                         
 -15   3  14         37.40         37.07        10.98 o                         
 -13   3  14        615.08        586.89        22.61 o                         
 -11   3  14          1.70         20.28         9.08 o                         
  -9   3  14       3518.32       3662.75        43.73 o                         
  -7   3  14        274.11        180.63        13.33 o                         
  -5   3  14          1.23          9.26         9.17 o                         
  -3   3  14       3297.92       3488.84        39.92 o                         
  -1   3  14       2322.49       2051.02        29.84 o                         
   1   3  14       1894.65       1855.31        29.78 o                         
   3   3  14        144.12        183.97        12.93 o                         
   5   3  14       1739.55       1770.23        29.19 o                         
   7   3  14        158.05        162.57        13.39 o                         
   9   3  14        824.88        835.13        26.82 o                         
  11   3  14          0.51         -8.28        13.96 o                         
  13   3  14         37.85         30.37        11.91 o                         
  15   3  14        319.49        360.68        26.66 o                         
  17   3  14         72.60         85.62        22.86 o                         
  19   3  14        441.50        326.27        42.19 o                         
 -34   4  14        986.20        935.93        60.23 o                         
 -32   4  14        195.50        179.01        27.56 o                         
 -30   4  14       2180.34       2234.10        74.81 o                         
 -28   4  14       1002.44        906.82        49.25 o                         
 -26   4  14       2051.36       2079.75        39.28 o                         
 -24   4  14       1438.50       1492.08        34.34 o                         
 -22   4  14       2295.88       2324.34        42.04 o                         
 -20   4  14       6571.24       6174.06        71.68 o                         
 -18   4  14         75.74        160.45        14.87 o                         
 -16   4  14         11.18         27.66         9.82 o                         
 -14   4  14       1977.13       2015.30        34.36 o                         
 -12   4  14          1.80          4.83         9.23 o                         
 -10   4  14       1744.70       1769.03        32.30 o                         
  -8   4  14        282.78        339.86        17.74 o                         
  -6   4  14       2776.94       2565.02        37.40 o                         
  -4   4  14       1361.76       1453.47        29.41 o                         
  -2   4  14       3899.40       4191.63        47.06 o                         
   0   4  14         43.86         75.40        11.55 o                         
   2   4  14      10038.57      10108.73        80.18 o                         
   4   4  14       7162.53       7040.62        61.31 o                         
   6   4  14        297.70        262.90        17.33 o                         
   8   4  14       6352.46       6309.18        68.31 o                         
  10   4  14      11145.89      11214.57        99.45 o                         
  12   4  14        104.68        121.46        16.58 o                         
  14   4  14       3601.54       3783.60        60.70 o                         
  16   4  14       1845.07       1806.95        50.85 o                         
  18   4  14        127.60        103.42        38.11 o                         
 -33   5  14       2106.75       1999.82        93.29 o                         
 -31   5  14       1249.81       1279.37        46.80 o                         
 -29   5  14        974.99        922.24        39.90 o                         
 -27   5  14         20.34         29.70        17.12 o                         
 -25   5  14        548.15        592.13        32.53 o                         
 -23   5  14        147.22        129.20        16.46 o                         
 -21   5  14         47.04         12.29        12.04 o                         
 -19   5  14         28.80         31.66        12.18 o                         
 -17   5  14        174.49        189.55        15.85 o                         
 -15   5  14       1283.81       1232.85        28.22 o                         
 -13   5  14       1751.03       1569.22        32.19 o                         
 -11   5  14        898.43        958.49        26.25 o                         
  -9   5  14       2498.87       2803.45        42.03 o                         
  -7   5  14       4596.54       4217.25        50.90 o                         
  -5   5  14       3263.53       3501.21        48.02 o                         
  -3   5  14       7806.73       7497.94        67.12 o                         
  -1   5  14          0.28         -6.11         6.80 o                         
   1   5  14      10474.60      10636.31        96.10 o                         
   3   5  14       6325.31       6057.73        81.42 o                         
   5   5  14       1155.20       1158.18        40.86 o                         
   7   5  14        491.20        490.19        31.67 o                         
   9   5  14        372.93        364.53        30.34 o                         
  11   5  14       4421.90       4557.04        93.73 o                         
  13   5  14       1238.59       1398.66        70.13 o                         
  15   5  14         76.90         86.91        38.70 o                         
  17   5  14          1.95          4.13        33.79 o                         
 -32   6  14       3123.19       3326.72       118.21 o                         
 -30   6  14       2691.85       2837.93        53.96 o                         
 -28   6  14        264.27        271.54        23.49 o                         
 -26   6  14        579.65        606.10        30.35 o                         
 -24   6  14        692.78        701.37        26.38 o                         
 -22   6  14         74.44        100.13        16.25 o                         
 -20   6  14         20.96         31.33        11.52 o                         
 -18   6  14        253.91        311.00        19.00 o                         
 -16   6  14       5579.24       5248.73        62.53 o                         
 -14   6  14       1708.54       1605.07        33.28 o                         
 -12   6  14       6472.22       6170.13        67.89 o                         
 -10   6  14      11926.63      11627.76        97.86 o                         
  -8   6  14        133.02        232.00        17.43 o                         
  -6   6  14      23106.37      22513.74       147.58 o                         
  -4   6  14       1213.58       1140.85        27.77 o                         
  -2   6  14       2276.61       2373.91        51.03 o                         
   0   6  14      10067.18       9876.25       107.17 o                         
   2   6  14         23.92         34.46        19.98 o                         
   4   6  14      11129.11      10612.06       134.88 o                         
   6   6  14        164.77        188.46        24.15 o                         
   8   6  14       3596.84       3653.45        69.39 o                         
  10   6  14       2152.68       2192.18        59.22 o                         
  12   6  14        118.10        102.65        39.24 o                         
  14   6  14        502.66        625.29        58.60 o                         
 -29   7  14       1697.97       1709.17        99.60 o                         
 -27   7  14       1370.61       1453.22        58.26 o                         
 -25   7  14       3866.78       3919.91        89.47 o                         
 -23   7  14       8596.00       9071.73       135.69 o                         
 -21   7  14       9905.12      10025.64       141.94 o                         
 -19   7  14        849.59        968.29        52.40 o                         
 -17   7  14        143.16        186.56        25.96 o                         
 -15   7  14       6528.38       6630.99        73.02 o                         
 -13   7  14      15428.74      15141.33       123.98 o                         
 -11   7  14       2052.03       2055.83        45.39 o                         
  -9   7  14      20477.41      20708.65       155.23 o                         
  -7   7  14       3908.27       4090.30        62.17 o                         
  -5   7  14      15527.29      15163.38       124.91 o                         
  -3   7  14      25227.82      24655.50       199.16 o                         
  -1   7  14       5846.65       5733.37        84.50 o                         
   1   7  14       2940.98       2752.78        69.08 o                         
   3   7  14       4051.98       4109.81        81.63 o                         
   5   7  14        360.23        326.67        30.21 o                         
   7   7  14       3118.40       3226.19        73.54 o                         
   9   7  14       1510.60       1446.40        52.47 o                         
  11   7  14         76.99         42.46        36.53 o                         
  13   7  14         91.20        119.79        33.94 o                         
 -26   8  14        623.26        699.64        59.27 o                         
 -24   8  14       1336.53       1398.78        71.67 o                         
 -22   8  14       1224.13       1070.67        57.70 o                         
 -20   8  14       4310.24       4391.61       104.49 o                         
 -18   8  14       7305.66       7722.40       138.19 o                         
 -16   8  14       2093.85       2053.49        68.03 o                         
 -14   8  14       2040.89       2224.12        68.55 o                         
 -12   8  14      11192.95      11079.45       148.88 o                         
 -10   8  14        113.31        139.66        18.19 o                         
  -8   8  14        350.99        306.88        26.64 o                         
  -6   8  14      11591.81      11566.67       111.21 o                         
  -4   8  14        599.56        497.47        35.12 o                         
  -2   8  14       3532.02       3434.77        73.60 o                         
   0   8  14       2944.72       2925.43        88.49 o                         
   2   8  14        945.03        893.27        48.94 o                         
   4   8  14        822.98        813.58        54.24 o                         
   6   8  14        375.35        281.14        34.93 o                         
   8   8  14          4.61          7.18        28.74 o                         
  10   8  14         56.14         55.58        41.09 o                         
 -23   9  14         34.25        -13.67        38.48 o                         
 -21   9  14       2308.16       2495.62        84.52 o                         
 -19   9  14        354.15        339.84        43.02 o                         
 -17   9  14        977.31        987.90        65.62 o                         
 -15   9  14       2441.27       2345.42        74.87 o                         
 -13   9  14       1242.16       1279.11        60.33 o                         
 -11   9  14       1341.63       1393.61        38.18 o                         
  -9   9  14         51.70         42.03        21.00 o                         
  -7   9  14          1.84          7.92        17.21 o                         
  -5   9  14          6.43         38.96        20.00 o                         
  -3   9  14       3582.37       3440.69        73.23 o                         
  -1   9  14        159.94        188.55        36.70 o                         
   1   9  14        621.93        674.12        54.05 o                         
   3   9  14         18.46         17.58        52.77 o                         
   5   9  14       1547.03       1478.22        87.88 o                         
   7   9  14         86.01        108.77        50.50 o                         
 -18  10  14        462.27        591.81        64.22 o                         
 -16  10  14         49.04        131.89        46.69 o                         
 -14  10  14        366.79        205.71        50.75 o                         
 -12  10  14         90.46         64.69        32.90 o                         
 -10  10  14        470.37        536.50        41.72 o                         
  -8  10  14         17.79        -13.72        32.45 o                         
  -6  10  14        236.04        213.90        32.54 o                         
  -4  10  14         10.93        -15.57        31.36 o                         
  -2  10  14        201.96         78.50        28.28 o                         
   0  10  14          9.51         14.99        27.63 o                         
 -37   1  15          3.64        -25.12        30.06 o                         
 -35   1  15         71.55         56.24        32.98 o                         
 -33   1  15         99.50         32.30        37.93 o                         
 -31   1  15       1104.91       1008.55        65.64 o                         
 -29   1  15        375.11        323.07        36.19 o                         
 -27   1  15         25.57         16.92        20.82 o                         
 -25   1  15       2221.83       2152.67        93.77 o                         
 -23   1  15       5798.69       5511.44        48.24 o                         
 -21   1  15        562.24        642.87        19.68 o                         
 -19   1  15      18251.02      17967.46       119.70 o                         
 -17   1  15      23224.98      25013.62       141.63 o                         
 -15   1  15        221.38        243.39        14.51 o                         
 -13   1  15      12121.48      12257.71        91.10 o                         
 -11   1  15        362.13        229.09        13.93 o                         
  -9   1  15       1743.58       2211.49        31.21 o                         
  -7   1  15        245.44        289.10        14.65 o                         
  -5   1  15         77.08        136.69        11.09 o                         
  -3   1  15         15.53         36.92         8.00 o                         
  -1   1  15       1316.72       1228.60        25.33 o                         
   1   1  15       1178.41       1361.53        22.33 o                         
   3   1  15       1112.66       1236.35        33.49 o                         
   5   1  15       1360.63       1132.68        36.49 o                         
   7   1  15       1223.98       1238.56        36.66 o                         
   9   1  15        105.99         42.70        21.01 o                         
  11   1  15         24.37         14.14        19.71 o                         
  13   1  15          4.91        -14.74        20.91 o                         
  15   1  15        499.13        454.84        40.74 o                         
  17   1  15        342.40        281.75        41.03 o                         
  19   1  15       2557.53       2509.14       122.47 o                         
 -36   2  15          3.51        -28.34        29.89 o                         
 -34   2  15        394.90        426.57        57.76 o                         
 -32   2  15       3460.66       3563.56       129.73 o                         
 -30   2  15          3.92        -24.58        31.53 o                         
 -28   2  15        253.52        268.58        33.52 o                         
 -26   2  15      14570.85      14735.00       134.41 o                         
 -24   2  15       1325.57       1390.57        29.77 o                         
 -22   2  15      25510.10      24752.02       148.17 o                         
 -20   2  15      23588.25      23317.58       141.63 o                         
 -18   2  15       1665.05       1724.95        29.71 o                         
 -16   2  15      38923.81      39570.89       224.74 o                         
 -14   2  15      14949.77      14344.55       104.28 o                         
 -12   2  15         17.54         23.15         8.70 o                         
 -10   2  15      10094.72      10411.99        78.70 o                         
  -8   2  15      19395.93      18357.23       118.03 o                         
  -6   2  15       5519.77       5974.67        55.16 o                         
  -4   2  15       6134.61       5997.43        53.05 o                         
  -2   2  15      14750.21      14104.12        91.90 o                         
   0   2  15      10377.76      10325.19        84.31 o                         
   2   2  15       5596.02       5627.65        59.37 o                         
   4   2  15       5745.14       5931.06        62.53 o                         
   6   2  15       7586.70       7443.75        77.62 o                         
   8   2  15       6670.18       6473.88        70.36 o                         
  10   2  15       1455.92       1486.87        39.79 o                         
  12   2  15         12.91         16.17        14.24 o                         
  14   2  15       1618.07       1602.08        44.67 o                         
  16   2  15        419.30        368.22        28.45 o                         
  18   2  15       4354.72       4101.53        90.67 o                         
 -35   3  15       2904.38       2806.77       100.51 o                         
 -33   3  15       2125.03       2011.38        86.47 o                         
 -31   3  15       2020.60       1925.45        66.30 o                         
 -29   3  15       5642.67       5570.07        70.65 o                         
 -27   3  15       3204.27       3132.42        55.83 o                         
 -25   3  15      12638.37      13170.47       106.07 o                         
 -23   3  15      18316.09      17814.29       135.90 o                         
 -21   3  15          8.83         12.90         9.53 o                         
 -19   3  15      20817.58      20199.01       134.01 o                         
 -17   3  15       8780.80       9019.43        73.62 o                         
 -15   3  15       7100.96       6967.09        64.94 o                         
 -13   3  15      10107.45       9303.36        76.35 o                         
 -11   3  15       7097.94       6547.36        59.51 o                         
  -9   3  15        128.24        486.25        74.10 o                         
  -7   3  15       3811.32       3853.48        44.09 o                         
  -5   3  15      19014.87      19293.07       113.74 o                         
  -3   3  15       5594.41       5654.23        51.51 o                         
  -1   3  15        354.68        462.30        18.60 o                         
   1   3  15       4757.65       4941.27        51.46 o                         
   3   3  15        808.95        781.54        20.59 o                         
   5   3  15       4400.00       4650.83        59.89 o                         
   7   3  15       4942.86       4907.52        68.41 o                         
   9   3  15        969.99        862.02        33.73 o                         
  11   3  15       7289.14       7506.93        97.59 o                         
  13   3  15        383.04        354.15        38.94 o                         
  15   3  15       2242.66       2365.15        61.55 o                         
  17   3  15       3976.03       3997.50        80.55 o                         
 -34   4  15        221.68        181.62        35.82 o                         
 -32   4  15       5534.92       5274.81       128.69 o                         
 -30   4  15       3326.75       3178.27        61.17 o                         
 -28   4  15        300.05        293.44        17.58 o                         
 -26   4  15       9325.06       9188.41        90.63 o                         
 -24   4  15       1651.03       1437.74        35.06 o                         
 -22   4  15      25743.55      26552.23       201.31 o                         
 -20   4  15       9943.92      10365.82        85.34 o                         
 -18   4  15       2054.37       1814.93        34.35 o                         
 -16   4  15      12676.66      12850.26       112.44 o                         
 -14   4  15         87.02        144.13        14.04 o                         
 -12   4  15       4334.16       4283.07        50.49 o                         
 -10   4  15       3949.63       3744.93        47.06 o                         
  -8   4  15       5786.75       5786.99        59.01 o                         
  -6   4  15       2913.66       3024.63        40.29 o                         
  -4   4  15      11708.90      11632.00        88.60 o                         
  -2   4  15         13.88         37.12        10.55 o                         
   0   4  15         10.38         10.59        13.01 o                         
   2   4  15       1192.63       1270.14        26.63 o                         
   4   4  15       6035.55       5503.72        58.66 o                         
   6   4  15       3355.46       3097.73        48.10 o                         
   8   4  15       3160.42       3287.20        48.88 o                         
  10   4  15       1049.02       1187.38        33.38 o                         
  12   4  15       2255.76       2447.05        51.32 o                         
  14   4  15       5150.62       5299.20        74.16 o                         
  16   4  15        423.54        334.96        40.49 o                         
 -33   5  15       2054.42       2192.23        83.82 o                         
 -31   5  15        265.59        339.40        38.78 o                         
 -29   5  15       2834.76       2950.24        48.36 o                         
 -27   5  15       1605.74       1682.58        39.21 o                         
 -25   5  15       1353.50       1338.71        36.12 o                         
 -23   5  15        240.97        295.56        22.20 o                         
 -21   5  15        588.79        672.21        27.11 o                         
 -19   5  15       5867.29       5690.66        69.09 o                         
 -17   5  15         51.30         28.30        11.12 o                         
 -15   5  15       1863.52       1775.22        34.91 o                         
 -13   5  15       1898.90       2015.35        42.04 o                         
 -11   5  15        710.60        818.82        25.42 o                         
  -9   5  15      17538.71      17388.96       139.54 o                         
  -7   5  15        662.34        923.56        28.16 o                         
  -5   5  15      10633.75      10171.48        83.61 o                         
  -3   5  15       6210.65       6173.03        60.87 o                         
  -1   5  15       6796.65       6620.23        59.54 o                         
   1   5  15       2142.48       2317.17        48.80 o                         
   3   5  15       1191.10       1188.65        40.08 o                         
   5   5  15       7512.86       7305.43       103.61 o                         
   7   5  15         24.68          8.15        15.14 o                         
   9   5  15       3834.37       3801.37        67.84 o                         
  11   5  15       7982.05       7969.13       107.07 o                         
  13   5  15       1858.16       2165.77        60.88 o                         
  15   5  15       2828.90       3073.49       159.31 o                         
 -32   6  15       1009.01       1078.10       108.18 o                         
 -30   6  15       1294.36       1296.63        43.87 o                         
 -28   6  15        414.59        448.45        25.60 o                         
 -26   6  15        138.67         66.78        16.49 o                         
 -24   6  15       2343.47       2100.46        43.98 o                         
 -22   6  15       5510.32       5282.84       105.55 o                         
 -20   6  15       1083.19       1064.42        31.09 o                         
 -18   6  15         76.95         76.38        14.20 o                         
 -16   6  15         16.72         27.99        12.20 o                         
 -14   6  15        134.90        105.71        15.37 o                         
 -12   6  15       1987.11       1991.16        38.63 o                         
 -10   6  15        677.43        778.68        27.82 o                         
  -8   6  15       2848.72       2737.88        43.60 o                         
  -6   6  15       4786.59       4882.94        60.56 o                         
  -4   6  15       3886.89       3926.80        58.91 o                         
  -2   6  15         40.08          6.45        15.15 o                         
   0   6  15       2190.67       2453.15        53.26 o                         
   2   6  15       7423.41       7327.87       125.10 o                         
   4   6  15         51.43         54.26        21.91 o                         
   6   6  15       4721.16       4780.55        78.91 o                         
   8   6  15       4630.52       4544.35        75.27 o                         
  10   6  15         67.19         86.26        29.42 o                         
  12   6  15        534.49        502.37        52.40 o                         
  14   6  15       8372.56       8624.50       146.58 o                         
 -29   7  15          5.47        -25.05        25.05 o                         
 -27   7  15          0.30        -21.28        21.28 o                         
 -25   7  15        479.91        518.94        45.37 o                         
 -23   7  15       1044.41       1135.10        52.70 o                         
 -21   7  15        771.53        946.60        50.81 o                         
 -19   7  15       1784.35       1941.15        64.52 o                         
 -17   7  15         73.86        107.63        12.97 o                         
 -15   7  15         20.67         30.69        13.50 o                         
 -13   7  15       1666.00       1830.57        44.58 o                         
 -11   7  15        656.05        838.45        40.55 o                         
  -9   7  15        256.80        292.04        22.24 o                         
  -7   7  15       4088.53       4414.65        63.27 o                         
  -5   7  15        182.51        184.94        20.45 o                         
  -3   7  15        831.36        898.44        43.62 o                         
  -1   7  15       2416.12       2442.20        57.51 o                         
   1   7  15       1401.41       1416.97        53.83 o                         
   3   7  15       2379.92       2276.24        83.00 o                         
   5   7  15        847.96        737.31        41.82 o                         
   7   7  15        404.07        415.51        39.33 o                         
   9   7  15        472.05        440.31        51.73 o                         
  11   7  15          2.28        -16.71        32.06 o                         
 -26   8  15       1953.92       1846.96        78.04 o                         
 -24   8  15        367.49        361.01        55.44 o                         
 -22   8  15       1372.85       1525.44        70.35 o                         
 -20   8  15       1294.20       1250.83        66.32 o                         
 -18   8  15       1839.18       2053.36        73.48 o                         
 -16   8  15       1223.75       1205.02        59.06 o                         
 -14   8  15       2121.52       1982.15        39.35 o                         
 -12   8  15       2947.41       3130.05        57.04 o                         
 -10   8  15       3766.78       3782.67        83.90 o                         
  -8   8  15       1150.89       1193.94        38.08 o                         
  -6   8  15          2.16         18.07        15.11 o                         
  -4   8  15         35.73         31.55        20.11 o                         
  -2   8  15        407.49        445.64        34.64 o                         
   0   8  15       5735.44       5578.50       114.82 o                         
   2   8  15         33.27         25.88        22.65 o                         
   4   8  15       3068.60       2818.20        72.26 o                         
   6   8  15          1.85        -23.10        23.10 o                         
   8   8  15       1312.08       1321.97        58.75 o                         
 -23   9  15        775.73        804.44        87.77 o                         
 -21   9  15        273.27        367.83        45.00 o                         
 -19   9  15       1931.67       1848.11        83.19 o                         
 -17   9  15          5.00         33.48        30.25 o                         
 -15   9  15       2719.07       2729.55       115.40 o                         
 -13   9  15       2650.67       2974.70        79.16 o                         
 -11   9  15          3.85         10.40        14.62 o                         
  -9   9  15       5063.23       5235.12        84.39 o                         
  -7   9  15       1478.63       1514.19        42.52 o                         
  -5   9  15       3601.84       3334.05        72.88 o                         
  -3   9  15       3987.76       4051.56        81.40 o                         
  -1   9  15       1736.92       1725.34        71.88 o                         
   1   9  15        167.56        182.98        35.62 o                         
   3   9  15        605.68        672.18        56.23 o                         
   5   9  15       2149.35       2507.21        90.93 o                         
 -16  10  15       2395.38       2250.95       127.06 o                         
 -14  10  15        438.49        395.22        46.48 o                         
 -12  10  15       1225.32       1256.41        77.04 o                         
 -10  10  15         27.31          1.76        27.30 o                         
  -8  10  15        302.95        347.96        49.41 o                         
  -6  10  15       4643.07       4535.54       105.05 o                         
  -4  10  15       4188.24       4237.04       126.09 o                         
  -2  10  15        165.33         76.42        39.21 o                         
 -36   0  16        164.98         77.11        50.23 o                         
 -34   0  16       2132.59       2233.75       123.32 o                         
 -32   0  16       1000.59        952.67        91.57 o                         
 -30   0  16         27.67         62.54        39.05 o                         
 -28   0  16        723.58        734.20       100.81 o                         
 -26   0  16        726.88        965.57        69.08 o                         
 -24   0  16        156.99        133.09        13.64 o                         
 -22   0  16       3626.11       3275.38        56.02 o                         
 -20   0  16       6925.12       7108.12        89.86 o                         
 -18   0  16       5543.36       5793.38        79.71 o                         
 -16   0  16       1628.19       1242.40        33.03 o                         
 -14   0  16       5936.47       5770.38        99.40 o                         
 -12   0  16      14181.65      14477.08       138.33 o                         
 -10   0  16       2507.58       2180.11        46.69 o                         
  -8   0  16      15039.06      15046.33       131.16 o                         
  -6   0  16      42692.74      41387.85       293.17 o                         
  -4   0  16       1656.65       1877.32        47.06 o                         
  -2   0  16      29313.59      28063.01       242.48 o                         
   0   0  16      16070.70      15382.65       162.29 o                         
   2   0  16       4425.87       4566.76        81.57 o                         
   4   0  16      25222.61      25275.03       254.73 o                         
   6   0  16         75.03         83.23        32.19 o                         
   8   0  16          0.33          5.71        30.10 o                         
  10   0  16      12284.75      12074.32       211.34 o                         
  12   0  16       1804.93       1763.47        83.19 o                         
  14   0  16       1598.90       1438.55       110.57 o                         
  16   0  16        353.43        262.99        55.38 o                         
  18   0  16       9657.35       9727.05       304.16 o                         
 -37   1  16       1103.83       1105.58        75.97 o                         
 -35   1  16        260.68        197.90        39.36 o                         
 -33   1  16        470.44        417.62        47.57 o                         
 -31   1  16       3526.19       3627.21       123.03 o                         
 -29   1  16         21.00         32.88        29.13 o                         
 -27   1  16       1528.45       1509.53        63.47 o                         
 -25   1  16       1428.60       1498.16        30.40 o                         
 -23   1  16         51.20         20.49         8.42 o                         
 -21   1  16       1123.31       1159.55        26.89 o                         
 -19   1  16       5595.96       5128.52        53.50 o                         
 -17   1  16         16.20         25.96         9.36 o                         
 -15   1  16       8029.59       8089.85       100.04 o                         
 -13   1  16      15764.88      15342.71       100.19 o                         
 -11   1  16       1022.52        756.89        21.73 o                         
  -9   1  16      14006.77      13189.86        85.35 o                         
  -7   1  16        200.94        342.35        16.08 o                         
  -5   1  16      41797.18      42240.89       210.81 o                         
  -3   1  16      39709.37      36970.82       195.61 o                         
  -1   1  16       2379.19       2561.96        35.96 o                         
   1   1  16      16447.44      15787.98       133.02 o                         
   3   1  16       8232.40       7921.99        90.46 o                         
   5   1  16       4851.96       5095.52        69.30 o                         
   7   1  16       3731.40       4011.03        67.24 o                         
   9   1  16       2041.73       2220.83        70.39 o                         
  11   1  16       1469.46       1511.21        58.50 o                         
  13   1  16       3612.84       3533.11        86.56 o                         
  15   1  16       2097.71       2375.73        88.16 o                         
  17   1  16       3447.05       3703.24       129.70 o                         
 -36   2  16       2331.91       2284.04        92.13 o                         
 -34   2  16          5.72        -33.22        33.22 o                         
 -32   2  16        306.47        320.16        44.08 o                         
 -30   2  16       3679.42       3598.58        91.08 o                         
 -28   2  16        829.97        898.93        50.70 o                         
 -26   2  16       1748.15       1613.80        39.21 o                         
 -24   2  16       2399.86       2198.89        35.11 o                         
 -22   2  16       7599.06       7469.05        68.12 o                         
 -20   2  16         28.01         13.32         9.32 o                         
 -18   2  16       4867.83       4387.56        51.09 o                         
 -16   2  16      10524.06      10174.10        83.00 o                         
 -14   2  16        134.74         96.61        11.22 o                         
 -12   2  16       5606.86       5450.62        55.36 o                         
 -10   2  16      11182.11       9989.32        75.90 o                         
  -8   2  16       3782.41       3673.71        43.73 o                         
  -6   2  16       3217.75       2991.94        39.22 o                         
  -4   2  16        469.39        537.64        18.78 o                         
  -2   2  16       9534.69       9942.45        73.73 o                         
   0   2  16       3149.72       3052.12        46.99 o                         
   2   2  16       2018.31       2123.61        36.37 o                         
   4   2  16       6027.33       5581.89        65.41 o                         
   6   2  16       8656.22       8359.28        79.67 o                         
   8   2  16        164.20        170.30        18.68 o                         
  10   2  16       3711.60       3553.22        56.27 o                         
  12   2  16        809.18        749.97        28.18 o                         
  14   2  16        597.78        527.39        25.33 o                         
  16   2  16       1533.00       1524.68        62.18 o                         
  18   2  16         22.53         -6.51        31.52 o                         
 -35   3  16         79.36         31.20        31.44 o                         
 -33   3  16        641.17        619.92        73.22 o                         
 -31   3  16       4184.44       4367.87       107.04 o                         
 -29   3  16        148.99        112.05        16.69 o                         
 -27   3  16         28.11          7.94        13.82 o                         
 -25   3  16       6852.84       6912.75        80.79 o                         
 -23   3  16        228.04        207.69        16.78 o                         
 -21   3  16      13917.40      13936.04        99.86 o                         
 -19   3  16       6021.27       5650.15        63.75 o                         
 -17   3  16         46.27         33.42        11.12 o                         
 -15   3  16       2103.19       1847.92        31.68 o                         
 -13   3  16       2122.25       1752.16        30.88 o                         
 -11   3  16       1514.83       1622.00        29.73 o                         
  -9   3  16       4231.92       4084.64        46.90 o                         
  -7   3  16        116.45         77.32        11.46 o                         
  -5   3  16         73.83         83.33        11.55 o                         
  -3   3  16       2195.45       2202.43        34.10 o                         
  -1   3  16       2071.19       1999.20        34.00 o                         
   1   3  16       1278.23       1247.29        27.74 o                         
   3   3  16       2897.47       2920.90        47.73 o                         
   5   3  16       1176.41       1309.42        37.81 o                         
   7   3  16        489.10        507.13        31.88 o                         
   9   3  16       1059.28       1101.92        39.45 o                         
  11   3  16        590.19        543.24        31.23 o                         
  13   3  16        391.07        392.50        28.97 o                         
  15   3  16         33.26         16.42        24.98 o                         
  17   3  16       2485.21       2483.94        86.54 o                         
 -34   4  16       2026.83       1972.65        74.17 o                         
 -32   4  16          6.77        -20.13        20.13 o                         
 -30   4  16       1018.85        996.45        55.49 o                         
 -28   4  16       3893.97       3807.43        50.14 o                         
 -26   4  16         96.54        149.10        17.46 o                         
 -24   4  16       6668.47       6968.01        80.84 o                         
 -22   4  16      12464.91      12307.37       102.09 o                         
 -20   4  16       3412.53       3483.94        55.30 o                         
 -18   4  16         60.09         45.36        12.08 o                         
 -16   4  16       1378.67       1459.82        32.47 o                         
 -14   4  16        338.76        330.84        18.52 o                         
 -12   4  16         31.98         55.12        10.93 o                         
 -10   4  16        337.79        256.78        16.95 o                         
  -8   4  16      17051.70      17063.85       116.37 o                         
  -6   4  16       3292.74       3466.50        45.72 o                         
  -4   4  16       3004.00       3085.61        42.86 o                         
  -2   4  16      19163.10      18860.22       118.71 o                         
   0   4  16       9134.50       8617.91        74.35 o                         
   2   4  16         41.75         18.22        11.83 o                         
   4   4  16        197.97        209.70        17.63 o                         
   6   4  16       2956.06       2766.87        48.85 o                         
   8   4  16       1626.06       1629.08        32.75 o                         
  10   4  16       1870.38       1791.60        48.39 o                         
  12   4  16       2369.36       2532.47        57.18 o                         
  14   4  16        550.65        622.51        62.87 o                         
  16   4  16       1698.49       1898.44        65.60 o                         
 -33   5  16         71.52         59.08        45.15 o                         
 -31   5  16        599.02        558.96        34.45 o                         
 -29   5  16          2.80        -12.66        12.66 o                         
 -27   5  16       3302.17       3259.77        65.20 o                         
 -25   5  16         38.11         30.37        14.52 o                         
 -23   5  16       1132.25       1014.56        34.00 o                         
 -21   5  16         39.22         51.09        15.79 o                         
 -19   5  16        648.56        498.82        27.58 o                         
 -17   5  16         69.72         46.49        14.43 o                         
 -15   5  16        780.15        664.98        25.04 o                         
 -13   5  16         85.51         73.70        13.15 o                         
 -11   5  16        788.23        881.51        26.25 o                         
  -9   5  16      11487.19      10876.24        91.10 o                         
  -7   5  16       2388.96       2490.24        39.42 o                         
  -5   5  16       7907.04       7898.69        72.99 o                         
  -3   5  16      10453.82      10100.83        83.02 o                         
  -1   5  16          0.53         -4.72         8.71 o                         
   1   5  16       4618.93       4313.63        72.86 o                         
   3   5  16         40.61         29.68        17.48 o                         
   5   5  16       3456.01       3449.46        57.78 o                         
   7   5  16       5419.23       5189.58        86.69 o                         
   9   5  16        214.72        218.61        34.73 o                         
  11   5  16        138.68        118.67        28.52 o                         
  13   5  16        937.68        858.89        58.77 o                         
  15   5  16        118.70        112.03        39.01 o                         
 -32   6  16          4.38        -24.73        33.15 o                         
 -30   6  16        413.14        479.85        32.29 o                         
 -28   6  16        128.50        103.87        16.68 o                         
 -26   6  16        253.09        239.98        19.59 o                         
 -24   6  16        451.05        403.64        23.53 o                         
 -22   6  16        857.01        990.37        32.73 o                         
 -20   6  16         41.17         12.84        13.83 o                         
 -18   6  16       2265.55       2107.84        42.30 o                         
 -16   6  16       5564.83       5432.87        78.67 o                         
 -14   6  16        663.17        635.27        31.48 o                         
 -12   6  16      15263.33      15165.12       111.12 o                         
 -10   6  16       8066.23       7788.00        80.47 o                         
  -8   6  16       5534.25       5101.71        65.12 o                         
  -6   6  16      16643.87      15573.46       129.89 o                         
  -4   6  16       4632.51       4335.91        55.52 o                         
  -2   6  16      12088.93      12169.39       130.51 o                         
   0   6  16      12526.38      12235.18       154.15 o                         
   2   6  16          2.77         -4.29        18.26 o                         
   4   6  16       3849.15       3671.59        73.19 o                         
   6   6  16        901.76        841.80        38.76 o                         
   8   6  16       2016.33       1886.77        55.40 o                         
  10   6  16        102.12        109.79        28.58 o                         
  12   6  16          5.85        -37.52        43.57 o                         
 -29   7  16        726.10        695.88        50.95 o                         
 -27   7  16       3275.76       3289.14        82.88 o                         
 -25   7  16       3172.54       3163.52        82.64 o                         
 -23   7  16        350.69        326.53        32.68 o                         
 -21   7  16       5099.53       5214.31       101.16 o                         
 -19   7  16      12619.40      12708.34       123.55 o                         
 -17   7  16        836.97        810.46        30.62 o                         
 -15   7  16       7732.14       7456.25        91.54 o                         
 -13   7  16      16057.00      15819.70       183.79 o                         
 -11   7  16        146.05        136.88        19.43 o                         
  -9   7  16      19344.87      18577.12       153.17 o                         
  -7   7  16       9032.73       8564.54        91.42 o                         
  -5   7  16       5218.41       5102.24        61.49 o                         
  -3   7  16       8129.22       8161.24       111.04 o                         
  -1   7  16        294.75        265.44        29.27 o                         
   1   7  16       8777.44       8434.25       116.30 o                         
   3   7  16       4124.72       4149.87        81.10 o                         
   5   7  16       1310.90       1293.65        47.56 o                         
   7   7  16       1116.32       1139.00        64.42 o                         
   9   7  16        151.27        140.89        50.23 o                         
  11   7  16        228.51        129.45        41.18 o                         
 -26   8  16        223.49        124.82        39.62 o                         
 -24   8  16       4120.04       3770.09       109.89 o                         
 -22   8  16       7018.03       7100.74       146.55 o                         
 -20   8  16          0.35         26.16        26.15 o                         
 -18   8  16       6907.77       7099.99       134.43 o                         
 -16   8  16      13984.79      13793.00       176.46 o                         
 -14   8  16         58.41         30.15        15.20 o                         
 -12   8  16      12125.80      11881.32       126.36 o                         
 -10   8  16       2263.91       2179.31        51.63 o                         
  -8   8  16        112.17        118.53        19.89 o                         
  -6   8  16       9310.00       8977.91        90.20 o                         
  -4   8  16       1870.29       1974.09        57.68 o                         
  -2   8  16       1387.64       1418.95        59.10 o                         
   0   8  16        691.29        675.39        42.51 o                         
   2   8  16        617.93        652.85        41.84 o                         
   4   8  16        685.24        730.24        52.94 o                         
   6   8  16        111.68         79.67        29.64 o                         
   8   8  16         11.36          9.35        41.97 o                         
 -23   9  16          6.63        -28.35        28.35 o                         
 -21   9  16       2815.75       2660.96       110.44 o                         
 -19   9  16       2476.05       2602.78        88.74 o                         
 -17   9  16        114.74        107.04        34.18 o                         
 -15   9  16        749.59        611.92        51.73 o                         
 -13   9  16        390.22        399.23        27.94 o                         
 -11   9  16          2.43          5.34        16.12 o                         
  -9   9  16       1402.98       1521.11        54.49 o                         
  -7   9  16        656.21        694.48        29.65 o                         
  -5   9  16        519.61        442.48        46.19 o                         
  -3   9  16        962.42        861.68        46.23 o                         
  -1   9  16       1218.88       1071.12        57.18 o                         
   1   9  16        894.94        817.69        51.24 o                         
   3   9  16         15.38          3.49        30.10 o                         
 -16  10  16        143.05        161.11        60.24 o                         
 -14  10  16       1332.28       1371.72        72.35 o                         
 -12  10  16        185.59         75.78        46.47 o                         
 -10  10  16          1.70        -19.88        19.88 o                         
  -8  10  16         15.62        -32.55        32.55 o                         
  -6  10  16         10.66         33.56        30.16 o                         
  -4  10  16        318.46        383.82        45.67 o                         
 -37   1  17          6.10        -27.21        27.21 o                         
 -35   1  17       1024.43       1060.06        72.76 o                         
 -33   1  17        911.22        933.25        65.50 o                         
 -31   1  17       3408.62       3283.19        99.56 o                         
 -29   1  17       5293.68       5298.73       126.42 o                         
 -27   1  17        424.83        458.27        39.73 o                         
 -25   1  17       7943.87       8071.74        76.39 o                         
 -23   1  17       2452.59       2396.92        35.54 o                         
 -21   1  17       4741.35       4528.29        52.97 o                         
 -19   1  17        161.13        145.21        13.11 o                         
 -17   1  17       9234.22       9375.35        82.53 o                         
 -15   1  17       2039.70       2146.67        33.86 o                         
 -13   1  17       7490.15       8304.14        70.84 o                         
 -11   1  17         20.92         41.13         9.96 o                         
  -9   1  17       4457.06       5413.25        52.35 o                         
  -7   1  17        146.73        156.52        12.64 o                         
  -5   1  17        643.77        627.01        19.75 o                         
  -3   1  17         14.67         37.73         6.62 o                         
  -1   1  17        233.79        234.29        13.66 o                         
   1   1  17        394.79        400.69        23.97 o                         
   3   1  17        770.19        559.29        28.72 o                         
   5   1  17       1611.43       1371.77        40.99 o                         
   7   1  17        399.46        425.51        34.00 o                         
   9   1  17        702.02        600.25        45.82 o                         
  11   1  17        147.22        137.00        29.18 o                         
  13   1  17        127.79        161.02        31.51 o                         
  15   1  17       3362.47       3238.28       105.12 o                         
  17   1  17         43.61        -18.81        27.97 o                         
 -36   2  17       3227.33       3167.86       107.84 o                         
 -34   2  17          9.73          4.98        30.72 o                         
 -32   2  17      14134.01      14504.37       221.08 o                         
 -30   2  17       5168.74       4991.50       120.09 o                         
 -28   2  17       1208.59       1306.00        37.79 o                         
 -26   2  17      15662.61      15424.22       147.05 o                         
 -24   2  17        671.80        658.49        24.57 o                         
 -22   2  17       8551.81       8253.66        74.08 o                         
 -20   2  17       7851.80       8058.97        75.37 o                         
 -18   2  17       6301.18       6231.86        63.52 o                         
 -16   2  17       4130.27       4345.10        50.96 o                         
 -14   2  17       4742.27       4305.58        47.49 o                         
 -12   2  17         95.79         78.70        11.27 o                         
 -10   2  17       2151.43       2073.86        34.39 o                         
  -8   2  17       1148.36        967.28        24.40 o                         
  -6   2  17       4158.50       4070.05        46.49 o                         
  -4   2  17        951.44       1164.40        24.27 o                         
  -2   2  17       3162.54       3409.25        37.62 o                         
   0   2  17        879.05        784.76        25.87 o                         
   2   2  17         17.07         16.30        10.22 o                         
   4   2  17       3219.01       3411.81        47.54 o                         
   6   2  17        156.94        133.20        19.68 o                         
   8   2  17       1198.79       1196.92        53.38 o                         
  10   2  17       1388.28       1284.00        54.56 o                         
  12   2  17       5449.94       5586.67       138.01 o                         
  14   2  17       9575.44       9554.38       176.36 o                         
  16   2  17         96.46         38.69        32.00 o                         
 -35   3  17       5082.52       5290.11       126.86 o                         
 -33   3  17       4049.75       4115.85       129.25 o                         
 -31   3  17         14.30         -1.66        29.68 o                         
 -29   3  17      16601.12      16654.08       162.14 o                         
 -27   3  17       3387.37       3472.55        44.23 o                         
 -25   3  17       2958.70       3193.69        55.81 o                         
 -23   3  17      16294.11      16191.57       127.84 o                         
 -21   3  17        188.54        307.23        19.98 o                         
 -19   3  17       6681.86       6717.13        69.07 o                         
 -17   3  17       4708.35       4875.87        57.30 o                         
 -15   3  17        533.02        536.52        22.44 o                         
 -13   3  17       4362.86       4030.18        48.12 o                         
 -11   3  17       2061.61       2135.18        34.50 o                         
  -9   3  17      12184.49      12370.26        93.53 o                         
  -7   3  17       1479.54       1539.86        30.61 o                         
  -5   3  17       9971.50      10293.67        81.70 o                         
  -3   3  17       6108.23       5912.41        59.98 o                         
  -1   3  17        404.99        432.56        18.45 o                         
   1   3  17      20306.25      19827.09       120.91 o                         
   3   3  17       6464.01       6328.37        86.29 o                         
   5   3  17       8382.49       8503.34       109.07 o                         
   7   3  17       3427.01       3556.94        62.52 o                         
   9   3  17        145.23        142.66        19.42 o                         
  11   3  17       9330.19       9740.26       112.94 o                         
  13   3  17        312.99        322.96        26.66 o                         
  15   3  17       6606.37       6845.50       106.85 o                         
 -34   4  17         58.20         54.84        33.44 o                         
 -32   4  17        337.89        339.75        59.28 o                         
 -30   4  17       5920.49       5870.35       113.41 o                         
 -28   4  17         45.91         63.44        14.16 o                         
 -26   4  17       6137.73       5906.30        73.45 o                         
 -24   4  17       1065.79       1006.44        34.43 o                         
 -22   4  17      11465.60      10777.32       103.50 o                         
 -20   4  17       4735.21       5219.84        63.11 o                         
 -18   4  17       1751.33       1610.59        34.64 o                         
 -16   4  17        406.83        408.53        21.20 o                         
 -14   4  17        333.93        412.71        21.06 o                         
 -12   4  17       1286.52       1186.01        28.93 o                         
 -10   4  17         10.82         12.01        10.69 o                         
  -8   4  17         27.65         32.91        12.27 o                         
  -6   4  17        663.37        602.76        24.04 o                         
  -4   4  17       2406.32       2365.06        36.19 o                         
  -2   4  17       5865.70       5907.38        60.90 o                         
   0   4  17       3290.43       3118.80        47.62 o                         
   2   4  17       1225.64       1267.87        31.84 o                         
   4   4  17      10621.24      10070.70        88.55 o                         
   6   4  17       1498.11       1458.11        35.59 o                         
   8   4  17      12597.66      12247.28       128.21 o                         
  10   4  17       2389.63       2809.88        58.82 o                         
  12   4  17       3338.88       3341.51        79.82 o                         
  14   4  17       5414.05       5434.89       128.60 o                         
 -33   5  17        289.75        307.41        34.21 o                         
 -31   5  17       1379.50       1326.04        48.80 o                         
 -29   5  17        229.00        213.43        21.13 o                         
 -27   5  17         16.22         16.12        14.82 o                         
 -25   5  17          3.53        -11.47        13.89 o                         
 -23   5  17        337.35        343.73        23.25 o                         
 -21   5  17          4.25          5.92        13.28 o                         
 -19   5  17       1282.29       1426.71        36.05 o                         
 -17   5  17        288.36        212.68        18.11 o                         
 -15   5  17         23.16         37.55        12.20 o                         
 -13   5  17        225.61        205.18        16.39 o                         
 -11   5  17       1481.36       1822.99        36.53 o                         
  -9   5  17       2512.67       2484.86        41.94 o                         
  -7   5  17       4629.18       4664.05        56.70 o                         
  -5   5  17        462.95        432.53        22.77 o                         
  -3   5  17         39.52         18.13        12.53 o                         
  -1   5  17       1876.53       1911.75        36.02 o                         
   1   5  17       5919.13       5850.53        93.01 o                         
   3   5  17        405.63        433.23        27.65 o                         
   5   5  17       7528.80       7368.80       103.59 o                         
   7   5  17       8844.24       8628.17       106.86 o                         
   9   5  17         15.78         -5.98        17.44 o                         
  11   5  17       7577.04       7519.23       161.27 o                         
  13   5  17       2635.58       2967.42        91.23 o                         
 -32   6  17         59.41         73.49        36.68 o                         
 -30   6  17        367.85        332.35        43.76 o                         
 -28   6  17       2376.41       2356.19        49.74 o                         
 -26   6  17       3759.03       3412.71        58.89 o                         
 -24   6  17       2041.92       1906.77        42.03 o                         
 -22   6  17        925.54        854.54        32.48 o                         
 -20   6  17       1538.67       1438.55        38.34 o                         
 -18   6  17        976.11        860.46        38.24 o                         
 -16   6  17        293.83        292.78        22.55 o                         
 -14   6  17       1853.03       1679.92        43.15 o                         
 -12   6  17       2353.09       2235.89        46.05 o                         
 -10   6  17       5951.26       5916.53        77.02 o                         
  -8   6  17        143.01         79.58        15.93 o                         
  -6   6  17         18.50        -14.43        14.43 o                         
  -4   6  17       3759.64       3731.21        55.99 o                         
  -2   6  17      10815.70      10676.56       116.51 o                         
   0   6  17       1929.48       1846.07        70.59 o                         
   2   6  17        122.16        102.07        23.52 o                         
   4   6  17       1765.27       1731.54        49.28 o                         
   6   6  17          1.41         -9.21        19.07 o                         
   8   6  17       1006.34       1092.39        52.02 o                         
  10   6  17       2636.72       2752.29        83.33 o                         
  12   6  17        924.01        835.98        54.01 o                         
 -29   7  17        131.17         86.90        32.68 o                         
 -27   7  17         95.25        -22.27        23.52 o                         
 -25   7  17       1173.51       1034.99        55.62 o                         
 -23   7  17        753.26        683.79        46.35 o                         
 -21   7  17        141.01         71.22        12.73 o                         
 -19   7  17        151.65        195.54        24.81 o                         
 -17   7  17          6.11          1.27        14.02 o                         
 -15   7  17        457.97        407.12        27.52 o                         
 -13   7  17        219.61        222.78        22.86 o                         
 -11   7  17       1311.24       1244.21        38.14 o                         
  -9   7  17         53.02         42.02        19.28 o                         
  -7   7  17        442.74        439.24        25.54 o                         
  -5   7  17        326.68        226.09        18.37 o                         
  -3   7  17       1187.53       1175.64        47.05 o                         
  -1   7  17       1681.11       1555.02        53.10 o                         
   1   7  17        883.96        857.31        44.97 o                         
   3   7  17        727.20        666.93        40.73 o                         
   5   7  17        855.12        832.51        50.32 o                         
   7   7  17        317.97        385.71        37.25 o                         
   9   7  17        158.62        201.79        41.91 o                         
 -26   8  17         39.05         47.02        31.58 o                         
 -24   8  17        135.90        150.59        31.78 o                         
 -22   8  17         60.26         63.76        31.83 o                         
 -20   8  17         32.28         80.41        28.79 o                         
 -18   8  17        792.37        796.27        56.66 o                         
 -16   8  17          5.00         24.11        13.28 o                         
 -14   8  17         85.80        101.28        22.70 o                         
 -12   8  17        152.75        131.24        21.10 o                         
 -10   8  17        825.71        755.79        37.77 o                         
  -8   8  17        319.37        267.13        23.23 o                         
  -6   8  17          4.13         19.66        22.71 o                         
  -4   8  17        124.80        108.62        25.66 o                         
  -2   8  17       1254.98       1207.70        57.94 o                         
   0   8  17       1671.55       1710.17        59.99 o                         
   2   8  17       1255.55       1189.09        61.67 o                         
   4   8  17       5029.32       4732.12       102.54 o                         
   6   8  17          6.35         11.91        31.59 o                         
 -21   9  17       1064.77       1087.07        73.87 o                         
 -19   9  17       1523.14       1378.93        75.89 o                         
 -17   9  17         99.08         53.79        36.83 o                         
 -15   9  17       2902.37       3004.87        97.03 o                         
 -13   9  17          4.60         -4.25        15.63 o                         
 -11   9  17          9.06         20.53        17.20 o                         
  -9   9  17       1216.07       1180.81        71.28 o                         
  -7   9  17       3009.84       2993.91        78.68 o                         
  -5   9  17        599.35        440.29        38.73 o                         
  -3   9  17         16.89        -35.74        42.35 o                         
  -1   9  17       1080.08       1211.36        65.37 o                         
   1   9  17       1257.47       1157.89        64.48 o                         
 -14  10  17         18.62        -26.10        26.10 o                         
 -12  10  17       1066.48        866.32        60.09 o                         
 -10  10  17        268.76        352.15        56.89 o                         
  -8  10  17        504.08        459.20        51.35 o                         
  -6  10  17        919.46        976.86        71.25 o                         
 -36   0  18       1282.86       1140.56       104.73 o                         
 -34   0  18        226.82        188.97        60.27 o                         
 -32   0  18       5271.18       5357.48       182.70 o                         
 -30   0  18        462.93        695.10        74.40 o                         
 -28   0  18       1253.89       1193.54        90.18 o                         
 -26   0  18       6389.79       5993.60       107.06 o                         
 -24   0  18        186.40        176.99        20.03 o                         
 -22   0  18       3941.22       3635.56        65.88 o                         
 -20   0  18       1193.72       1160.83        38.55 o                         
 -18   0  18       3752.51       3730.03        62.77 o                         
 -16   0  18      18211.23      19938.82       180.49 o                         
 -14   0  18       1453.63       1518.83        49.40 o                         
 -12   0  18      41258.01      40009.96       278.51 o                         
 -10   0  18       4137.35       4116.63        62.93 o                         
  -8   0  18      10183.40      10121.17        99.60 o                         
  -6   0  18      66435.10      62922.51       398.29 o                         
  -4   0  18      21197.70      21366.67       167.13 o                         
  -2   0  18      17415.17      17136.47       188.10 o                         
   0   0  18      13892.14      13544.97       169.79 o                         
   2   0  18        778.10        797.41        47.79 o                         
   4   0  18        487.31        665.16        59.54 o                         
   6   0  18       6390.94       7074.22       227.09 o                         
   8   0  18       1324.13       1352.90        89.59 o                         
  10   0  18          5.20        -43.59        56.58 o                         
  12   0  18       2517.97       2905.47       126.62 o                         
  14   0  18       7520.55       8525.61       273.31 o                         
  16   0  18       1283.62       1419.93       108.32 o                         
 -37   1  18        117.08         78.75        40.67 o                         
 -35   1  18        239.87        188.54        45.40 o                         
 -33   1  18          3.74          1.24        28.45 o                         
 -31   1  18       1058.69        949.07        65.17 o                         
 -29   1  18       2093.67       2488.34        87.93 o                         
 -27   1  18       1469.43       1443.42        31.50 o                         
 -25   1  18         14.61         13.47         9.31 o                         
 -23   1  18       1824.90       1651.06        31.32 o                         
 -21   1  18       1539.66       1503.88        31.32 o                         
 -19   1  18       8213.83       8391.83        83.59 o                         
 -17   1  18       1537.41       1680.40        34.63 o                         
 -15   1  18      11830.14      11339.10        86.34 o                         
 -13   1  18       9726.45       9874.47        80.30 o                         
 -11   1  18       3062.35       3078.08        42.99 o                         
  -9   1  18      23756.79      23018.13       133.51 o                         
  -7   1  18        260.81        255.22        14.90 o                         
  -5   1  18      13427.88      12993.71        90.18 o                         
  -3   1  18      32496.07      31033.44       183.79 o                         
  -1   1  18        766.47        825.59        31.71 o                         
   1   1  18       6090.11       5597.88        72.92 o                         
   3   1  18       5506.98       5637.15        82.22 o                         
   5   1  18        561.53        662.39        42.06 o                         
   7   1  18       2931.73       3067.96        72.95 o                         
   9   1  18       2003.42       1918.23        69.41 o                         
  11   1  18       3984.53       3881.03        93.74 o                         
  13   1  18          4.34        -24.45        24.45 o                         
  15   1  18       2289.81       2439.92        88.33 o                         
 -36   2  18       1056.60       1047.01        71.60 o                         
 -34   2  18        669.71        711.99        64.80 o                         
 -32   2  18        150.57        150.65        35.25 o                         
 -30   2  18        410.38        474.91        42.68 o                         
 -28   2  18         13.79         12.67        12.21 o                         
 -26   2  18        454.36        494.06        22.10 o                         
 -24   2  18       4455.70       4579.40        60.47 o                         
 -22   2  18       8841.86       8711.61        78.68 o                         
 -20   2  18       1783.02       1466.10        31.56 o                         
 -18   2  18       4032.15       3982.01        50.85 o                         
 -16   2  18       5412.50       5028.73        53.32 o                         
 -14   2  18         66.12        113.95        12.99 o                         
 -12   2  18       6132.65       5705.41        59.23 o                         
 -10   2  18       2871.55       2968.49        43.09 o                         
  -8   2  18      10507.09      10462.93        90.74 o                         
  -6   2  18      10062.67       9557.02        76.95 o                         
  -4   2  18       1522.82       1663.41        31.66 o                         
  -2   2  18       1158.58       1125.93        30.55 o                         
   0   2  18       1806.38       1648.55        33.45 o                         
   2   2  18         28.86         38.30        11.62 o                         
   4   2  18       1670.08       1633.73        55.22 o                         
   6   2  18       2604.79       2375.96        67.65 o                         
   8   2  18         25.10         18.47        25.28 o                         
  10   2  18         21.50         25.65        23.37 o                         
  12   2  18        510.47        508.85        47.82 o                         
  14   2  18        156.73        158.65        41.31 o                         
  16   2  18         36.30        -29.11        79.00 o                         
 -35   3  18        119.73        121.49        47.35 o                         
 -33   3  18       3087.44       2877.92       189.94 o                         
 -31   3  18        940.14       1040.66        34.47 o                         
 -29   3  18        303.94        304.08        23.82 o                         
 -27   3  18       4123.38       4096.19        54.32 o                         
 -25   3  18       5789.31       5652.13        69.04 o                         
 -23   3  18          0.95         13.99        14.52 o                         
 -21   3  18        949.75       1045.56        29.30 o                         
 -19   3  18       1880.98       1665.31        36.06 o                         
 -17   3  18       1298.88       1511.33        32.31 o                         
 -15   3  18       2618.63       2755.37        41.55 o                         
 -13   3  18         91.01         56.43        12.06 o                         
 -11   3  18       5181.91       5173.56        55.69 o                         
  -9   3  18        622.64        563.40        23.08 o                         
  -7   3  18         77.76         58.52        11.51 o                         
  -5   3  18        651.74        681.49        23.66 o                         
  -3   3  18       8556.93       8554.13        84.83 o                         
  -1   3  18        548.42        567.94        20.33 o                         
   1   3  18         13.92          9.02        13.92 o                         
   3   3  18        927.04        919.51        38.44 o                         
   5   3  18        812.97        818.92        33.74 o                         
   7   3  18         22.31         29.94        20.31 o                         
   9   3  18       1328.93       1360.15        44.43 o                         
  11   3  18        575.22        568.29        35.20 o                         
  13   3  18       1386.69       1477.78        38.95 o                         
  15   3  18         28.25         23.96        34.09 o                         
 -34   4  18        914.21        878.93        57.18 o                         
 -32   4  18        319.44        219.84        25.80 o                         
 -30   4  18       2656.99       2607.65        67.67 o                         
 -28   4  18       1799.45       1808.17        39.21 o                         
 -26   4  18        469.09        463.28        25.91 o                         
 -24   4  18        656.63        617.79        29.48 o                         
 -22   4  18       1809.18       1586.56        41.10 o                         
 -20   4  18        313.84        364.15        22.83 o                         
 -18   4  18       1463.47       1287.62        30.12 o                         
 -16   4  18        163.30        148.85        15.53 o                         
 -14   4  18        252.53        258.49        17.17 o                         
 -12   4  18       1002.06        979.39        28.34 o                         
 -10   4  18        423.30        533.04        22.89 o                         
  -8   4  18       2728.94       2736.97        42.57 o                         
  -6   4  18       8625.63       8342.74        76.50 o                         
  -4   4  18         52.46         80.84        13.93 o                         
  -2   4  18       4653.90       4433.44        55.32 o                         
   0   4  18        240.50        266.45        18.15 o                         
   2   4  18       1312.37       1287.21        30.47 o                         
   4   4  18         46.67         48.92        16.25 o                         
   6   4  18       2137.85       2191.35        50.49 o                         
   8   4  18       4411.49       4237.29        70.68 o                         
  10   4  18        226.40        270.70        44.58 o                         
  12   4  18        252.04        204.30        36.72 o                         
  14   4  18        695.38        651.96        80.63 o                         
 -33   5  18        180.11         98.10        26.60 o                         
 -31   5  18          3.40         14.22        10.96 o                         
 -29   5  18       3958.10       3952.19        60.72 o                         
 -27   5  18       3269.74       3411.46        61.52 o                         
 -25   5  18        520.65        331.91        22.20 o                         
 -23   5  18       2295.49       2117.47        46.89 o                         
 -21   5  18         99.35        101.74        17.33 o                         
 -19   5  18       1740.66       1653.35        51.52 o                         
 -17   5  18          4.33          3.18        12.44 o                         
 -15   5  18       2429.43       2530.01        48.19 o                         
 -13   5  18       1163.26       1256.98        32.26 o                         
 -11   5  18       5756.57       5532.91        65.97 o                         
  -9   5  18      13606.98      12701.14       105.21 o                         
  -7   5  18        782.31        879.19        30.54 o                         
  -5   5  18       6526.44       5890.32        67.89 o                         
  -3   5  18       3971.03       3981.35        63.66 o                         
  -1   5  18         87.66         66.95        12.65 o                         
   1   5  18       2570.06       2482.33        52.16 o                         
   3   5  18         20.26        -15.84        15.84 o                         
   5   5  18        865.70        873.90        48.65 o                         
   7   5  18        578.55        588.80        29.50 o                         
   9   5  18        499.77        647.02        61.29 o                         
  11   5  18       2314.01       2488.19        86.38 o                         
  13   5  18        257.97        509.96       138.68 o                         
 -32   6  18          2.71        -15.45        24.59 o                         
 -30   6  18        143.74        194.85        26.52 o                         
 -28   6  18       2280.44       2183.58        65.99 o                         
 -26   6  18       4522.97       4772.31       100.71 o                         
 -24   6  18        156.54        306.46        30.03 o                         
 -22   6  18       5070.03       5354.46        93.37 o                         
 -20   6  18       4778.47       4790.44        88.62 o                         
 -18   6  18       1582.89       1553.77        41.77 o                         
 -16   6  18       8258.49       8620.13       104.83 o                         
 -14   6  18        171.81        137.37        19.25 o                         
 -12   6  18       5525.56       5487.34        79.78 o                         
 -10   6  18       3179.51       3010.52        75.58 o                         
  -8   6  18       1452.38       1456.01        36.84 o                         
  -6   6  18        528.11        562.59        26.95 o                         
  -4   6  18        151.09        147.66        15.30 o                         
  -2   6  18        933.97        858.56        39.49 o                         
   0   6  18        273.69        206.67        25.85 o                         
   2   6  18       2666.44       2476.63        61.27 o                         
   4   6  18       1116.46       1130.66        44.45 o                         
   6   6  18        394.66        340.84        34.85 o                         
   8   6  18       1651.64       1533.68        84.57 o                         
  10   6  18         24.55         16.87        27.21 o                         
 -29   7  18        231.36        257.26        37.88 o                         
 -27   7  18        418.94        421.48        37.93 o                         
 -25   7  18       4462.13       4503.19        95.67 o                         
 -23   7  18        272.96        317.47        21.29 o                         
 -21   7  18       2106.07       2411.93        51.58 o                         
 -19   7  18      13260.68      13454.96       148.86 o                         
 -17   7  18       4025.53       4196.54        75.18 o                         
 -15   7  18       3872.04       3968.03        68.87 o                         
 -13   7  18       6389.45       6491.06        89.72 o                         
 -11   7  18       2713.67       2898.30        60.45 o                         
  -9   7  18       1371.85       1467.10        51.07 o                         
  -7   7  18         13.28         -2.85        14.28 o                         
  -5   7  18       3816.67       3759.49        78.26 o                         
  -3   7  18       4546.66       4202.33       118.14 o                         
  -1   7  18       1298.97       1210.52        59.68 o                         
   1   7  18        562.77        551.58        40.99 o                         
   3   7  18         21.93         -2.22        22.38 o                         
   5   7  18       3761.21       3612.29        84.90 o                         
   7   7  18        293.86        338.05        46.46 o                         
 -26   8  18        379.42        293.17        43.45 o                         
 -24   8  18       1818.18       1918.41        75.58 o                         
 -22   8  18       6193.26       6651.54       153.66 o                         
 -20   8  18       5222.35       5284.53       128.52 o                         
 -18   8  18        876.92        898.59        30.56 o                         
 -16   8  18       6124.04       6515.67        91.29 o                         
 -14   8  18        388.52        420.86        29.29 o                         
 -12   8  18       2502.84       2425.13        55.25 o                         
 -10   8  18       2185.56       2406.36        55.80 o                         
  -8   8  18          2.34          0.20        18.60 o                         
  -6   8  18        504.88        499.21        39.50 o                         
  -4   8  18        124.35        106.14        39.48 o                         
  -2   8  18       1004.06        976.66        62.56 o                         
   0   8  18         10.62        -25.92        25.92 o                         
   2   8  18       1191.89       1265.89        63.50 o                         
   4   8  18       1716.46       1614.30        79.28 o                         
 -21   9  18       1314.60       1356.85        76.33 o                         
 -19   9  18       2635.54       2643.88        98.22 o                         
 -17   9  18         59.19         34.73        36.64 o                         
 -15   9  18       1528.40       1657.10        57.87 o                         
 -13   9  18       1785.78       1980.97        71.53 o                         
 -11   9  18       1974.55       2039.61        72.78 o                         
  -9   9  18       2233.49       2354.91        53.65 o                         
  -7   9  18       2502.74       2407.62        70.70 o                         
  -5   9  18        336.21        322.52        66.95 o                         
  -3   9  18        159.46        102.85        39.54 o                         
  -1   9  18        253.05        243.60        39.45 o                         
 -37   1  19         76.14         76.46        36.69 o                         
 -35   1  19       2569.70       2475.88       101.09 o                         
 -33   1  19       2765.01       2879.90        97.95 o                         
 -31   1  19        492.88        620.43        61.48 o                         
 -29   1  19      10610.78      10453.92       177.34 o                         
 -27   1  19        371.53        379.43        13.98 o                         
 -25   1  19       3415.99       3351.63        49.94 o                         
 -23   1  19       1687.63       1507.10        32.29 o                         
 -21   1  19       2100.54       2094.09        40.21 o                         
 -19   1  19       4113.17       3838.56        50.32 o                         
 -17   1  19         99.52        162.94        14.74 o                         
 -15   1  19        198.51        229.05        15.94 o                         
 -13   1  19       5083.09       5040.01        55.65 o                         
 -11   1  19        888.09        814.04        26.12 o                         
  -9   1  19        227.44        284.56        16.66 o                         
  -7   1  19       5001.81       4629.54        49.41 o                         
  -5   1  19       4370.00       4484.25        49.38 o                         
  -3   1  19        313.25        290.48        17.00 o                         
  -1   1  19       1549.04       1321.56        37.10 o                         
   1   1  19         19.45        -14.37        18.03 o                         
   3   1  19        716.55        717.80        41.79 o
[truncated: 145,317 more chars]
