# Supplementary material for: Crystal and mol­ecular structures of some phosphane-substituted cymantrenes [(C5H4 X)Mn(CO)LL′] (X = H or Cl, L = CO, L′ = PPh3 or PCy3, and LL’ = Ph2PCH2CH2PPh2)
Source: Acta Crystallogr C Struct Chem. 2021 Sep 27;77(Pt 10):633–40. doi: 10.1107/S2053229621009177 (PMC8491095; doi:10.1107/S2053229621009177)
Supplement: Supplementary file 7 [file c-77-00633-compd3bsup7.hkl]

data_compd3b                                                                    
_shelx_title ' shelxt_a.res in P-1'                                             
_shelx_refln_list_code          4                                               
_shelx_F_calc_maximum      171.15                                               
_exptl_crystal_F_000       600.00                                               
_reflns_d_resolution_high  0.7993                                               
                                                                                
loop_                                                                           
 _space_group_symop_operation_xyz                                               
 'x, y, z'                                                                      
 '-x, -y, -z'                                                                   
                                                                                
_cell_length_a     8.5739                                                       
_cell_length_b    11.5697                                                       
_cell_length_c    14.3909                                                       
_cell_angle_alpha  90.584                                                       
_cell_angle_beta   91.958                                                       
_cell_angle_gamma 110.490                                                       
                                                                                
_shelx_F_squared_multiplier     1.000                                           
                                                                                
loop_                                                                           
 _refln_index_h                                                                 
 _refln_index_k                                                                 
 _refln_index_l                                                                 
 _refln_F_squared_calc                                                          
 _refln_F_squared_meas                                                          
 _refln_F_squared_sigma                                                         
 _refln_observed_status                                                         
   2   0   0        493.88        529.96         5.92 o                         
   3   0   0       1773.21       1754.33        15.99 o                         
   4   0   0        542.72        515.77         6.46 o                         
   5   0   0        390.44        406.60         9.35 o                         
   6   0   0        501.44        494.14        11.37 o                         
   7   0   0        156.99        168.35         7.20 o                         
   8   0   0       4149.20       4267.80        50.61 o                         
   9   0   0        152.04        145.27        11.44 o                         
  10   0   0        229.13        232.69        10.63 o                         
  -9   1   0         59.22         49.92         4.01 o                         
  -8   1   0        568.32        622.00        12.73 o                         
  -7   1   0          5.84          8.54         2.46 o                         
  -6   1   0         76.83         76.57         4.57 o                         
  -5   1   0       3874.21       3896.19        66.34 o                         
  -4   1   0        128.00        105.99         5.72 o                         
  -3   1   0        111.45        123.98         5.00 o                         
   1   1   0       2794.33       2856.07        30.18 o                         
   2   1   0       5064.35       5192.73        45.84 o                         
   3   1   0       9384.85       9409.84        80.55 o                         
   4   1   0        210.39        137.52         4.30 o                         
   5   1   0        546.95        578.82        10.21 o                         
   6   1   0        897.26        861.06        16.67 o                         
   7   1   0        892.32        888.31        21.16 o                         
   8   1   0        240.73        262.26        16.55 o                         
   9   1   0        533.36        554.51        19.61 o                         
 -10   2   0         73.38        103.11        13.71 o                         
  -9   2   0          0.57         -0.25         3.07 o                         
  -8   2   0        119.90        119.79         5.93 o                         
  -7   2   0          0.48          1.97         1.92 o                         
  -6   2   0        756.88        742.48        18.04 o                         
  -5   2   0       8755.17       8589.87       100.54 o                         
  -4   2   0        534.60        507.81        11.13 o                         
  -3   2   0       4744.37       4876.37        38.48 o                         
  -2   2   0       1552.00       1662.80        15.27 o                         
  -1   2   0       1123.60       1214.89        13.38 o                         
   0   2   0       1302.47       1332.45        14.85 o                         
   1   2   0        813.99        824.40        11.32 o                         
   2   2   0       1061.45        950.70        14.49 o                         
   3   2   0       6203.62       6210.08        51.94 o                         
   4   2   0        135.57        139.41         4.96 o                         
   5   2   0          0.43          1.40         1.58 o                         
   6   2   0         12.02         15.61         2.46 o                         
   7   2   0       1113.98       1087.58        21.52 o                         
   8   2   0        152.98        142.23         8.88 o                         
   9   2   0         39.14         50.24         7.68 o                         
 -10   3   0        253.82        311.77        20.69 o                         
  -9   3   0         98.58        102.30         6.67 o                         
  -8   3   0        470.65        495.80        10.43 o                         
  -7   3   0        854.34        869.16        19.72 o                         
  -6   3   0          9.49         39.22         5.58 o                         
  -5   3   0       3627.07       3554.81        40.02 o                         
  -4   3   0         36.06         32.93         2.23 o                         
  -3   3   0        146.86        136.99         4.67 o                         
  -2   3   0       7855.21       7958.64        89.14 o                         
  -1   3   0       9241.05       9235.56       652.05 o                         
   0   3   0        254.65        322.11         6.63 o                         
   1   3   0        457.38        439.12         8.15 o                         
   2   3   0         59.55         39.93         3.94 o                         
   3   3   0        669.38        687.69        11.56 o                         
   4   3   0        617.19        580.44        11.82 o                         
   5   3   0        417.70        422.51         9.62 o                         
   6   3   0       1948.72       2048.98        28.17 o                         
   7   3   0        450.69        461.90        38.13 o                         
   8   3   0          4.79          4.60         7.17 o                         
   9   3   0        132.41        112.12        27.78 o                         
 -10   4   0       1584.06       1690.10        54.21 o                         
  -9   4   0        112.63        121.65         8.55 o                         
  -8   4   0        358.91        362.27         9.58 o                         
  -7   4   0       1354.85       1409.53        20.08 o                         
  -6   4   0         32.41         36.54         3.87 o                         
  -5   4   0       2654.82       2717.70        25.53 o                         
  -4   4   0        191.87        231.86         7.17 o                         
  -3   4   0        949.80        902.17        12.12 o                         
  -2   4   0      11313.40      11265.02       125.58 o                         
  -1   4   0        195.83        227.02         6.21 o                         
   0   4   0       2671.54       2844.27        28.36 o                         
   1   4   0          4.22          5.24         2.54 o                         
   2   4   0       1635.90       1549.14        19.75 o                         
   3   4   0        363.22        306.03         9.22 o                         
   4   4   0        550.53        508.92        11.16 o                         
   5   4   0        161.45        184.73         8.96 o                         
   6   4   0        341.80        372.16        12.76 o                         
   7   4   0        332.84        321.01        12.13 o                         
   8   4   0         28.94         13.67         6.10 o                         
 -10   5   0        667.17        691.94        49.86 o                         
  -9   5   0        117.83        119.95         6.60 o                         
  -8   5   0          6.63          1.45         4.08 o                         
  -7   5   0       1622.38       1672.39        36.40 o                         
  -6   5   0        694.04        668.68        11.61 o                         
  -5   5   0        184.68        129.96         6.08 o                         
  -4   5   0       5830.36       6121.68        52.58 o                         
  -3   5   0        535.21        457.55        10.31 o                         
  -2   5   0       2838.86       2887.22        52.90 o                         
  -1   5   0       1966.70       1909.75        22.39 o                         
   0   5   0        705.15        704.78        19.98 o                         
   1   5   0       2481.67       2572.29        28.75 o                         
   2   5   0       5048.29       5119.80        53.55 o                         
   3   5   0        187.98        215.65         8.62 o                         
   4   5   0        265.31        281.04         9.20 o                         
   5   5   0       1413.15       1415.10        21.92 o                         
   6   5   0        124.51        120.77        12.40 o                         
   7   5   0       1733.26       1692.12        31.56 o                         
   8   5   0          3.40         -6.13         8.62 o                         
 -10   6   0        102.59        114.50         6.28 o                         
  -9   6   0        193.68        205.16        11.53 o                         
  -8   6   0          0.08          4.18         2.73 o                         
  -7   6   0        815.20        833.20        11.72 o                         
  -6   6   0          5.06          7.11         2.13 o                         
  -5   6   0         49.26         41.76         3.64 o                         
  -4   6   0        405.44        481.06        10.08 o                         
  -3   6   0       5431.39       5362.54        83.21 o                         
  -2   6   0        697.59        625.25        13.12 o                         
  -1   6   0        790.11        850.45        14.69 o                         
   0   6   0          3.22         30.93         4.75 o                         
   1   6   0        773.64        720.59        27.28 o                         
   2   6   0        270.20        250.32         8.76 o                         
   3   6   0        358.67        375.96        14.52 o                         
   4   6   0        522.08        505.51        14.39 o                         
   5   6   0       1486.51       1443.17        41.27 o                         
   6   6   0        669.12        642.14        18.81 o                         
   7   6   0         77.23         76.27         9.09 o                         
 -10   7   0        140.15        129.13        14.36 o                         
  -9   7   0        407.18        438.38        18.34 o                         
  -8   7   0         82.87         83.85         7.12 o                         
  -7   7   0        244.18        253.17         8.90 o                         
  -6   7   0         21.08         40.19         3.92 o                         
  -5   7   0         95.58        115.19         6.07 o                         
  -4   7   0       1907.06       1970.39        39.22 o                         
  -3   7   0       5222.06       5403.27        51.49 o                         
  -2   7   0        456.08        446.12        10.97 o                         
  -1   7   0         15.18         13.16         3.74 o                         
   0   7   0        955.14        900.46        16.60 o                         
   1   7   0        624.28        656.95        15.77 o                         
   2   7   0        394.83        381.38        11.55 o                         
   3   7   0         58.17         57.07         6.02 o                         
   4   7   0        113.36        119.55         8.84 o                         
   5   7   0        336.68        323.95        21.91 o                         
   6   7   0        106.52        103.35        11.53 o                         
 -10   8   0         41.17         38.36         7.40 o                         
  -9   8   0          0.02          0.64         3.72 o                         
  -8   8   0       1538.96       1573.11        23.74 o                         
  -7   8   0       1356.47       1304.19        22.05 o                         
  -6   8   0        236.23        256.67         8.70 o                         
  -5   8   0         60.26         59.26         5.78 o                         
  -4   8   0        309.11        310.41         9.69 o                         
  -3   8   0         49.12         47.49         4.94 o                         
  -2   8   0        260.60        279.38         9.54 o                         
  -1   8   0        712.92        655.72        20.81 o                         
   0   8   0       2908.13       2869.84        43.38 o                         
   1   8   0        442.53        460.41        13.10 o                         
   2   8   0        133.21        134.73         9.61 o                         
   3   8   0        501.15        498.13        17.62 o                         
   4   8   0         46.90         38.95         8.32 o                         
   5   8   0        222.53        236.80        22.46 o                         
   6   8   0         34.62         23.84         9.13 o                         
 -10   9   0          2.26          1.77         4.55 o                         
  -9   9   0         19.32         22.80         6.81 o                         
  -8   9   0       1308.30       1308.99        22.90 o                         
  -7   9   0       1651.43       1556.03        26.94 o                         
  -6   9   0        156.21        193.61         9.16 o                         
  -5   9   0        444.66        442.79        15.02 o                         
  -4   9   0        608.79        614.07        14.43 o                         
  -3   9   0       1441.87       1465.94        23.50 o                         
  -2   9   0          3.54         -0.11         3.24 o                         
  -1   9   0         78.88         60.95         8.37 o                         
   0   9   0       1879.59       1887.73        47.53 o                         
   1   9   0        499.78        478.12        14.28 o                         
   2   9   0       1318.90       1321.41        31.78 o                         
   3   9   0        961.14        977.18        26.15 o                         
   4   9   0          7.60         -4.48         5.89 o                         
   5   9   0        374.57        402.63        18.50 o                         
  -9  10   0         15.45         16.30         4.17 o                         
  -8  10   0          2.62          0.77         3.89 o                         
  -7  10   0        441.75        442.80        15.16 o                         
  -6  10   0         16.28         17.08         5.60 o                         
  -5  10   0       2586.00       2591.75        34.56 o                         
  -4  10   0        292.91        296.58        11.79 o                         
  -3  10   0        236.84        237.10        10.46 o                         
  -2  10   0          0.73         -1.15         3.48 o                         
  -1  10   0         38.00         36.68         5.74 o                         
   0  10   0         10.21         15.36         4.58 o                         
   1  10   0        552.48        568.71        21.09 o                         
   2  10   0        141.82        136.49        12.32 o                         
   3  10   0       1538.59       1626.50        36.24 o                         
   4  10   0         92.81         91.92        11.12 o                         
  -9  11   0         80.65         58.19         8.65 o                         
  -8  11   0        129.01        116.66        10.30 o                         
  -7  11   0        311.96        306.26        14.02 o                         
  -6  11   0        470.17        504.65        17.78 o                         
  -5  11   0        382.23        372.51        15.62 o                         
  -4  11   0         16.16         19.11         4.96 o                         
  -3  11   0        360.68        361.77        14.99 o                         
  -2  11   0        806.53        826.51        21.24 o                         
  -1  11   0        270.82        329.79        13.95 o                         
   0  11   0         62.74         65.47         8.41 o                         
   1  11   0         56.91         66.81         8.18 o                         
   2  11   0        169.16        130.97        12.58 o                         
   3  11   0         29.98         17.85         7.54 o                         
  -8  12   0         39.71         30.95         6.58 o                         
  -7  12   0        171.40        150.98        25.36 o                         
  -6  12   0        419.11        411.60        17.65 o                         
  -5  12   0        109.74        116.46        11.12 o                         
  -4  12   0         16.68         14.68         6.66 o                         
  -3  12   0        460.60        457.64        18.40 o                         
  -2  12   0       1053.81       1036.28        28.28 o                         
  -1  12   0        209.34        208.69        13.34 o                         
   0  12   0        137.99        140.39        12.51 o                         
   1  12   0          5.89         -2.70         7.42 o                         
   2  12   0        370.78        403.79        23.47 o                         
  -7  13   0        760.58        740.03        31.44 o                         
  -6  13   0          2.80          4.78         5.96 o                         
  -5  13   0         36.30         33.09         7.05 o                         
  -4  13   0        696.32        739.97        31.83 o                         
  -3  13   0        189.66        221.88        15.93 o                         
  -2  13   0        628.92        630.96        24.22 o                         
  -1  13   0        312.77        309.65        15.90 o                         
   0  13   0         40.03         43.25        14.32 o                         
   1  13   0        577.26        566.29        42.52 o                         
  -6  14   0         44.08         29.57         8.64 o                         
  -5  14   0         38.53         16.29         7.39 o                         
  -4  14   0         26.55         31.35        16.29 o                         
  -3  14   0         94.16         84.97        11.39 o                         
  -2  14   0         58.40         45.19        10.55 o                         
   2 -14   1        243.81        247.50        23.66 o                         
   3 -14   1         94.38         64.34        10.74 o                         
   4 -14   1        409.27        406.65        20.19 o                         
   5 -14   1        216.63        204.09        15.94 o                         
   6 -14   1       1277.16       1290.46        35.79 o                         
  -1 -13   1         22.89         -0.85        16.46 o                         
   0 -13   1        124.11        114.02        13.87 o                         
   1 -13   1       1306.64       1311.66        30.58 o                         
   2 -13   1        748.56        820.83        26.31 o                         
   3 -13   1         69.23         81.02        10.33 o                         
   4 -13   1          4.21          2.62         5.56 o                         
   5 -13   1        228.89        240.78        15.55 o                         
   6 -13   1         53.45         37.81         7.52 o                         
   7 -13   1        381.15        348.42        18.47 o                         
  -2 -12   1         43.82         35.89        10.31 o                         
  -1 -12   1         15.79         15.81         8.44 o                         
   0 -12   1         31.96         28.33         7.77 o                         
   1 -12   1       1287.09       1383.63        31.07 o                         
   2 -12   1         86.36         96.57         9.79 o                         
   3 -12   1         68.06         65.80         8.88 o                         
   4 -12   1        460.77        462.38        18.46 o                         
   5 -12   1         17.40         27.64         9.95 o                         
   6 -12   1         13.81         11.85         5.78 o                         
   7 -12   1        634.67        647.73        24.72 o                         
   8 -12   1          9.62          1.56         6.59 o                         
  -3 -11   1        814.40        888.33        31.56 o                         
  -2 -11   1         10.78         -2.23         6.46 o                         
  -1 -11   1          0.13         -3.24         5.00 o                         
   0 -11   1         37.91         38.86         6.61 o                         
   1 -11   1        251.01        282.75        13.44 o                         
   2 -11   1        150.57        157.26        11.09 o                         
   3 -11   1        782.85        789.62        20.50 o                         
   4 -11   1        707.51        700.54        19.00 o                         
   5 -11   1        725.28        733.89        21.68 o                         
   6 -11   1        370.31        374.61        15.60 o                         
   7 -11   1        268.28        253.25        13.23 o                         
   8 -11   1          0.66         -4.13         4.13 o                         
   9 -11   1         67.45         52.74         6.84 o                         
  -4 -10   1        746.51        835.79        50.76 o                         
  -3 -10   1        223.41        215.19        15.07 o                         
  -2 -10   1        378.70        396.36        17.50 o                         
  -1 -10   1        513.01        529.42        17.17 o                         
   0 -10   1         33.73         31.85         7.16 o                         
   1 -10   1        727.89        712.70        23.27 o                         
   2 -10   1         75.79         82.94         7.44 o                         
   3 -10   1          8.19          5.55         3.83 o                         
   4 -10   1       1054.20       1073.40        25.12 o                         
   5 -10   1         23.33         17.02         4.51 o                         
   6 -10   1       1607.02       1650.38        32.45 o                         
   7 -10   1        757.77        745.10        18.47 o                         
   8 -10   1        530.40        521.06        18.23 o                         
   9 -10   1         24.84         31.86        10.60 o                         
  -5  -9   1          5.05         -6.68         6.68 o                         
  -4  -9   1       1448.28       1506.51        45.11 o                         
  -3  -9   1         36.29         42.99         7.69 o                         
  -2  -9   1        369.93        383.33        16.48 o                         
  -1  -9   1       1428.43       1439.20        25.10 o                         
   0  -9   1        646.71        645.60        18.27 o                         
   1  -9   1       1018.35       1015.27        19.76 o                         
   2  -9   1         13.47         14.78         4.09 o                         
   3  -9   1        611.75        599.94        14.67 o                         
   4  -9   1        903.19        907.42        17.87 o                         
   5  -9   1         48.69         45.51         5.88 o                         
   6  -9   1       1542.58       1530.25        23.46 o                         
   7  -9   1        715.33        703.37        21.00 o                         
   8  -9   1          0.77         -0.09         4.13 o                         
   9  -9   1        218.72        228.34        10.18 o                         
  10  -9   1         10.55         14.17         5.57 o                         
  -6  -8   1         76.91         69.02        10.31 o                         
  -5  -8   1        342.68        340.37        18.09 o                         
  -4  -8   1        658.22        679.88        21.08 o                         
  -3  -8   1        435.96        408.97        13.02 o                         
  -2  -8   1         65.77         69.95         6.61 o                         
  -1  -8   1       1512.65       1567.62        24.94 o                         
   0  -8   1         14.55         17.21         4.04 o                         
   1  -8   1       3162.24       3069.76        50.28 o                         
   2  -8   1       1179.04       1173.59        19.78 o                         
   3  -8   1       1711.48       1714.41        24.40 o                         
   4  -8   1       1408.73       1449.47        21.93 o                         
   5  -8   1         43.59         50.10         5.58 o                         
   6  -8   1        131.67        137.56         7.13 o                         
   7  -8   1        143.27        144.37         6.98 o                         
   8  -8   1        563.02        573.93        13.71 o                         
   9  -8   1       1424.17       1476.81        32.22 o                         
  10  -8   1         84.24         85.66         8.16 o                         
  -6  -7   1        910.83        938.71        30.99 o                         
  -5  -7   1        602.18        605.64        19.13 o                         
  -4  -7   1          9.03          8.12         5.25 o                         
  -3  -7   1        145.75        139.32         9.11 o                         
  -2  -7   1          3.08          3.75         3.15 o                         
  -1  -7   1       1413.50       1376.54        21.78 o                         
   0  -7   1          0.42          2.68         2.73 o                         
   1  -7   1        894.37        888.00        24.85 o                         
   2  -7   1        537.93        558.05        14.53 o                         
   3  -7   1       1422.07       1454.28        29.27 o                         
   4  -7   1          4.39         -2.07         2.31 o                         
   5  -7   1          1.73          1.32         2.36 o                         
   6  -7   1         77.99         68.85         4.86 o                         
   7  -7   1        337.96        344.67         9.12 o                         
   8  -7   1        735.12        768.42        12.05 o                         
   9  -7   1        231.93        241.66        11.74 o                         
  10  -7   1         10.87          0.15         5.27 o                         
  -7  -6   1        101.13         78.77         8.00 o                         
  -6  -6   1       1177.78       1131.38        27.28 o                         
  -5  -6   1         17.35          9.01         4.31 o                         
  -4  -6   1        472.56        439.64        13.47 o                         
  -3  -6   1         76.73         74.67         5.96 o                         
  -2  -6   1       2364.76       2336.44        29.18 o                         
  -1  -6   1       1214.31       1199.46        18.80 o                         
   0  -6   1         12.45         18.05         3.71 o                         
   1  -6   1        467.50        543.72        11.72 o                         
   2  -6   1       1919.31       2012.14        24.67 o                         
   3  -6   1        557.55        533.93        11.11 o                         
   4  -6   1       1251.03       1119.21        18.41 o                         
   5  -6   1        612.75        636.05        11.62 o                         
   6  -6   1        423.37        411.19         9.07 o                         
   7  -6   1          0.07         -1.17         1.88 o                         
   8  -6   1       1925.53       2000.42        30.54 o                         
   9  -6   1         44.99         42.44         6.66 o                         
  10  -6   1        172.12        158.20        10.79 o                         
  -8  -5   1        151.92        125.58        24.04 o                         
  -7  -5   1         41.65         35.24         5.94 o                         
  -6  -5   1       1761.18       1787.53        29.01 o                         
  -5  -5   1        707.47        702.26        14.68 o                         
  -4  -5   1        576.45        546.63        12.58 o                         
  -3  -5   1        958.98        977.66        20.62 o                         
  -2  -5   1        464.36        452.99        10.58 o                         
  -1  -5   1        170.64        174.99         7.47 o                         
   0  -5   1        733.33        850.03        14.02 o                         
   1  -5   1        916.57        902.75        14.03 o                         
   2  -5   1       2047.78       2003.77        22.76 o                         
   3  -5   1         15.53          6.21         2.81 o                         
   4  -5   1       1207.42       1138.39        15.32 o                         
   5  -5   1        278.01        266.78         6.81 o                         
   6  -5   1        121.36        116.63         5.12 o                         
   7  -5   1        169.00        152.65         4.56 o                         
   8  -5   1        346.11        339.37        16.12 o                         
   9  -5   1       1762.72       1779.84        27.74 o                         
  10  -5   1        427.81        432.62        11.34 o                         
  -8  -4   1         40.34         41.51        11.02 o                         
  -7  -4   1        823.64        825.09        17.42 o                         
  -6  -4   1       1432.35       1588.39        40.89 o                         
  -5  -4   1        382.51        352.71        11.15 o                         
  -4  -4   1        286.77        310.99         8.66 o                         
  -3  -4   1        577.52        522.90        12.95 o                         
  -2  -4   1        469.94        501.07        11.39 o                         
  -1  -4   1        367.17        318.72         8.09 o                         
   0  -4   1       1388.80       1449.53        17.66 o                         
   1  -4   1       2123.42       2120.58        22.41 o                         
   2  -4   1       2717.63       2750.87        26.74 o                         
   3  -4   1       2686.47       2825.61        30.59 o                         
   4  -4   1        292.20        233.63         6.64 o                         
   5  -4   1        120.18        110.47         4.33 o                         
   6  -4   1       2473.14       2447.37        26.71 o                         
   7  -4   1         69.54         70.47         9.10 o                         
   8  -4   1         73.12         76.42         7.01 o                         
   9  -4   1        316.43        338.85        10.08 o                         
  10  -4   1         27.32         23.11         4.74 o                         
  -9  -3   1          3.44         -6.81         9.95 o                         
  -8  -3   1        192.78        185.37        10.35 o                         
  -7  -3   1        487.33        475.51        11.64 o                         
  -6  -3   1         54.57         45.13         4.01 o                         
  -5  -3   1        212.34        193.44         6.61 o                         
  -4  -3   1       2116.26       2077.47        23.83 o                         
  -3  -3   1       3201.60       3104.69        31.00 o                         
  -2  -3   1       2448.85       2530.09        32.81 o                         
  -1  -3   1        190.64        229.23         5.99 o                         
   0  -3   1        217.50        261.23         6.03 o                         
   1  -3   1       3768.97       4035.15        34.73 o                         
   2  -3   1        215.73        246.83         7.10 o                         
   3  -3   1       2220.39       2197.35        42.49 o                         
   4  -3   1       4368.53       4222.57        35.90 o                         
   5  -3   1        980.09        950.56        11.32 o                         
   6  -3   1       2631.98       2652.49        57.85 o                         
   7  -3   1         33.63         40.69         4.10 o                         
   8  -3   1         93.99         91.59         5.65 o                         
   9  -3   1         77.98         76.72        10.47 o                         
  10  -3   1        106.70        129.56         5.24 o                         
  -9  -2   1         72.18         61.29        10.35 o                         
  -8  -2   1        416.84        430.86        17.05 o                         
  -7  -2   1         11.07         12.08         3.74 o                         
  -6  -2   1          5.52          3.82         1.85 o                         
  -5  -2   1          4.13          4.05         1.72 o                         
  -4  -2   1       6112.55       6145.16        86.87 o                         
  -3  -2   1       1415.46       1398.51        16.43 o                         
  -2  -2   1          2.16          3.18         1.57 o                         
  -1  -2   1       1342.42       1399.55        16.36 o                         
   0  -2   1       4581.85       4589.63        69.18 o                         
   1  -2   1        143.23        178.60         4.94 o                         
   2  -2   1         51.38         58.15         2.63 o                         
   3  -2   1       1011.79       1004.32        10.90 o                         
   4  -2   1       1163.10       1120.98        12.03 o                         
   5  -2   1        195.11        211.63         3.94 o                         
   6  -2   1       1123.43       1143.95        18.35 o                         
   7  -2   1        285.92        284.52         8.67 o                         
   8  -2   1        306.51        314.64         9.34 o                         
   9  -2   1         74.29         85.80        12.03 o                         
  10  -2   1         57.41         64.71         6.83 o                         
  -9  -1   1        982.04        967.38        34.47 o                         
  -8  -1   1       1197.14       1229.98        30.42 o                         
  -7  -1   1         81.46         78.11         5.97 o                         
  -6  -1   1       1078.55       1062.83        18.66 o                         
  -5  -1   1       1168.93       1205.95        15.92 o                         
  -4  -1   1         23.49         37.84         2.46 o                         
  -3  -1   1        285.06        245.50         4.94 o                         
  -2  -1   1        428.20        469.33         6.58 o                         
   2  -1   1      11175.68      10706.01       502.91 o                         
   3  -1   1         83.30         71.31         2.86 o                         
   4  -1   1        899.83        948.79        14.64 o                         
   5  -1   1       3191.09       3176.55        32.11 o                         
   6  -1   1        439.73        419.92        11.19 o                         
   7  -1   1       1011.08       1042.64        34.01 o                         
   8  -1   1        183.86        196.91         8.30 o                         
   9  -1   1        536.29        551.29        16.21 o                         
  10  -1   1         53.34         48.87         5.73 o                         
 -10   0   1         24.58         -5.24        14.30 o                         
  -9   0   1       1553.75       1554.43        24.61 o                         
  -8   0   1        351.39        356.44         9.63 o                         
  -7   0   1         12.42         21.44         3.38 o                         
  -6   0   1        285.48        291.89        10.69 o                         
  -5   0   1       2004.98       1934.56        30.30 o                         
  -4   0   1         80.33        115.85         5.77 o                         
  -3   0   1       2617.66       2755.00        28.47 o                         
  -2   0   1         35.52         35.58         1.92 o                         
   2   0   1        332.43        355.29         5.24 o                         
   3   0   1        135.05        159.12         4.40 o                         
   4   0   1       4935.49       5460.28        44.55 o                         
   5   0   1        820.77        970.60        11.68 o                         
   6   0   1        134.54        142.01         9.08 o                         
   7   0   1       1087.68       1113.02        25.27 o                         
   8   0   1        682.96        693.50        15.64 o                         
   9   0   1       1119.85       1098.81        22.07 o                         
  10   0   1          8.72          9.58        11.65 o                         
 -10   1   1        242.83        243.81        20.78 o                         
  -9   1   1        256.55        237.76        18.51 o                         
  -8   1   1         58.63         65.56         4.94 o                         
  -7   1   1        658.23        667.65        11.53 o                         
  -6   1   1       4442.31       4356.54        50.30 o                         
  -5   1   1       3812.66       3800.75        48.88 o                         
  -4   1   1         78.91         98.92         3.86 o                         
  -2   1   1       3671.19       3647.95        35.38 o                         
   1   1   1        621.53        666.58         8.58 o                         
   2   1   1      29292.66      29120.77      1069.36 o                         
   3   1   1        724.96        854.04        13.29 o                         
   4   1   1       3810.75       3984.56        35.51 o                         
   5   1   1        102.18         89.97         5.06 o                         
   6   1   1         50.83         43.90         3.11 o                         
   7   1   1         33.99         28.99         4.59 o                         
   8   1   1       1693.64       1645.00        27.33 o                         
   9   1   1        126.05        170.42        18.95 o                         
 -10   2   1        477.01        428.85        24.87 o                         
  -9   2   1        208.51        201.53        17.52 o                         
  -8   2   1        742.10        745.50        28.97 o                         
  -7   2   1         70.14         68.78         2.52 o                         
  -6   2   1       3022.86       2945.66        42.87 o                         
  -5   2   1         51.84         38.50         3.91 o                         
  -4   2   1          8.85         35.33         2.90 o                         
  -3   2   1        553.12        614.11         9.33 o                         
  -2   2   1       2258.61       2209.13        19.35 o                         
  -1   2   1       2460.85       2539.61        24.37 o                         
   0   2   1        140.78        131.04         3.85 o                         
   1   2   1         55.18         76.18         3.68 o                         
   2   2   1       1792.48       1832.27        20.86 o                         
   3   2   1        573.22        508.57         9.05 o                         
   4   2   1        622.19        526.04         9.78 o                         
   5   2   1        385.37        410.28         8.82 o                         
   6   2   1       1486.48       1369.87        18.12 o                         
   7   2   1        245.72        221.14         6.16 o                         
   8   2   1          8.17          2.08         4.31 o                         
   9   2   1         90.08         66.67         8.82 o                         
 -10   3   1        838.26        825.95        33.89 o                         
  -9   3   1          2.47         -0.45        16.24 o                         
  -8   3   1        882.68        881.04        31.92 o                         
  -7   3   1        413.50        404.50         7.83 o                         
  -6   3   1       1379.22       1340.00        18.59 o                         
  -5   3   1        522.93        563.46        12.93 o                         
  -4   3   1        825.25        728.99         9.28 o                         
  -3   3   1        636.48        661.78         8.76 o                         
  -2   3   1        125.90        125.59         4.48 o                         
  -1   3   1        402.62        411.63         7.25 o                         
   0   3   1       1196.26       1297.52        15.07 o                         
   1   3   1       1128.72       1161.62        15.98 o                         
   2   3   1         22.58          9.84         2.88 o                         
   3   3   1        808.85        749.60        20.87 o                         
   4   3   1         97.71         70.84         4.71 o                         
   5   3   1          4.09          4.24         2.41 o                         
   6   3   1         74.26         77.38         5.83 o                         
   7   3   1        250.99        271.19        14.58 o                         
   8   3   1         15.61         13.02         5.30 o                         
   9   3   1        499.38        496.50        37.92 o                         
 -10   4   1          7.62          5.79         8.91 o                         
  -9   4   1        324.34        295.16        24.43 o                         
  -8   4   1        361.56        372.10         8.11 o                         
  -7   4   1        890.58        897.39        14.49 o                         
  -6   4   1       1261.07       1241.88        18.93 o                         
  -5   4   1        197.10        197.15         4.24 o                         
  -4   4   1        534.28        607.40         9.25 o                         
  -3   4   1       7943.68       8257.39        72.16 o                         
  -2   4   1        358.10        350.15         8.22 o                         
  -1   4   1      10329.10      10299.75       116.61 o                         
   0   4   1       1282.87       1331.11        16.81 o                         
   1   4   1       2052.07       1997.11        33.41 o                         
   2   4   1        446.80        420.96         9.59 o                         
   3   4   1         15.04         14.30         3.68 o                         
   4   4   1          1.77          3.66         2.38 o                         
   5   4   1          1.19          3.12         2.69 o                         
   6   4   1       1117.21       1160.45        21.60 o                         
   7   4   1       1551.39       1593.44        31.05 o                         
   8   4   1          0.80         -3.97         3.97 o                         
 -10   5   1          1.66          3.86         7.87 o                         
  -9   5   1         37.20         35.75         4.04 o                         
  -8   5   1        262.62        283.93         8.26 o                         
  -7   5   1        778.96        778.00        15.33 o                         
  -6   5   1         99.42        113.16         3.39 o                         
  -5   5   1       1187.70       1284.54        15.83 o                         
  -4   5   1         59.44         30.77         3.08 o                         
  -3   5   1       8794.19       8845.99        79.91 o                         
  -2   5   1          6.10          0.25         3.12 o                         
  -1   5   1        844.05        811.11        13.26 o                         
   0   5   1         68.17         99.04         5.82 o                         
   1   5   1        457.32        473.91        10.55 o                         
   2   5   1       1622.92       1699.05        22.51 o                         
   3   5   1         41.77         38.49         4.23 o                         
   4   5   1        643.11        606.84        14.82 o                         
   5   5   1        347.84        319.98        13.57 o                         
   6   5   1       1131.72       1144.40        22.72 o                         
   7   5   1         38.33         27.35         6.00 o                         
   8   5   1        266.22        205.34        19.14 o                         
 -10   6   1          0.49          0.88         8.02 o                         
  -9   6   1        521.89        511.56        20.44 o                         
  -8   6   1       1268.65       1326.69        32.37 o                         
  -7   6   1        472.26        456.04        15.32 o                         
  -6   6   1        692.44        694.12        11.45 o                         
  -5   6   1         27.79         36.99         3.40 o                         
  -4   6   1       3857.57       3733.14        36.94 o                         
  -3   6   1       1018.85        873.24        15.88 o                         
  -2   6   1        328.57        291.85         8.49 o                         
  -1   6   1        407.33        563.42        11.90 o                         
   0   6   1         99.01         94.90         6.12 o                         
   1   6   1       1276.06       1333.81        22.22 o                         
   2   6   1       1774.68       1796.71        24.78 o                         
   3   6   1        333.85        347.32        10.91 o                         
   4   6   1       2471.18       2486.53        36.35 o                         
   5   6   1          4.01          0.60         3.93 o                         
   6   6   1        675.81        712.35        18.77 o                         
   7   6   1         56.95         71.92        13.41 o                         
 -10   7   1         84.60         82.64         9.24 o                         
  -9   7   1       1247.99       1266.93        23.43 o                         
  -8   7   1       1113.69       1102.25        27.29 o                         
  -7   7   1          0.49         -1.74         1.74 o                         
  -6   7   1        617.48        664.98        12.44 o                         
  -5   7   1         65.65        103.49         5.61 o                         
  -4   7   1       1112.97       1112.75        32.10 o                         
  -3   7   1        402.41        440.92        10.80 o                         
  -2   7   1        757.05        747.52        15.94 o                         
  -1   7   1       5923.32       5969.34        56.82 o                         
   0   7   1        304.01        255.98         9.02 o                         
   1   7   1       1129.54       1213.68        33.70 o                         
   2   7   1       1048.37       1126.73        20.05 o                         
   3   7   1         11.66          8.53         3.87 o                         
   4   7   1        107.89        101.44         9.43 o                         
   5   7   1       1176.79       1139.81        47.40 o                         
   6   7   1        443.97        432.27        23.59 o                         
 -10   8   1         16.28         15.14         4.26 o                         
  -9   8   1        600.83        604.18        30.33 o                         
  -8   8   1        809.76        794.89        17.02 o                         
  -7   8   1         29.21         32.64         4.40 o                         
  -6   8   1          1.00          1.70         2.66 o                         
  -5   8   1         30.60         39.82         4.52 o                         
  -4   8   1         10.06         11.97         3.26 o                         
  -3   8   1        334.91        317.66         9.95 o                         
  -2   8   1          1.98          2.68         3.22 o                         
  -1   8   1       1176.48       1127.25        19.83 o                         
   0   8   1         30.30         18.86         4.21 o                         
   1   8   1        886.42        893.81        18.33 o                         
   2   8   1        307.60        306.06        11.34 o                         
   3   8   1        355.72        356.77        14.63 o                         
   4   8   1        285.71        268.92        14.60 o                         
   5   8   1        233.45        241.75        16.75 o                         
   6   8   1        162.67        143.93        13.55 o                         
 -10   9   1         89.93         90.70        25.48 o                         
  -9   9   1        121.03        109.39        13.19 o                         
  -8   9   1          0.17          2.29         4.81 o                         
  -7   9   1        356.40        330.36        11.51 o                         
  -6   9   1       1667.55       1586.53        27.66 o                         
  -5   9   1       1885.18       1924.25        43.88 o                         
  -4   9   1        114.59         98.70         7.23 o                         
  -3   9   1         11.31         16.92         4.18 o                         
  -2   9   1        312.10        308.41        10.90 o                         
  -1   9   1          3.36          2.60         3.52 o                         
   0   9   1        481.57        492.47        19.23 o                         
   1   9   1       2355.33       2398.94        34.03 o                         
   2   9   1       1108.07       1154.93        23.42 o                         
   3   9   1        316.53        348.00        15.98 o                         
   4   9   1        943.95        936.50        26.33 o                         
   5   9   1         11.92         14.42         6.47 o                         
  -9  10   1          9.19          5.18         5.59 o                         
  -8  10   1         29.56         21.01         5.79 o                         
  -7  10   1         46.37         51.46         6.54 o                         
  -6  10   1       1889.81       1872.91        35.27 o                         
  -5  10   1        739.11        707.34        17.85 o                         
  -4  10   1       1957.73       1968.50        32.58 o                         
  -3  10   1        183.10        184.71        10.56 o                         
  -2  10   1        230.23        240.62        11.15 o                         
  -1  10   1         45.18         38.32         6.00 o                         
   0  10   1         37.00         31.66         5.53 o                         
   1  10   1         80.47         88.85        10.18 o                         
   2  10   1        922.50        945.88        26.67 o                         
   3  10   1          2.02         10.30         6.37 o                         
   4  10   1       2615.05       2569.40        56.15 o                         
  -9  11   1        198.21        182.37        15.94 o                         
  -8  11   1         92.13         84.85        10.41 o                         
  -7  11   1          2.28         -1.78         4.07 o                         
  -6  11   1       1160.71       1176.64        41.38 o                         
  -5  11   1        113.88        130.05        10.83 o                         
  -4  11   1        535.53        537.04        16.65 o                         
  -3  11   1        646.43        652.11        20.95 o                         
  -2  11   1        341.47        361.71        14.32 o                         
  -1  11   1        592.02        600.54        18.56 o                         
   0  11   1          5.63          2.48         6.99 o                         
   1  11   1         54.13         48.74         7.14 o                         
   2  11   1          8.62          7.09         9.00 o                         
   3  11   1        285.60        310.31        20.94 o                         
  -8  12   1        152.62        128.58        10.51 o                         
  -7  12   1        841.92        791.09        27.34 o                         
  -6  12   1         94.46         72.67         8.79 o                         
  -5  12   1       1028.04       1120.32        28.40 o                         
  -4  12   1        157.07        134.22        19.21 o                         
  -3  12   1         45.70         47.41         7.67 o                         
  -2  12   1        503.13        515.53        17.95 o                         
  -1  12   1       1124.43       1135.41        27.01 o                         
   0  12   1        223.28        229.48        13.99 o                         
   1  12   1        872.39        851.00        31.40 o                         
   2  12   1         26.03         26.53         8.49 o                         
  -7  13   1        254.42        223.81        16.84 o                         
  -6  13   1         46.81         30.94         8.78 o                         
  -5  13   1          8.64          8.97         6.27 o                         
  -4  13   1         12.69          9.74         5.73 o                         
  -3  13   1        199.07        207.23        15.61 o                         
  -2  13   1         59.89         70.79        10.29 o                         
  -1  13   1        825.33        822.76        24.22 o                         
   0  13   1         20.32          7.62         6.50 o                         
  -6  14   1       1276.56       1224.28        42.52 o                         
  -5  14   1        160.90        147.30        13.69 o                         
  -4  14   1        253.69        221.57        18.42 o                         
  -3  14   1        523.66        581.88        23.45 o                         
  -2  14   1         19.47         17.39         8.01 o                         
   2 -14   2         28.23         27.55         8.77 o                         
   3 -14   2        318.47        337.05        18.42 o                         
   4 -14   2         82.60         76.58        13.07 o                         
   5 -14   2          0.07         -6.35         6.35 o                         
   0 -13   2        474.94        451.41        21.48 o                         
   1 -13   2        985.36        918.56        26.50 o                         
   2 -13   2        664.19        679.56        23.87 o                         
   3 -13   2         66.65         58.02         8.91 o                         
   4 -13   2         89.90        104.80        13.95 o                         
   5 -13   2         24.57         29.22         7.50 o                         
   6 -13   2        254.69        235.45        15.33 o                         
   7 -13   2         87.51         81.72         9.91 o                         
  -2 -12   2         51.67         46.33        10.22 o                         
  -1 -12   2        659.59        639.26        23.85 o                         
   0 -12   2         15.86         16.00         6.15 o                         
   1 -12   2          2.94          2.56         5.24 o                         
   2 -12   2       1554.68       1630.11        32.56 o                         
   3 -12   2        907.94        906.11        23.33 o                         
   4 -12   2        476.51        461.73        18.38 o                         
   5 -12   2         56.90         47.62         7.95 o                         
   6 -12   2         42.24         35.47         7.03 o                         
   7 -12   2        229.27        255.38        16.71 o                         
   8 -12   2         81.30         63.27         8.54 o                         
  -3 -11   2         41.74         21.73         7.92 o                         
  -2 -11   2       1481.94       1496.19        48.55 o                         
  -1 -11   2         36.27         31.03         7.92 o                         
   0 -11   2         20.91         25.72         6.36 o                         
   1 -11   2         76.70         94.56         8.97 o                         
   2 -11   2       1175.99       1192.73        25.85 o                         
   3 -11   2        565.76        607.80        18.11 o                         
   4 -11   2          2.79         -3.22         4.24 o                         
   5 -11   2        147.58        147.64        10.38 o                         
   6 -11   2       1144.13       1060.33        55.63 o                         
   7 -11   2          2.86         -3.87         5.08 o                         
   8 -11   2        183.89        160.20        12.60 o                         
   9 -11   2         78.32         58.03         7.59 o                         
  -4 -10   2        266.24        260.72        19.08 o                         
  -3 -10   2       1257.14       1294.87        31.97 o                         
  -2 -10   2        142.50        138.04        12.14 o                         
  -1 -10   2        374.48        355.20        14.14 o                         
   0 -10   2       1239.13       1246.84        35.69 o                         
   1 -10   2        632.31        626.35        16.65 o                         
   2 -10   2          6.44          9.78         4.58 o                         
   3 -10   2         95.41         83.19         7.39 o                         
   4 -10   2        903.94        882.42        18.92 o                         
   5 -10   2       2796.62       2796.37        36.43 o                         
   6 -10   2         88.99         80.27         8.78 o                         
   7 -10   2          0.21          0.05         3.74 o                         
   8 -10   2         39.19         40.50         5.98 o                         
   9 -10   2        316.46        287.16        11.85 o                         
  -5  -9   2       1921.01       1917.79        63.36 o                         
  -4  -9   2         32.25         27.71         6.95 o                         
  -3  -9   2        252.81        253.30        14.03 o                         
  -2  -9   2          4.15          2.10         4.52 o                         
  -1  -9   2          9.88         15.28         6.59 o                         
   0  -9   2       2175.70       2185.96        31.75 o                         
   1  -9   2       1257.80       1301.78        22.80 o                         
   2  -9   2        568.02        592.72        14.83 o                         
   3  -9   2       3974.90       3890.39        44.09 o                         
   4  -9   2          4.54          7.15         3.66 o                         
   5  -9   2         64.50         76.72         6.53 o                         
   6  -9   2        544.00        580.04        15.39 o                         
   7  -9   2         51.68         44.62         5.32 o                         
   8  -9   2       2467.16       2502.40        35.10 o                         
   9  -9   2        469.06        450.09        34.01 o                         
  10  -9   2         27.67         12.36        12.57 o                         
  -6  -8   2        178.71        180.09        18.26 o                         
  -5  -8   2        174.84        163.47        21.08 o                         
  -4  -8   2        109.54        100.09         9.97 o                         
  -3  -8   2        365.66        394.14        12.98 o                         
  -2  -8   2       2062.03       2139.54        35.51 o                         
  -1  -8   2        137.21        114.12         7.78 o                         
   0  -8   2       4886.30       4853.48        51.33 o                         
   1  -8   2        362.96        380.79        11.36 o                         
   2  -8   2         10.98         11.74         3.29 o                         
   3  -8   2          0.21          0.57         3.01 o                         
   4  -8   2        471.12        462.53        11.83 o                         
   5  -8   2          8.17         10.25         3.81 o                         
   6  -8   2        526.47        520.53        12.35 o                         
   7  -8   2        216.57        206.90         8.90 o                         
   8  -8   2       2780.65       2791.35        35.90 o                         
   9  -8   2        224.76        226.84         9.42 o                         
  10  -8   2         66.10         65.59         7.36 o                         
  -6  -7   2          1.38         -2.26         5.03 o                         
  -5  -7   2       1001.24       1007.69        24.83 o                         
  -4  -7   2        168.49        161.26        11.97 o                         
  -3  -7   2        299.23        295.32        12.91 o                         
  -2  -7   2       2152.99       2129.76        29.18 o                         
  -1  -7   2          3.07          2.59         3.10 o                         
   0  -7   2          6.27          4.93         3.01 o                         
   1  -7   2        114.06        125.94         7.34 o                         
   2  -7   2        102.24        141.46         7.03 o                         
   3  -7   2       3370.56       3218.23        35.23 o                         
   4  -7   2        249.51        226.18         9.91 o                         
   5  -7   2        703.44        728.37        13.78 o                         
   6  -7   2       1535.03       1552.29        21.47 o                         
   7  -7   2        670.62        688.41        15.02 o                         
   8  -7   2        330.00        344.30         9.97 o                         
   9  -7   2        742.69        787.10        18.66 o                         
  10  -7   2         82.70         69.92         7.07 o                         
  -7  -6   2        470.65        466.18        16.36 o                         
  -6  -6   2         33.40         28.87         5.90 o                         
  -5  -6   2        254.82        261.19        11.99 o                         
  -4  -6   2        540.70        551.87        13.61 o                         
  -3  -6   2         28.91         30.03         4.38 o                         
  -2  -6   2        440.48        432.89        11.39 o                         
  -1  -6   2        600.15        592.37        12.89 o                         
   0  -6   2       1086.85       1039.61        17.05 o                         
   1  -6   2        315.53        271.66         8.55 o                         
   2  -6   2         63.69         71.10         5.20 o                         
   3  -6   2       3215.79       3210.14        33.55 o                         
   4  -6   2          0.98         -2.27         2.71 o                         
   5  -6   2         94.70        103.49         5.55 o                         
   6  -6   2        219.28        231.37         7.16 o                         
   7  -6   2       1302.81       1328.87        17.77 o                         
   8  -6   2        881.79        887.14        15.83 o                         
   9  -6   2         25.67         21.76         7.30 o                         
  10  -6   2         34.22         45.44         5.78 o                         
  -8  -5   2         35.34         25.50        10.52 o                         
  -7  -5   2       1360.11       1351.59        26.43 o                         
  -6  -5   2         28.99         18.75         6.57 o                         
  -5  -5   2        623.20        657.85        14.18 o                         
  -4  -5   2        430.15        445.51        11.31 o                         
  -3  -5   2          0.26         -1.73         2.40 o                         
  -2  -5   2        818.82        754.91        14.36 o                         
  -1  -5   2       1693.85       1684.10        24.86 o                         
   0  -5   2          2.46         11.26         3.86 o                         
   1  -5   2        998.94        928.82        14.54 o                         
   2  -5   2        122.20        124.58         5.78 o                         
   3  -5   2       1956.92       2032.01        24.99 o                         
   4  -5   2        290.58        319.54         7.95 o                         
   5  -5   2          1.25          4.14         2.11 o                         
   6  -5   2       1212.09       1191.20        15.84 o                         
   7  -5   2        666.45        668.77        12.90 o                         
   8  -5   2         93.70        104.48        13.31 o                         
   9  -5   2        567.19        553.89        14.38 o                         
  10  -5   2        470.17        501.43        20.04 o                         
  -8  -4   2          3.46          3.77         4.95 o                         
  -7  -4   2        167.04        162.57         9.15 o                         
  -6  -4   2        221.57        221.81         9.38 o                         
  -5  -4   2        425.39        440.88        11.06 o                         
  -4  -4   2       2285.92       2215.95        26.54 o                         
  -3  -4   2         64.28         79.57         5.09 o                         
  -2  -4   2       4295.38       4365.12        58.55 o                         
  -1  -4   2        428.50        484.81        16.03 o                         
   0  -4   2         36.41         48.17         4.38 o                         
   1  -4   2        437.46        463.43         9.01 o                         
   2  -4   2       5977.55       5935.98        55.21 o                         
   3  -4   2       4203.58       4207.82        41.19 o                         
   4  -4   2       1492.60       1425.71        16.81 o                         
   5  -4   2         13.16          7.59         1.96 o                         
   6  -4   2        515.14        494.41         9.29 o                         
   7  -4   2       1774.58       1783.70        24.83 o                         
   8  -4   2        125.06        154.31         8.54 o                         
   9  -4   2        108.44        114.19         7.13 o                         
  10  -4   2       1163.07       1261.93        26.32 o                         
  -9  -3   2          2.50         -3.19         4.41 o                         
  -8  -3   2         35.69         41.33         6.49 o                         
  -7  -3   2        375.42        375.25        13.37 o                         
  -6  -3   2        132.11        135.24         6.77 o                         
  -5  -3   2        431.80        440.03         9.54 o                         
  -4  -3   2       2857.70       2782.96        37.44 o                         
  -3  -3   2        450.15        482.10        10.01 o                         
  -2  -3   2       2064.89       1970.22        24.05 o                         
  -1  -3   2         38.61         49.54         3.52 o                         
   0  -3   2        100.54        100.03         4.17 o                         
   1  -3   2       2277.17       2339.53        22.81 o                         
   2  -3   2       2231.69       2232.56        21.99 o                         
   3  -3   2        689.01        648.77         9.48 o                         
   4  -3   2        354.42        336.76         6.69 o                         
   5  -3   2       4651.88       4602.20        39.44 o                         
   6  -3   2        573.16        567.41        10.14 o                         
   7  -3   2        105.14         98.66         7.50 o                         
   8  -3   2        266.71        274.95         9.40 o                         
   9  -3   2          4.10         -0.95         4.13 o                         
  10  -3   2          0.75         -2.89         3.03 o                         
  -9  -2   2        749.60        736.03        20.50 o                         
  -8  -2   2          1.07         -5.65         5.65 o                         
  -7  -2   2        119.74        117.77         7.51 o                         
  -6  -2   2         23.22         16.88         5.30 o                         
  -5  -2   2        514.38        502.77        10.59 o                         
  -4  -2   2         19.49         18.82         2.33 o                         
  -3  -2   2       1834.45       1731.95        18.95 o                         
  -2  -2   2       2409.27       2308.37        24.14 o                         
  -1  -2   2       1020.37       1001.62        13.39 o                         
   0  -2   2       7662.77       8330.25       979.12 o                         
   1  -2   2         15.82         11.10         1.86 o                         
   2  -2   2        616.78        599.84         8.61 o                         
   3  -2   2         78.78         78.74         3.16 o                         
   4  -2   2       1080.67       1119.05        12.74 o                         
   5  -2   2       7870.07       7656.08        61.16 o                         
   6  -2   2        266.61        251.79         5.36 o                         
   7  -2   2          0.00         -1.49         2.51 o                         
   8  -2   2         49.51         58.49         5.29 o                         
   9  -2   2         27.99         24.25         4.14 o                         
  10  -2   2        194.18        199.70        10.15 o                         
  -9  -1   2        386.58        449.11        14.04 o                         
  -8  -1   2          9.49         10.37         5.75 o                         
  -7  -1   2         21.41         18.29         5.03 o                         
  -6  -1   2        107.49        120.09         8.26 o                         
  -5  -1   2        601.51        577.78        13.83 o                         
  -4  -1   2          5.62          8.10         1.43 o                         
  -3  -1   2         88.13         78.71         3.15 o                         
  -2  -1   2          2.19          4.08         1.33 o                         
  -1  -1   2          0.94          2.19         1.10 o                         
   0  -1   2       4168.62       4245.63        59.44 o                         
   1  -1   2       9863.74       8955.02       362.23 o                         
   2  -1   2      13285.14      13002.59       660.93 o                         
   3  -1   2        377.72        366.46         7.44 o                         
   4  -1   2        278.60        258.56         5.48 o                         
   5  -1   2        742.37        712.22         9.91 o                         
   6  -1   2          4.44          3.08         1.46 o                         
   7  -1   2        400.86        391.26        10.84 o                         
   8  -1   2       1970.24       2058.70        33.72 o                         
   9  -1   2        369.27        373.23        12.91 o                         
  10  -1   2          2.13          1.94         4.43 o                         
 -10   0   2        176.68        159.16        31.22 o                         
  -9   0   2        310.27        369.36        22.84 o                         
  -8   0   2       1452.04       1472.42        26.97 o                         
  -7   0   2        282.63        299.48         8.83 o                         
  -6   0   2        258.71        233.25         9.71 o                         
  -5   0   2        309.73        353.46         8.83 o                         
  -4   0   2        406.74        478.83         8.75 o                         
  -3   0   2         71.94         92.65         3.53 o                         
  -2   0   2       2308.30       2313.51        22.83 o                         
  -1   0   2        639.02        630.35         6.97 o                         
   1   0   2        665.43        683.49         8.13 o                         
   2   0   2        359.31        373.10         5.84 o                         
   3   0   2        586.59        668.19         9.83 o                         
   4   0   2        312.50        363.92         6.85 o                         
   5   0   2        118.21        134.59         4.45 o                         
   6   0   2        200.85        222.27         6.38 o                         
   7   0   2        589.04        581.21        13.95 o                         
   8   0   2       1432.11       1485.90        24.84 o                         
   9   0   2         41.16         46.28         5.78 o                         
 -10   1   2        436.73        413.18        37.72 o                         
  -9   1   2        225.46        217.35        20.60 o                         
  -8   1   2         32.29         35.23         9.44 o                         
  -7   1   2        997.79       1064.19        34.89 o                         
  -6   1   2         70.55         50.29         9.26 o                         
  -5   1   2       4019.12       3944.62        50.35 o                         
  -4   1   2       2338.13       2241.01        45.90 o                         
  -3   1   2        541.41        564.38         7.77 o                         
  -2   1   2         16.63         13.20         1.10 o                         
  -1   1   2        162.33        174.61         4.08 o                         
   0   1   2       6886.70       5584.58       798.18 o                         
   1   1   2       9680.51       9312.11       407.49 o                         
   2   1   2       2554.28       2573.88        25.50 o                         
   3   1   2      19720.45      20007.91       999.90 o                         
   4   1   2        712.75        629.67        13.36 o                         
   5   1   2          0.42          1.70         1.97 o                         
   6   1   2          5.72          2.80         2.25 o                         
   7   1   2         12.21          6.95         2.11 o                         
   8   1   2        102.32         98.13         9.65 o                         
   9   1   2         32.45         15.89         8.34 o                         
 -10   2   2         52.91         50.47        18.96 o                         
  -9   2   2        286.93        275.01        53.94 o                         
  -8   2   2        668.82        666.96        30.48 o                         
  -7   2   2        122.20        114.36        18.36 o                         
  -6   2   2        470.98        456.18        20.99 o                         
  -5   2   2       9104.61       9388.06       142.06 o                         
  -4   2   2        586.24        571.33         8.76 o                         
  -3   2   2        153.05        151.05         3.65 o                         
  -2   2   2        142.95        144.59         3.62 o                         
  -1   2   2          5.34          5.70         1.89 o                         
   0   2   2       6595.74       6434.12       495.07 o                         
   1   2   2       3367.54       3435.81        33.34 o                         
   2   2   2        267.03        299.00         7.25 o                         
   3   2   2       2221.23       1929.12        21.10 o                         
   4   2   2       1726.69       1918.93        21.84 o                         
   5   2   2        203.65        188.15         6.37 o                         
   6   2   2         38.98         54.78         5.12 o                         
   7   2   2        392.42        367.81        10.25 o                         
   8   2   2        373.10        344.07        20.10 o                         
   9   2   2         30.35         23.07         5.17 o                         
 -10   3   2        638.86        581.08        42.05 o                         
  -8   3   2         33.50         42.73        10.05 o                         
  -7   3   2        302.14        328.87        19.54 o                         
  -6   3   2        315.44        359.35        11.58 o                         
  -5   3   2        940.02        939.76        23.02 o                         
  -4   3   2        387.39        434.55         6.28 o                         
  -3   3   2        533.88        622.54         8.87 o                         
  -2   3   2       5858.83       5784.95        52.44 o                         
  -1   3   2       1769.07       1747.54        18.50 o                         
   0   3   2       2223.01       2220.59        22.48 o                         
   1   3   2       1279.70       1162.39        14.88 o                         
   2   3   2       1009.88        998.92        14.19 o                         
   3   3   2       1216.15       1217.55        18.67 o                         
   4   3   2        779.51        745.36        13.07 o                         
   5   3   2        237.73        263.36        15.79 o                         
   6   3   2        806.39        809.06        14.69 o                         
   7   3   2         65.91         75.98         7.33 o                         
   8   3   2         81.39         67.82         7.19 o                         
 -10   4   2       1047.34       1043.07        40.10 o                         
  -9   4   2         48.90         52.34        17.74 o                         
  -8   4   2        630.27        708.37        60.91 o                         
  -7   4   2          0.34          1.62         1.64 o                         
  -6   4   2        469.56        437.13        14.30 o                         
  -5   4   2        569.39        509.10         9.20 o                         
  -4   4   2       2701.71       2749.53        29.35 o                         
  -3   4   2          0.11          2.74         2.03 o                         
  -2   4   2       1315.28       1228.52        18.98 o                         
  -1   4   2         98.23        111.17         4.94 o                         
   0   4   2        363.67        368.45         8.38 o                         
   1   4   2        522.64        565.22        11.90 o                         
   2   4   2       3945.65       3980.57        43.38 o                         
   3   4   2        575.68        566.87        16.07 o                         
   4   4   2        401.58        426.39        10.53 o                         
   5   4   2         91.83         90.39         6.06 o                         
   6   4   2        887.29        883.09        18.76 o                         
   7   4   2        151.48        164.19        10.28 o                         
   8   4   2         56.89         46.50         8.03 o                         
 -10   5   2         95.48        116.94        26.15 o                         
  -9   5   2        156.72        147.28        20.79 o                         
  -8   5   2        122.01        139.06         5.68 o                         
  -7   5   2       1490.63       1529.09        23.18 o                         
  -6   5   2        258.00        227.49         8.93 o                         
  -5   5   2        345.09        318.91         6.95 o                         
  -4   5   2       4125.40       3986.96        37.29 o                         
  -3   5   2        291.72        294.18        11.91 o                         
  -2   5   2        612.25        518.99        10.43 o                         
  -1   5   2        110.86        129.61         6.14 o                         
   0   5   2       1630.59       1692.01        21.52 o                         
   1   5   2       8367.53       8526.30        73.17 o                         
   2   5   2        531.88        508.77        11.47 o                         
   3   5   2        174.94        179.78         7.42 o                         
   4   5   2        751.05        762.64        16.73 o                         
   5   5   2        665.99        683.82        14.98 o                         
   6   5   2        493.62        487.99        14.78 o                         
   7   5   2        268.06        306.66        18.35 o                         
   8   5   2         12.07         25.42        12.86 o                         
 -10   6   2        140.89        133.74        25.10 o                         
  -9   6   2        692.19        734.30        15.99 o                         
  -8   6   2         26.98         30.79         4.24 o                         
  -7   6   2        346.26        347.54        10.86 o                         
  -6   6   2        120.97        120.35         6.81 o                         
  -5   6   2        338.16        365.32        11.86 o                         
  -4   6   2        160.49        241.13         7.30 o                         
  -3   6   2        709.00        591.06        14.03 o                         
  -2   6   2       4833.65       4827.76        46.17 o                         
  -1   6   2       1745.89       1781.59        23.18 o                         
   0   6   2        810.25        839.23        15.07 o                         
   1   6   2       1869.19       1854.40        27.45 o                         
   2   6   2        281.50        263.96         9.15 o                         
   3   6   2        862.59        908.69        17.38 o                         
   4   6   2        752.11        756.09        16.47 o                         
   5   6   2       1297.41       1295.57        40.87 o                         
   6   6   2        302.80        314.25        12.93 o                         
   7   6   2         59.83         63.72         7.63 o                         
 -10   7   2         40.30         36.32         5.79 o                         
  -9   7   2       1160.95       1205.43        22.39 o                         
  -8   7   2        155.49        157.59         8.60 o                         
  -7   7   2        163.64        145.93         5.41 o                         
  -6   7   2         27.02         25.25         3.14 o                         
  -5   7   2         48.74         59.71         4.71 o                         
  -4   7   2        341.33        362.57        10.75 o                         
  -3   7   2       1319.03       1314.46        19.68 o                         
  -2   7   2       2017.98       2026.16        26.14 o                         
  -1   7   2        900.51        928.12        21.82 o                         
   0   7   2       2533.49       2427.70        30.48 o                         
   1   7   2        727.23        684.81        15.00 o                         
   2   7   2        628.62        578.00        19.00 o                         
   3   7   2         35.24         41.06        12.84 o                         
   4   7   2        102.81        116.30         9.66 o                         
   5   7   2        118.03        118.94        10.86 o                         
   6   7   2        650.06        652.80        42.96 o                         
 -10   8   2        207.14        219.49        10.54 o                         
  -9   8   2         24.30         28.80         5.42 o                         
  -8   8   2       1176.54       1170.73        24.84 o                         
  -7   8   2       1350.57       1291.50        19.59 o                         
  -6   8   2        516.67        556.35        12.39 o                         
  -5   8   2        320.66        275.28         9.04 o                         
  -4   8   2        310.88        336.49        10.19 o                         
  -3   8   2         74.78         75.55         5.98 o                         
  -2   8   2        652.71        686.73        17.06 o                         
  -1   8   2       1486.11       1536.80        23.83 o                         
   0   8   2       3671.18       3517.34        50.37 o                         
   1   8   2       2094.81       2033.15        29.33 o                         
   2   8   2        182.09        180.64         9.87 o                         
   3   8   2         73.17         65.55         6.66 o                         
   4   8   2        159.26        170.26        11.62 o                         
   5   8   2         39.82         44.05         7.71 o                         
   6   8   2         36.99         12.67        12.57 o                         
 -10   9   2         25.98         28.56         9.27 o                         
  -9   9   2          1.92          6.49         6.04 o                         
  -8   9   2        221.80        221.79         9.65 o                         
  -7   9   2       1038.87       1036.34        35.36 o                         
  -6   9   2        295.05        317.02        10.23 o                         
  -5   9   2        284.41        294.74        14.46 o                         
  -4   9   2       1032.24       1049.10        19.38 o                         
  -3   9   2          0.69         -1.42         2.92 o                         
  -2   9   2         84.60         84.81         6.96 o                         
  -1   9   2        460.43        438.49        13.25 o                         
   0   9   2        335.10        322.54        15.02 o                         
   1   9   2       1360.35       1333.05        24.21 o                         
   2   9   2         46.47         48.34         6.55 o                         
   3   9   2        371.12        365.09        16.44 o                         
   4   9   2        156.90        140.85        12.08 o                         
   5   9   2        116.96        106.00        12.92 o                         
  -9  10   2          3.84          3.03         4.69 o                         
  -8  10   2        201.66        209.18        10.67 o                         
  -7  10   2        296.04        259.32        11.93 o                         
  -6  10   2         11.25         10.34         4.21 o                         
  -5  10   2       3007.50       3022.82        39.53 o                         
  -4  10   2       2705.02       2631.80        35.22 o                         
  -3  10   2         51.99         55.64         6.37 o                         
  -2  10   2         66.15         72.27         7.08 o                         
  -1  10   2        428.43        468.73        14.50 o                         
   0  10   2         96.93         89.82         8.82 o                         
   1  10   2         13.81          1.82         5.24 o                         
   2  10   2          5.22         -6.18         6.18 o                         
   3  10   2       1227.70       1274.06        32.12 o                         
   4  10   2         73.61         84.04        11.12 o                         
  -9  11   2        638.16        584.07        20.36 o                         
  -8  11   2        191.25        189.07        20.29 o                         
  -7  11   2        937.40        910.43        23.43 o                         
  -6  11   2        495.70        481.50        24.70 o                         
  -5  11   2        408.00        406.44        19.57 o                         
  -4  11   2       1128.03       1081.40        23.93 o                         
  -3  11   2          4.59          5.11         4.57 o                         
  -2  11   2       1659.36       1661.19        37.22 o                         
  -1  11   2        539.18        547.47        17.81 o                         
   0  11   2          6.78         12.70         5.48 o                         
   1  11   2        538.98        541.78        18.32 o                         
   2  11   2         15.76          8.33         6.41 o                         
   3  11   2        263.41        274.99        20.08 o                         
  -8  12   2         10.26          5.70         7.02 o                         
  -7  12   2        220.42        203.50        15.67 o                         
  -6  12   2        209.39        201.51        14.61 o                         
  -5  12   2        142.03        119.79        14.33 o                         
  -4  12   2        240.56        274.71        15.05 o                         
  -3  12   2         32.36         37.49         8.89 o                         
  -2  12   2       1301.48       1381.28        36.15 o                         
  -1  12   2        140.99        142.01        11.23 o                         
   0  12   2         11.61         12.95         5.67 o                         
   1  12   2         73.88         41.26        10.96 o                         
   2  12   2        302.08        313.13        22.11 o                         
  -7  13   2       1202.05       1221.34        35.99 o                         
  -6  13   2        773.14        745.33        37.21 o                         
  -5  13   2        546.92        525.36        23.09 o                         
  -4  13   2        626.13        651.48        25.75 o                         
  -3  13   2          1.16         -5.06         6.81 o                         
  -2  13   2        398.02        414.27        33.46 o                         
  -1  13   2        164.64        134.30        12.10 o                         
   0  13   2        147.85        141.36        14.41 o                         
  -5  14   2          7.28         -6.75        10.16 o                         
  -4  14   2         14.49          4.46         6.87 o                         
  -3  14   2        155.91        148.19        13.83 o                         
  -2  14   2         84.76         64.11        11.68 o                         
   2 -14   3        506.01        534.70        26.35 o                         
   3 -14   3          4.20         16.85         8.88 o                         
   4 -14   3         55.36         52.11        10.08 o                         
   5 -14   3         42.40         27.59        12.77 o                         
   0 -13   3        305.22        282.95        30.57 o                         
   1 -13   3        568.10        614.92        26.34 o                         
   2 -13   3        782.47        831.87        26.82 o                         
   3 -13   3          2.83          2.35         5.67 o                         
   4 -13   3          2.32          2.62         6.98 o                         
   5 -13   3          1.49          3.61         6.78 o                         
   6 -13   3          3.38          4.85         7.38 o                         
   7 -13   3        172.61        152.87        13.14 o                         
  -2 -12   3          3.54         -5.47         7.82 o                         
  -1 -12   3        315.81        249.95        17.54 o                         
   0 -12   3        683.22        608.41        25.71 o                         
   1 -12   3       1020.07       1026.70        29.55 o                         
   2 -12   3        213.30        223.75        13.71 o                         
   3 -12   3          0.05         -0.61         4.85 o                         
   4 -12   3        494.19        535.30        19.98 o                         
   5 -12   3        233.88        246.82        14.69 o                         
   6 -12   3         58.85         74.03         9.24 o                         
   7 -12   3         33.10         28.18         7.35 o                         
   8 -12   3         23.35         19.00         6.26 o                         
  -3 -11   3       2156.39       2240.45        69.74 o                         
  -2 -11   3         15.42          4.93         7.36 o                         
  -1 -11   3        139.09        129.41        13.09 o                         
   0 -11   3        145.08        151.71        11.40 o                         
   1 -11   3         22.16         31.39         6.30 o                         
   2 -11   3        456.65        463.81        16.15 o                         
   3 -11   3        511.29        514.54        31.32 o                         
   4 -11   3       1069.58       1093.31        22.76 o                         
   5 -11   3        707.36        740.44        20.02 o                         
   6 -11   3        464.44        477.20        16.17 o                         
   7 -11   3          5.45          3.70         6.57 o                         
   8 -11   3         21.14         16.01         6.64 o                         
   9 -11   3        216.27        169.12        13.67 o                         
  -4 -10   3       1333.43       1371.42        34.03 o                         
  -3 -10   3          9.57          5.90         6.41 o                         
  -2 -10   3        521.72        510.36        19.70 o                         
  -1 -10   3          5.52          7.48         5.35 o                         
   0 -10   3       1347.94       1496.34        29.01 o                         
   1 -10   3         37.50         42.14         5.81 o                         
   2 -10   3         15.85         23.63         5.43 o                         
   3 -10   3          1.18          2.23         3.97 o                         
   4 -10   3       1346.68       1314.04        27.69 o                         
   5 -10   3        791.00        778.73        24.09 o                         
   6 -10   3       1107.75       1121.99        26.53 o                         
   7 -10   3        110.00        109.77         8.46 o                         
   8 -10   3       2083.54       2037.87        37.67 o                         
   9 -10   3         16.47          9.13         7.65 o                         
  -5  -9   3         23.09         16.74        12.56 o                         
  -4  -9   3        417.01        448.85        19.92 o                         
  -3  -9   3          0.64         -0.69         4.72 o                         
  -2  -9   3        232.33        231.46        13.16 o                         
  -1  -9   3        898.12        960.06        20.49 o                         
   0  -9   3        224.96        229.81        10.56 o                         
   1  -9   3        352.46        317.73        11.61 o                         
   2  -9   3        453.75        483.54        24.82 o                         
   3  -9   3        232.16        277.44        10.54 o                         
   4  -9   3       2342.10       2359.78        31.57 o                         
   5  -9   3        147.78        143.01         9.30 o                         
   6  -9   3         18.80         14.67         3.69 o                         
   7  -9   3       2248.22       2278.39        33.45 o                         
   8  -9   3        199.15        219.03         9.91 o                         
   9  -9   3        335.65        346.35        12.03 o                         
  -6  -8   3         78.48         56.52         9.15 o                         
  -5  -8   3        611.05        590.91        20.19 o                         
  -4  -8   3        169.37        157.65        12.31 o                         
  -3  -8   3        892.66        902.75        20.86 o                         
  -2  -8   3        364.37        361.88        18.86 o                         
  -1  -8   3       1591.04       1644.55        26.45 o                         
   0  -8   3        410.04        407.25        13.76 o                         
   1  -8   3       1424.29       1394.34        22.61 o                         
   2  -8   3       1044.74       1052.20        19.04 o                         
   3  -8   3       3034.96       2994.75        39.95 o                         
   4  -8   3         16.40         11.56         3.65 o                         
   5  -8   3       2239.98       2255.68        28.95 o                         
   6  -8   3        210.00        218.16         8.59 o                         
   7  -8   3       1839.77       1833.76        27.82 o                         
   8  -8   3       1061.88       1065.08        19.93 o                         
   9  -8   3        819.20        848.05        19.96 o                         
  10  -8   3         80.18         77.06         9.31 o                         
  -6  -7   3        741.78        729.40        21.55 o                         
  -5  -7   3       1264.60       1249.67        28.49 o                         
  -4  -7   3         81.10         72.32         8.63 o                         
  -3  -7   3        118.75        105.36         8.51 o                         
  -2  -7   3        246.47        273.96        10.24 o                         
  -1  -7   3       1746.75       1752.06        25.49 o                         
   0  -7   3        447.77        448.63        11.91 o                         
   1  -7   3         56.27         66.55         6.94 o                         
   2  -7   3       4729.89       4569.67        46.24 o                         
   3  -7   3        156.14        159.40         7.49 o                         
   4  -7   3        648.08        606.66        14.08 o                         
   5  -7   3        380.24        410.39        11.55 o                         
   6  -7   3        661.93        637.35        14.72 o                         
   7  -7   3       1519.46       1543.70        21.35 o                         
   8  -7   3        377.56        390.24        10.92 o                         
   9  -7   3        559.50        530.48        15.32 o                         
  10  -7   3        921.93        905.96        29.25 o                         
  -7  -6   3        534.64        485.47        34.79 o                         
  -6  -6   3        577.05        561.81        17.57 o                         
  -5  -6   3          0.86          2.72         5.70 o                         
  -4  -6   3         25.98         25.43         4.27 o                         
  -3  -6   3         22.70         29.72         5.49 o                         
  -2  -6   3       2616.50       2669.11        32.29 o                         
  -1  -6   3       3613.34       3662.02        39.42 o                         
   0  -6   3        758.13        797.32        14.89 o                         
   1  -6   3        148.75        185.73         8.30 o                         
   2  -6   3       1110.48       1067.10        17.11 o                         
   3  -6   3        386.49        432.31        15.80 o                         
   4  -6   3        182.44        151.85         6.31 o                         
   5  -6   3        661.61        657.84        12.39 o                         
   6  -6   3        600.08        602.15        11.73 o                         
   7  -6   3        310.19        324.64         9.24 o                         
   8  -6   3          1.61          0.14         2.53 o                         
   9  -6   3        148.52        166.56         9.13 o                         
  10  -6   3        930.93        897.81        19.67 o                         
  -8  -5   3        276.47        243.93        19.91 o                         
  -7  -5   3         62.85         32.51         9.90 o                         
  -6  -5   3       1574.35       1588.26        30.09 o                         
  -5  -5   3        439.73        424.80        18.10 o                         
  -4  -5   3        190.87        190.23         7.97 o                         
  -3  -5   3          1.48         -1.31         1.59 o                         
  -2  -5   3         54.79         47.72         4.60 o                         
  -1  -5   3         58.25         64.84         5.05 o                         
   0  -5   3        373.18        435.92        10.34 o                         
   1  -5   3       2759.50       2761.33        29.73 o                         
   2  -5   3       5857.69       5627.23        90.01 o                         
   3  -5   3          1.68          3.86         2.50 o                         
   4  -5   3          0.43         -0.01         1.81 o                         
   5  -5   3        446.63        413.27        10.85 o                         
   6  -5   3         19.34         15.02         2.65 o                         
   7  -5   3       1013.32       1048.59        14.90 o                         
   8  -5   3        753.37        743.58        11.82 o                         
   9  -5   3        423.40        458.06        15.39 o                         
  10  -5   3        517.55        543.15        16.75 o                         
  -8  -4   3        129.47        136.08        10.90 o                         
  -7  -4   3       1096.00       1094.37        22.47 o                         
  -6  -4   3       1898.32       1930.60        28.63 o                         
  -5  -4   3        159.21        150.51         6.73 o                         
  -4  -4   3        537.33        529.40        11.47 o                         
  -3  -4   3       7119.24       7314.79        64.55 o                         
  -2  -4   3          6.91          5.93         2.81 o                         
  -1  -4   3       1543.51       1482.22        38.01 o                         
   0  -4   3        326.92        356.09         8.50 o                         
   1  -4   3       1598.79       1544.78        18.76 o                         
   2  -4   3       3925.88       3899.79        36.12 o                         
   3  -4   3        594.15        675.60        11.99 o                         
   4  -4   3        349.38        416.08         8.38 o                         
   5  -4   3       3684.56       3695.30        34.44 o                         
   6  -4   3          0.04          1.55         1.82 o                         
   7  -4   3       1511.69       1538.27        24.42 o                         
   8  -4   3        129.42        136.46        10.48 o                         
   9  -4   3        651.43        665.03        15.35 o                         
  10  -4   3          8.91         -2.78         9.64 o                         
  -8  -3   3          7.35         10.27         4.20 o                         
  -7  -3   3        139.07        124.74        11.71 o                         
  -6  -3   3        114.87        109.32         5.78 o                         
  -5  -3   3        999.37        993.85        15.09 o                         
  -4  -3   3        891.30        865.71        16.70 o                         
  -3  -3   3       8954.53       8989.53        74.84 o                         
  -2  -3   3        536.80        532.48        11.54 o                         
  -1  -3   3       1751.36       1876.22        22.59 o                         
   0  -3   3         95.62        172.88         5.46 o                         
   1  -3   3       3553.69       3676.06        33.34 o                         
   2  -3   3       1768.64       1817.26        19.17 o                         
   3  -3   3          0.73         34.17         3.45 o                         
   4  -3   3       6246.86       6179.28        51.04 o                         
   5  -3   3       6155.42       6039.98        50.38 o                         
   6  -3   3       2090.92       2192.48        22.85 o                         
   7  -3   3        134.50        132.04         4.54 o                         
   8  -3   3         95.12         85.59         7.08 o                         
   9  -3   3          0.27         -3.06         3.06 o                         
  10  -3   3        154.92        162.36        19.26 o                         
  -9  -2   3         32.57         23.54         6.25 o                         
  -8  -2   3        960.82        981.45        20.69 o                         
  -7  -2   3         39.12         44.02         5.35 o                         
  -6  -2   3        262.52        285.74        10.28 o                         
  -5  -2   3         31.18         26.12         2.98 o                         
  -4  -2   3        624.07        595.97        10.55 o                         
  -3  -2   3       1140.79       1121.15        14.83 o                         
  -2  -2   3          4.89         10.44         2.27 o                         
  -1  -2   3       1302.14       1318.27        16.91 o                         
   0  -2   3      14496.58      16717.92      2075.86 o                         
   1  -2   3        960.47        961.97        11.72 o                         
   2  -2   3          7.84          8.18         1.75 o                         
   3  -2   3        168.37        156.78         4.59 o                         
   4  -2   3       3182.12       3059.54        33.90 o                         
   5  -2   3        164.93        194.72         6.46 o                         
   6  -2   3        843.30        814.94        11.49 o                         
   7  -2   3       1904.92       1968.76        20.55 o                         
   8  -2   3        591.32        612.50        16.07 o                         
   9  -2   3         54.45         53.44        12.97 o                         
  10  -2   3         12.21         -6.11         7.02 o                         
  -9  -1   3        214.67        225.77         8.16 o                         
  -8  -1   3       1873.27       1999.75        30.11 o                         
  -7  -1   3          1.50          3.70         4.20 o                         
  -6  -1   3        556.51        568.44        16.53 o                         
  -5  -1   3          1.83          0.74         1.82 o                         
  -4  -1   3        358.00        361.33         7.36 o                         
  -3  -1   3       1095.03       1180.35        13.63 o                         
  -2  -1   3       1481.74       1445.61        18.34 o                         
  -1  -1   3       3808.52       3741.30        35.69 o                         
   0  -1   3      12897.54      12675.70       482.89 o                         
   1  -1   3       4223.53       4346.43        38.93 o                         
   2  -1   3        561.29        550.61        11.88 o                         
   3  -1   3        298.76        309.53         4.81 o                         
   4  -1   3        485.68        448.32         7.28 o                         
   5  -1   3        442.44        462.69         8.01 o                         
   6  -1   3       1664.52       1653.47        22.65 o                         
   7  -1   3        994.61       1037.97        16.76 o                         
   8  -1   3        112.17        119.94         8.32 o                         
   9  -1   3         77.92         78.79         6.36 o                         
  10  -1   3         14.45         11.67        10.80 o                         
  -8   0   3        586.95        634.18        15.40 o                         
  -7   0   3        333.79        326.44         8.58 o                         
  -6   0   3        798.25        784.29        19.56 o                         
  -5   0   3       2878.10       2701.49        32.27 o                         
  -4   0   3       2419.53       2534.07        33.90 o                         
  -3   0   3       3738.34       3978.18        35.17 o                         
  -2   0   3        529.12        496.28         7.05 o                         
  -1   0   3       1340.58       1318.72        15.99 o                         
   0   0   3        458.84        497.07         7.94 o                         
   1   0   3       1351.95       1290.76        13.27 o                         
   2   0   3        186.15        163.63         4.91 o                         
   3   0   3       4236.85       4166.35        43.42 o                         
   4   0   3       2268.96       2232.95        21.98 o                         
   5   0   3         54.66         51.31         3.44 o                         
   6   0   3         33.82         33.02         3.09 o                         
   7   0   3        417.07        450.60         9.39 o                         
   8   0   3         83.89         68.95         6.97 o                         
   9   0   3       1429.58       1396.73        43.26 o                         
 -10   1   3          0.00         42.90        16.31 o                         
  -9   1   3        387.63        408.90        25.15 o                         
  -8   1   3        447.27        479.57        49.60 o                         
  -7   1   3        284.71        304.40        19.24 o                         
  -6   1   3       3126.86       3062.00        77.44 o                         
  -5   1   3       7109.16       6845.26        96.25 o                         
  -4   1   3          3.29          0.75         1.77 o                         
  -3   1   3       1851.84       1908.65        16.65 o                         
  -2   1   3       5163.07       5233.42        42.23 o                         
  -1   1   3       9371.41       9134.14       387.17 o                         
   0   1   3       1913.93       1915.12        19.20 o                         
   1   1   3        726.73        751.45        14.96 o                         
   2   1   3       2462.21       2407.32        24.60 o                         
   3   1   3       1544.62       1468.99        19.74 o                         
   4   1   3       1178.53       1065.81        14.19 o                         
   5   1   3         15.91         15.06         2.86 o                         
   6   1   3        289.96        285.82         8.22 o                         
   7   1   3        725.14        655.02        11.53 o                         
   8   1   3          1.77         -1.93         2.56 o                         
   9   1   3        357.42        355.69        15.76 o                         
 -10   2   3       1111.32       1160.84        65.21 o                         
  -9   2   3        124.58        124.25        16.54 o                         
  -8   2   3       1406.27       1480.59        45.73 o                         
  -7   2   3       1108.08       1142.03        37.59 o                         
  -6   2   3        712.33        723.20        27.95 o                         
  -5   2   3       1556.34       1608.38        25.03 o                         
  -4   2   3         18.72         11.45         2.86 o                         
  -3   2   3       1538.15       1557.39        18.20 o                         
  -2   2   3       6705.88       6664.49        53.42 o                         
  -1   2   3       1053.41       1050.45        12.84 o                         
   0   2   3       7722.30       7987.26       156.92 o                         
   1   2   3        718.47        722.03        10.44 o                         
   2   2   3       7484.02       7178.35       114.81 o                         
   3   2   3          0.61          5.53         2.51 o                         
   4   2   3       5308.36       5104.20        46.07 o                         
   5   2   3        485.78        530.13        11.82 o                         
   6   2   3        160.16        168.97         7.40 o                         
   7   2   3        146.55        129.26         7.70 o                         
   8   2   3         22.89         16.51         4.75 o                         
   9   2   3         31.49         28.71         5.51 o                         
 -10   3   3        366.62        373.60        38.65 o                         
  -9   3   3        278.61        323.43        22.25 o                         
  -8   3   3        455.37        428.21        28.13 o                         
  -7   3   3          3.56          1.97         5.68 o                         
  -6   3   3       1533.45       1469.50        17.99 o                         
  -5   3   3       1145.23       1163.58        16.90 o                         
  -4   3   3        804.39        928.17        10.60 o                         
  -3   3   3       1646.24       1695.71        21.59 o                         
  -2   3   3        149.55        163.56         5.53 o                         
  -1   3   3       1485.28       1580.30        21.07 o                         
   0   3   3        314.72        353.35         7.60 o                         
   1   3   3       5379.63       5368.66        46.91 o                         
   2   3   3       2289.52       2056.53        23.51 o                         
   3   3   3        197.88        225.43         8.05 o                         
   4   3   3        346.33        345.67         8.96 o                         
   5   3   3         59.05         82.63         5.62 o                         
   6   3   3          6.52         65.15        15.61 o                         
   7   3   3       1293.56       1267.37        25.80 o                         
   8   3   3         78.58         68.83         7.28 o                         
 -10   4   3         96.00         70.19        21.23 o                         
  -9   4   3         10.92         -4.54        19.50 o                         
  -8   4   3          2.04          1.57         6.00 o                         
  -7   4   3        281.59        293.76         8.54 o                         
  -6   4   3       1046.87        988.42        20.80 o                         
  -5   4   3       1165.70       1089.31        13.85 o                         
  -4   4   3         47.67         54.99         3.52 o                         
  -3   4   3        152.93        112.96         4.84 o                         
  -2   4   3         48.37         47.29         4.86 o                         
  -1   4   3        232.76        201.93         6.87 o                         
   0   4   3        113.74        162.33         6.36 o                         
   1   4   3       2380.84       2249.78        41.80 o                         
   2   4   3        956.03        942.40        16.67 o                         
   3   4   3         13.88         15.67         3.25 o                         
   4   4   3        496.29        508.22        16.99 o                         
   5   4   3        277.26        263.38         9.04 o                         
   6   4   3        157.06        169.30        10.97 o                         
   7   4   3        693.80        703.11        17.32 o                         
   8   4   3          1.28         -7.17         7.17 o                         
  -9   5   3          6.12          0.97         7.64 o                         
  -8   5   3         60.77         77.23         4.12 o                         
  -7   5   3         57.02         58.27         4.77 o                         
  -6   5   3          0.55          0.02         2.23 o                         
  -5   5   3        152.55        179.73         5.41 o                         
  -4   5   3       1948.04       2042.65        22.96 o                         
  -3   5   3       4291.14       4074.36        52.12 o                         
  -2   5   3       1955.39       2122.08        24.91 o                         
  -1   5   3        975.91       1046.90        15.97 o                         
   0   5   3         39.29         24.36         3.67 o                         
   1   5   3          0.90         -0.09         2.59 o                         
   2   5   3        857.73        863.93        16.84 o                         
   3   5   3        136.47        137.15         7.47 o                         
   4   5   3       1708.26       1680.95        32.09 o                         
   5   5   3        556.30        557.73        13.76 o                         
   6   5   3         47.51         53.94         6.50 o                         
   7   5   3          2.90         -1.41         4.23 o                         
 -10   6   3        527.37        568.61        47.21 o                         
  -9   6   3        872.07        881.52        15.34 o                         
  -8   6   3       1187.76       1263.70        25.82 o                         
  -7   6   3        160.82        160.20         7.95 o                         
  -6   6   3        261.60        256.71         7.12 o                         
  -5   6   3         34.65         27.70         3.23 o                         
  -4   6   3       1285.15       1181.71        21.28 o                         
  -3   6   3       2503.34       2526.46        31.75 o                         
  -2   6   3       3637.08       3839.63        39.29 o                         
  -1   6   3        538.94        542.81        11.91 o                         
   0   6   3       3245.64       3190.80        35.25 o                         
   1   6   3         83.07         84.94         6.21 o                         
   2   6   3       1316.05       1335.43        27.37 o                         
   3   6   3        406.41        389.64        11.53 o                         
   4   6   3        288.07        280.27        10.31 o                         
   5   6   3          1.15         -3.57         3.57 o                         
   6   6   3        167.44        154.81        13.06 o                         
   7   6   3        301.58        311.46        13.71 o                         
 -10   7   3         25.05         -3.12        14.82 o                         
  -9   7   3        493.17        482.24        18.24 o                         
  -8   7   3       1531.41       1537.07        26.84 o                         
  -7   7   3        262.34        252.15         6.84 o                         
  -6   7   3        213.41        219.02         8.02 o                         
  -5   7   3         13.22          8.64         2.70 o                         
  -4   7   3         64.68         46.64         5.08 o                         
  -3   7   3          3.17          1.60         2.52 o                         
  -2   7   3        222.13        210.26         8.06 o                         
  -1   7   3       1062.47        987.45        17.52 o                         
   0   7   3       2407.71       2331.04        30.03 o                         
   1   7   3         47.13         40.19         5.03 o                         
   2   7   3         50.41         60.30         5.92 o                         
   3   7   3          4.53          1.47         3.44 o                         
   4   7   3        344.68        340.16        15.85 o                         
   5   7   3        103.78        104.88        10.46 o                         
   6   7   3        201.17        161.34        11.36 o                         
 -10   8   3        157.89        149.43        11.03 o                         
  -9   8   3        686.95        672.30        25.09 o                         
  -8   8   3       1332.42       1334.77        29.22 o                         
  -7   8   3        226.40        234.00         8.56 o                         
  -6   8   3        302.74        304.84        10.27 o                         
  -5   8   3         92.66         93.27         6.38 o                         
  -4   8   3        396.84        392.23        10.96 o                         
  -3   8   3         33.73         35.66         4.54 o                         
  -2   8   3        404.90        397.33        11.46 o                         
  -1   8   3       1362.15       1332.72        22.25 o                         
   0   8   3        122.27        107.68         7.59 o                         
   1   8   3        369.17        377.63        12.18 o                         
   2   8   3       1540.14       1533.78        25.61 o                         
   3   8   3         88.73         83.16         7.49 o                         
   4   8   3          3.25          5.28         4.65 o                         
   5   8   3          0.56         -5.22         5.22 o                         
   6   8   3          1.09         -5.25        12.41 o                         
 -10   9   3        241.23        233.08        12.64 o                         
  -9   9   3         48.17         58.18        13.55 o                         
  -8   9   3          1.22         -2.85         2.85 o                         
  -7   9   3         14.26         16.75         4.26 o                         
  -6   9   3        732.69        725.78        15.59 o                         
  -5   9   3       1930.67       1899.60        30.27 o                         
  -4   9   3          8.65         16.03         4.71 o                         
  -3   9   3        643.59        646.41        15.61 o                         
  -2   9   3         13.54          8.58         3.94 o                         
  -1   9   3        305.25        309.31        13.08 o                         
   0   9   3        206.62        186.28        10.44 o                         
   1   9   3        238.55        230.52        10.83 o                         
   2   9   3         28.04         21.43         5.35 o                         
   3   9   3        496.88        533.80        19.81 o                         
   4   9   3        387.53        400.05        18.03 o                         
   5   9   3        135.55        144.04        12.82 o                         
  -9  10   3         47.85         46.62         8.98 o                         
  -8  10   3          0.47         -2.33         3.39 o                         
  -7  10   3        687.51        701.47        20.25 o                         
  -6  10   3       1044.51       1034.23        24.20 o                         
  -5  10   3       1403.72       1347.90        26.73 o                         
  -4  10   3        264.26        231.87        11.49 o                         
  -3  10   3        274.41        308.17        11.53 o                         
  -2  10   3        404.21        415.34        13.53 o                         
  -1  10   3          2.52          4.58         4.25 o                         
   0  10   3          3.80          2.35         4.17 o                         
   1  10   3          5.46          2.63         4.69 o                         
   2  10   3        370.52        427.90        18.29 o                         
   3  10   3        120.27        117.13        11.92 o                         
   4  10   3       1199.38       1192.68        37.11 o                         
  -9  11   3          0.76         -6.79         8.30 o                         
  -8  11   3        217.38        189.04        12.06 o                         
  -7  11   3        307.40        299.03        22.24 o                         
  -6  11   3        239.43        236.35        20.33 o                         
  -5  11   3        150.57        158.61        12.18 o                         
  -4  11   3        227.55        219.65        11.88 o                         
  -3  11   3        754.53        738.26        20.18 o                         
  -2  11   3       1167.55       1160.81        25.77 o                         
  -1  11   3       1396.39       1314.53        28.03 o                         
   0  11   3         29.65         34.41         6.36 o                         
   1  11   3         10.63          9.38         6.08 o                         
   2  11   3        715.19        743.41        29.31 o                         
   3  11   3          3.46         -2.57         7.19 o                         
  -8  12   3          0.61         -5.03         5.35 o                         
  -7  12   3        757.98        777.60        26.54 o                         
  -6  12   3          3.53          7.95         5.19 o                         
  -5  12   3        314.45        340.55        19.07 o                         
  -4  12   3        291.23        256.77        14.41 o                         
  -3  12   3        855.60        914.10        31.33 o                         
  -2  12   3          1.02         -0.89         4.66 o                         
  -1  12   3       1071.53       1090.99        60.86 o                         
   0  12   3        145.88        165.59        12.88 o                         
   1  12   3        426.63        415.38        23.07 o                         
   2  12   3        124.42        162.94        14.61 o                         
  -7  13   3        489.05        456.41        20.19 o                         
  -6  13   3          1.60          2.17         6.62 o                         
  -5  13   3         76.05         78.92        11.81 o                         
  -4  13   3        213.28        218.28        15.11 o                         
  -3  13   3        593.31        576.82        22.66 o                         
  -2  13   3          1.15          1.07         5.31 o                         
  -1  13   3         19.74         12.15         7.16 o                         
   0  13   3         14.09         11.62         7.64 o                         
  -5  14   3          9.22          2.99         9.69 o                         
  -4  14   3        550.93        495.16        22.87 o                         
  -3  14   3        355.22        369.67        22.01 o                         
  -2  14   3          9.08          0.90         7.82 o                         
   3 -14   4        207.67        186.56        15.91 o                         
   4 -14   4          8.21          4.85         7.18 o                         
   0 -13   4          2.59         -2.61         8.77 o                         
   1 -13   4        926.38        908.72        29.35 o                         
   2 -13   4        278.63        311.93        19.09 o                         
   3 -13   4        448.99        463.51        20.60 o                         
   4 -13   4        268.44        276.57        16.90 o                         
   5 -13   4        132.11        148.33        15.72 o                         
   6 -13   4         33.77         29.68         8.86 o                         
   7 -13   4         59.62         57.22        11.01 o                         
  -2 -12   4         19.71         -8.25        15.08 o                         
  -1 -12   4         21.02          8.50         8.46 o                         
   0 -12   4        145.94        158.50        15.71 o                         
   1 -12   4          9.23         17.23         7.04 o                         
   2 -12   4        223.39        219.33        18.85 o                         
   3 -12   4        641.97        641.84        20.59 o                         
   4 -12   4       2086.17       1983.74        46.80 o                         
   5 -12   4         41.95         23.50         7.99 o                         
   6 -12   4        215.98        223.28        14.13 o                         
   7 -12   4         34.70         33.51         7.61 o                         
   8 -12   4        352.65        352.88        22.68 o                         
  -3 -11   4         44.45         17.24        13.50 o                         
  -2 -11   4        125.52        100.45        11.42 o                         
  -1 -11   4        437.34        460.96        20.51 o                         
   0 -11   4        118.48        143.11        11.16 o                         
   1 -11   4        122.30        130.83        10.24 o                         
   2 -11   4        434.89        458.96        16.32 o                         
   3 -11   4        469.37        459.49        17.43 o                         
   4 -11   4        180.10        167.84        10.40 o                         
   5 -11   4        355.59        341.18        14.18 o                         
   6 -11   4        232.99        243.16        12.60 o                         
   7 -11   4        276.51        254.92        13.20 o                         
   8 -11   4        362.00        375.13        14.77 o                         
  -4 -10   4        342.32        325.77        18.00 o                         
  -3 -10   4          9.99          6.86         6.46 o                         
  -2 -10   4        429.27        459.47        18.91 o                         
  -1 -10   4       2167.21       2170.89        36.55 o                         
   0 -10   4        148.96        161.59        14.07 o                         
   1 -10   4        476.92        484.22        14.82 o                         
   2 -10   4        318.66        307.92        12.00 o                         
   3 -10   4        947.05        912.64        19.76 o                         
   4 -10   4          1.24          2.38         4.18 o                         
   5 -10   4        799.18        833.50        21.98 o                         
   6 -10   4          8.53         -5.67         5.67 o                         
   7 -10   4         84.77         99.51        14.97 o                         
   8 -10   4         60.75         58.79         6.93 o                         
   9 -10   4         75.56         53.90         6.77 o                         
  -5  -9   4        324.70        299.64        24.51 o                         
  -4  -9   4         85.64         94.25        13.17 o                         
  -3  -9   4        284.63        319.02        15.83 o                         
  -2  -9   4        841.29        828.93        20.86 o                         
  -1  -9   4         29.27         34.35         5.67 o                         
   0  -9   4         98.52        100.95         8.05 o                         
   1  -9   4         80.25         75.18         8.27 o                         
   2  -9   4       2281.11       2247.19        31.57 o                         
   3  -9   4       3301.92       3242.21        43.03 o                         
   4  -9   4         18.03         17.14         4.41 o                         
   5  -9   4         19.75         17.76         4.81 o                         
   6  -9   4        685.47        656.02        19.33 o                         
   7  -9   4          0.72         -3.56         3.56 o                         
   8  -9   4       1717.36       1674.32        59.15 o                         
   9  -9   4         64.98         50.43         7.01 o                         
  -6  -8   4        140.01        101.01        14.21 o                         
  -5  -8   4          3.28         -3.63         5.59 o                         
  -4  -8   4         52.62         49.47         9.07 o                         
  -3  -8   4         40.92         38.58         6.93 o                         
  -2  -8   4       1558.76       1627.34        27.20 o                         
  -1  -8   4        181.73        152.62         9.03 o                         
   0  -8   4        477.85        437.79        12.69 o                         
   1  -8   4         91.51         92.31         7.39 o                         
   2  -8   4         21.62         21.57         4.05 o                         
   3  -8   4        152.63        176.38         8.55 o                         
   4  -8   4        328.55        322.96        10.45 o                         
   5  -8   4         26.86         29.24         4.39 o                         
   6  -8   4       2201.43       2167.15        31.16 o                         
   7  -8   4          5.94         10.79         4.48 o                         
   8  -8   4        569.23        573.49        14.59 o                         
   9  -8   4         19.94         11.02         4.16 o                         
  10  -8   4         38.64         59.38        15.84 o                         
  -6  -7   4        436.54        412.68        16.53 o                         
  -5  -7   4        235.82        255.97        13.09 o                         
  -4  -7   4        304.33        289.07        15.77 o                         
  -3  -7   4        727.56        743.89        16.89 o                         
  -2  -7   4       3785.87       3869.27        44.03 o                         
  -1  -7   4        379.82        368.51        11.23 o                         
   0  -7   4          7.62         14.83         3.58 o                         
   1  -7   4        312.09        287.78         9.60 o                         
   2  -7   4        110.04        121.49         7.60 o                         
   3  -7   4       3364.12       3336.23        36.87 o                         
   4  -7   4        299.61        299.81         9.34 o                         
   5  -7   4        220.11        217.00        11.19 o                         
   6  -7   4        317.16        316.97         9.45 o                         
   7  -7   4        176.98        176.91         8.26 o                         
   8  -7   4        645.84        624.68        14.24 o                         
   9  -7   4        614.09        598.60        24.25 o                         
  10  -7   4         60.98         46.44         8.79 o                         
  -7  -6   4       1078.61       1025.28        29.03 o                         
  -6  -6   4        486.35        501.54        21.43 o                         
  -5  -6   4         18.56         14.02         5.97 o                         
  -4  -6   4          4.49          2.45         3.26 o                         
  -3  -6   4        272.66        294.69        11.51 o                         
  -2  -6   4         86.27         85.04         6.31 o                         
  -1  -6   4         63.96         81.94         6.15 o                         
   0  -6   4        268.23        257.94        11.36 o                         
   1  -6   4       2523.19       2463.24        29.33 o                         
   2  -6   4        118.43        160.81         7.59 o                         
   3  -6   4       2532.82       2605.55        29.67 o                         
   4  -6   4         18.79         25.59         3.50 o                         
   5  -6   4        214.93        218.33         8.21 o                         
   6  -6   4         22.22         20.45         3.35 o                         
   7  -6   4         40.56         44.66         4.16 o                         
   8  -6   4        570.08        560.00        12.50 o                         
   9  -6   4        801.55        835.74        14.94 o                         
  10  -6   4         38.83         22.88        11.51 o                         
  -7  -5   4       1838.53       1816.26        55.16 o                         
  -6  -5   4        101.31        105.23         8.87 o                         
  -5  -5   4        150.98        142.94         7.84 o                         
  -4  -5   4         51.71         39.57         6.04 o                         
  -3  -5   4        183.33        168.70         8.36 o                         
  -2  -5   4       1503.01       1546.90        21.82 o                         
  -1  -5   4         55.68         93.27         5.99 o                         
   0  -5   4        826.87        826.66        15.13 o                         
   1  -5   4       8730.57       8893.72        75.37 o                         
   2  -5   4       1365.50       1485.94        20.58 o                         
   3  -5   4       1934.88       1873.49        25.15 o                         
   4  -5   4        443.81        465.44        10.75 o                         
   5  -5   4        528.32        563.78        10.86 o                         
   6  -5   4        458.43        442.44         9.52 o                         
   7  -5   4         93.31         93.49         5.21 o                         
   8  -5   4         28.07         25.10         3.91 o                         
   9  -5   4        104.14        110.86         8.57 o                         
  10  -5   4        393.69        419.51        20.44 o                         
  -8  -4   4          5.06         -0.54         8.62 o                         
  -7  -4   4         40.20         40.93         4.30 o                         
  -6  -4   4         96.25         98.61         7.02 o                         
  -5  -4   4        422.58        434.06        12.30 o                         
  -4  -4   4       3303.70       3252.27        35.41 o                         
  -3  -4   4         11.22          3.50         2.47 o                         
  -2  -4   4       1355.28       1451.73        21.93 o                         
  -1  -4   4       2205.61       2370.89        27.12 o                         
   0  -4   4        356.92        409.00         9.53 o                         
   1  -4   4         69.04         86.73         5.17 o                         
   2  -4   4        144.13        232.41         7.07 o                         
   3  -4   4       1499.58       1455.27        17.98 o                         
   4  -4   4       4925.22       4867.24        64.88 o                         
   5  -4   4         47.71         42.49         3.47 o                         
   6  -4   4        424.39        429.31         8.72 o                         
   7  -4   4        135.87        125.03         5.91 o                         
   8  -4   4        316.86        319.90        17.90 o                         
   9  -4   4        328.54        312.47         9.98 o                         
  10  -4   4        737.78        734.34        26.34 o                         
  -8  -3   4        155.63        155.00        11.63 o                         
  -7  -3   4          0.25         -1.67         3.34 o                         
  -6  -3   4          0.23         -0.59         1.90 o                         
  -5  -3   4        278.48        290.92         7.90 o                         
  -4  -3   4       2637.26       2488.59        27.77 o                         
  -3  -3   4         59.81         66.56         4.56 o                         
  -2  -3   4        390.31        345.81        10.00 o                         
  -1  -3   4       6033.87       6338.29        66.06 o                         
   0  -3   4         69.36         82.29         4.66 o                         
   1  -3   4       6231.88       6398.13        53.99 o                         
   2  -3   4         12.06         10.49         2.48 o                         
   3  -3   4          1.39          4.63         2.35 o                         
   4  -3   4       3312.84       3269.28        61.78 o                         
   5  -3   4       1278.83       1240.11        17.71 o                         
   6  -3   4        813.26        797.40        11.75 o                         
   7  -3   4        372.69        412.82         8.21 o                         
   8  -3   4         44.68         51.19         3.35 o                         
   9  -3   4        133.70        136.49         9.64 o                         
  10  -3   4        133.74        144.60         9.48 o                         
  -9  -2   4       1363.62       1431.80        26.81 o                         
  -8  -2   4        316.67        318.24        13.04 o                         
  -7  -2   4          3.82         11.31         4.00 o                         
  -6  -2   4       1433.92       1437.46        28.96 o                         
  -5  -2   4        217.17        216.93         7.41 o                         
  -4  -2   4         72.00         50.32         3.53 o                         
  -3  -2   4        445.73        398.03         8.26 o                         
  -2  -2   4       1427.56       1383.79        16.98 o                         
  -1  -2   4      10106.43      10134.00       148.98 o                         
   0  -2   4       1105.29       1152.02        14.52 o                         
   1  -2   4        723.66        745.42        10.75 o                         
   2  -2   4        588.17        597.36         9.63 o                         
   3  -2   4        963.99        976.16        14.54 o                         
   4  -2   4        534.56        533.68         9.89 o                         
   5  -2   4        948.20        857.95        11.07 o                         
   6  -2   4        527.11        532.02         8.84 o                         
   7  -2   4        603.25        618.62        10.14 o                         
   8  -2   4        435.17        455.74        10.93 o                         
   9  -2   4         50.83         48.89         9.66 o                         
  10  -2   4        191.84        178.14        20.53 o                         
  -9  -1   4        753.65        811.97        22.54 o                         
  -8  -1   4          6.70          4.00         5.11 o                         
  -7  -1   4        444.03        444.97        11.84 o                         
  -6  -1   4        588.00        591.01        15.97 o                         
  -5  -1   4        141.05        152.09         7.05 o                         
  -4  -1   4         84.27         83.41         4.12 o                         
  -3  -1   4        153.67        157.86         4.95 o                         
  -2  -1   4        904.10        893.53        13.54 o                         
  -1  -1   4       1103.90       1165.94        15.76 o                         
   0  -1   4       3914.69       3749.27        33.35 o                         
   1  -1   4        268.77        259.09         5.75 o                         
   2  -1   4       2247.55       2209.56        23.18 o                         
   3  -1   4        435.94        379.27        12.68 o                         
   4  -1   4         81.29         83.44         5.49 o                         
   5  -1   4         39.19         43.82         2.77 o                         
   6  -1   4         78.70         85.82         3.98 o                         
   7  -1   4        355.44        324.55         9.69 o                         
   8  -1   4       1952.49       1992.88        23.93 o                         
   9  -1   4        201.40        235.08        28.96 o                         
  -9   0   4        454.42        407.85        39.03 o                         
  -8   0   4          0.19         -5.56         7.06 o                         
  -7   0   4        414.58        423.80        11.34 o                         
  -6   0   4       3034.12       2952.04        36.17 o                         
  -5   0   4         48.38         51.98         8.08 o                         
  -4   0   4        921.28       1033.65        16.56 o                         
  -3   0   4        210.93        232.44         5.18 o                         
  -2   0   4       1485.34       1476.63        16.13 o                         
  -1   0   4         73.16         75.66         4.75 o                         
   0   0   4       7454.85       7546.79       137.77 o                         
   1   0   4        416.10        400.84         7.26 o                         
   2   0   4       2413.19       2410.36        27.47 o                         
   3   0   4       1404.33       1450.16        30.22 o                         
   4   0   4        902.86        937.20        13.78 o                         
   5   0   4       1017.00       1019.86        13.24 o                         
   6   0   4        674.20        662.57        10.88 o                         
   7   0   4        597.58        583.12        10.50 o                         
   8   0   4       2023.94       2007.53        25.02 o                         
   9   0   4         41.01         45.85         5.89 o                         
 -10   1   4        739.21        783.08        53.30 o                         
  -9   1   4        942.49        995.88        58.74 o                         
  -8   1   4        551.58        519.38        27.80 o                         
  -7   1   4         93.06         73.71        12.75 o                         
  -6   1   4          9.18          5.41         1.78 o                         
  -5   1   4        940.34        946.81        16.75 o                         
  -4   1   4       1451.20       1412.07        21.74 o                         
  -3   1   4        551.15        494.59         9.66 o                         
  -2   1   4          7.06          1.51         1.48 o                         
  -1   1   4       1789.50       1761.50        20.30 o                         
   0   1   4         27.81         14.64         2.34 o                         
   1   1   4         19.42         14.86         2.26 o                         
   2   1   4          0.27          0.36         1.74 o                         
   3   1   4       3255.63       3159.08        31.96 o                         
   4   1   4        292.95        219.41         6.79 o                         
   5   1   4        102.94        108.12         5.73 o                         
   6   1   4       1637.07       1599.49        23.37 o                         
   7   1   4         11.27          5.05         2.78 o                         
   8   1   4        263.96        231.28         8.07 o                         
   9   1   4        123.55        106.33         7.75 o                         
 -10   2   4        331.53        253.87        36.72 o                         
  -9   2   4        382.16        362.50        35.15 o                         
  -8   2   4         97.04        108.13        15.25 o                         
  -7   2   4          2.47          0.93         5.88 o                         
  -6   2   4        499.01        506.39         7.36 o                         
  -5   2   4       2747.63       2831.19        41.72 o                         
  -4   2   4       2458.08       2523.24        34.04 o                         
  -3   2   4        897.80        901.98        12.75 o                         
  -2   2   4         51.26         56.40         3.36 o                         
  -1   2   4       3400.13       3486.03        45.52 o                         
   0   2   4         51.10         64.82         3.85 o                         
   1   2   4       3767.95       3785.53        34.65 o                         
   2   2   4          0.61          5.03         2.44 o                         
   3   2   4       3137.91       3055.62        32.98 o                         
   4   2   4       1494.92       1594.38        21.50 o                         
   5   2   4        406.27        380.15         9.26 o                         
   6   2   4        588.79        597.87        13.66 o                         
   7   2   4        368.99        370.67        10.73 o                         
   8   2   4         82.26         49.06         5.69 o                         
   9   2   4        659.06        702.43        20.37 o                         
 -10   3   4        342.97        332.59        37.13 o                         
  -9   3   4          3.63          1.40        10.75 o                         
  -8   3   4         97.21         94.65        14.75 o                         
  -7   3   4       1111.85       1078.89        38.23 o                         
  -6   3   4        292.72        292.61         7.75 o                         
  -5   3   4          4.01          7.17         3.32 o                         
  -4   3   4        335.85        278.44         5.89 o                         
  -3   3   4       1957.69       2052.31        21.58 o                         
  -2   3   4       6288.87       6259.15        66.88 o                         
  -1   3   4        141.44        126.21         5.07 o                         
   0   3   4        615.70        621.13        10.81 o                         
   1   3   4       5286.97       5352.67        55.33 o                         
   2   3   4          9.06         13.00         2.99 o                         
   3   3   4       2138.34       2182.94        25.22 o                         
   4   3   4        659.41        694.60        16.01 o                         
   5   3   4          0.05         -2.58         2.75 o                         
   6   3   4       2321.69       2249.64        31.80 o                         
   7   3   4         68.44         64.16         7.20 o                         
   8   3   4          2.13          0.29         4.54 o                         
 -10   4   4        139.26        135.43        27.84 o                         
  -9   4   4         25.00          7.75        13.48 o                         
  -8   4   4          1.18         -3.56         6.46 o                         
  -7   4   4         24.77         24.55         3.06 o                         
  -6   4   4         39.79         35.56         3.56 o                         
  -5   4   4       1128.73       1123.63        13.05 o                         
  -4   4   4       3856.69       3530.86        33.38 o                         
  -3   4   4         15.97         31.30         3.27 o                         
  -2   4   4          4.56         10.80         2.80 o                         
  -1   4   4         88.41         96.10         5.43 o                         
   0   4   4        489.64        619.39        11.76 o                         
   1   4   4         27.53         38.44         4.37 o                         
   2   4   4       2378.25       2321.62        27.13 o                         
   3   4   4       4332.33       4309.50        58.20 o                         
   4   4   4       1976.69       1967.43        34.24 o                         
   5   4   4         11.84         17.56         3.77 o                         
   6   4   4         65.87         70.31         6.64 o                         
   7   4   4        179.10        184.65        10.10 o                         
   8   4   4         81.13         84.49         8.36 o                         
 -10   5   4         20.84         10.46        15.93 o                         
  -9   5   4        186.33        195.10        34.02 o                         
  -8   5   4         16.25         23.28         2.63 o                         
  -7   5   4        556.22        583.48        13.15 o                         
  -6   5   4         74.73         74.31         5.60 o                         
  -5   5   4        164.66        165.15         5.43 o                         
  -4   5   4       3600.06       3437.41        34.25 o                         
  -3   5   4         77.77         79.81         6.48 o                         
  -2   5   4       1835.12       1940.55        26.52 o                         
  -1   5   4        282.50        285.24        12.91 o                         
   0   5   4         24.00         40.72         4.26 o                         
   1   5   4        528.01        494.64        11.41 o                         
   2   5   4        183.44        194.97         8.34 o                         
   3   5   4        529.40        513.32        12.44 o                         
   4   5   4       1147.17       1123.84        21.50 o                         
   5   5   4        125.31        128.59         9.88 o                         
   6   5   4        802.41        780.12        21.01 o                         
   7   5   4         85.45         59.41         7.33 o                         
 -10   6   4        224.06        194.23        33.93 o                         
  -9   6   4       1455.28       1491.69        25.31 o                         
  -8   6   4       1160.60       1178.51        20.96 o                         
  -7   6   4        179.85        198.78         9.45 o                         
  -6   6   4         95.81         89.95         4.43 o                         
  -5   6   4         28.36         33.81         3.60 o                         
  -4   6   4         46.91         56.78         4.53 o                         
  -3   6   4       1530.57       1528.47        21.01 o                         
  -2   6   4       1380.03       1407.47        20.33 o                         
  -1   6   4       3552.78       3494.44        37.55 o                         
   0   6   4       1633.99       1727.89        23.84 o                         
   1   6   4       2716.65       2791.92        33.21 o                         
   2   6   4        184.53        183.80         8.98 o                         
   3   6   4        841.22        853.82        17.27 o                         
   4   6   4        392.80        403.42        12.30 o                         
   5   6   4        815.28        802.27        22.21 o                         
   6   6   4        455.02        438.14        16.99 o                         
   7   6   4        135.22        141.07        10.72 o                         
 -10   7   4        101.69         59.12        21.44 o                         
  -9   7   4       2043.72       2087.20        45.54 o                         
  -8   7   4         41.96         51.37        11.77 o                         
  -7   7   4        194.44        181.78         9.21 o                         
  -6   7   4         70.50         73.06         5.17 o                         
  -5   7   4        350.76        354.58         9.65 o                         
  -4   7   4        144.17        165.03         8.15 o                         
  -3   7   4          3.59          3.90         2.73 o                         
  -2   7   4          1.46          2.38         2.79 o                         
  -1   7   4       1761.09       1745.68        27.30 o                         
   0   7   4        442.75        427.15        11.80 o                         
   1   7   4       5229.95       5307.64        54.47 o                         
   2   7   4        294.11        324.49        14.83 o                         
   3   7   4        220.42        202.60         9.99 o                         
   4   7   4        801.88        824.26        20.64 o                         
   5   7   4         31.80         20.69         5.87 o                         
   6   7   4         82.88         97.23        10.42 o                         
 -10   8   4        112.07        110.18         9.54 o                         
  -9   8   4          1.07         -2.44         3.30 o                         
  -8   8   4        121.64        141.22        10.88 o                         
  -7   8   4        303.26        301.95        10.14 o                         
  -6   8   4       1293.40       1328.96        20.52 o                         
  -5   8   4          5.29          0.68         3.20 o                         
  -4   8   4        416.31        432.19        11.80 o                         
  -3   8   4       1507.92       1487.27        23.15 o                         
  -2   8   4        870.06        856.49        17.33 o                         
  -1   8   4         57.89         66.93         6.25 o                         
   0   8   4       2718.07       2718.56        38.54 o                         
   1   8   4        799.18        762.73        17.37 o                         
   2   8   4       1869.83       1925.83        29.53 o                         
   3   8   4          9.15         11.86         4.40 o                         
   4   8   4        306.97        349.24        20.36 o                         
   5   8   4        175.70        172.37        13.36 o                         
  -9   9   4          4.52         -0.89         4.08 o                         
  -8   9   4        209.58        218.62        20.89 o                         
  -7   9   4        262.10        273.20        11.51 o                         
  -6   9   4        395.25        408.15        16.85 o                         
  -5   9   4       1227.65       1216.27        23.65 o                         
  -4   9   4       2659.45       2702.12        35.44 o                         
  -3   9   4         75.06         93.11         7.48 o                         
  -2   9   4       1722.77       1644.34        31.40 o                         
  -1   9   4          2.42          5.71         4.30 o                         
   0   9   4         69.61         65.67         6.92 o                         
   1   9   4        895.69        911.36        21.11 o                         
   2   9   4        226.72        226.69        12.47 o                         
   3   9   4        990.92       1036.39        30.48 o                         
   4   9   4        457.38        455.41        19.18 o                         
   5   9   4         45.51         59.32         9.77 o                         
  -9  10   4        138.21        103.77        10.39 o                         
  -8  10   4        199.51        205.06        11.06 o                         
  -7  10   4        263.23        279.24        15.61 o                         
  -6  10   4         85.12         67.80         7.86 o                         
  -5  10   4        324.90        294.46        13.36 o                         
  -4  10   4        623.11        675.68        16.70 o                         
  -3  10   4        975.59        965.33        20.86 o                         
  -2  10   4         55.95         41.62         6.11 o                         
  -1  10   4        573.50        557.07        16.04 o                         
   0  10   4         19.41         17.94         5.63 o                         
   1  10   4        533.15        517.99        17.38 o                         
   2  10   4        153.96        163.77        14.38 o                         
   3  10   4       1169.24       1202.93        31.94 o                         
   4  10   4          9.88          8.30        13.01 o                         
  -9  11   4        193.80        201.19        19.29 o                         
  -8  11   4          2.23         -4.69         5.23 o                         
  -7  11   4        985.86        971.80        27.80 o                         
  -6  11   4         39.46         17.32         8.63 o                         
  -5  11   4         98.83         96.82         9.60 o                         
  -4  11   4        232.48        215.60        13.66 o                         
  -3  11   4        478.83        422.08        17.69 o                         
  -2  11   4       2275.20       2262.84        63.49 o                         
  -1  11   4       1176.84       1199.90        27.05 o                         
   0  11   4         27.40         36.70         6.70 o                         
   1  11   4       1194.81       1210.53        31.86 o                         
   2  11   4         12.27          4.38         6.96 o                         
   3  11   4         24.74         22.50        11.05 o                         
  -8  12   4         34.47         16.32         5.84 o                         
  -7  12   4         21.72         28.66         6.47 o                         
  -6  12   4        622.34        599.11        20.68 o                         
  -5  12   4          4.01         -1.55         5.78 o                         
  -4  12   4       2228.72       2062.38        41.22 o                         
  -3  12   4        588.26        567.00        33.71 o                         
  -2  12   4        414.37        411.97        19.63 o                         
  -1  12   4        112.37        113.30        10.43 o                         
   0  12   4         95.97         82.14         9.52 o                         
   1  12   4        321.03        302.46        18.76 o                         
  -7  13   4        751.16        746.46        34.72 o                         
  -6  13   4          5.92          2.30         6.06 o                         
  -5  13   4        447.06        409.96        22.67 o                         
  -4  13   4       1470.97       1479.23        35.81 o                         
  -3  13   4          0.29         -0.28         5.71 o                         
  -2  13   4          3.86         10.69         6.43 o                         
  -1  13   4          2.32          0.99         7.36 o                         
   0  13   4         28.47         42.55         9.70 o                         
  -4  14   4          6.70          4.27         9.04 o                         
  -3  14   4        288.38        289.45        24.39 o                         
   0 -13   5        486.02        550.41        41.44 o                         
   1 -13   5        134.94        127.33        13.55 o                         
   2 -13   5       1427.41       1455.27        32.42 o                         
   3 -13   5        289.58        287.76        19.76 o                         
   4 -13   5         10.44         -6.66         6.66 o                         
   5 -13   5        130.43        142.74        13.41 o                         
   6 -13   5        192.64        188.86        14.97 o                         
  -1 -12   5        193.46        183.39        15.61 o                         
   0 -12   5        482.52        460.55        20.16 o                         
   1 -12   5        251.34        244.10        14.87 o                         
   2 -12   5          3.17         -3.97         5.69 o                         
   3 -12   5        194.50        152.88        13.70 o                         
   4 -12   5         89.87        108.76        11.70 o                         
   5 -12   5        802.51        877.08        25.82 o                         
   6 -12   5         32.85         37.66         7.34 o                         
   7 -12   5        147.24        128.86        13.28 o                         
  -3 -11   5        433.03        427.65        22.02 o                         
  -2 -11   5        548.44        529.89        21.69 o                         
  -1 -11   5        176.77        148.92        13.64 o                         
   0 -11   5         12.18          9.53         5.44 o                         
   1 -11   5         12.33          5.56         5.41 o                         
   2 -11   5          5.20          5.92         6.03 o                         
   3 -11   5        757.11        827.55        24.26 o                         
   4 -11   5        769.90        798.10        20.29 o                         
   5 -11   5        273.62        290.79        23.08 o                         
   6 -11   5        102.73        104.58         9.30 o                         
   7 -11   5         35.41         20.53         8.14 o                         
   8 -11   5        109.39        105.64        11.25 o                         
  -4 -10   5         31.25         17.88         7.69 o                         
  -3 -10   5        127.88         92.81        13.41 o                         
  -2 -10   5        684.80        659.71        34.16 o                         
  -1 -10   5        183.20        172.62        11.83 o                         
   0 -10   5        534.46        573.93        18.07 o                         
   1 -10   5        233.25        236.03        12.38 o                         
   2 -10   5        185.26        195.15        12.13 o                         
   3 -10   5          2.20         -2.38         4.32 o                         
   4 -10   5        105.66        103.57         8.28 o                         
   5 -10   5         30.26         36.30         6.57 o                         
   6 -10   5        174.90        154.43        10.43 o                         
   7 -10   5        624.27        634.74        19.90 o                         
   8 -10   5        357.92        336.10        17.17 o                         
   9 -10   5         13.53          4.52         6.18 o                         
  -5  -9   5        111.47        101.23        12.72 o                         
  -4  -9   5        141.28        121.39        12.48 o                         
  -3  -9   5        219.32        205.42        14.37 o                         
  -2  -9   5       1063.79       1069.20        27.28 o                         
  -1  -9   5         11.94         19.93         5.51 o                         
   0  -9   5        284.29        286.84        11.56 o                         
   1  -9   5          3.92          3.01         3.58 o                         
   2  -9   5        243.53        245.64        10.73 o                         
   3  -9   5         77.03         74.20         6.78 o                         
   4  -9   5       2085.41       2105.49        30.04 o                         
   5  -9   5        210.50        230.44        11.39 o                         
   6  -9   5        106.90        103.43         8.94 o                         
   7  -9   5        305.55        300.90        13.26 o                         
   8  -9   5         85.47         91.14         9.36 o                         
   9  -9   5        560.51        552.79        19.33 o                         
  -5  -8   5        237.74        246.51        16.14 o                         
  -4  -8   5         81.98         74.53        10.60 o                         
  -3  -8   5       1461.73       1559.09        34.24 o                         
  -2  -8   5        730.74        723.37        19.31 o                         
  -1  -8   5        628.59        623.99        15.74 o                         
   0  -8   5          1.10         -2.55         3.25 o                         
   1  -8   5        497.95        465.73        17.73 o                         
   2  -8   5         58.24         57.93         5.93 o                         
   3  -8   5       1770.55       1756.92        25.93 o                         
   4  -8   5        366.29        392.24        11.64 o                         
   5  -8   5        779.69        747.25        17.39 o                         
   6  -8   5         88.72         91.01         7.33 o                         
   7  -8   5       1310.73       1336.22        23.48 o                         
   8  -8   5         70.49         62.45         7.32 o                         
   9  -8   5        752.06        741.42        16.46 o                         
  -6  -7   5         61.98         46.87         7.89 o                         
  -5  -7   5          1.22         -6.19         6.74 o                         
  -4  -7   5         79.25         81.28        12.98 o                         
  -3  -7   5        348.97        363.76        12.22 o                         
  -2  -7   5         24.70         33.42         5.23 o                         
  -1  -7   5       1240.84       1206.67        22.15 o                         
   0  -7   5        896.86        909.21        17.65 o                         
   1  -7   5        247.97        264.96         9.74 o                         
   2  -7   5       1305.09       1310.40        21.40 o                         
   3  -7   5        114.34        125.71         7.42 o                         
   4  -7   5        847.45        866.91        21.53 o                         
   5  -7   5          3.21          4.81         3.27 o                         
   6  -7   5        123.00        130.36         8.83 o                         
   7  -7   5        844.25        833.44        19.16 o                         
   8  -7   5        538.77        528.38        16.22 o                         
   9  -7   5         40.97         29.60         5.09 o                         
  10  -7   5        678.53        658.87        62.27 o                         
  -7  -6   5        284.98        302.40        13.58 o                         
  -6  -6   5         39.10         24.11         6.14 o                         
  -5  -6   5         13.02         11.25         4.97 o                         
  -4  -6   5        306.35        303.80        12.09 o                         
  -3  -6   5        713.13        745.14        20.21 o                         
  -2  -6   5       1250.44       1300.22        40.17 o                         
  -1  -6   5          6.23          5.62         2.89 o                         
   0  -6   5       2029.10       2167.86        33.33 o                         
   1  -6   5         10.77         18.40         3.70 o                         
   2  -6   5       5290.76       5346.36        51.55 o                         
   3  -6   5         74.59         64.71         5.28 o                         
   4  -6   5         26.01         23.14         3.64 o                         
   5  -6   5        444.56        423.14        12.70 o                         
   6  -6   5         87.96         90.86         5.93 o                         
   7  -6   5          0.51         -1.92         2.86 o                         
   8  -6   5          0.38         -1.69         3.42 o                         
   9  -6   5         79.53         60.27         7.59 o                         
  10  -6   5       1533.42       1577.32        66.60 o                         
  -7  -5   5          8.57         -3.49         8.75 o                         
  -6  -5   5        130.48        123.90        10.31 o                         
  -5  -5   5       1945.23       1867.40        29.92 o                         
  -4  -5   5        229.49        252.38         9.49 o                         
  -3  -5   5        762.47        795.24        17.30 o                         
  -2  -5   5         32.64         28.83         3.97 o                         
  -1  -5   5        536.28        626.51        13.05 o                         
   0  -5   5       1122.93       1218.47        18.62 o                         
   1  -5   5        291.57        269.21         8.53 o                         
   2  -5   5       4554.02       4319.49        42.33 o                         
   3  -5   5       1435.08       1500.03        22.11 o                         
   4  -5   5          3.25          5.31         2.49 o                         
   5  -5   5        652.02        627.23        12.71 o                         
   6  -5   5        522.19        529.99        10.84 o                         
   7  -5   5         19.61         18.45         3.15 o                         
   8  -5   5         88.93         83.51         5.80 o                         
   9  -5   5        966.93        970.58        15.02 o                         
  10  -5   5        746.25        766.64        26.91 o                         
  -8  -4   5          3.79         -2.55         6.82 o                         
  -7  -4   5         27.75         19.28        19.64 o                         
  -6  -4   5        671.19        662.65        16.27 o                         
  -5  -4   5        723.70        717.46        14.21 o                         
  -4  -4   5         91.36         76.82         5.50 o                         
  -3  -4   5       2385.19       2247.47        27.45 o                         
  -2  -4   5        343.17        359.07        10.52 o                         
  -1  -4   5        265.84        266.65         8.22 o                         
   0  -4   5        210.43        191.74         7.22 o                         
   1  -4   5       1309.23       1674.48        21.48 o                         
   2  -4   5          7.13         14.23         3.11 o                         
   3  -4   5        155.71        157.65         6.05 o                         
   4  -4   5       1221.83       1258.81        16.89 o                         
   5  -4   5       4015.42       4012.04        37.62 o                         
   6  -4   5         98.69        100.71         6.13 o                         
   7  -4   5         25.72         25.31         2.84 o                         
   8  -4   5         13.92          9.55         2.42 o                         
   9  -4   5        245.56        231.33        12.62 o                         
  10  -4   5         83.53         70.55         9.63 o                         
  -8  -3   5         64.30         56.54         8.37 o                         
  -7  -3   5         39.66         38.38         6.19 o                         
  -6  -3   5         99.37         93.24         8.06 o                         
  -5  -3   5       1634.41       1642.21        22.15 o                         
  -4  -3   5        462.88        454.99        12.22 o                         
  -3  -3   5       4723.40       4617.81        44.30 o                         
  -2  -3   5        268.47        216.18         8.89 o                         
  -1  -3   5       1301.24       1295.50        19.34 o                         
   0  -3   5       3196.91       3428.41        37.00 o                         
   1  -3   5        159.54        205.15         6.63 o                         
   2  -3   5        132.97        129.55         5.56 o                         
   3  -3   5        129.65        149.16         5.28 o                         
   4  -3   5        639.90        581.01         9.85 o                         
   5  -3   5       2264.64       2153.59        27.59 o                         
   6  -3   5         38.10         47.48         3.07 o                         
   7  -3   5        107.06        109.63         6.85 o                         
   8  -3   5       1211.25       1237.51        32.33 o                         
   9  -3   5         79.58         71.62        10.24 o                         
  10  -3   5         64.85         58.27        10.14 o                         
  -9  -2   5        455.08        489.10        14.99 o                         
  -8  -2   5        461.65        494.84        15.04 o                         
  -7  -2   5        123.28        118.76         7.69 o                         
  -6  -2   5        201.01        191.33        14.34 o                         
  -5  -2   5        255.80        282.10         8.60 o                         
  -4  -2   5         88.60         97.63         5.97 o                         
  -3  -2   5        622.88        603.57        10.91 o                         
  -2  -2   5       1174.07       1167.96        20.42 o                         
  -1  -2   5        454.51        415.06        11.48 o                         
   0  -2   5       4830.10       4792.46        47.85 o                         
   1  -2   5       1987.13       2074.88        22.34 o                         
   2  -2   5         33.83         31.64         3.08 o                         
   3  -2   5          3.17          4.88         2.81 o                         
   4  -2   5          1.78         -0.32         1.57 o                         
   5  -2   5         18.46         20.78         3.71 o                         
   6  -2   5          5.71          9.98         3.10 o                         
   7  -2   5       2924.19       2961.21        45.34 o                         
   8  -2   5       1125.45       1180.36        32.99 o                         
   9  -2   5          0.16         -6.96         6.96 o                         
  -9  -1   5         33.55         29.50         4.09 o                         
  -8  -1   5       1492.90       1532.74        34.55 o                         
  -7  -1   5        614.18        614.91        14.06 o                         
  -6  -1   5        274.49        279.44        12.12 o                         
  -5  -1   5        484.85        476.33         7.09 o                         
  -4  -1   5          3.24          5.95         1.70 o                         
  -3  -1   5        667.39        679.50        12.37 o                         
  -2  -1   5        440.05        421.70         9.58 o                         
  -1  -1   5        461.75        384.94         8.15 o                         
   0  -1   5       4518.41       4560.80        44.66 o                         
   1  -1   5        380.13        391.78         7.56 o                         
   2  -1   5         13.39          9.62         2.02 o                         
   3  -1   5        633.74        640.30        13.99 o                         
   4  -1   5        550.74        542.56        14.95 o                         
   5  -1   5        248.95        240.36        12.86 o                         
   6  -1   5         40.54         46.18         4.87 o                         
   7  -1   5       1457.87       1457.77        28.45 o                         
   8  -1   5        503.50        517.99        15.47 o                         
   9  -1   5        154.06        131.21        13.03 o                         
  -9   0   5        165.39        133.24        27.11 o                         
  -8   0   5        304.64        291.60        19.20 o                         
  -7   0   5        426.06        444.49        10.21 o                         
  -6   0   5         86.33         91.50         5.22 o                         
  -5   0   5       3364.61       3248.73        40.03 o                         
  -4   0   5       1158.47       1159.96        16.66 o                         
  -3   0   5        978.27        907.12        13.61 o                         
  -2   0   5       1440.70       1389.16        16.62 o                         
  -1   0   5         91.18         77.78         4.25 o                         
   0   0   5       1201.23       1354.36        17.90 o                         
   1   0   5        967.22        986.90        14.05 o                         
   2   0   5       2456.44       2394.02        35.73 o                         
   3   0   5       3057.03       2923.70        37.10 o                         
   4   0   5       1210.94       1314.29        25.31 o                         
   5   0   5        820.84        835.55        17.29 o                         
   6   0   5          0.53          2.60         1.88 o                         
   7   0   5       1140.16       1126.47        17.57 o                         
   8   0   5          6.08          3.88         2.44 o                         
   9   0   5        875.03        925.46        30.44 o                         
  -9   1   5         97.07         54.75        19.66 o                         
  -8   1   5         45.93         54.38        13.76 o                         
  -7   1   5        202.10        208.60         5.91 o                         
  -6   1   5        325.43        332.06        15.83 o                         
  -5   1   5       1863.47       1843.00        25.61 o                         
  -4   1   5        105.99        117.19         3.56 o                         
  -3   1   5        691.44        694.84        11.57 o                         
  -2   1   5        210.40        282.79         6.72 o                         
  -1   1   5       8407.09       8527.50        68.98 o                         
   0   1   5        262.10        244.32         7.19 o                         
   1   1   5        116.42        156.03         5.33 o                         
   2   1   5        333.52        301.89         7.22 o                         
   3   1   5       1545.72       1485.99        17.12 o                         
   4   1   5          0.70         -0.61         1.15 o                         
   5   1   5        232.81        241.87         8.15 o                         
   6   1   5        412.81        431.54         8.99 o                         
   7   1   5       1082.55       1031.45        18.28 o                         
   8   1   5         27.90         30.34         4.81 o                         
   9   1   5        218.59        219.83        12.28 o                         
 -10   2   5        896.54        862.56        60.17 o                         
  -9   2   5        144.37        172.62        31.98 o                         
  -8   2   5       1835.74       1990.14        57.84 o                         
  -7   2   5        687.30        725.75        32.18 o                         
  -6   2   5        704.68        723.40        16.73 o                         
  -5   2   5        995.61       1028.02        21.69 o                         
  -4   2   5          0.53          1.60         1.31 o                         
  -3   2   5          5.26          0.74         1.79 o                         
  -2   2   5       4604.60       4417.76        43.90 o                         
  -1   2   5        149.78        142.46         5.34 o                         
   0   2   5       3316.72       3357.27        32.40 o                         
   1   2   5       2535.94       2511.34        26.17 o                         
   2   2   5       2427.34       2469.23        30.40 o                         
   3   2   5        228.17        208.03         9.21 o                         
   4   2   5        475.60        434.09        10.29 o                         
   5   2   5         87.77         92.96         5.45 o                         
   6   2   5        363.87        360.63        10.26 o                         
   7   2   5        221.88        222.81        12.87 o                         
   8   2   5         54.28         55.98        11.25 o                         
 -10   3   5        684.56        738.69        53.91 o                         
  -9   3   5        203.50        192.48        34.02 o                         
  -8   3   5        604.53        656.96        33.96 o                         
  -7   3   5        129.34        137.75         6.04 o                         
  -6   3   5       1935.96       1916.02        33.30 o                         
  -5   3   5        760.89        707.15        22.77 o                         
  -4   3   5       1436.32       1393.31        16.53 o                         
  -3   3   5        503.30        469.32        11.04 o                         
  -2   3   5       1745.92       1770.92        23.03 o                         
  -1   3   5        816.65        835.59        13.49 o                         
   0   3   5        332.11        393.32         9.16 o                         
   1   3   5        272.83        237.89         7.34 o                         
   2   3   5       1120.70       1058.51        15.86 o                         
   3   3   5       1951.39       2058.08        24.64 o                         
   4   3   5        107.82        100.33         6.08 o                         
   5   3   5        532.57        547.57        13.40 o                         
   6   3   5        211.77        201.73        13.07 o                         
   7   3   5       1817.88       1867.10        32.42 o                         
   8   3   5         99.43         72.72         6.51 o                         
 -10   4   5        266.82        219.42        35.09 o                         
  -9   4   5        374.74        344.30        38.85 o                         
  -8   4   5        104.88        121.94        16.75 o                         
  -7   4   5        492.95        518.08        18.16 o                         
  -6   4   5        202.77        188.39         7.46 o                         
  -5   4   5       3073.63       3042.10        29.38 o                         
  -4   4   5        864.98        871.63        13.15 o                         
  -3   4   5       4727.59       4673.57        48.09 o                         
  -2   4   5        697.68        708.13        12.53 o                         
  -1   4   5        675.04        720.56        14.61 o                         
   0   4   5         16.77         18.22         3.38 o                         
   1   4   5        672.72        612.44        14.67 o                         
   2   4   5        830.64        882.15        15.23 o                         
   3   4   5        853.39        855.96        15.42 o                         
   4   4   5        254.68        253.43        10.24 o                         
   5   4   5       2947.90       2881.00        41.59 o                         
   6   4   5          4.49          2.64         3.69 o                         
   7   4   5        476.86        478.34        20.22 o                         
   8   4   5          2.57          6.14         4.83 o                         
 -10   5   5        658.27        610.32        51.99 o                         
  -9   5   5        451.05        512.40        46.69 o                         
  -8   5   5          0.13         -1.69         1.69 o                         
  -7   5   5        205.59        193.31         9.82 o                         
  -6   5   5        153.02        136.51         3.20 o                         
  -5   5   5        849.26        836.92        13.07 o                         
  -4   5   5       1069.98       1094.85        17.97 o                         
  -3   5   5       3123.55       2939.27        35.76 o                         
  -2   5   5       3505.66       3437.13        37.96 o                         
  -1   5   5        768.86        784.47        14.27 o                         
   0   5   5         87.70        126.84         7.40 o                         
   1   5   5         49.90         60.81         5.62 o                         
   2   5   5       1200.59       1177.99        21.19 o                         
   3   5   5        676.46        709.97        14.96 o                         
   4   5   5       1553.08       1456.82        24.86 o                         
   5   5   5       1802.91       1760.96        32.22 o                         
   6   5   5         29.19         23.86         5.37 o                         
   7   5   5         43.70         27.32         6.05 o                         
 -10   6   5       1087.85       1105.19        70.54 o                         
  -9   6   5        171.95        174.32         8.50 o                         
  -8   6   5       1730.46       1770.44        28.26 o                         
  -7   6   5        362.45        372.75        14.80 o                         
  -6   6   5        310.47        291.99         8.00 o                         
  -5   6   5        120.10        110.85         5.69 o                         
  -4   6   5        797.04        797.45        14.38 o                         
  -3   6   5        550.46        524.30        11.78 o                         
  -2   6   5       1453.46       1449.15        22.38 o                         
  -1   6   5          6.70          5.51         3.99 o                         
   0   6   5       1460.67       1390.10        23.33 o                         
   1   6   5        268.95        248.68         9.10 o                         
   2   6   5        546.16        529.68        13.38 o                         
   3   6   5         12.57         11.18         3.89 o                         
   4   6   5        624.62        620.99        15.32 o                         
   5   6   5         16.20         18.74         5.13 o                         
   6   6   5          7.29          4.40         5.17 o                         
   7   6   5         81.87         82.88        30.27 o                         
 -10   7   5        388.52        403.60        44.79 o                         
  -9   7   5          6.61          4.76         3.30 o                         
  -8   7   5       1895.88       1908.87        34.40 o                         
  -7   7   5       2395.41       2387.84        26.24 o                         
  -6   7   5       1149.61       1180.48        18.04 o                         
  -5   7   5         51.89         66.41         5.34 o                         
  -4   7   5         79.86         74.61         6.30 o                         
  -3   7   5        192.31        179.78         7.79 o                         
  -2   7   5        356.15        351.90        10.60 o                         
  -1   7   5       1017.37        993.96        18.31 o                         
   0   7   5       2961.88       2884.70        35.52 o                         
   1   7   5       1222.99       1210.75        21.30 o                         
   2   7   5        356.52        371.48        12.05 o                         
   3   7   5        985.39        976.93        21.81 o                         
   4   7   5        126.33        108.65         9.36 o                         
   5   7   5        447.42        444.20        29.54 o                         
   6   7   5        117.12        133.44        11.78 o                         
 -10   8   5        476.09        478.57        14.97 o                         
  -9   8   5        113.25        118.98         9.32 o                         
  -8   8   5          1.99          0.17         3.81 o                         
  -7   8   5       1044.15       1066.58        21.24 o                         
  -6   8   5         64.35         64.20         5.31 o                         
  -5   8   5       1823.12       1816.22        25.85 o                         
  -4   8   5        463.88        460.12        12.30 o                         
  -3   8   5          1.93          3.95         3.25 o                         
  -2   8   5       2279.43       2298.08        31.23 o                         
  -1   8   5        469.84        439.17        12.85 o                         
   0   8   5        236.20        258.78        10.43 o                         
   1   8   5         55.57         58.61         6.41 o                         
   2   8   5        210.98        216.85        10.63 o                         
   3   8   5        687.34        693.12        20.23 o                         
   4   8   5          5.81         -0.28        11.63 o                         
   5   8   5         21.89         25.43         8.94 o                         
  -9   9   5         13.94          7.14         6.44 o                         
  -8   9   5          2.22          2.82         4.22 o                         
  -7   9   5        783.12        835.56        20.07 o                         
  -6   9   5        612.01        594.86        17.60 o                         
  -5   9   5       2815.64       2738.15        39.04 o                         
  -4   9   5        469.22        466.56        16.57 o                         
  -3   9   5       1102.13       1105.48        21.20 o                         
  -2   9   5          0.70          2.92         3.74 o                         
  -1   9   5          3.28         -1.61         3.80 o                         
   0   9   5         18.40         11.56         4.85 o                         
   1   9   5        218.70        204.33        11.06 o                         
   2   9   5       1554.15       1543.29        27.68 o                         
   3   9   5        322.41        315.61        18.42 o                         
   4   9   5        266.43        245.29        15.70 o                         
  -9  10   5        223.74        194.09        13.17 o                         
  -8  10   5       1030.27        959.45        22.54 o                         
  -7  10   5        763.73        755.66        20.67 o                         
  -6  10   5         22.48         32.63         6.01 o                         
  -5  10   5         57.35         51.37         7.42 o                         
  -4  10   5        243.94        250.75        11.73 o                         
  -3  10   5        136.81        145.25        10.39 o                         
  -2  10   5        650.44        646.09        17.33 o                         
  -1  10   5          1.22          6.02         5.46 o                         
   0  10   5       1154.92       1147.69        25.94 o                         
   1  10   5         19.35         17.74         5.75 o                         
   2  10   5        563.73        580.05        22.76 o                         
   3  10   5         52.52         53.90         9.55 o                         
  -8  11   5        307.12        305.43        13.89 o                         
  -7  11   5          5.22         -3.28         4.48 o                         
  -6  11   5        180.85        181.40        15.22 o                         
  -5  11   5        119.65        103.03        10.19 o                         
  -4  11   5        182.02        180.86        13.34 o                         
  -3  11   5        215.55        199.83        12.46 o                         
  -2  11   5        295.22        329.24        15.63 o                         
  -1  11   5         13.82         17.60         5.50 o                         
   0  11   5         48.22         61.23         8.46 o                         
   1  11   5        116.82        101.76        11.53 o                         
   2  11   5        417.40        434.27        20.48 o                         
  -8  12   5          9.59          9.51         7.23 o                         
  -7  12   5        326.61        350.82        16.09 o                         
  -6  12   5        149.59        166.62        16.21 o                         
  -5  12   5       1470.89       1422.23        33.34 o                         
  -4  12   5        641.96        685.22        29.31 o                         
  -3  12   5        267.88        294.18        27.31 o                         
  -2  12   5          4.73         -2.21         5.61 o                         
  -1  12   5         31.98         35.94         8.84 o                         
   0  12   5        400.42        373.76        18.86 o                         
   1  12   5        487.92        491.34        26.11 o                         
  -6  13   5        549.80        561.21        21.62 o                         
  -5  13   5        133.20        134.76        20.46 o                         
  -4  13   5         47.32         47.44         8.35 o                         
  -3  13   5        825.59        967.31        29.36 o                         
  -2  13   5        509.26        504.00        21.78 o                         
  -1  13   5        124.48        140.69        21.76 o                         
   1 -13   6       1377.95       1401.11        36.75 o                         
   2 -13   6          2.41         -5.43         6.00 o                         
   3 -13   6         23.15         21.55         8.00 o                         
   4 -13   6       1154.97       1188.29        32.55 o                         
   5 -13   6        309.44        317.15        19.87 o                         
   6 -13   6         14.86         16.59         9.20 o                         
  -1 -12   6        162.83        150.53        14.31 o                         
   0 -12   6         67.15         86.21        11.46 o                         
   1 -12   6         96.25         84.27        10.93 o                         
   2 -12   6          0.30         -3.58         5.26 o                         
   3 -12   6         78.18         68.99         9.26 o                         
   4 -12   6       1173.12       1260.19        35.07 o                         
   5 -12   6         13.49         13.37         8.86 o                         
   6 -12   6        150.69        168.37        13.29 o                         
   7 -12   6         78.99         71.39         9.72 o                         
  -2 -11   6         16.62         14.95         7.30 o                         
  -1 -11   6        359.76        389.30        21.12 o                         
   0 -11   6        831.07        836.19        23.71 o                         
   1 -11   6         30.20         21.51        11.15 o                         
   2 -11   6        117.74        136.86        10.82 o                         
   3 -11   6        340.65        366.58        14.81 o                         
   4 -11   6        612.12        622.36        19.82 o                         
   5 -11   6        518.28        523.14        23.51 o                         
   6 -11   6        841.74        773.14        20.98 o                         
   7 -11   6        694.28        679.18        20.02 o                         
   8 -11   6        165.00        147.14        12.23 o                         
  -4 -10   6         19.39         20.10         8.97 o                         
  -3 -10   6         35.28         30.48         7.69 o                         
  -2 -10   6         51.35         30.12         7.28 o                         
  -1 -10   6       1037.16       1100.37        28.98 o                         
   0 -10   6          1.83          1.62         4.69 o                         
   1 -10   6        206.52        207.74        12.18 o                         
   2 -10   6          4.47         -3.18         3.83 o                         
   3 -10   6        575.20        555.48        15.91 o                         
   4 -10   6        798.59        791.57        18.60 o                         
   5 -10   6         15.87         16.37         6.35 o                         
   6 -10   6        278.42        270.71        12.58 o                         
   7 -10   6        634.10        648.96        17.99 o                         
   8 -10   6         48.07         44.22         6.74 o                         
  -4  -9   6          1.03          9.04         8.61 o                         
  -3  -9   6        397.91        419.67        17.77 o                         
  -2  -9   6        426.69        426.22        17.55 o                         
  -1  -9   6        458.53        487.03        17.28 o                         
   0  -9   6        290.16        321.43        12.22 o                         
   1  -9   6        746.14        750.24        18.03 o                         
   2  -9   6       1985.75       2051.00        34.11 o                         
   3  -9   6       1129.33       1163.32        21.99 o                         
   4  -9   6          9.07          4.35         4.33 o                         
   5  -9   6          3.47          1.18         4.10 o                         
   6  -9   6          1.39          4.50         4.17 o                         
   7  -9   6        383.85        376.33        29.02 o                         
   8  -9   6       1018.88        984.56        21.13 o                         
   9  -9   6         52.75         43.85         9.52 o                         
  -5  -8   6         15.08         10.80         7.51 o                         
  -4  -8   6          8.82         15.43         7.46 o                         
  -3  -8   6          5.26          0.52         4.76 o                         
  -2  -8   6       2321.19       2356.69        36.42 o                         
  -1  -8   6       3169.41       3014.64        39.16 o                         
   0  -8   6          0.59         -1.42         4.16 o                         
   1  -8   6         63.52         52.63         5.90 o                         
   2  -8   6         14.77         17.83         4.24 o                         
   3  -8   6        216.58        207.65         9.60 o                         
   4  -8   6         38.26         33.46         4.87 o                         
   5  -8   6        898.59        908.91        18.26 o                         
   6  -8   6       2931.60       2878.76        53.33 o                         
   7  -8   6        420.81        448.18        13.45 o                         
   8  -8   6        311.47        297.46        13.55 o                         
   9  -8   6         16.38         11.18         5.32 o                         
  -6  -7   6         52.35         40.35         7.83 o                         
  -5  -7   6        161.62        172.56        11.86 o                         
  -4  -7   6         12.71          2.73         4.90 o                         
  -3  -7   6         89.18         92.51        13.31 o                         
  -2  -7   6       1507.01       1408.96        24.60 o                         
  -1  -7   6       1237.39       1231.50        21.81 o                         
   0  -7   6         81.77         87.74         7.01 o                         
   1  -7   6        426.42        440.95        14.84 o                         
   2  -7   6        721.58        723.30        15.48 o                         
   3  -7   6       3089.66       3128.85        36.53 o                         
   4  -7   6         22.89         15.61         3.77 o                         
   5  -7   6        403.56        386.32        11.20 o                         
   6  -7   6       1304.83       1340.80        27.95 o                         
   7  -7   6        350.75        361.34        11.22 o                         
   8  -7   6         33.81         30.70         5.24 o                         
   9  -7   6        127.95        104.93        10.79 o                         
  -7  -6   6        800.00        855.31        58.12 o                         
  -6  -6   6        667.48        672.66        23.05 o                         
  -5  -6   6        153.50        142.35        10.94 o                         
  -4  -6   6         34.28         38.63         6.27 o                         
  -3  -6   6        292.26        322.63        13.11 o                         
  -2  -6   6         42.26         49.96         5.47 o                         
  -1  -6   6          0.56         -1.45         2.92 o                         
   0  -6   6        176.50        199.87         8.60 o                         
   1  -6   6       5459.20       5181.98        59.02 o                         
   2  -6   6       2512.15       2574.00        31.08 o                         
   3  -6   6        189.96        183.89         7.65 o                         
   4  -6   6         98.69        133.02         7.20 o                         
   5  -6   6        141.53        149.60         8.09 o                         
   6  -6   6        262.71        259.11         9.22 o                         
   7  -6   6          0.63         -2.67         2.67 o                         
   8  -6   6         82.79         93.77        10.50 o                         
   9  -6   6       1086.60       1167.44        26.83 o                         
  -7  -5   6        572.65        577.22        86.58 o                         
  -6  -5   6        323.54        322.09        12.91 o                         
  -5  -5   6        194.67        189.08        17.50 o                         
  -4  -5   6        336.05        327.30        10.59 o                         
  -3  -5   6       1415.38       1429.33        24.62 o                         
  -2  -5   6          4.73         11.43         3.32 o                         
  -1  -5   6         66.69         95.76         6.55 o                         
   0  -5   6        110.83        119.79         6.99 o                         
   1  -5   6         68.88         32.87         4.40 o                         
   2  -5   6        642.99        647.57        13.04 o                         
   3  -5   6        668.12        684.91        13.44 o                         
   4  -5   6       2755.99       2810.06        30.82 o                         
   5  -5   6        216.97        214.76         9.08 o                         
   6  -5   6        183.65        176.75         6.49 o                         
   7  -5   6        119.58        111.95         5.97 o                         
   8  -5   6         15.56         17.68         5.12 o                         
   9  -5   6        236.51        212.84        12.04 o                         
  -8  -4   6         79.47         75.33         8.91 o                         
  -7  -4   6          8.69          3.69         4.89 o                         
  -6  -4   6       1846.45       1882.46        30.46 o                         
  -5  -4   6         82.50         91.73         7.03 o                         
  -4  -4   6       2404.80       2361.75        29.79 o                         
  -3  -4   6       1783.59       1743.49        26.28 o                         
  -2  -4   6         57.82         59.74         4.94 o                         
  -1  -4   6        236.13        212.81         7.78 o                         
   0  -4   6        266.41        241.37         9.25 o                         
   1  -4   6        110.47        103.37         6.03 o                         
   2  -4   6        122.54         98.93         8.04 o                         
   3  -4   6       4428.76       4661.84        43.78 o                         
   4  -4   6       4380.29       4222.60        39.99 o                         
   5  -4   6        466.30        481.68         9.67 o                         
   6  -4   6        204.42        190.87         7.94 o                         
   7  -4   6         10.71         15.84         4.81 o                         
   8  -4   6         52.94         70.46         8.16 o                         
   9  -4   6         15.77          4.25         6.51 o                         
  -8  -3   6        156.90        168.35        10.95 o                         
  -7  -3   6          0.95          0.89         3.97 o                         
  -6  -3   6        746.07        750.49        13.01 o                         
  -5  -3   6       1877.79       1888.44        41.35 o                         
  -4  -3   6       1634.19       1605.85        21.74 o                         
  -3  -3   6         21.35         18.49         4.52 o                         
  -2  -3   6       2790.14       2924.95        38.84 o                         
  -1  -3   6       1820.55       1830.14        24.70 o                         
   0  -3   6       2184.51       2061.55        24.55 o                         
   1  -3   6       1069.14       1137.77        16.59 o                         
   2  -3   6        104.84         72.09         4.95 o                         
   3  -3   6        236.15        356.20         8.60 o                         
   4  -3   6       1409.61       1411.46        16.42 o                         
   5  -3   6         16.05         32.28         5.30 o                         
   6  -3   6       1370.93       1377.37        34.67 o                         
   7  -3   6        511.40        539.78        15.69 o                         
   8  -3   6        787.37        755.72        21.77 o                         
   9  -3   6         35.29         21.22         5.26 o                         
  -8  -2   6        721.83        694.07        24.35 o                         
  -7  -2   6        275.56        274.58        16.47 o                         
  -6  -2   6        551.66        551.36        15.05 o                         
  -5  -2   6        350.95        383.16         8.84 o                         
  -4  -2   6        144.00        149.25         6.82 o                         
  -3  -2   6        157.94        159.41         6.28 o                         
  -2  -2   6        559.23        534.90        12.06 o                         
  -1  -2   6       8491.82       8327.50        70.60 o                         
   0  -2   6       1071.22       1075.26        15.77 o                         
   1  -2   6        752.54        797.86        13.81 o                         
   2  -2   6          1.46          5.30         2.46 o                         
   3  -2   6        847.17        880.70        16.06 o                         
   4  -2   6        231.96        216.16         9.02 o                         
   5  -2   6        707.27        693.17        20.10 o                         
   6  -2   6          3.12          4.29         3.47 o                         
   7  -2   6       1061.23       1091.57        25.06 o                         
   8  -2   6          3.25         -6.36         6.36 o                         
   9  -2   6        317.44        310.57        12.36 o                         
  -9  -1   6        278.04        282.13         7.47 o                         
  -8  -1   6         23.86         23.21         8.58 o                         
  -7  -1   6         73.48         68.24         5.81 o                         
  -6  -1   6       1316.74       1319.48        23.73 o                         
  -5  -1   6       2526.70       2525.78        28.67 o                         
  -4  -1   6        118.93        104.12         4.70 o                         
  -3  -1   6       1952.49       1964.06        21.56 o                         
  -2  -1   6        114.28        159.53         9.50 o                         
  -1  -1   6       3733.21       3695.20        39.83 o                         
   0  -1   6        150.16        133.31         5.40 o                         
   1  -1   6       1524.52       1494.11        18.25 o                         
   2  -1   6       3621.42       3533.43        33.00 o                         
   3  -1   6       3070.60       3087.46        46.25 o                         
   4  -1   6        113.67        134.90         8.79 o                         
   5  -1   6       1475.63       1426.19        24.69 o                         
   6  -1   6        636.89        596.99        15.36 o                         
   7  -1   6        343.21        326.88        13.55 o                         
   8  -1   6        690.44        680.78        27.57 o                         
   9  -1   6        900.73        883.25        21.61 o                         
  -9   0   6        393.59        446.15        43.37 o                         
  -8   0   6        157.02        164.08        17.41 o                         
  -7   0   6        494.81        471.30        11.52 o                         
  -6   0   6       1633.39       1645.78        26.17 o                         
  -5   0   6        393.31        428.71        11.49 o                         
  -4   0   6        421.26        445.25         8.47 o                         
  -3   0   6         25.37         41.63         3.44 o                         
  -2   0   6       1284.43       1138.58        20.07 o                         
  -1   0   6       1994.47       1879.20        50.40 o                         
   0   0   6        559.48        781.39        12.53 o                         
   1   0   6         31.81         18.18         3.29 o                         
   2   0   6        634.26        577.99        10.27 o                         
   3   0   6         10.54         13.34         3.58 o                         
   4   0   6        327.95        274.84        11.62 o                         
   5   0   6          8.49         11.07         3.61 o                         
   6   0   6        726.20        714.54        19.32 o                         
   7   0   6        274.01        255.52        12.35 o                         
   8   0   6         68.83         75.27         8.23 o                         
   9   0   6         82.01         83.48        10.63 o                         
  -9   1   6        370.79        411.17        40.95 o                         
  -8   1   6       1686.55       1767.49        81.55 o                         
  -7   1   6        120.09        119.96         5.21 o                         
  -6   1   6       1312.30       1287.31        21.69 o                         
  -5   1   6        384.40        339.62         9.88 o                         
  -4   1   6        126.78         97.80         4.10 o                         
  -3   1   6       1236.25       1167.03        17.28 o                         
  -2   1   6       7698.82       7937.13        67.52 o                         
  -1   1   6       2427.00       2342.70        26.41 o                         
   0   1   6         32.22         19.06         3.17 o                         
   1   1   6       1724.64       1655.89        19.73 o                         
   2   1   6        879.14        854.54        12.60 o                         
   3   1   6       1806.36       1810.38        20.10 o                         
   4   1   6        381.85        347.40         8.65 o                         
   5   1   6         50.49         52.79         6.98 o                         
   6   1   6       2084.90       2076.44        25.70 o                         
   7   1   6        186.10        181.94        12.17 o                         
   8   1   6        318.99        309.05        18.97 o                         
   9   1   6        230.32        239.34        27.09 o                         
  -9   2   6         85.75         82.86        23.97 o                         
  -8   2   6        680.38        642.88        48.72 o                         
  -7   2   6        929.32        969.66        15.40 o                         
  -6   2   6       1174.32       1169.85        19.60 o                         
  -5   2   6        173.57        191.62         7.96 o                         
  -4   2   6        374.95        450.37         8.25 o                         
  -3   2   6          1.76         10.97         2.35 o                         
  -2   2   6        791.21        863.43        14.94 o                         
  -1   2   6        712.43        712.38        13.49 o                         
   0   2   6       2184.78       2522.83        27.27 o                         
   1   2   6       6393.26       6260.31        54.95 o                         
   2   2   6        807.20        751.27        12.53 o                         
   3   2   6        586.80        619.53        22.87 o                         
   4   2   6         11.29         15.00         2.72 o                         
   5   2   6         52.43         51.61         4.78 o                         
   6   2   6          0.99          0.28         3.46 o                         
   7   2   6        733.05        701.48        22.21 o                         
   8   2   6         26.35         27.54         5.61 o                         
 -10   3   6         27.69         13.31        15.58 o                         
  -9   3   6        194.15        188.84        34.31 o                         
  -8   3   6         48.82         40.39        16.13 o                         
  -7   3   6        790.67        788.16        14.17 o                         
  -6   3   6        395.17        395.58        13.59 o                         
  -5   3   6        272.46        253.82         6.72 o                         
  -4   3   6        740.74        754.23        12.01 o                         
  -3   3   6       3154.01       3093.74        31.67 o                         
  -2   3   6       5038.83       5313.24        53.51 o                         
  -1   3   6         81.61         64.73         4.87 o                         
   0   3   6        178.67        318.39         9.53 o                         
   1   3   6       1080.01       1026.23        15.95 o                         
   2   3   6        384.42        432.86        10.44 o                         
   3   3   6         86.25        125.05         6.21 o                         
   4   3   6       3136.66       3231.27        34.99 o                         
   5   3   6       1276.70       1250.86        20.71 o                         
   6   3   6       1093.83       1084.49        23.40 o                         
   7   3   6         39.65         38.56         6.15 o                         
   8   3   6        137.77        124.78         9.05 o                         
 -10   4   6        267.16        295.55        43.31 o                         
  -9   4   6        248.60        323.16        44.91 o                         
  -8   4   6          5.93         10.79         2.49 o                         
  -7   4   6         87.07         82.40         7.34 o                         
  -6   4   6          9.01         13.71         2.91 o                         
  -5   4   6          0.46          2.95         1.71 o                         
  -4   4   6       4747.48       4640.25        45.71 o                         
  -3   4   6        366.70        325.98        11.86 o                         
  -2   4   6        527.55        552.42        11.51 o                         
  -1   4   6       1071.92       1119.87        17.28 o                         
   0   4   6        567.36        571.79        12.01 o                         
   1   4   6       1041.55       1115.28        17.60 o                         
   2   4   6         80.45         78.12         5.70 o                         
   3   4   6         91.35        109.49         6.72 o                         
   4   4   6       5545.34       5590.88        54.70 o                         
   5   4   6        633.94        623.79        14.44 o                         
   6   4   6        184.51        172.11        22.42 o                         
   7   4   6         99.49         99.40         9.20 o                         
 -10   5   6         35.38         33.06        18.64 o                         
  -9   5   6          9.88         -2.27        13.95 o                         
  -8   5   6        357.37        382.12        14.40 o                         
  -7   5   6        105.37         98.84         7.90 o                         
  -6   5   6        208.58        207.38         6.28 o                         
  -5   5   6        213.98        208.35         6.90 o                         
  -4   5   6       2849.31       2695.65        30.30 o                         
  -3   5   6        386.05        381.79        10.93 o                         
  -2   5   6       1719.57       1687.70        22.91 o                         
  -1   5   6       1732.37       1599.39        22.36 o                         
   0   5   6        472.96        452.52        11.61 o                         
   1   5   6          0.30         -1.61         2.53 o                         
   2   5   6         21.94         22.81         3.84 o                         
   3   5   6          1.15          2.19         3.16 o                         
   4   5   6        668.06        672.52        15.20 o                         
   5   5   6        230.12        228.96        10.40 o                         
   6   5   6        725.34        717.09        20.23 o                         
   7   5   6        235.15        251.25        12.74 o                         
  -9   6   6       2016.53       1980.11        40.02 o                         
  -8   6   6       1367.28       1428.40        27.34 o                         
  -7   6   6         92.43         91.65         6.93 o                         
  -6   6   6        270.18        275.58         8.05 o                         
  -5   6   6        475.66        474.91        10.98 o                         
  -4   6   6        104.38         95.83         6.19 o                         
  -3   6   6          0.62         -0.57         2.42 o                         
  -2   6   6        408.05        430.23        11.23 o                         
  -1   6   6       2947.13       2877.44        34.19 o                         
   0   6   6        988.86        967.70        19.56 o                         
   1   6   6        301.36        325.88        13.36 o                         
   2   6   6         61.17         63.11         6.07 o                         
   3   6   6        394.08        404.37        12.38 o                         
   4   6   6          3.95          5.76         4.42 o                         
   5   6   6        103.62         98.38         9.07 o                         
   6   6   6        145.40        153.30        19.22 o                         
 -10   7   6        352.36        294.96        46.13 o                         
  -9   7   6       1773.94       1817.34        35.93 o                         
  -8   7   6        404.53        363.27        18.81 o                         
  -7   7   6         36.50         34.84         3.37 o                         
  -6   7   6        539.94        538.86        12.00 o                         
  -5   7   6        711.90        714.40        18.33 o                         
  -4   7   6        906.82        926.70        19.18 o                         
  -3   7   6        104.69        106.01         7.11 o                         
  -2   7   6         78.87         63.60         5.83 o                         
  -1   7   6       1117.99       1107.92        19.94 o                         
   0   7   6        113.71        130.14         9.15 o                         
   1   7   6        744.48        757.52        18.37 o                         
   2   7   6        193.39        195.72         9.78 o                         
   3   7   6        944.71        966.08        22.90 o                         
   4   7   6        137.42        127.69        10.04 o                         
   5   7   6          0.49         -4.69         5.09 o                         
   6   7   6         23.06         10.69         7.78 o                         
  -9   8   6         16.03          3.93         5.60 o                         
  -8   8   6         19.93         23.57         5.81 o                         
  -7   8   6        188.05        162.30         8.85 o                         
  -6   8   6       2624.99       2666.56        37.45 o                         
  -5   8   6       1151.66       1148.62        20.09 o                         
  -4   8   6        477.49        485.47        13.84 o                         
  -3   8   6          4.17         11.21         3.70 o                         
  -2   8   6        375.84        378.64        12.05 o                         
  -1   8   6         29.23         30.97         4.85 o                         
   0   8   6         76.50         86.78         7.38 o                         
   1   8   6         43.25         43.95         5.89 o                         
   2   8   6       1751.77       1743.35        30.14 o                         
   3   8   6        127.42        115.95        10.12 o                         
   4   8   6        871.68        862.80        22.81 o                         
   5   8   6         39.96         10.41        14.50 o                         
  -9   9   6         47.52         50.02         7.26 o                         
  -8   9   6        901.58        970.83        20.91 o                         
  -7   9   6         36.48         39.93         5.76 o                         
  -6   9   6         20.94         41.58         5.77 o                         
  -5   9   6          7.74          7.91         6.90 o                         
  -4   9   6        313.70        315.55        11.36 o                         
  -3   9   6        233.24        231.13        10.34 o                         
  -2   9   6        622.15        621.67        16.30 o                         
  -1   9   6          9.51          2.97         3.70 o                         
   0   9   6        520.43        534.55        15.60 o                         
   1   9   6        785.04        756.47        18.87 o                         
   2   9   6        172.93        171.05        12.10 o                         
   3   9   6        788.33        836.40        25.74 o                         
   4   9   6        295.48        300.33        18.13 o                         
  -9  10   6          1.70          8.96         6.67 o                         
  -8  10   6        295.66        320.23        14.85 o                         
  -7  10   6         30.90         33.02         5.83 o                         
  -6  10   6         23.52         22.19         5.53 o                         
  -5  10   6        168.35        173.07        17.36 o                         
  -4  10   6        160.42        137.05        11.17 o                         
  -3  10   6        597.28        599.63        17.82 o                         
  -2  10   6         36.33         47.92         7.89 o                         
  -1  10   6        180.53        187.20        12.32 o                         
   0  10   6        151.44        157.65        11.70 o                         
   1  10   6        886.56        890.32        23.55 o                         
   2  10   6        544.47        526.26        22.00 o                         
   3  10   6        392.50        380.11        19.81 o                         
  -8  11   6         17.57         13.67         5.27 o                         
  -7  11   6        549.65        551.48        26.35 o                         
  -6  11   6         65.73         60.33         9.77 o                         
  -5  11   6          9.45         11.90         5.69 o                         
  -4  11   6        613.61        624.49        21.34 o                         
  -3  11   6         57.47         66.84         9.11 o                         
  -2  11   6        158.73        168.77        13.38 o                         
  -1  11   6         47.49         69.09        13.80 o                         
   0  11   6        325.12        329.39        22.27 o                         
   1  11   6        802.58        788.62        29.34 o                         
   2  11   6         92.09         91.50        12.12 o                         
  -7  12   6          0.72         -0.69         5.40 o                         
  -6  12   6        137.86        142.13        20.16 o                         
  -5  12   6          0.55         -1.53         5.73 o                         
  -4  12   6       1002.74       1058.63        38.54 o                         
  -3  12   6        816.25        815.38        25.88 o                         
  -2  12   6         45.54         47.88        12.68 o                         
  -1  12   6         57.07         45.40         9.70 o                         
   0  12   6          1.02        -11.18        11.18 o                         
   1  12   6        335.99        341.17        24.30 o                         
  -6  13   6          5.08         -2.84         7.44 o                         
  -5  13   6         85.48         94.97        19.21 o                         
  -4  13   6        892.80        909.97        36.50 o                         
  -3  13   6        147.72        130.64        13.16 o                         
  -2  13   6          4.75          3.92         7.28 o                         
  -1  13   6        380.28        360.93        23.16 o                         
   2 -13   7        118.85        131.00        21.72 o                         
   3 -13   7        236.48        218.42        16.42 o                         
   4 -13   7         55.73         58.31        10.31 o                         
   5 -13   7        379.31        384.07        24.12 o                         
  -1 -12   7        120.99        103.45        33.27 o                         
   0 -12   7        430.62        442.96        20.97 o                         
   1 -12   7         22.71         14.96         8.38 o                         
   2 -12   7          5.42         11.57        14.47 o                         
   3 -12   7        849.43        882.14        25.48 o                         
   4 -12   7        182.82        210.36        15.17 o                         
   5 -12   7        843.64        843.08        26.37 o                         
   6 -12   7         48.37         53.64         8.54 o                         
   7 -12   7        105.86        101.08        11.85 o                         
  -2 -11   7        232.86        201.38        15.76 o                         
  -1 -11   7        136.12        128.08        12.65 o                         
   0 -11   7          0.58         -2.60         5.41 o                         
   1 -11   7          8.69          9.76         5.34 o                         
   2 -11   7        305.12        325.36        14.79 o                         
   3 -11   7       1111.94       1138.63        26.39 o                         
   4 -11   7        130.82        110.68        11.15 o                         
   5 -11   7        420.91        428.62        16.87 o                         
   6 -11   7          4.09          6.38         5.75 o                         
   7 -11   7          0.81          1.00         7.11 o                         
  -3 -10   7          5.62          6.15         6.77 o                         
  -2 -10   7        404.99        403.61        20.84 o                         
  -1 -10   7          9.93          6.91         5.97 o                         
   0 -10   7        208.75        229.08        16.57 o                         
   1 -10   7         50.63         62.36         7.48 o                         
   2 -10   7        979.34        990.53        24.53 o                         
   3 -10   7        213.30        250.45        11.91 o                         
   4 -10   7         12.90         10.38         6.80 o                         
   5 -10   7        149.79        141.89        14.04 o                         
   6 -10   7        488.47        457.81        20.15 o                         
   7 -10   7        125.45        120.82        12.77 o                         
   8 -10   7        844.80        856.52        32.42 o                         
  -4  -9   7         88.88         74.26         9.86 o                         
  -3  -9   7         55.86         58.33         8.58 o                         
  -2  -9   7       2107.39       2092.15        46.72 o                         
  -1  -9   7         35.08         33.61         6.39 o                         
   0  -9   7        181.98        175.06        11.69 o                         
   1  -9   7          8.85         13.46         4.67 o                         
   2  -9   7         14.83         13.27         4.87 o                         
   3  -9   7          4.35          0.88         4.04 o                         
   4  -9   7        105.13         92.34         8.30 o                         
   5  -9   7        162.41        164.54         9.55 o                         
   6  -9   7        437.89        440.59        14.67 o                         
   7  -9   7         10.99          0.83         6.02 o                         
   8  -9   7         76.50         65.66         9.38 o                         
   9  -9   7         51.92         48.96        10.52 o                         
  -5  -8   7        153.61        164.81        12.96 o                         
  -4  -8   7          1.52         -5.13         5.13 o                         
  -3  -8   7        873.56        858.71        24.12 o                         
  -2  -8   7       1466.17       1531.77        28.81 o                         
  -1  -8   7        130.15        124.86         9.97 o                         
   0  -8   7        306.78        302.79        11.67 o                         
   1  -8   7         80.84        103.59         8.21 o                         
   2  -8   7        109.56        112.94         8.34 o                         
   3  -8   7        871.31        870.54        18.23 o                         
   4  -8   7         55.33         54.63         5.95 o                         
   5  -8   7        367.05        371.54        11.78 o                         
   6  -8   7          9.43         13.97         4.41 o                         
   7  -8   7       1102.95       1093.32        23.31 o                         
   8  -8   7         81.18         68.63         6.54 o                         
   9  -8   7         23.43          7.97         6.33 o                         
  -6  -7   7         16.01          7.97         6.47 o                         
  -5  -7   7         54.28         39.79         8.74 o                         
  -4  -7   7        208.83        216.67        14.81 o                         
  -3  -7   7         64.48         84.18        10.41 o                         
  -2  -7   7        233.47        195.38        10.46 o                         
  -1  -7   7        295.65        246.97        10.82 o                         
   0  -7   7       1932.76       1910.49        28.27 o                         
   1  -7   7       1823.78       1896.76        27.78 o                         
   2  -7   7        664.41        699.40        15.73 o                         
   3  -7   7        225.01        232.42        14.59 o                         
   4  -7   7        216.40        182.28         8.76 o                         
   5  -7   7        321.42        320.60        11.49 o                         
   6  -7   7        214.54        195.98         8.68 o                         
   7  -7   7        834.59        895.63        19.91 o                         
   8  -7   7        370.05        373.90        11.25 o                         
   9  -7   7          0.21         -4.80         4.80 o                         
  -6  -6   7          0.45          6.15         5.47 o                         
  -5  -6   7         41.97         37.25         9.88 o                         
  -4  -6   7          2.19          4.24         4.16 o                         
  -3  -6   7        107.57         90.21         7.88 o                         
  -2  -6   7        294.78        291.76        12.15 o                         
  -1  -6   7         14.85         13.68         3.92 o                         
   0  -6   7        865.45        843.30        18.94 o                         
   1  -6   7       2834.75       2893.44        35.00 o                         
   2  -6   7        315.37        312.99        10.26 o                         
   3  -6   7        401.53        435.32        12.75 o                         
   4  -6   7         86.30         91.09         7.08 o                         
   5  -6   7        213.00        191.77         8.07 o                         
   6  -6   7          0.95          4.31         3.16 o                         
   7  -6   7         11.87          8.55         3.08 o                         
   8  -6   7         57.69         51.03        10.24 o                         
   9  -6   7         17.04         19.37         6.12 o                         
  -7  -5   7          9.27         -2.10         6.92 o                         
  -6  -5   7        161.47        134.04         9.68 o                         
  -5  -5   7        647.48        621.45        17.69 o                         
  -4  -5   7       1158.91       1146.00        20.41 o                         
  -3  -5   7         56.41         52.08         6.94 o                         
  -2  -5   7          7.15          6.11         3.57 o                         
  -1  -5   7         22.78         25.96         4.11 o                         
   0  -5   7        213.18        172.56         7.70 o                         
   1  -5   7        429.18        391.60        10.74 o                         
   2  -5   7        346.23        321.99         9.69 o                         
   3  -5   7         77.81         55.76         4.98 o                         
   4  -5   7        643.49        640.86        12.80 o                         
   5  -5   7       1060.54       1056.53        16.34 o                         
   6  -5   7        205.33        213.00         6.81 o                         
   7  -5   7         94.30         88.70         9.00 o                         
   8  -5   7         67.78         67.71         8.45 o                         
   9  -5   7        141.36        157.51        11.21 o                         
  -7  -4   7         33.26         35.24         7.09 o                         
  -6  -4   7        142.79        139.54         8.56 o                         
  -5  -4   7       1289.95       1308.66        24.09 o                         
  -4  -4   7       1692.32       1652.25        23.99 o                         
  -3  -4   7       1559.50       1545.75        25.25 o                         
  -2  -4   7        981.32       1018.52        17.65 o                         
  -1  -4   7        859.90        906.94        16.26 o                         
   0  -4   7        648.31        677.38        13.76 o                         
   1  -4   7         63.69         70.42         5.38 o                         
   2  -4   7        163.69        187.68         8.05 o                         
   3  -4   7        298.73        264.92        10.67 o                         
   4  -4   7         25.73         24.36         3.11 o                         
   5  -4   7       3451.13       3362.39        35.02 o                         
   6  -4   7        238.13        226.06        16.38 o                         
   7  -4   7          0.54          1.22         3.95 o                         
   8  -4   7        378.37        352.00        15.09 o                         
   9  -4   7          0.82         -4.26         4.26 o                         
  -8  -3   7        127.15         88.53        14.88 o                         
  -7  -3   7        415.62        450.50        16.58 o                         
  -6  -3   7        408.55        416.98        12.21 o                         
  -5  -3   7        476.39        481.22        15.59 o                         
  -4  -3   7        630.73        602.41        14.79 o                         
  -3  -3   7       1725.86       1715.71        23.35 o                         
  -2  -3   7       1330.16       1249.12        21.07 o                         
  -1  -3   7       2289.79       2347.98        28.10 o                         
   0  -3   7        337.11        339.02         9.44 o                         
   1  -3   7       1157.82       1308.83        20.80 o                         
   2  -3   7        110.86        104.89         5.86 o                         
   3  -3   7       1126.85       1102.64        15.82 o                         
   4  -3   7        377.62        358.19         8.68 o                         
   5  -3   7       1713.57       1600.79        34.38 o                         
   6  -3   7         22.14         27.25         4.69 o                         
   7  -3   7          8.58          0.58         3.84 o                         
   8  -3   7        345.14        344.88        22.38 o                         
   9  -3   7         70.70         57.21        10.86 o                         
  -8  -2   7       1066.86       1055.79        65.85 o                         
  -7  -2   7        662.68        674.70        20.14 o                         
  -6  -2   7        532.27        505.22         8.93 o                         
  -5  -2   7        714.45        719.53        15.56 o                         
  -4  -2   7        410.86        406.84        11.16 o                         
  -3  -2   7         77.47         81.72         6.02 o                         
  -2  -2   7       1878.65       1856.89        26.20 o                         
  -1  -2   7          0.45          6.70         2.83 o                         
   0  -2   7       3545.36       3438.03        39.12 o                         
   1  -2   7        388.10        322.41         8.67 o                         
   2  -2   7        168.28        114.53         6.06 o                         
   3  -2   7        815.20        795.48        11.96 o                         
   4  -2   7         53.74         55.52         6.94 o                         
   5  -2   7         32.75         40.36         6.25 o                         
   6  -2   7         68.69         66.31         6.64 o                         
   7  -2   7        671.61        672.30        20.42 o                         
   8  -2   7       1968.91       2005.95        44.96 o                         
   9  -2   7         14.60         11.27         7.05 o                         
  -9  -1   7          9.63         12.33         2.67 o                         
  -8  -1   7        376.94        377.52        15.33 o                         
  -7  -1   7          4.02         -2.72         3.37 o                         
  -6  -1   7       3838.99       3795.43        49.78 o                         
  -5  -1   7          9.70          7.90         2.22 o                         
  -4  -1   7         24.89         25.10         3.05 o                         
  -3  -1   7         30.21         21.74         3.12 o                         
  -2  -1   7       1148.82       1041.40        17.63 o                         
  -1  -1   7          0.24          0.46         2.56 o                         
   0  -1   7       1169.48       1130.86        16.66 o                         
   1  -1   7        164.92        238.66         7.30 o                         
   2  -1   7        503.88        513.79         9.73 o                         
   3  -1   7       1518.79       1590.23        26.71 o                         
   4  -1   7        587.20        583.73        15.43 o                         
   5  -1   7         29.73         39.98         6.07 o                         
   6  -1   7        898.39        894.58        20.25 o                         
   7  -1   7        472.32        503.48        17.87 o                         
   8  -1   7        621.67        631.16        20.00 o                         
   9  -1   7          0.10          4.45         4.88 o                         
  -8   0   7        342.96        320.85        16.10 o                         
  -7   0   7        647.87        685.91        19.43 o                         
  -6   0   7          9.07         10.07         3.30 o                         
  -5   0   7       1907.17       1934.20        23.77 o                         
  -4   0   7         45.84         53.56         3.88 o                         
  -3   0   7       3108.71       3082.55        32.15 o                         
  -2   0   7        872.06        778.46        14.77 o                         
  -1   0   7         58.48         62.42         4.78 o                         
   0   0   7        395.89        568.41        11.36 o                         
   1   0   7        867.67        794.94        13.26 o                         
   2   0   7       1863.30       1919.56        22.02 o                         
   3   0   7       4503.47       4550.18        55.43 o                         
   4   0   7         41.58         39.88         5.32 o                         
   5   0   7       1103.59       1137.01        26.39 o                         
   6   0   7        181.90        181.43         9.63 o                         
   7   0   7        349.36        330.13        15.08 o                         
   8   0   7         39.34         46.81         7.07 o                         
   9   0   7          1.86         -7.46         7.46 o                         
  -9   1   7        279.24        269.60        40.39 o                         
  -8   1   7         62.50         61.72         3.42 o                         
  -7   1   7       2311.12       2320.30        32.75 o                         
  -6   1   7          3.68          2.36         2.66 o                         
  -5   1   7         34.34         29.28         2.73 o                         
  -4   1   7        256.33        261.08         7.03 o                         
  -3   1   7       1073.68       1172.82        16.70 o                         
  -2   1   7       1279.40       1317.62        27.02 o                         
  -1   1   7        250.39        258.18         7.77 o                         
   0   1   7       2673.27       2544.73        27.98 o                         
   1   1   7       3615.50       3540.79        35.34 o                         
   2   1   7       2318.03       2450.90        26.48 o                         
   3   1   7         99.93        100.72         4.44 o                         
   4   1   7        324.60        291.58        21.39 o                         
   5   1   7         19.90         27.93         9.48 o                         
   6   1   7        666.03        647.78        20.88 o                         
   7   1   7        492.59        478.69        24.95 o                         
   8   1   7        199.35        236.73        13.53 o                         
  -9   2   7          0.32        -11.94        11.94 o                         
  -8   2   7        823.87        910.03        60.02 o                         
  -7   2   7       1115.20       1133.98        19.58 o                         
  -6   2   7         75.96         91.62         9.35 o                         
  -5   2   7        137.68        129.11         8.94 o                         
  -4   2   7        358.72        335.87        13.43 o                         
  -3   2   7        710.74        742.51        12.81 o                         
  -2   2   7        452.66        400.49        10.65 o                         
  -1   2   7         27.12         47.39         4.40 o                         
   0   2   7       4759.11       4848.09        60.82 o                         
   1   2   7        883.09        908.96        14.75 o                         
   2   2   7       2676.25       2829.73        30.90 o                         
   3   2   7        456.12        419.30        10.53 o                         
   4   2   7         15.40         23.59         3.89 o                         
   5   2   7        178.92        176.84         7.41 o                         
   6   2   7        431.16        420.22        11.73 o                         
   7   2   7          5.19          6.44         4.86 o                         
   8   2   7        453.27        421.15        27.87 o                         
  -9   3   7          6.98         26.82        15.84 o                         
  -8   3   7        359.98        373.12         8.69 o                         
  -7   3   7        137.93        136.58         6.73 o                         
  -6   3   7        738.73        730.10        26.30 o                         
  -5   3   7       1651.05       1630.10        18.98 o                         
  -4   3   7       1780.67       1667.50        21.02 o                         
  -3   3   7          1.63          4.26         2.61 o                         
  -2   3   7        605.12        604.68        13.30 o                         
  -1   3   7        148.78        167.10         6.90 o                         
   0   3   7        143.93        148.00         6.75 o                         
   1   3   7       1418.96       1416.92        24.81 o                         
   2   3   7         36.90         22.81         3.49 o                         
   3   3   7       3711.69       3666.47        38.40 o                         
   4   3   7       1796.29       1773.97        23.66 o                         
   5   3   7        332.57        317.82        10.14 o                         
   6   3   7         62.11         54.60         5.98 o                         
   7   3   7        639.28        661.93        14.68 o                         
   8   3   7          0.16          6.32         3.64 o                         
 -10   4   7          3.89         39.75        19.43 o                         
  -9   4   7        164.62        196.41        36.46 o                         
  -8   4   7        389.49        395.05        13.89 o                         
  -7   4   7        346.82        383.73        23.00 o                         
  -6   4   7        102.03         85.66         6.96 o                         
  -5   4   7        997.51        999.53        15.08 o                         
  -4   4   7       1738.00       1731.35        22.28 o                         
  -3   4   7       4964.95       4913.62        52.43 o                         
  -2   4   7        647.74        634.66        14.31 o                         
  -1   4   7       1372.34       1413.52        21.08 o                         
   0   4   7        573.33        571.96        12.53 o                         
   1   4   7        350.55        325.47         9.66 o                         
   2   4   7        893.17        891.49        16.24 o                         
   3   4   7         30.08         37.70         4.48 o                         
   4   4   7         20.87         21.69         4.01 o                         
   5   4   7       1355.47       1338.06        26.54 o                         
   6   4   7        285.11        288.90        11.97 o                         
   7   4   7          0.08         -4.25         4.25 o                         
 -10   5   7        226.66        201.24        38.71 o                         
  -9   5   7       2217.96       2351.18       107.06 o                         
  -8   5   7          3.16         -1.34         9.97 o                         
  -7   5   7         84.24         79.00         6.51 o                         
  -6   5   7        236.64        224.60         7.15 o                         
  -5   5   7       1933.68       1923.80        24.24 o                         
  -4   5   7        681.56        716.12        13.86 o                         
  -3   5   7        973.36        902.94        17.90 o                         
  -2   5   7       4992.19       5057.34        50.21 o                         
  -1   5   7       1746.21       1716.25        24.29 o                         
   0   5   7         45.26         40.01         5.01 o                         
   1   5   7         28.98         25.81         4.13 o                         
   2   5   7       1163.41       1127.29        19.57 o                         
   3   5   7         22.07         24.69         4.39 o                         
   4   5   7       1990.04       1992.51        28.52 o                         
   5   5   7       1054.09       1055.27        21.96 o                         
   6   5   7        807.61        793.95        21.08 o                         
   7   5   7         15.76         12.38         6.82 o                         
  -9   6   7        562.72        551.04        18.22 o                         
  -8   6   7        865.08        861.07        20.62 o                         
  -7   6   7        199.82        213.00        10.95 o                         
  -6   6   7        186.76        177.07         6.87 o                         
  -5   6   7       1097.35       1082.24        28.18 o                         
  -4   6   7        367.28        351.71        10.26 o                         
  -3   6   7        449.03        424.19        20.03 o                         
  -2   6   7       2346.84       2359.12        30.40 o                         
  -1   6   7          1.80          0.21         2.92 o                         
   0   6   7       4014.24       3834.56        43.03 o                         
   1   6   7        250.11        250.63         9.92 o                         
   2   6   7        147.75        165.22        11.05 o                         
   3   6   7        829.76        856.97        31.69 o                         
   4   6   7        348.51        369.86        13.74 o                         
   5   6   7        157.44        130.33         9.74 o                         
   6   6   7         84.24         75.05         8.61 o                         
  -9   7   7         35.25         28.38         6.11 o                         
  -8   7   7        360.82        350.08        14.23 o                         
  -7   7   7       1229.35       1271.79        22.44 o                         
  -6   7   7       1083.32       1078.52        19.04 o                         
  -5   7   7        899.09        907.62        17.10 o                         
  -4   7   7        299.05        307.11        19.50 o                         
  -3   7   7       1427.38       1426.34        32.06 o                         
  -2   7   7       1269.76       1295.83        22.10 o                         
  -1   7   7        246.31        237.51         9.89 o                         
   0   7   7       1340.10       1349.89        23.20 o                         
   1   7   7        190.99        181.76        10.61 o                         
   2   7   7        334.23        327.05        11.95 o                         
   3   7   7        437.68        453.61        14.04 o                         
   4   7   7        171.74        182.57        11.41 o                         
   5   7   7          8.88         -2.60         4.99 o                         
  -9   8   7          1.83         -4.18         4.18 o                         
  -8   8   7         37.03         48.10         7.18 o                         
  -7   8   7       1410.28       1383.93        25.90 o                         
  -6   8   7         80.13         67.49         7.02 o                         
  -5   8   7       1341.66       1335.05        24.32 o                         
  -4   8   7       1664.32       1639.49        28.89 o                         
  -3   8   7       1341.57       1330.96        23.07 o                         
  -2   8   7        491.99        485.15        16.54 o                         
  -1   8   7        253.04        249.40        14.48 o                         
   0   8   7        177.52        160.07        10.87 o                         
   1   8   7        350.66        343.50        12.73 o                         
   2   8   7         33.32         32.88        10.59 o                         
   3   8   7       2344.43       2272.26        38.30 o                         
   4   8   7         79.21         61.89         8.45 o                         
   5   8   7        375.72        386.60        23.22 o                         
  -9   9   7          2.49         -1.51         6.08 o                         
  -8   9   7          3.29         -2.87         3.79 o                         
  -7   9   7       1646.87       1614.00        40.06 o                         
  -6   9   7         21.32         10.49         5.93 o                         
  -5   9   7         63.51         76.09        10.16 o                         
  -4   9   7        112.37        115.23         8.86 o                         
  -3   9   7        778.02        738.72        17.99 o                         
  -2   9   7        596.79        599.96        18.96 o                         
  -1   9   7        192.96        199.00        10.71 o                         
   0   9   7         34.15         54.65         6.71 o                         
   1   9   7       2104.45       2160.79        34.02 o                         
   2   9   7        370.47        374.61        18.00 o                         
   3   9   7        217.08        202.39        17.28 o                         
   4   9   7         21.54         13.41        12.48 o                         
  -8  10   7        396.92        410.76        18.91 o                         
  -7  10   7        973.57        995.95        24.84 o                         
  -6  10   7          0.09         -3.96         4.27 o                         
  -5  10   7        251.51        226.49        13.06 o                         
  -4  10   7        275.55        295.24        14.74 o                         
  -3  10   7         86.76         90.74         8.88 o                         
  -2  10   7        661.19        674.77        19.54 o                         
  -1  10   7         23.42         15.54         5.58 o                         
   0  10   7       1662.31       1607.30        32.18 o                         
   1  10   7        167.03        166.69        14.33 o                         
   2  10   7         97.64        106.18        11.83 o                         
   3  10   7        142.56        130.15        13.15 o                         
  -8  11   7         28.81         30.93         7.57 o                         
  -7  11   7          0.35         -2.25         8.29 o                         
  -6  11   7        131.82        131.34        18.87 o                         
  -5  11   7        462.85        467.59        21.99 o                         
  -4  11   7       1683.59       1722.05        37.04 o                         
  -3  11   7          3.51         -1.05         5.09 o                         
  -2  11   7         14.96         27.34         6.39 o                         
  -1  11   7         91.44         70.31         8.41 o                         
   0  11   7         49.27         41.92         8.19 o                         
   1  11   7         66.82         73.71        11.10 o                         
   2  11   7        633.08        582.99        39.11 o                         
  -7  12   7        353.00        336.98        20.50 o                         
  -6  12   7          9.84          7.66         5.97 o                         
  -5  12   7        519.69        556.08        21.91 o                         
  -4  12   7        504.87        515.34        20.59 o                         
  -3  12   7        427.09        442.77        22.27 o                         
  -2  12   7         52.13         31.34         9.66 o                         
  -1  12   7          1.21         11.02         7.35 o                         
   0  12   7          1.73         -4.66         7.31 o                         
  -5  13   7         21.96         14.87         7.99 o                         
  -4  13   7         20.28         10.57         7.55 o                         
  -3  13   7        389.46        381.67        22.50 o                         
  -2  13   7        703.52        703.29        26.31 o                         
   3 -13   8         19.44         -0.92         7.25 o                         
   0 -12   8         33.80         27.42         9.37 o                         
   1 -12   8        552.58        597.58        29.30 o                         
   2 -12   8        437.14        457.25        22.24 o                         
   3 -12   8          5.27         17.58         7.23 o                         
   4 -12   8        824.34        810.89        26.02 o                         
   5 -12   8         53.11         48.44        14.27 o                         
   6 -12   8        406.77        403.61        35.35 o                         
  -2 -11   8         14.81         18.17         9.72 o                         
  -1 -11   8        121.77        148.32        13.93 o                         
   0 -11   8         55.72         43.71        11.38 o                         
   1 -11   8         14.33         15.61         6.21 o                         
   2 -11   8        729.83        805.90        22.90 o                         
   3 -11   8          9.73          3.53         6.69 o                         
   4 -11   8        548.42        563.50        29.90 o                         
   5 -11   8         14.52         13.84         6.11 o                         
   6 -11   8        156.72        151.22        11.52 o                         
   7 -11   8        480.00        467.30        26.40 o                         
  -3 -10   8        211.45        183.83        14.63 o                         
  -2 -10   8         36.22         33.84         8.29 o                         
  -1 -10   8        768.23        778.96        35.45 o                         
   0 -10   8         35.22         31.44         6.47 o                         
   1 -10   8         94.48         89.65         9.28 o                         
   2 -10   8         36.07         22.97         6.31 o                         
   3 -10   8       1392.15       1337.14        28.19 o                         
   4 -10   8       1231.63       1184.00        32.29 o                         
   5 -10   8         55.02         61.88         7.95 o                         
   6 -10   8         39.98         44.94         7.03 o                         
   7 -10   8        656.14        641.70        21.27 o                         
   8 -10   8        180.65        192.55        17.32 o                         
  -4  -9   8         12.90          0.95         6.61 o                         
  -3  -9   8        452.16        480.44        19.58 o                         
  -2  -9   8         56.39         58.07         8.78 o                         
  -1  -9   8        542.96        542.64        23.08 o                         
   0  -9   8         61.91         61.52         8.89 o                         
   1  -9   8         12.85          6.96         4.52 o                         
   2  -9   8        353.98        406.39        13.69 o                         
   3  -9   8          1.52          6.28         4.63 o                         
   4  -9   8         90.62         96.34         8.05 o                         
   5  -9   8        123.81        122.76         9.36 o                         
   6  -9   8        232.94        248.30        11.71 o                         
   7  -9   8       1623.51       1616.97        29.56 o                         
   8  -9   8          1.00         -1.04         4.54 o                         
  -5  -8   8          0.75         -6.43         6.43 o                         
  -4  -8   8        202.68        227.14        21.88 o                         
  -3  -8   8          6.85         10.85         7.66 o                         
  -2  -8   8        386.95        396.96        17.02 o                         
  -1  -8   8        746.53        697.21        19.69 o                         
   0  -8   8        300.73        352.19        12.66 o                         
   1  -8   8         55.04         67.77         9.23 o                         
   2  -8   8        690.42        706.61        17.08 o                         
   3  -8   8         81.33         84.27         8.20 o                         
   4  -8   8        766.60        727.36        16.80 o                         
   5  -8   8        236.71        254.21        10.35 o                         
   6  -8   8       1326.27       1378.37        26.57 o                         
   7  -8   8        723.15        738.54        19.80 o                         
   8  -8   8          0.69          2.45        10.82 o                         
  -5  -7   8        194.02        199.70        19.13 o                         
  -4  -7   8         91.86         80.70        10.53 o                         
  -3  -7   8          9.99          6.69         5.56 o                         
  -2  -7   8        351.15        335.96        19.64 o                         
  -1  -7   8        324.31        309.55        11.58 o                         
   0  -7   8        302.25        338.45        11.87 o                         
   1  -7   8        272.06        279.84        10.77 o                         
   2  -7   8       7274.03       7216.55        76.54 o                         
   3  -7   8        257.68        236.76         9.75 o                         
   4  -7   8         47.61         48.90         6.37 o                         
   5  -7   8        143.33        148.96         9.61 o                         
   6  -7   8        788.22        822.19        17.53 o                         
   7  -7   8         59.37         53.88         5.84 o                         
   8  -7   8        124.52        130.23        13.73 o                         
   9  -7   8        436.47        486.98        23.59 o                         
  -6  -6   8        605.78        597.91        23.84 o                         
  -5  -6   8         63.45         52.36         7.20 o                         
  -4  -6   8          0.67          8.85         4.91 o                         
  -3  -6   8         90.73         86.79         7.60 o                         
  -2  -6   8        127.74        126.12         9.26 o                         
  -1  -6   8        405.01        400.13        12.57 o                         
   0  -6   8        173.26        170.87         9.09 o                         
   1  -6   8       3070.79       2889.22        39.16 o                         
   2  -6   8        597.91        584.77        14.16 o                         
   3  -6   8         21.17         26.39         4.47 o                         
   4  -6   8          2.62          7.03         3.21 o                         
   5  -6   8       1404.45       1406.35        24.23 o                         
   6  -6   8         97.66         87.84         6.48 o                         
   7  -6   8         55.34         64.80        10.41 o                         
   8  -6   8          4.99         -4.21         5.00 o                         
   9  -6   8       1054.53       1071.05        32.14 o                         
  -7  -5   8         48.32         24.10        10.48 o                         
  -6  -5   8        330.06        326.37        16.94 o                         
  -5  -5   8        634.20        617.21        18.31 o                         
  -4  -5   8        110.19        118.42         9.39 o                         
  -3  -5   8       1212.66       1216.50        23.70 o                         
  -2  -5   8         34.38         36.33         4.94 o                         
  -1  -5   8        970.17        955.37        18.17 o                         
   0  -5   8        176.13        178.46         8.53 o                         
   1  -5   8        379.16        323.37        10.24 o                         
   2  -5   8         13.09         15.40         4.63 o                         
   3  -5   8          1.30          2.94         2.98 o                         
   4  -5   8       1917.34       1866.76        24.61 o                         
   5  -5   8       2223.83       2321.57        27.58 o                         
   6  -5   8          7.96          9.62         5.03 o                         
   7  -5   8        203.19        196.26        12.93 o                         
   8  -5   8          3.83          6.14         5.75 o                         
   9  -5   8        177.06        174.09        12.99 o                         
  -7  -4   8          4.89         -0.25         4.97 o                         
  -6  -4   8        300.50        282.47        11.93 o                         
  -5  -4   8         55.04         45.56         6.39 o                         
  -4  -4   8        140.19        128.15         7.67 o                         
  -3  -4   8        678.49        663.28        16.31 o                         
  -2  -4   8          8.41          7.97         3.33 o                         
  -1  -4   8         60.38         81.87         6.26 o                         
   0  -4   8       1462.00       1522.59        33.31 o                         
   1  -4   8        149.52        137.22         7.94 o                         
   2  -4   8        214.65        201.40         7.75 o                         
   3  -4   8         86.35        112.97         6.35 o                         
   4  -4   8       1622.28       1588.60        20.89 o                         
   5  -4   8         10.71         16.12         5.36 o                         
   6  -4   8        115.89        114.89        10.19 o                         
   7  -4   8          2.64          9.28         5.96 o                         
   8  -4   8        232.17        232.45        15.46 o                         
   9  -4   8         29.15         20.73         6.53 o                         
  -8  -3   8        310.43        350.45        25.44 o                         
  -7  -3   8         40.22         37.62         7.20 o                         
  -6  -3   8        329.48        332.78        11.43 o                         
  -5  -3   8        774.42        773.87        17.39 o                         
  -4  -3   8        219.03        209.36        10.53 o                         
  -3  -3   8       1308.12       1342.22        20.82 o                         
  -2  -3   8        127.51        156.48         7.60 o                         
  -1  -3   8       3588.97       3611.42        39.14 o                         
   0  -3   8       3493.49       3530.07        38.65 o                         
   1  -3   8        168.25        156.54         7.90 o                         
   2  -3   8       1003.32        984.16        16.24 o                         
   3  -3   8         27.18         35.88         4.75 o                         
   4  -3   8       1896.93       1925.55        24.88 o                         
   5  -3   8         35.06         33.49         5.76 o                         
   6  -3   8       1814.66       1842.48        53.69 o                         
   7  -3   8       1309.26       1364.09        31.71 o                         
   8  -3   8        239.48        235.55        14.67 o                         
   9  -3   8         19.17          4.50        11.16 o                         
  -8  -2   8        176.57        191.11        33.93 o                         
  -7  -2   8         65.04         65.79         7.63 o                         
  -6  -2   8        776.81        765.59        13.45 o                         
  -5  -2   8         11.89         11.16         3.35 o                         
  -4  -2   8         11.98         11.18         2.88 o                         
  -3  -2   8        525.91        475.05        12.74 o                         
  -2  -2   8       1017.70       1040.17        22.63 o                         
  -1  -2   8       3898.27       3845.66        44.34 o                         
   0  -2   8        481.16        459.28        12.17 o                         
   1  -2   8         52.19         47.69         5.05 o                         
   2  -2   8         51.90         65.53         4.72 o                         
   3  -2   8        876.41        889.58        13.27 o                         
   4  -2   8       1369.37       1351.06        36.05 o                         
   5  -2   8        122.71        119.04         8.98 o                         
   6  -2   8          8.92          6.83         3.66 o                         
   7  -2   8       2230.16       2302.28        43.57 o                         
   8  -2   8         61.91         58.09         7.76 o                         
   9  -2   8        216.89        204.88        21.11 o                         
  -8  -1   8         86.87         77.74        11.11 o                         
  -7  -1   8          0.68          2.27         3.55 o                         
  -6  -1   8        651.85        673.55        11.97 o                         
  -5  -1   8        329.47        304.59         9.29 o                         
  -4  -1   8         53.07         42.95         4.06 o                         
  -3  -1   8       2030.26       1893.68        24.21 o                         
  -2  -1   8        881.51        965.05        17.79 o                         
  -1  -1   8       1154.70       1151.94        19.46 o                         
   0  -1   8         25.82         20.67         3.51 o                         
   1  -1   8       1047.56       1046.73        16.34 o                         
   2  -1   8       2110.61       2019.08        23.83 o                         
   3  -1   8       1682.82       1597.93        21.76 o                         
   4  -1   8          0.56         -1.46         3.14 o                         
   5  -1   8       1228.74       1229.39        25.05 o                         
   6  -1   8        720.85        726.43        21.59 o                         
   7  -1   8        268.41        268.65        22.02 o                         
   8  -1   8          1.96          1.21         6.64 o                         
   9  -1   8          3.07         -2.61        23.46 o                         
  -9   0   8         17.88         14.01        18.96 o                         
  -8   0   8        392.06        431.44        12.63 o                         
  -7   0   8        191.67        201.84        12.63 o                         
  -6   0   8        653.60        658.44        17.78 o                         
  -5   0   8         11.44          6.03         2.52 o                         
  -4   0   8        523.72        538.44        11.22 o                         
  -3   0   8         82.36        108.56         5.87 o                         
  -2   0   8       2154.54       2139.14        28.81 o                         
  -1   0   8       2190.74       2145.67        28.70 o                         
   0   0   8       1834.40       1894.91        24.00 o                         
   1   0   8         10.16         10.56         2.97 o                         
   2   0   8       3496.82       3537.97        35.81 o                         
   3   0   8         34.61         31.49         4.00 o                         
   4   0   8         22.83         18.39         4.66 o                         
   5   0   8          7.05         10.44         4.54 o                         
   6   0   8        927.53        909.64        70.60 o                         
   7   0   8        198.41        188.04        13.13 o                         
   8   0   8        403.67        459.51        18.64 o                         
  -9   1   8         35.08         20.71        18.46 o                         
  -8   1   8       1296.41       1303.71        40.72 o                         
  -7   1   8        111.36        120.11        14.34 o                         
  -6   1   8        348.41        343.76        11.70 o                         
  -5   1   8        206.54        217.32         6.84 o                         
  -4   1   8         24.09         27.70         3.37 o                         
  -3   1   8       1779.45       1818.33        23.30 o                         
  -2   1   8        805.69        749.93        17.42 o                         
  -1   1   8        490.16        480.29        11.49 o                         
   0   1   8       3964.58       4019.09        40.38 o                         
   1   1   8        865.36        838.62        14.33 o                         
   2   1   8        653.42        540.18        11.03 o                         
   3   1   8         47.47         44.49         4.67 o                         
   4   1   8        261.11        247.10        13.24 o                         
   5   1   8         47.20         60.05         7.22 o                         
   6   1   8        129.76        129.07        34.37 o                         
   7   1   8         21.53         21.76         6.11 o                         
   8   1   8         48.78         41.84         7.82 o                         
  -8   2   8        197.70        190.27         7.15 o                         
  -7   2   8        161.86        159.45        14.20 o                         
  -6   2   8       1237.10       1231.74        30.95 o                         
  -5   2   8       2246.29       2256.03        29.38 o                         
  -4   2   8          2.88          3.32         2.25 o                         
  -3   2   8        495.42        467.88        11.73 o                         
  -2   2   8        333.30        373.73         9.75 o                         
  -1   2   8          1.05          5.15         3.06 o                         
   0   2   8        103.28        110.98         6.27 o                         
   1   2   8       2732.75       2565.96        29.60 o                         
   2   2   8       1202.94       1155.99        17.55 o                         
   3   2   8        393.93        380.42         9.31 o                         
   4   2   8       1329.85       1357.75        18.47 o                         
   5   2   8        295.40        275.99         8.65 o                         
   6   2   8         53.37         72.94        13.38 o                         
   7   2   8          2.49          2.52         5.06 o                         
   8   2   8         25.75         12.37         7.28 o                         
  -9   3   8        253.62        311.51        43.95 o                         
  -8   3   8          2.65         -0.73         2.42 o                         
  -7   3   8         47.63         59.25         8.62 o                         
  -6   3   8        705.24        721.42        17.49 o                         
  -5   3   8       2122.72       2022.46        23.28 o                         
  -4   3   8        609.64        561.14        11.68 o                         
  -3   3   8       1328.51       1267.08        21.05 o                         
  -2   3   8        258.26        262.76         8.51 o                         
  -1   3   8        212.62        241.92         9.40 o                         
   0   3   8         74.52        102.88         6.44 o                         
   1   3   8       1507.00       1534.19        21.83 o                         
   2   3   8         56.55         65.58         5.87 o                         
   3   3   8        203.06        192.81         7.72 o                         
   4   3   8       1435.43       1428.88        22.61 o                         
   5   3   8        973.00        959.54        17.53 o                         
   6   3   8          8.52          5.38         4.58 o                         
   7   3   8         43.80         44.00         7.88 o                         
  -9   4   8        254.92        159.86        32.94 o                         
  -8   4   8         29.73         38.09         4.51 o                         
  -7   4   8         66.44         75.24         9.33 o                         
  -6   4   8          0.83          4.18         2.27 o                         
  -5   4   8        653.28        657.63        12.65 o                         
  -4   4   8       3611.76       3487.18        37.50 o                         
  -3   4   8       1042.84        963.56        26.86 o                         
  -2   4   8        646.01        625.55        14.00 o                         
  -1   4   8          0.99          2.08         2.68 o                         
   0   4   8        528.32        465.15        12.89 o                         
   1   4   8        454.39        491.06        12.31 o                         
   2   4   8        147.87        145.11         8.20 o                         
   3   4   8        103.30        108.20         7.18 o                         
   4   4   8       1369.24       1309.13        21.31 o                         
   5   4   8        637.64        640.45        15.67 o                         
   6   4   8         59.22         55.78         9.61 o                         
   7   4   8         53.14         41.42        19.88 o                         
  -9   5   8        182.72        179.68        11.44 o                         
  -8   5   8        982.42        953.59        28.37 o                         
  -7   5   8         26.68         27.07         4.91 o                         
  -6   5   8       1588.98       1604.30        21.06 o                         
  -5   5   8         74.51         83.40         5.94 o                         
  -4   5   8        410.68        403.37        10.84 o                         
  -3   5   8        102.98        117.90         7.25 o                         
  -2   5   8        415.27        409.55        11.41 o                         
  -1   5   8       4086.36       3990.43        43.36 o                         
   0   5   8       1458.08       1416.26        27.47 o                         
   1   5   8          2.09          3.74         3.20 o                         
   2   5   8        281.46        280.83        10.17 o                         
   3   5   8         56.39         54.41         5.86 o                         
   4   5   8        931.19        903.35        18.44 o                         
   5   5   8         16.36          7.83         5.33 o                         
   6   5   8         11.22          5.64         4.83 o                         
  -9   6   8        793.98        930.79        93.57 o                         
  -8   6   8         55.90         69.41         9.23 o                         
  -7   6   8       1999.24       2067.05        53.80 o                         
  -6   6   8        390.33        386.93        10.28 o                         
  -5   6   8        403.65        368.83        14.90 o                         
  -4   6   8       1757.07       1761.51        28.80 o                         
  -3   6   8        318.00        330.75        11.87 o                         
  -2   6   8          7.65         12.10         3.85 o                         
  -1   6   8       7722.71       7718.00        72.90 o                         
   0   6   8        751.82        718.73        16.21 o                         
   1   6   8         11.15         11.27         4.16 o                         
   2   6   8        293.66        329.10        11.59 o                         
   3   6   8        300.97        311.11        11.78 o                         
   4   6   8         34.96         32.78         8.47 o                         
   5   6   8        265.11        237.79        12.00 o                         
   6   6   8         32.40          9.97        11.99 o                         
  -9   7   8          2.05          1.94         3.53 o                         
  -8   7   8        109.56        120.50         9.67 o                         
  -7   7   8         25.01         31.55         4.50 o                         
  -6   7   8       1900.79       1845.81        38.05 o                         
  -5   7   8        309.36        316.67        10.47 o                         
  -4   7   8        155.71        165.92         9.70 o                         
  -3   7   8       1909.56       1853.65        30.28 o                         
  -2   7   8         31.15         37.32         5.25 o                         
  -1   7   8        346.17        374.59        12.20 o                         
   0   7   8        150.77        147.96         9.23 o                         
   1   7   8         61.76         55.79         6.27 o                         
   2   7   8       1867.97       1881.96        32.85 o                         
   3   7   8         72.45         62.12         7.21 o                         
   4   7   8          3.78         -6.97         6.97 o                         
   5   7   8        512.54        519.55        18.22 o                         
  -9   8   8          3.16         -1.48         5.44 o                         
  -8   8   8        778.56        745.93        49.22 o                         
  -7   8   8         77.02         94.53         8.08 o                         
  -6   8   8       1514.26       1539.54        29.60 o                         
  -5   8   8        260.75        252.72        12.35 o                         
  -4   8   8        114.64        111.57         8.20 o                         
  -3   8   8          0.12          3.25         3.69 o                         
  -2   8   8        277.03        291.10        15.52 o                         
  -1   8   8         93.41         74.29         6.93 o                         
   0   8   8        431.12        442.65        21.58 o                         
   1   8   8         68.95         64.43         7.86 o                         
   2   8   8        874.58        864.34        21.20 o                         
   3   8   8        145.21        146.97        11.75 o                         
   4   8   8         18.57          4.24         6.38 o                         
  -8   9   8       1912.09       1893.55        32.74 o                         
  -7   9   8        105.02        120.84         9.45 o                         
  -6   9   8         80.17        102.29        11.04 o                         
  -5   9   8          2.24         -0.01         4.51 o                         
  -4   9   8        139.05        159.63        11.91 o                         
  -3   9   8        518.95        521.78        20.17 o                         
  -2   9   8       1082.48       1065.35        22.47 o                         
  -1   9   8         90.72         88.12         8.05 o                         
   0   9   8        256.64        261.15        12.42 o                         
   1   9   8        170.22        151.14        11.06 o                         
   2   9   8        103.61        121.54        14.66 o                         
   3   9   8        108.92        118.85        12.91 o                         
  -8  10   8        298.30        308.63        13.72 o                         
  -7  10   8         77.73         73.70         8.14 o                         
  -6  10   8        345.90        345.70        15.23 o                         
  -5  10   8        409.78        458.61        17.51 o                         
  -4  10   8        198.26        207.04        14.03 o                         
  -3  10   8        836.87        855.44        25.01 o                         
  -2  10   8        144.44        147.69        12.47 o                         
  -1  10   8        124.71        142.48        11.14 o                         
   0  10   8         31.48         12.69         9.17 o                         
   1  10   8        524.63        534.21        21.12 o                         
   2  10   8        888.15        958.12        33.42 o                         
  -7  11   8        232.87        237.10        19.70 o                         
  -6  11   8          9.23         -3.91         4.55 o                         
  -5  11   8       1186.23       1190.89        62.82 o                         
  -4  11   8        121.17        108.56        11.26 o                         
  -3  11   8        533.46        537.51        20.84 o                         
  -2  11   8        471.82        466.76        19.60 o                         
  -1  11   8          1.28         -4.56         4.56 o                         
   0  11   8        328.77        361.54        17.57 o                         
   1  11   8         54.71         55.34        11.69 o                         
  -6  12   8         63.54         57.16         8.77 o                         
  -5  12   8          4.51          8.42         7.37 o                         
  -4  12   8        814.40        792.51        26.02 o                         
  -3  12   8        881.36        879.45        31.80 o                         
  -2  12   8        172.20        165.22        14.38 o                         
  -1  12   8          0.40         -6.37         6.37 o                         
   1 -12   9        105.34         73.02        12.44 o                         
   2 -12   9        100.45         88.49        13.40 o                         
   3 -12   9        477.53        528.17        24.93 o                         
   4 -12   9          2.42         -2.76         6.83 o                         
   5 -12   9        459.28        434.50        20.03 o                         
  -1 -11   9         54.68         60.86        10.13 o                         
   0 -11   9        263.65        237.65        20.66 o                         
   1 -11   9         71.62         48.25         9.21 o                         
   2 -11   9         74.86         59.17        10.14 o                         
   3 -11   9       2154.55       2174.52        43.47 o                         
   4 -11   9        154.38        160.47        13.60 o                         
   5 -11   9        441.78        462.52        24.92 o                         
   6 -11   9          6.77          6.90         5.81 o                         
  -2 -10   9       1108.53       1123.96        31.04 o                         
  -1 -10   9        116.33         85.49        12.34 o                         
   0 -10   9        946.70        935.42        27.21 o                         
   1 -10   9         74.28         51.51         9.83 o                         
   2 -10   9        358.15        346.21        15.02 o                         
   3 -10   9        986.61       1000.34        23.01 o                         
   4 -10   9        132.77        147.34        11.01 o                         
   5 -10   9         48.19         44.14         6.92 o                         
   6 -10   9        641.92        667.95        19.42 o                         
   7 -10   9          1.02         -6.08         6.08 o                         
  -3  -9   9         91.64         85.62        10.33 o                         
  -2  -9   9       2657.11       2669.01        54.52 o                         
  -1  -9   9        192.95        192.89        14.35 o                         
   0  -9   9         89.66         99.77        10.79 o                         
   1  -9   9          1.94          0.04         4.92 o                         
   2  -9   9        237.87        237.93        12.06 o                         
   3  -9   9        646.96        598.72        16.95 o                         
   4  -9   9         13.56          6.40         5.09 o                         
   5  -9   9        701.73        692.87        18.88 o                         
   6  -9   9       1785.41       1740.37        30.63 o                         
   7  -9   9          0.89          1.02         4.76 o                         
   8  -9   9         55.17         58.60         8.09 o                         
  -4  -8   9        163.02        128.65        24.60 o                         
  -3  -8   9        702.46        661.51        26.41 o                         
  -2  -8   9         27.80         25.69         7.03 o                         
  -1  -8   9        145.84        133.33        10.41 o                         
   0  -8   9        102.33         89.69         8.00 o                         
   1  -8   9       2631.59       2654.72        37.08 o                         
   2  -8   9        482.44        489.01        22.77 o                         
   3  -8   9        449.43        399.06        13.25 o                         
   4  -8   9        125.07        116.37         8.36 o                         
   5  -8   9        287.35        310.41        11.52 o                         
   6  -8   9        287.40        263.96        11.24 o                         
   7  -8   9         59.20         48.57         5.76 o                         
   8  -8   9          1.24         -0.65         4.27 o                         
  -5  -7   9         24.06          7.85         7.44 o                         
  -4  -7   9          0.31         -2.37         4.44 o                         
  -3  -7   9         12.60          3.92         5.62 o                         
  -2  -7   9          7.03          9.77         5.00 o                         
  -1  -7   9         23.95         33.41         5.47 o                         
   0  -7   9       1361.91       1358.56        24.89 o                         
   1  -7   9       2145.29       2191.06        33.21 o                         
   2  -7   9        542.69        589.07        15.41 o                         
   3  -7   9         83.50         66.75         7.11 o                         
   4  -7   9         42.79         34.47         4.99 o                         
   5  -7   9         28.62         21.52         4.93 o                         
   6  -7   9        683.11        669.06        15.82 o                         
   7  -7   9         11.07         16.46         3.53 o                         
   8  -7   9        233.45        230.83        25.01 o                         
  -6  -6   9        110.88         87.86        10.62 o                         
  -5  -6   9        294.10        277.24        19.11 o                         
  -4  -6   9       1031.80       1068.48        48.44 o                         
  -3  -6   9        156.49        145.20        11.27 o                         
  -2  -6   9         21.20         18.01         4.59 o                         
  -1  -6   9        852.04        817.67        19.81 o                         
   0  -6   9        626.88        644.79        15.82 o                         
   1  -6   9       1994.58       1955.69        28.63 o                         
   2  -6   9       1032.70       1004.91        21.04 o                         
   3  -6   9        198.00        226.34         9.55 o                         
   4  -6   9       1013.44       1028.64        23.36 o                         
   5  -6   9         36.26         35.20         5.40 o                         
   6  -6   9         33.15         41.80         4.47 o                         
   7  -6   9          1.63         -7.67         7.67 o                         
   8  -6   9        397.89        439.67        38.25 o                         
   9  -6   9          8.62         -5.56         7.10 o                         
  -6  -5   9        230.42        201.22        14.70 o                         
  -5  -5   9          9.12          7.63         6.56 o                         
  -4  -5   9       2280.40       2331.86        56.18 o                         
  -3  -5   9         49.49         51.97         6.37 o                         
  -2  -5   9         75.51         66.05         6.37 o                         
  -1  -5   9        220.39        191.95         9.13 o                         
   0  -5   9       1793.63       1743.26        26.28 o                         
   1  -5   9         45.28         49.27         5.37 o                         
   2  -5   9          0.99          2.70         3.22 o                         
   3  -5   9        608.90        604.23        13.87 o                         
   4  -5   9       1148.59       1138.02        20.78 o                         
   5  -5   9        488.56        471.45        12.11 o                         
   6  -5   9         46.01         51.02         9.83 o                         
   7  -5   9         56.44         56.24         9.75 o                         
   8  -5   9        665.87        693.23        64.14 o                         
   9  -5   9         27.10         17.61        12.51 o                         
  -7  -4   9         65.34         47.89         7.82 o                         
  -6  -4   9        235.51        256.48        11.73 o                         
  -5  -4   9          1.59         -1.41         4.59 o                         
  -4  -4   9        162.25        164.08        10.62 o                         
  -3  -4   9        432.37        435.61        13.94 o                         
  -2  -4   9         43.52         56.29         5.73 o                         
  -1  -4   9       2042.00       2102.91        28.85 o                         
   0  -4   9        718.30        653.75        14.76 o                         
   1  -4   9        336.37        355.30        11.78 o                         
   2  -4   9        221.18        240.86         8.80 o                         
   3  -4   9        227.22        218.23         8.21 o                         
   4  -4   9         15.84         14.24         3.66 o                         
   5  -4   9       1309.47       1347.45        32.70 o                         
   6  -4   9        347.59        342.67        17.18 o                         
   7  -4   9        413.30        468.58        28.10 o                         
   8  -4   9         87.62         50.88         9.76 o                         
   9  -4   9         83.72         71.88        11.86 o                         
  -7  -3   9        149.47        130.61        13.20 o                         
  -6  -3   9        382.25        385.16        14.61 o                         
  -5  -3   9       1910.03       1998.22        39.91 o                         
  -4  -3   9        270.49        266.10        11.45 o                         
  -3  -3   9          3.12         15.52         4.74 o                         
  -2  -3   9         57.82         57.14         5.50 o                         
  -1  -3   9       3260.28       3344.03        38.24 o                         
   0  -3   9        289.56        354.29        10.55 o                         
   1  -3   9         41.28         35.09         4.38 o                         
   2  -3   9        217.46        233.20        11.89 o                         
   3  -3   9       2035.12       1981.50        24.66 o                         
   4  -3   9          7.17          7.13         2.48 o                         
   5  -3   9        260.44        270.63        12.93 o                         
   6  -3   9        188.39        189.01        17.13 o                         
   7  -3   9          0.35         -3.13         4.03 o                         
   8  -3   9        536.85        535.59        24.78 o                         
   9  -3   9         21.75         22.32        18.29 o                         
  -8  -2   9        218.26        195.38        13.11 o                         
  -7  -2   9        134.80        117.21        17.06 o                         
  -6  -2   9        115.19        121.71        10.35 o                         
  -5  -2   9       1118.19       1145.89        21.67 o                         
  -4  -2   9       1948.78       1935.43        28.03 o                         
  -3  -2   9       1354.15       1340.68        20.86 o                         
  -2  -2   9       1506.81       1391.84        21.86 o                         
  -1  -2   9       1040.84       1029.80        16.73 o                         
   0  -2   9       2704.66       2642.26        31.84 o                         
   1  -2   9        224.87        204.08         7.68 o                         
   2  -2   9        189.94        159.98         6.95 o                         
   3  -2   9       1575.15       1513.61        22.85 o                         
   4  -2   9        102.94        115.31         9.27 o                         
   5  -2   9          0.91         -3.62         3.62 o                         
   6  -2   9        651.73        640.77        22.00 o                         
   7  -2   9        111.91        106.70        10.95 o                         
   8  -2   9        957.45        902.93        36.68 o                         
  -8  -1   9         76.33         72.07         7.45 o                         
  -7  -1   9         10.39         15.61         4.98 o                         
  -6  -1   9        815.85        814.21        18.58 o                         
  -5  -1   9        448.43        439.68        13.71 o                         
  -4  -1   9        294.51        277.14         8.84 o                         
  -3  -1   9          0.87          1.19         2.67 o                         
  -2  -1   9       4765.24       4673.24        47.17 o                         
  -1  -1   9        720.81        711.73        14.30 o                         
   0  -1   9        129.73        149.60         7.52 o                         
   1  -1   9        100.73         81.70         6.48 o                         
   2  -1   9        178.44        183.33         7.35 o                         
   3  -1   9        585.48        604.45        10.63 o                         
   4  -1   9         97.32         97.08        10.22 o                         
   5  -1   9         14.46         21.24         5.87 o                         
   6  -1   9       2327.38       2339.46        48.34 o                         
   7  -1   9        130.16        136.46        11.98 o                         
   8  -1   9          8.04          6.09         7.95 o                         
  -8   0   9        174.22        184.24         9.66 o                         
  -7   0   9        869.21        899.30        22.13 o                         
  -6   0   9         78.26         79.44         5.55 o                         
  -5   0   9        136.45        125.67         7.15 o                         
  -4   0   9        230.70        234.45         8.12 o                         
  -3   0   9       1424.88       1353.04        20.38 o                         
  -2   0   9       1552.91       1555.85        22.29 o                         
  -1   0   9        501.51        523.33        14.61 o                         
   0   0   9         25.17         39.33         4.34 o                         
   1   0   9       2805.73       2745.22        41.75 o                         
   2   0   9          0.93          2.30         2.35 o                         
   3   0   9       1177.48       1186.83        16.43 o                         
   4   0   9        386.59        385.18        14.26 o                         
   5   0   9        239.93        251.40        12.09 o                         
   6   0   9         45.70         63.62        13.47 o                         
   7   0   9        212.02        201.58        14.14 o                         
   8   0   9         58.30         74.33         9.55 o                         
  -9   1   9         46.10         18.64        18.67 o                         
  -8   1   9        167.34        165.47         8.36 o                         
  -7   1   9       1392.32       1362.02        27.86 o                         
  -6   1   9        732.36        775.53        11.70 o                         
  -5   1   9        163.00        159.49         8.01 o                         
  -4   1   9         78.45         77.64         5.33 o                         
  -3   1   9         41.34         29.65         4.01 o                         
  -2   1   9         21.99         20.61         3.60 o                         
  -1   1   9        113.48        137.20         7.91 o                         
   0   1   9         75.70         49.71         5.38 o                         
   1   1   9       1539.32       1358.04        24.94 o                         
   2   1   9        152.75        157.65         8.74 o                         
   3   1   9        111.24        113.86        10.31 o                         
   4   1   9        560.43        545.89        17.17 o                         
   5   1   9        499.74        502.96        16.96 o                         
   6   1   9        527.89        569.95        21.58 o                         
   7   1   9         28.23         25.04         6.69 o                         
   8   1   9        566.03        617.26        23.48 o                         
  -9   2   9        159.91        172.65        34.19 o                         
  -8   2   9         80.29         72.98         6.45 o                         
  -7   2   9        900.02        925.67        37.53 o                         
  -6   2   9       1007.47        961.75        13.29 o                         
  -5   2   9         15.45         15.67         3.52 o                         
  -4   2   9       1419.73       1345.24        20.15 o                         
  -3   2   9        177.05        181.86         7.84 o                         
  -2   2   9        203.08        211.82         8.07 o                         
  -1   2   9         12.02         20.39         3.65 o                         
   0   2   9        420.58        439.77        11.43 o                         
   1   2   9        161.97        176.67         7.65 o                         
   2   2   9        282.45        296.91         8.97 o                         
   3   2   9       1029.33       1019.90        16.54 o                         
   4   2   9        563.17        523.14        10.86 o                         
   5   2   9        118.95        118.47        14.59 o                         
   6   2   9         58.78         64.91         9.70 o                         
   7   2   9         92.37        111.66        19.08 o                         
  -9   3   9          0.05         13.95        17.42 o                         
  -8   3   9         22.65         14.77         5.13 o                         
  -7   3   9         92.30         99.01         8.21 o                         
  -6   3   9        411.94        399.38         8.61 o                         
  -5   3   9        227.55        239.58         9.23 o                         
  -4   3   9       3247.12       3093.60        34.87 o                         
  -3   3   9         73.57        126.86         8.21 o                         
  -2   3   9        834.60        904.89        16.61 o                         
  -1   3   9         21.66         28.69         4.18 o                         
   0   3   9        730.37        788.78        15.76 o                         
   1   3   9          9.11         14.83         3.40 o                         
   2   3   9        109.95        127.50         7.11 o                         
   3   3   9        721.69        712.46        14.45 o                         
   4   3   9        341.50        341.29        11.25 o                         
   5   3   9        147.85        157.09        10.26 o                         
   6   3   9        214.86        219.04        20.55 o                         
   7   3   9        121.66        118.26        25.51 o                         
  -9   4   9        753.16        771.94        14.33 o                         
  -8   4   9          5.16         11.08         6.32 o                         
  -7   4   9          4.64          8.64         4.93 o                         
  -6   4   9        491.54        494.78        11.55 o                         
  -5   4   9        743.64        740.29        14.38 o                         
  -4   4   9       1496.47       1499.84        22.26 o                         
  -3   4   9        476.57        522.03        14.29 o                         
  -2   4   9        739.73        765.77        15.72 o                         
  -1   4   9       2294.01       2248.33        29.54 o                         
   0   4   9        438.37        449.22        12.12 o                         
   1   4   9         21.96         26.02         4.38 o                         
   2   4   9        648.04        658.26        14.74 o                         
   3   4   9        416.16        416.44        11.82 o                         
   4   4   9         80.34         79.98         6.35 o                         
   5   4   9       1207.58       1167.73        25.92 o                         
   6   4   9        304.67        320.09        12.41 o                         
  -9   5   9        254.04        276.48        16.03 o                         
  -8   5   9        170.95        155.33         9.42 o                         
  -7   5   9        218.74        223.13        11.34 o                         
  -6   5   9        105.51         98.11         7.45 o                         
  -5   5   9        300.16        293.60         9.55 o                         
  -4   5   9        534.64        516.68        17.19 o                         
  -3   5   9       1443.18       1407.38        22.47 o                         
  -2   5   9       2615.57       2623.07        33.29 o                         
  -1   5   9       1478.81       1464.60        23.44 o                         
   0   5   9        195.67        204.53         9.30 o                         
   1   5   9        109.62        139.49         8.54 o                         
   2   5   9          0.96          7.79         3.68 o                         
   3   5   9        168.62        177.48         9.38 o                         
   4   5   9        186.77        170.78        10.08 o                         
   5   5   9          0.89         -0.74         4.19 o                         
   6   5   9        297.01        251.35        12.27 o                         
  -9   6   9         44.16         48.22         8.62 o                         
  -8   6   9          0.36         -0.42         3.75 o                         
  -7   6   9        424.94        430.65        16.48 o                         
  -6   6   9       1296.41       1334.46        25.43 o                         
  -5   6   9        590.58        585.61        13.90 o                         
  -4   6   9        427.87        452.45        14.02 o                         
  -3   6   9        130.76        141.83         8.45 o                         
  -2   6   9        901.01        886.07        18.22 o                         
  -1   6   9        258.56        264.16        10.35 o                         
   0   6   9         54.68         93.89         7.58 o                         
   1   6   9       1250.40       1276.25        22.90 o                         
   2   6   9        171.68        172.21         9.55 o                         
   3   6   9         82.99         89.82         7.59 o                         
   4   6   9         81.76         74.69         8.02 o                         
   5   6   9          8.57          1.05         5.81 o                         
  -9   7   9         67.95         70.40        13.68 o                         
  -8   7   9         79.29         83.29        10.86 o                         
  -7   7   9       1537.04       1538.56        32.95 o                         
  -6   7   9        467.89        474.83        18.69 o                         
  -5   7   9        441.22        399.82        14.66 o                         
  -4   7   9        247.45        253.98        10.61 o                         
  -3   7   9          7.83         17.70         4.26 o                         
  -2   7   9        547.41        604.41        18.72 o                         
  -1   7   9        574.09        597.34        15.80 o                         
   0   7   9        192.17        229.55        11.58 o                         
   1   7   9       1187.94       1239.54        23.66 o                         
   2   7   9         33.92         26.97         5.67 o                         
   3   7   9        781.75        742.47        20.46 o                         
   4   7   9         10.95          3.96         7.96 o                         
   5   7   9        315.89        263.71        17.73 o                         
  -8   8   9        388.10        432.87        18.14 o                         
  -7   8   9        707.00        717.89        18.93 o                         
  -6   8   9         63.95         67.18         7.53 o                         
  -5   8   9        376.28        338.16        19.14 o                         
  -4   8   9        252.52        267.31        34.68 o                         
  -3   8   9          3.70          3.34         3.88 o                         
  -2   8   9        111.23        119.27         9.73 o                         
  -1   8   9        100.50        121.41         9.41 o                         
   0   8   9         53.80         75.22         7.65 o                         
   1   8   9        313.42        347.04        13.49 o                         
   2   8   9         26.43         20.18         5.63 o                         
   3   8   9        377.30        419.55        25.01 o                         
   4   8   9        330.02        324.14        18.90 o                         
  -8   9   9         82.73         73.02         9.58 o                         
  -7   9   9       1409.25       1390.46        29.90 o                         
  -6   9   9        131.98        125.16        10.47 o                         
  -5   9   9         92.23         97.77        11.57 o                         
  -4   9   9        461.55        463.28        19.90 o                         
  -3   9   9        126.89        132.13        11.58 o                         
  -2   9   9        383.56        397.81        15.83 o                         
  -1   9   9        290.21        283.30        14.03 o                         
   0   9   9        287.47        298.38        13.98 o                         
   1   9   9       1182.08       1215.54        28.01 o                         
   2   9   9         60.10         57.68         9.65 o                         
   3   9   9         98.99        115.14        12.63 o                         
  -7  10   9        211.07        232.06        12.75 o                         
  -6  10   9        117.20        113.85        10.88 o                         
  -5  10   9          1.62         10.50         5.23 o                         
  -4  10   9        883.85        865.64        25.19 o                         
  -3  10   9         11.39          3.95         5.13 o                         
  -2  10   9        604.55        639.72        24.42 o                         
  -1  10   9          2.04         -2.46         5.30 o                         
   0  10   9        558.69        625.42        21.31 o                         
   1  10   9         41.69         52.01        10.73 o                         
   2  10   9         15.01         24.15         7.64 o                         
  -7  11   9         12.47         21.02         8.71 o                         
  -6  11   9          1.00         -3.77         4.90 o                         
  -5  11   9        341.07        359.85        17.53 o                         
  -4  11   9       2861.54       2935.02        58.97 o                         
  -3  11   9          9.75          4.44         8.01 o                         
  -2  11   9          9.28         -1.05         7.54 o                         
  -1  11   9         66.65         71.79         9.82 o                         
   0  11   9         62.42         43.24         8.76 o                         
   1  11   9        102.51        130.44        27.61 o                         
  -5  12   9        333.59        343.40        27.02 o                         
  -4  12   9        171.86        184.33        15.14 o                         
  -3  12   9          9.98          9.93         7.24 o                         
  -2  12   9         25.59         33.17         8.89 o                         
  -1  12   9        657.50        693.87        37.04 o                         
   2 -12  10        207.12        183.69        18.18 o                         
   3 -12  10        111.44         70.35        12.79 o                         
   4 -12  10        448.00        362.56        42.40 o                         
   0 -11  10        274.50        317.17        21.55 o                         
   1 -11  10         46.05         38.40         9.70 o                         
   2 -11  10       1390.11       1400.65        31.59 o                         
   3 -11  10         25.05         34.77         8.28 o                         
   4 -11  10        495.90        492.40        20.51 o                         
   5 -11  10        375.93        422.06        23.31 o                         
   6 -11  10          9.73         -1.46         8.08 o                         
  -2 -10  10        309.78        313.22        19.51 o                         
  -1 -10  10        372.85        365.48        20.01 o                         
   0 -10  10         94.86         82.51        10.37 o                         
   1 -10  10          7.20         -1.38         7.49 o                         
   2 -10  10         11.62          7.08         6.63 o                         
   3 -10  10         15.14         15.25         5.99 o                         
   4 -10  10         44.11         68.84         8.32 o                         
   5 -10  10        917.36        957.50        24.03 o                         
   6 -10  10         52.21         68.14         8.24 o                         
   7 -10  10        844.36        807.50        25.64 o                         
  -3  -9  10       1412.10       1398.90        47.17 o                         
  -2  -9  10          0.83          1.12         5.84 o                         
  -1  -9  10        129.09        112.14        11.61 o                         
   0  -9  10         82.29         77.80         9.25 o                         
   1  -9  10        151.64        131.85        10.76 o                         
   2  -9  10       1296.34       1206.39        24.84 o                         
   3  -9  10          1.04          2.20         4.66 o                         
   4  -9  10          6.40          6.01         4.91 o                         
   5  -9  10        495.08        511.57        16.74 o                         
   6  -9  10        439.87        417.97        15.13 o                         
   7  -9  10        991.56        994.05        23.85 o                         
  -4  -8  10         33.30         17.84        12.80 o                         
  -3  -8  10         58.71         69.23        14.06 o                         
  -2  -8  10         38.32         46.88        13.93 o                         
  -1  -8  10         55.05         66.23         9.25 o                         
   0  -8  10       1057.45       1067.43        24.54 o                         
   1  -8  10        318.46        320.86        18.91 o                         
   2  -8  10         71.15         88.79         9.62 o                         
   3  -8  10         10.11         11.40         4.89 o                         
   4  -8  10        307.86        293.92        12.87 o                         
   5  -8  10        256.41        232.94        12.20 o                         
   6  -8  10        300.44        311.79        12.26 o                         
   7  -8  10        251.91        253.49        13.65 o                         
   8  -8  10        508.71        533.52        36.03 o                         
  -5  -7  10         61.43         49.21         9.16 o                         
  -4  -7  10        169.51        169.39        23.24 o                         
  -3  -7  10        511.05        501.37        19.03 o                         
  -2  -7  10        119.62        108.89        10.41 o                         
  -1  -7  10          2.21          0.11         4.93 o                         
   0  -7  10        209.11        246.82        15.08 o                         
   1  -7  10         46.03         45.68         6.31 o                         
   2  -7  10        671.03        756.33        18.02 o                         
   3  -7  10          1.79          5.81         3.91 o                         
   4  -7  10        232.22        234.68        10.57 o                         
   5  -7  10        417.52        397.80        17.73 o                         
   6  -7  10         84.86         59.05         7.39 o                         
   7  -7  10         25.59         32.99         9.88 o                         
   8  -7  10         43.29         46.98        15.29 o                         
  -5  -6  10       1504.67       1528.55        35.04 o                         
  -4  -6  10        472.19        478.57        20.91 o                         
  -3  -6  10        323.69        355.82        15.53 o                         
  -2  -6  10        400.36        434.99        14.88 o                         
  -1  -6  10          9.80         12.19         4.84 o                         
   0  -6  10        102.68        107.84         8.30 o                         
   1  -6  10        867.92        828.75        20.07 o                         
   2  -6  10       1252.24       1269.03        34.54 o                         
   3  -6  10        362.74        384.41        12.46 o                         
   4  -6  10         16.11         12.14         4.30 o                         
   5  -6  10       1166.30       1138.74        22.79 o                         
   6  -6  10         16.12         10.94         4.00 o                         
   7  -6  10        622.57        607.46        23.74 o                         
   8  -6  10          4.33         -3.72        10.73 o                         
  -6  -5  10         38.38         19.33        13.23 o                         
  -5  -5  10        856.89        823.71        26.87 o                         
  -4  -5  10          0.05         -3.38         4.25 o                         
  -3  -5  10       1661.00       1714.05        45.88 o                         
  -2  -5  10        179.50        159.10         9.52 o                         
  -1  -5  10        451.87        420.98        13.16 o                         
   0  -5  10         22.25         17.34         4.42 o                         
   1  -5  10        123.17        114.59         8.03 o                         
   2  -5  10        507.20        494.83        13.47 o                         
   3  -5  10        471.95        493.97        13.05 o                         
   4  -5  10       1909.90       1864.89        29.82 o                         
   5  -5  10        806.49        842.98        18.48 o                         
   6  -5  10         21.47         19.33         6.52 o                         
   7  -5  10        169.53        168.12        14.20 o                         
   8  -5  10         50.14         49.12         9.11 o                         
  -7  -4  10        456.45        402.86        44.50 o                         
  -6  -4  10        370.15        361.05        20.28 o                         
  -5  -4  10        146.23        149.43        12.78 o                         
  -4  -4  10        559.24        559.15        17.59 o                         
  -3  -4  10        100.86        107.99         9.14 o                         
  -2  -4  10        368.23        398.65        14.52 o                         
  -1  -4  10       1028.96       1033.03        25.90 o                         
   0  -4  10       2189.72       2212.16        30.53 o                         
   1  -4  10          3.24          2.22         3.55 o                         
   2  -4  10       1996.80       2001.87        30.60 o                         
   3  -4  10        563.11        551.78        14.24 o                         
   4  -4  10       1338.10       1344.98        19.63 o                         
   5  -4  10         29.16         28.29         6.15 o                         
   6  -4  10          0.51         -3.71         6.59 o                         
   7  -4  10         82.25        100.42        16.91 o                         
   8  -4  10        920.28        949.79        32.28 o                         
  -7  -3  10         29.57         34.71        11.57 o                         
  -6  -3  10       2260.51       2233.78        47.62 o                         
  -5  -3  10         31.58         20.87         9.41 o                         
  -4  -3  10          8.87         14.17         5.04 o                         
  -3  -3  10        152.49        157.99         9.24 o                         
  -2  -3  10        103.72        100.09         8.21 o                         
  -1  -3  10       1558.95       1553.88        26.81 o                         
   0  -3  10        345.02        351.06        12.12 o                         
   1  -3  10         10.07         12.83         4.04 o                         
   2  -3  10       3690.10       3681.47        40.48 o                         
   3  -3  10          0.21         -1.68         2.69 o                         
   4  -3  10        146.90        151.62         5.14 o                         
   5  -3  10         92.65         97.30        16.27 o                         
   6  -3  10          5.65         10.29         5.88 o                         
   7  -3  10       1524.62       1604.14        45.20 o                         
   8  -3  10        350.83        415.42        27.12 o                         
  -7  -2  10        296.43        309.68        15.60 o                         
  -6  -2  10        102.40        101.63         7.67 o                         
  -5  -2  10        140.62        134.16        11.28 o                         
  -4  -2  10         20.06         18.84         3.97 o                         
  -3  -2  10       2336.88       2261.39        34.32 o                         
  -2  -2  10        789.46        775.93        16.24 o                         
  -1  -2  10       2709.62       2774.76        33.87 o                         
   0  -2  10         44.19         51.45         5.20 o                         
   1  -2  10          8.99          8.68         3.19 o                         
   2  -2  10        813.13        825.65        15.81 o                         
   3  -2  10       1272.14       1303.94        20.72 o                         
   4  -2  10         46.87         56.06         7.17 o                         
   5  -2  10       1375.71       1432.11        29.64 o                         
   6  -2  10          0.65          3.31         5.85 o                         
   7  -2  10       2006.28       1927.80        52.29 o                         
   8  -2  10          2.72         -5.00         5.00 o                         
  -8  -1  10        129.77        133.92        10.05 o                         
  -7  -1  10          7.85          0.66         4.20 o                         
  -6  -1  10        541.27        546.62        14.39 o                         
  -5  -1  10         35.82         36.62         6.43 o                         
  -4  -1  10        185.13        181.21         8.09 o                         
  -3  -1  10       3748.53       3603.53        44.55 o                         
  -2  -1  10        413.00        383.73        11.06 o                         
  -1  -1  10        110.65        127.09         7.59 o                         
   0  -1  10       2019.49       2038.56        27.30 o                         
   1  -1  10         92.12         77.75         5.96 o                         
   2  -1  10       3151.93       3083.32        37.28 o                         
   3  -1  10        416.37        420.75         9.55 o                         
   4  -1  10          2.28          8.71         4.58 o                         
   5  -1  10       2204.42       2209.61        38.55 o                         
   6  -1  10        510.75        540.48        37.22 o                         
   7  -1  10        646.67        655.09        42.80 o                         
   8  -1  10         57.49         46.10         8.82 o                         
  -8   0  10        177.16        213.65        14.23 o                         
  -7   0  10        800.76        797.06        21.95 o                         
  -6   0  10        627.49        627.12        14.83 o                         
  -5   0  10         50.13         42.92         5.30 o                         
  -4   0  10        260.73        255.82         9.36 o                         
  -3   0  10          0.34         -2.03         2.03 o                         
  -2   0  10        357.97        353.79        10.59 o                         
  -1   0  10       1057.48       1094.41        18.90 o                         
   0   0  10       1772.51       1657.54        27.49 o                         
   1   0  10        669.21        726.02        16.07 o                         
   2   0  10       1213.23       1161.36        18.50 o                         
   3   0  10         70.99         65.46         4.69 o                         
   4   0  10        503.06        515.39        17.17 o                         
   5   0  10        136.76        133.34        10.84 o                         
   6   0  10        856.00        882.23        36.19 o                         
   7   0  10        119.07        107.17        13.84 o                         
   8   0  10       1078.03       1101.76        45.45 o                         
  -8   1  10       1931.44       1994.57        48.65 o                         
  -7   1  10          0.92         -1.69         6.10 o                         
  -6   1  10        541.06        553.76        11.89 o                         
  -5   1  10         36.48         30.84         4.27 o                         
  -4   1  10        184.67        194.77        12.45 o                         
  -3   1  10         46.19         48.37         5.67 o                         
  -2   1  10        484.91        514.43        14.29 o                         
  -1   1  10         12.11         11.23         3.32 o                         
   0   1  10       2052.69       2046.75        30.16 o                         
   1   1  10       1092.25       1056.07        19.98 o                         
   2   1  10       1848.39       1820.40        26.82 o                         
   3   1  10        698.48        691.68        13.15 o                         
   4   1  10        452.19        444.62        16.82 o                         
   5   1  10        714.49        741.24        25.18 o                         
   6   1  10        325.47        322.94        17.61 o                         
   7   1  10          9.75         15.49         9.96 o                         
  -8   2  10         43.04         26.09         7.28 o                         
  -7   2  10         37.56         48.66         6.36 o                         
  -6   2  10         37.15         41.67         5.83 o                         
  -5   2  10       2692.60       2596.80        31.31 o                         
  -4   2  10        565.38        564.26        18.62 o                         
  -3   2  10        844.87        880.11        21.27 o                         
  -2   2  10          7.41          9.06         3.13 o                         
  -1   2  10         49.08         40.71         4.86 o                         
   0   2  10         43.32         53.29         5.13 o                         
   1   2  10       2046.40       2078.36        30.86 o                         
   2   2  10        278.44        291.51        10.77 o                         
   3   2  10       1825.33       1785.28        24.09 o                         
   4   2  10         59.23         60.34         5.07 o                         
   5   2  10        114.74        115.32        12.15 o                         
   6   2  10          0.46         -2.42         8.40 o                         
   7   2  10         27.30         22.76        20.12 o                         
  -9   3  10         34.32         37.51         4.13 o                         
  -8   3  10        108.57         97.31        11.17 o                         
  -7   3  10         49.87         47.19         6.74 o                         
  -6   3  10         39.07         31.82         4.35 o                         
  -5   3  10       1774.65       1728.09        26.85 o                         
  -4   3  10         39.23         35.19         5.77 o                         
  -3   3  10       2303.68       2282.57        33.82 o                         
  -2   3  10       1987.05       1918.71        26.89 o                         
  -1   3  10        329.31        330.90        10.55 o                         
   0   3  10         52.91         66.49         5.94 o                         
   1   3  10        201.54        231.14        10.19 o                         
   2   3  10          0.85          2.07         2.90 o                         
   3   3  10          2.18         -1.06         4.15 o                         
   4   3  10       1937.01       1938.12        26.16 o                         
   5   3  10       1073.52       1043.28        24.37 o                         
   6   3  10          7.22          3.82         6.83 o                         
   7   3  10        145.28        135.37        13.95 o                         
  -9   4  10         30.43         35.91         4.51 o                         
  -8   4  10         10.85         15.67         6.16 o                         
  -7   4  10         79.32         72.38        10.55 o                         
  -6   4  10          8.65         17.46         4.49 o                         
  -5   4  10        683.02        713.04        14.79 o                         
  -4   4  10         66.13         71.28         5.91 o                         
  -3   4  10        643.46        644.67        14.75 o                         
  -2   4  10       2062.95       1961.50        27.93 o                         
  -1   4  10         27.81         25.96         4.43 o                         
   0   4  10        537.15        524.22        13.63 o                         
   1   4  10         52.93         45.43         5.11 o                         
   2   4  10        313.75        337.43        11.10 o                         
   3   4  10        141.17        155.76         8.78 o                         
   4   4  10       1893.09       1841.80        28.90 o                         
   5   4  10        647.72        650.48        15.22 o                         
   6   4  10         17.36         12.78         6.67 o                         
  -9   5  10         13.83         26.76         4.65 o                         
  -8   5  10        394.48        403.10        23.01 o                         
  -7   5  10        193.67        202.18        12.78 o                         
  -6   5  10        592.02        574.94        16.16 o                         
  -5   5  10       1492.45       1508.17        24.58 o                         
  -4   5  10        116.24        119.86         8.65 o                         
  -3   5  10        385.25        384.93        12.61 o                         
  -2   5  10          0.84         -0.96         4.06 o                         
  -1   5  10       1407.69       1381.73        23.40 o                         
   0   5  10       1979.11       1898.49        33.08 o                         
   1   5  10       1045.33        997.50        19.72 o                         
   2   5  10        259.05        277.56        10.70 o                         
   3   5  10         73.63         79.26         7.35 o                         
   4   5  10         69.96         56.45         6.79 o                         
   5   5  10          4.68          0.80         4.52 o                         
   6   5  10          0.35          1.22         8.35 o                         
  -8   6  10        129.38        148.99        14.30 o                         
  -7   6  10        172.56        178.31        19.36 o                         
  -6   6  10        263.67        253.31        11.17 o                         
  -5   6  10        132.37        113.44         9.03 o                         
  -4   6  10        110.41        102.49         8.41 o                         
  -3   6  10        636.68        661.27        17.52 o                         
  -2   6  10          0.32         -3.38         3.38 o                         
  -1   6  10        697.59        702.39        16.90 o                         
   0   6  10        859.34        871.40        19.03 o                         
   1   6  10         51.23         42.55         5.91 o                         
   2   6  10          3.21          0.43         4.01 o                         
   3   6  10        172.84        170.52        11.56 o                         
   4   6  10         77.95         79.75         8.27 o                         
   5   6  10        496.34        476.50        16.27 o                         
  -8   7  10          0.65         -4.02         4.02 o                         
  -7   7  10        236.18        233.16        10.92 o                         
  -6   7  10        234.23        279.47        15.56 o                         
  -5   7  10        255.49        262.07        12.82 o                         
  -4   7  10        603.14        574.61        18.32 o                         
  -3   7  10        767.26        754.12        17.81 o                         
  -2   7  10        240.00        282.27        11.72 o                         
  -1   7  10        805.05        807.17        19.89 o                         
   0   7  10        434.22        465.92        17.75 o                         
   1   7  10        118.55        134.52         9.52 o                         
   2   7  10        654.93        682.72        17.81 o                         
   3   7  10        201.61        192.05        13.89 o                         
   4   7  10         10.89         11.63         6.24 o                         
  -8   8  10        231.40        257.17        20.29 o                         
  -7   8  10       1160.68       1169.40        26.18 o                         
  -6   8  10        227.26        249.52        12.70 o                         
  -5   8  10        675.63        679.62        27.23 o                         
  -4   8  10        238.40        229.29        13.53 o                         
  -3   8  10         11.11         11.61         4.97 o                         
  -2   8  10         44.88         50.33         6.53 o                         
  -1   8  10        994.96        990.55        23.90 o                         
   0   8  10       1274.44       1266.40        25.16 o                         
   1   8  10        767.32        747.13        19.77 o                         
   2   8  10        942.07        993.18        25.17 o                         
   3   8  10        199.48        229.76        14.14 o                         
  -8   9  10        567.17        575.69        35.39 o                         
  -7   9  10         96.57         88.51         8.96 o                         
  -6   9  10         74.11         71.26        11.40 o                         
  -5   9  10        375.18        361.37        18.96 o                         
  -4   9  10        197.43        216.73        14.08 o                         
  -3   9  10        307.84        307.56        17.28 o                         
  -2   9  10        280.50        281.79        16.83 o                         
  -1   9  10         20.40         18.98         5.89 o                         
   0   9  10        487.31        468.86        17.76 o                         
   1   9  10        159.74        140.73        11.50 o                         
   2   9  10        449.27        462.37        20.43 o                         
  -7  10  10        138.87        135.78        11.20 o                         
  -6  10  10        407.52        446.87        18.06 o                         
  -5  10  10       1507.54       1566.31        72.69 o                         
  -4  10  10        498.54        476.20        19.23 o                         
  -3  10  10        488.45        487.03        19.80 o                         
  -2  10  10         67.63         76.66         9.97 o                         
  -1  10  10         57.61         44.62         8.72 o                         
   0  10  10         27.88         31.70         7.02 o                         
   1  10  10        522.37        517.90        22.43 o                         
  -6  11  10        153.82        159.94        25.33 o                         
  -5  11  10        913.41        910.09        27.50 o                         
  -4  11  10          2.18          8.19         6.32 o                         
  -3  11  10        430.19        483.05        24.75 o                         
  -2  11  10         87.10        100.42        13.76 o                         
  -1  11  10        223.65        192.89        17.96 o                         
   0  11  10        626.99        628.15        35.76 o                         
   1 -11  11          0.28         -6.58         6.58 o                         
   2 -11  11          5.06         -6.51         6.51 o                         
   3 -11  11        416.91        510.96        26.24 o                         
   4 -11  11        613.78        566.63        22.46 o                         
   5 -11  11         22.77         -0.59        13.15 o                         
  -1 -10  11        364.98        401.18        29.14 o                         
   0 -10  11         30.28         12.98        10.27 o                         
   1 -10  11         24.44         11.81         7.39 o                         
   2 -10  11        136.71        143.27        13.29 o                         
   3 -10  11        102.37         55.31        10.32 o                         
   4 -10  11        175.03        161.42        12.24 o                         
   5 -10  11          2.24          2.40         6.82 o                         
   6 -10  11       1362.19       1363.78        36.94 o                         
  -2  -9  11        915.30        902.63        35.23 o                         
  -1  -9  11        377.46        375.92        19.02 o                         
   0  -9  11          0.45         -0.97         6.06 o                         
   1  -9  11        181.56        176.50        13.14 o                         
   2  -9  11        145.47        150.44        11.54 o                         
   3  -9  11         79.08         67.50         7.69 o                         
   4  -9  11        160.86        153.68        13.06 o                         
   5  -9  11        308.26        290.40        13.61 o                         
   6  -9  11        811.91        852.66        24.05 o                         
   7  -9  11        107.41         90.86         8.63 o                         
  -3  -8  11          8.10          0.02         6.28 o                         
  -2  -8  11         51.04         46.68         8.31 o                         
  -1  -8  11        697.10        669.98        30.73 o                         
   0  -8  11        169.21        128.29        12.55 o                         
   1  -8  11       1534.73       1547.69        33.96 o                         
   2  -8  11        298.44        285.83        12.65 o                         
   3  -8  11        194.46        180.36        11.18 o                         
   4  -8  11         96.16         97.53         8.25 o                         
   5  -8  11        195.17        201.03        11.53 o                         
   6  -8  11          2.75          0.75         5.78 o                         
   7  -8  11          0.19          8.95         4.34 o                         
  -4  -7  11        203.59        173.79        16.64 o                         
  -3  -7  11        351.29        365.09        26.92 o                         
  -2  -7  11         15.43         20.16         6.70 o                         
  -1  -7  11        291.53        315.69        16.03 o                         
   0  -7  11        244.90        258.28        11.86 o                         
   1  -7  11        387.47        413.92        14.20 o                         
   2  -7  11        871.37        830.02        19.38 o                         
   3  -7  11         98.04         84.08         7.63 o                         
   4  -7  11        100.79        104.73         8.89 o                         
   5  -7  11        315.62        327.01        13.21 o                         
   6  -7  11         24.70         18.86         4.67 o                         
   7  -7  11          1.74         -5.95         7.32 o                         
  -5  -6  11        308.39        289.05        23.61 o                         
  -4  -6  11       1307.61       1402.39        41.84 o                         
  -3  -6  11        494.02        503.49        21.54 o                         
  -2  -6  11         10.52         15.34         5.99 o                         
  -1  -6  11        224.92        230.90        11.35 o                         
   0  -6  11          5.93         -3.64         3.64 o                         
   1  -6  11        782.55        812.36        26.44 o                         
   2  -6  11          1.82          2.77         4.01 o                         
   3  -6  11          5.18         -1.37         6.77 o                         
   4  -6  11        640.66        688.10        16.54 o                         
   5  -6  11         35.19         37.22         6.65 o                         
   6  -6  11         22.27          9.27         6.67 o                         
   7  -6  11         93.46         77.04        10.91 o                         
   8  -6  11        146.38        130.22        15.58 o                         
  -6  -5  11       1029.31       1064.17        70.19 o                         
  -5  -5  11        501.22        464.56        17.91 o                         
  -4  -5  11       1006.80        985.53        25.30 o                         
  -3  -5  11         47.85         55.15         7.66 o                         
  -2  -5  11        156.48        169.27        10.35 o                         
  -1  -5  11        267.49        296.20        13.45 o                         
   0  -5  11        770.09        754.11        17.74 o                         
   1  -5  11          4.22         -1.34         4.04 o                         
   2  -5  11       1603.34       1584.23        25.74 o                         
   3  -5  11        613.47        613.58        15.49 o                         
   4  -5  11       1109.03       1095.10        23.69 o                         
   5  -5  11        978.11        943.14        15.55 o                         
   6  -5  11        135.98        133.62        13.08 o                         
   7  -5  11        148.57        143.02        13.97 o                         
   8  -5  11        295.87        268.50        20.52 o                         
  -6  -4  11        548.99        561.21        17.91 o                         
  -5  -4  11        412.12        398.94        18.81 o                         
  -4  -4  11        308.73        304.77        13.97 o                         
  -3  -4  11        598.21        613.14        22.08 o                         
  -2  -4  11         19.96         19.22         5.90 o                         
  -1  -4  11       1855.19       1815.55        31.13 o                         
   0  -4  11         16.83         14.61         4.35 o                         
   1  -4  11       2291.21       2213.86        40.85 o                         
   2  -4  11        656.91        642.39        17.30 o                         
   3  -4  11       2143.44       2132.26        29.30 o                         
   4  -4  11          1.44          1.56         3.74 o                         
   5  -4  11         36.50         22.26         5.94 o                         
   6  -4  11        569.18        556.67        22.35 o                         
   7  -4  11        849.55        861.93        33.61 o                         
   8  -4  11          9.57         -7.09         7.09 o                         
  -7  -3  11        223.30        196.19        63.45 o                         
  -6  -3  11        375.21        354.66        14.60 o                         
  -5  -3  11        149.85        159.97        11.48 o                         
  -4  -3  11        237.37        237.08        12.14 o                         
  -3  -3  11        860.88        861.16        20.08 o                         
  -2  -3  11        154.17        150.32        11.82 o                         
  -1  -3  11         62.55         60.03         5.74 o                         
   0  -3  11        131.93        141.40         8.73 o                         
   1  -3  11        707.54        698.00        15.58 o                         
   2  -3  11        813.33        809.86        16.59 o                         
   3  -3  11        833.00        816.48        15.70 o                         
   4  -3  11        315.45        326.21        10.67 o                         
   5  -3  11        309.37        314.89        14.44 o                         
   6  -3  11       1080.65       1111.84        33.46 o                         
   7  -3  11         30.57         51.96         8.91 o                         
   8  -3  11        113.48        131.89        15.66 o                         
  -7  -2  11         60.96         72.46        10.87 o                         
  -6  -2  11        578.79        600.92        16.87 o                         
  -5  -2  11        420.73        444.21        31.72 o                         
  -4  -2  11       1910.52       1968.28        34.44 o                         
  -3  -2  11          4.96          1.81         3.75 o                         
  -2  -2  11       1048.33       1051.85        19.81 o                         
  -1  -2  11          1.48          0.71         3.14 o                         
   0  -2  11          0.19          4.28         3.26 o                         
   1  -2  11       1228.56       1220.16        21.78 o                         
   2  -2  11       1001.48        974.51        17.78 o                         
   3  -2  11         35.46         34.61         4.29 o                         
   4  -2  11       1348.78       1389.20        31.19 o                         
   5  -2  11         43.98         43.32         7.11 o                         
   6  -2  11       1474.10       1495.81        37.37 o                         
   7  -2  11         64.71         51.41         8.89 o                         
   8  -2  11          2.92          0.84        11.82 o                         
  -7  -1  11          8.62         14.36         9.26 o                         
  -6  -1  11        501.47        501.47        14.83 o                         
  -5  -1  11         51.12         41.53         7.51 o                         
  -4  -1  11         96.98         86.90         6.55 o                         
  -3  -1  11         99.61        112.84        10.03 o                         
  -2  -1  11       1799.15       1829.25        26.89 o                         
  -1  -1  11       2788.98       2698.74        34.19 o                         
   0  -1  11       1140.38       1185.37        20.60 o                         
   1  -1  11       1857.42       1817.47        26.64 o                         
   2  -1  11        400.21        405.28        12.64 o                         
   3  -1  11         84.54         87.42         5.61 o                         
   4  -1  11         13.02         11.50         5.95 o                         
   5  -1  11         69.68         51.04         8.83 o                         
   6  -1  11        503.00        483.24        21.13 o                         
   7  -1  11         82.14        100.95        11.73 o                         
  -8   0  11        506.85        513.18        19.63 o                         
  -7   0  11       1075.26       1051.80        42.40 o                         
  -6   0  11        378.35        372.32        13.02 o                         
  -5   0  11        147.35        154.94        11.77 o                         
  -4   0  11         88.43         91.16         6.82 o                         
  -3   0  11        202.73        222.38        11.97 o                         
  -2   0  11        221.97        209.78         9.24 o                         
  -1   0  11       2202.93       2154.46        29.61 o                         
   0   0  11        346.92        396.26        18.81 o                         
   1   0  11       2034.85       1989.85        27.62 o                         
   2   0  11        315.41        311.30        11.18 o                         
   3   0  11         20.18         15.65         3.32 o                         
   4   0  11          0.96          3.80         4.36 o                         
   5   0  11        290.66        297.35        16.74 o                         
   6   0  11         86.67         70.06         9.77 o                         
   7   0  11          0.07         -0.52         6.91 o                         
  -8   1  11          0.01         -2.24         8.37 o                         
  -7   1  11       1691.99       1717.44        35.82 o                         
  -6   1  11        720.53        710.36        25.66 o                         
  -5   1  11        991.27        958.32        26.50 o                         
  -4   1  11        184.03        163.48         8.35 o                         
  -3   1  11         37.24         25.10         5.25 o                         
  -2   1  11         44.29         38.01         5.16 o                         
  -1   1  11        511.01        485.59        13.13 o                         
   0   1  11         49.88         44.19         5.37 o                         
   1   1  11       3718.06       3775.62        43.28 o                         
   2   1  11        127.33        113.82         7.92 o                         
   3   1  11        294.67        289.70         9.38 o                         
   4   1  11        228.17        231.99        15.20 o                         
   5   1  11         18.99         15.85         8.63 o                         
   6   1  11        166.98        161.18        17.62 o                         
   7   1  11          1.98          6.35         7.24 o                         
  -8   2  11        159.78        165.09        14.28 o                         
  -7   2  11        124.51        126.45        10.64 o                         
  -6   2  11        400.37        377.13        21.10 o                         
  -5   2  11        175.49        170.71        14.14 o                         
  -4   2  11       1910.53       1889.96        27.20 o                         
  -3   2  11        365.73        411.88        14.52 o                         
  -2   2  11          0.76          4.97         3.40 o                         
  -1   2  11        653.27        646.30        15.26 o                         
   0   2  11        466.75        473.16        11.91 o                         
   1   2  11         61.85         73.48         6.35 o                         
   2   2  11          3.10          2.30         3.70 o                         
   3   2  11          7.87          8.95         5.14 o                         
   4   2  11        723.02        739.59        16.71 o                         
   5   2  11         32.63         30.03         7.63 o                         
   6   2  11         22.17         21.28         7.61 o                         
   7   2  11          0.32          2.94         9.42 o                         
  -8   3  11          2.60         -4.78         6.76 o                         
  -7   3  11         30.75         26.42         6.00 o                         
  -6   3  11        403.50        397.97        12.96 o                         
  -5   3  11          4.42          2.47         3.26 o                         
  -4   3  11       1641.83       1642.78        37.28 o                         
  -3   3  11       1800.42       1778.91        30.98 o                         
  -2   3  11        711.76        670.48        15.53 o                         
  -1   3  11        621.31        546.82        14.04 o                         
   0   3  11        125.81        135.41         8.53 o                         
   1   3  11        187.79        176.08         8.93 o                         
   2   3  11        389.62        378.36        12.55 o                         
   3   3  11        758.41        813.91        16.75 o                         
   4   3  11        742.83        729.84        16.45 o                         
   5   3  11        181.88        174.77        19.01 o                         
   6   3  11         16.65         10.41         7.80 o                         
  -8   4  11        139.24        159.75        24.07 o                         
  -7   4  11         51.21         44.83         6.83 o                         
  -6   4  11        730.07        731.68        24.92 o                         
  -5   4  11         67.44         54.92         6.28 o                         
  -4   4  11          8.32          8.67         3.47 o                         
  -3   4  11          8.20          3.10         4.00 o                         
  -2   4  11         17.05         12.49         4.08 o                         
  -1   4  11       2115.14       2016.80        29.49 o                         
   0   4  11        829.12        835.73        17.90 o                         
   1   4  11         32.11         40.79         5.50 o                         
   2   4  11        563.12        552.45        14.35 o                         
   3   4  11        166.17        186.77         9.64 o                         
   4   4  11         46.56         45.58         8.58 o                         
   5   4  11        312.62        291.09        13.43 o                         
   6   4  11        297.97        348.35        29.30 o                         
  -8   5  11        134.29        150.38        15.75 o                         
  -7   5  11         36.24         29.12        14.16 o                         
  -6   5  11         80.21         81.85         7.26 o                         
  -5   5  11        440.71        454.53        17.98 o                         
  -4   5  11         96.39        105.03         8.54 o                         
  -3   5  11        338.39        348.12        11.86 o                         
  -2   5  11        536.84        550.62        14.87 o                         
  -1   5  11       2152.94       2166.55        31.53 o                         
   0   5  11          1.94          5.32         3.84 o                         
   1   5  11         10.99          9.65         4.30 o                         
   2   5  11          1.93          4.17         3.83 o                         
   3   5  11        284.35        291.96        12.09 o                         
   4   5  11         51.09         59.96         7.85 o                         
   5   5  11          0.20         -1.70         8.31 o                         
  -8   6  11        153.59        156.61        26.81 o                         
  -7   6  11        102.14        100.83        16.19 o                         
  -6   6  11        764.61        771.85        20.33 o                         
  -5   6  11       1460.67       1432.88        29.58 o                         
  -4   6  11        765.05        810.26        26.07 o                         
  -3   6  11       1953.19       1900.94        29.56 o                         
  -2   6  11        343.43        355.69        12.48 o                         
  -1   6  11         20.56         33.29         5.50 o                         
   0   6  11        117.02        131.61         9.20 o                         
   1   6  11         25.39         31.59         5.66 o                         
   2   6  11        260.81        281.84        11.82 o                         
   3   6  11        210.54        208.34        14.61 o                         
   4   6  11          3.38         -2.58         7.53 o                         
  -8   7  11        571.68        572.03        24.77 o                         
  -7   7  11         73.06         61.12         7.08 o                         
  -6   7  11       1346.41       1348.88        29.86 o                         
  -5   7  11         64.76         64.22         7.77 o                         
  -4   7  11        277.61        266.95        13.85 o                         
  -3   7  11         55.44         50.63         7.87 o                         
  -2   7  11       1450.71       1492.03        26.61 o                         
  -1   7  11        119.42        136.55        11.25 o                         
   0   7  11         54.05         53.01         6.53 o                         
   1   7  11         23.76         18.96         9.35 o                         
   2   7  11        355.71        377.54        14.39 o                         
   3   7  11       1349.06       1334.10        41.73 o                         
   4   7  11          5.15          8.37         6.79 o                         
  -7   8  11        107.92         88.04        11.85 o                         
  -6   8  11         55.62         53.28         8.73 o                         
  -5   8  11        171.36        145.63        14.07 o                         
  -4   8  11         12.95         17.40         5.61 o                         
  -3   8  11        342.49        330.13        16.36 o                         
  -2   8  11         86.71         80.37         8.92 o                         
  -1   8  11        298.65        323.68        17.95 o                         
   0   8  11        388.71        364.86        14.47 o                         
   1   8  11       1621.28       1582.70        29.47 o                         
   2   8  11        259.93        282.31        15.28 o                         
   3   8  11        468.98        469.15        18.34 o                         
  -7   9  11        385.78        388.06        16.23 o                         
  -6   9  11        799.78        784.27        24.39 o                         
  -5   9  11        316.27        332.28        17.77 o                         
  -4   9  11         45.18         55.14         8.32 o                         
  -3   9  11         15.17         23.74         6.67 o                         
  -2   9  11        890.84        855.87        27.24 o                         
  -1   9  11          0.02         -1.11         5.10 o                         
   0   9  11         22.30         38.58         7.44 o                         
   1   9  11        961.36       1025.24        53.27 o                         
   2   9  11        235.20        241.74        26.61 o                         
  -6  10  11        320.24        294.83        15.40 o                         
  -5  10  11         24.32         17.03        10.34 o                         
  -4  10  11        606.71        628.26        22.73 o                         
  -3  10  11        445.66        447.36        19.76 o                         
  -2  10  11        115.94        112.14        11.97 o                         
  -1  10  11          1.66         -5.46         5.46 o                         
   0  10  11        128.58        131.20        13.22 o                         
  -5  11  11          5.32          2.68         7.61 o                         
  -4  11  11       1562.54       1475.95        42.13 o                         
  -3  11  11        352.94        448.66        20.58 o                         
  -2  11  11          0.15         -3.16         6.81 o                         
   0 -10  12          0.43         -3.79         8.33 o                         
   1 -10  12         65.84         47.29        10.56 o                         
   2 -10  12         49.42         62.43        10.59 o                         
   3 -10  12        224.71        217.28        16.63 o                         
   4 -10  12        183.23        159.05        13.64 o                         
   5 -10  12        821.41        866.59        35.17 o                         
  -2  -9  12        290.85        239.28        18.29 o                         
  -1  -9  12        117.97        101.74        13.46 o                         
   0  -9  12        419.57        445.66        20.13 o                         
   1  -9  12        348.46        368.73        18.55 o                         
   2  -9  12          2.67          4.88         6.15 o                         
   3  -9  12        102.23        102.18         9.31 o                         
   4  -9  12         43.67         36.81         7.93 o                         
   5  -9  12        585.46        652.67        20.11 o                         
   6  -9  12         26.22          5.22         6.33 o                         
  -3  -8  12        115.96        109.84        13.59 o                         
  -2  -8  12         12.11          4.45         6.90 o                         
  -1  -8  12         18.85         10.71        10.56 o                         
   0  -8  12       1228.01       1305.00        32.52 o                         
   1  -8  12        354.53        327.88        14.90 o                         
   2  -8  12        446.08        443.17        15.41 o                         
   3  -8  12         94.13         90.01         9.34 o                         
   4  -8  12         10.96         13.09         5.69 o                         
   5  -8  12          9.04         10.60         5.66 o                         
   6  -8  12         56.74         73.80         9.56 o                         
  -4  -7  12        986.95        965.74        36.56 o                         
  -3  -7  12         14.21          2.90         6.38 o                         
  -2  -7  12        676.47        669.64        22.90 o                         
  -1  -7  12        156.56        127.37        12.04 o                         
   0  -7  12        398.72        428.78        20.14 o                         
   1  -7  12          2.03         -1.58         5.06 o                         
   2  -7  12        483.77        479.03        16.00 o                         
   3  -7  12        180.59        192.45        11.66 o                         
   4  -7  12        692.75        676.43        17.41 o                         
   5  -7  12         18.18         10.90         5.11 o                         
   6  -7  12         24.14          9.83         5.26 o                         
   7  -7  12         74.18         63.86        11.36 o                         
  -4  -6  12        119.68         88.40        25.67 o                         
  -3  -6  12          6.29         18.48         7.37 o                         
  -2  -6  12         24.62         21.44         6.52 o                         
  -1  -6  12        287.84        282.11        15.07 o                         
   0  -6  12        147.38        123.44         9.29 o                         
   1  -6  12          3.96          7.41         5.05 o                         
   2  -6  12         28.37         30.35         5.81 o                         
   3  -6  12        277.22        299.78        11.89 o                         
   4  -6  12         37.83         34.25         6.11 o                         
   5  -6  12        463.79        437.08        16.66 o                         
   6  -6  12          9.85          1.78         9.30 o                         
   7  -6  12        379.22        410.02        22.47 o                         
  -5  -5  12        126.83        131.61        11.23 o                         
  -4  -5  12        100.01         89.76        11.15 o                         
  -3  -5  12        202.91        216.50        13.41 o                         
  -2  -5  12        349.53        373.26        17.00 o                         
  -1  -5  12         55.30         59.18         6.81 o                         
   0  -5  12        106.48        126.67        10.93 o                         
   1  -5  12         42.89         51.88         6.44 o                         
   2  -5  12        342.80        331.51        13.25 o                         
   3  -5  12       1015.27       1005.17        21.81 o                         
   4  -5  12        421.00        404.98        11.91 o                         
   5  -5  12        325.07        356.83         9.10 o                         
   6  -5  12        215.58        204.56        16.69 o                         
   7  -5  12         54.42         47.24        17.39 o                         
  -6  -4  12         74.09         63.48        11.32 o                         
  -5  -4  12        513.69        492.15        29.57 o                         
  -4  -4  12        675.77        682.39        20.93 o                         
  -3  -4  12        238.54        241.53        15.88 o                         
  -2  -4  12        137.93        141.65         8.92 o                         
  -1  -4  12         72.14         63.33         7.55 o                         
   0  -4  12        805.75        859.08        21.10 o                         
   1  -4  12         14.37         21.33         4.77 o                         
   2  -4  12       1190.51       1197.81        21.77 o                         
   3  -4  12       1226.26       1236.84        26.45 o                         
   4  -4  12         14.85         12.09         3.69 o                         
   5  -4  12        208.12        225.01        16.54 o                         
   6  -4  12         21.15         20.93         8.12 o                         
   7  -4  12        484.25        443.67        33.08 o                         
  -6  -3  12         97.45         97.00        12.15 o                         
  -5  -3  12        416.93        443.19        16.22 o                         
  -4  -3  12        307.74        279.56        13.82 o                         
  -3  -3  12        305.00        336.76        14.78 o                         
  -2  -3  12        206.72        216.98        10.25 o                         
  -1  -3  12         67.26         63.52         6.49 o                         
   0  -3  12          5.60         20.12         4.61 o                         
   1  -3  12        846.72        853.83        18.25 o                         
   2  -3  12        358.55        376.56        16.01 o                         
   3  -3  12        295.07        281.89        16.01 o                         
   4  -3  12          7.42          6.57         2.97 o                         
   5  -3  12       1140.96       1151.18        35.51 o                         
   6  -3  12         45.13         67.09        10.42 o                         
   7  -3  12        494.86        531.14        28.54 o                         
  -7  -2  12          1.79         -3.00         9.09 o                         
  -6  -2  12          7.36          1.14         4.36 o                         
  -5  -2  12         35.37         41.03         6.35 o                         
  -4  -2  12         91.73         86.83         9.10 o                         
  -3  -2  12        710.35        731.22        19.41 o                         
  -2  -2  12        432.89        455.00        15.73 o                         
  -1  -2  12         71.88         72.00         6.71 o                         
   0  -2  12          2.50         -0.52         3.39 o                         
   1  -2  12          1.93         -1.65         3.57 o                         
   2  -2  12          0.42         -2.84         3.28 o                         
   3  -2  12         24.22         19.85         3.93 o                         
   4  -2  12        198.98        200.51        17.14 o                         
   5  -2  12        588.64        613.36        23.90 o                         
   6  -2  12        184.11        190.87        15.88 o                         
   7  -2  12         23.85         26.11        14.34 o                         
  -7  -1  12        127.72        131.95        11.64 o                         
  -6  -1  12          6.53          3.65         4.32 o                         
  -5  -1  12         66.93         76.20         9.69 o                         
  -4  -1  12         12.31          5.81         4.36 o                         
  -3  -1  12        929.59        918.46        20.91 o                         
  -2  -1  12        371.43        372.26        12.36 o                         
  -1  -1  12        108.63        123.73         8.33 o                         
   0  -1  12        752.14        738.51        16.72 o                         
   1  -1  12         53.10         46.91         5.71 o                         
   2  -1  12        115.98        103.84         7.32 o                         
   3  -1  12        414.11        422.33        11.66 o                         
   4  -1  12         18.05         18.66         5.79 o                         
   5  -1  12         42.92         33.99         8.15 o                         
   6  -1  12         65.41         57.75        17.87 o                         
   7  -1  12        476.76        493.03        34.96 o                         
  -7   0  12       1903.10       1920.68        53.30 o                         
  -6   0  12         20.65         26.95         5.01 o                         
  -5   0  12         16.80         15.55         6.14 o                         
  -4   0  12          0.92         -0.60         3.83 o                         
  -3   0  12         15.45         11.06         4.18 o                         
  -2   0  12         88.60         81.27         7.30 o                         
  -1   0  12        250.54        240.31         9.99 o                         
   0   0  12       1968.32       1935.40        28.58 o                         
   1   0  12        967.59        990.68        19.13 o                         
   2   0  12        728.30        724.44        15.71 o                         
   3   0  12       1096.38       1077.01        30.07 o                         
   4   0  12          1.29         -2.67         4.41 o                         
   5   0  12         55.30         64.51        11.26 o                         
   6   0  12        436.70        423.27        21.06 o                         
   7   0  12        148.14        147.71        15.02 o                         
  -7   1  12         28.95         51.08         7.66 o                         
  -6   1  12        147.09        126.18         8.91 o                         
  -5   1  12        181.97        164.97        11.74 o                         
  -4   1  12        459.32        457.73        14.92 o                         
  -3   1  12        670.47        702.29        17.24 o                         
  -2   1  12        116.69         83.37         7.14 o                         
  -1   1  12        513.18        525.92        16.80 o                         
   0   1  12       1381.09       1414.10        24.00 o                         
   1   1  12        235.30        214.77         9.81 o                         
   2   1  12       1099.13       1159.44        20.53 o                         
   3   1  12        610.72        570.43        15.75 o                         
   4   1  12        847.50        880.12        24.80 o                         
   5   1  12         54.43         48.50        11.81 o                         
   6   1  12          0.41         -4.25         6.45 o                         
  -8   2  12          0.93          0.57        10.95 o                         
  -7   2  12          2.73          4.23         6.14 o                         
  -6   2  12          0.36         -2.12         3.63 o                         
  -5   2  12       2023.55       1999.79        34.90 o                         
  -4   2  12          4.90         12.44         4.18 o                         
  -3   2  12         19.40         29.21         5.57 o                         
  -2   2  12        100.55        100.04         7.77 o                         
  -1   2  12        149.29        147.77        10.06 o                         
   0   2  12         90.79        117.56         9.03 o                         
   1   2  12        115.76        121.51         8.88 o                         
   2   2  12         48.14         53.46         6.31 o                         
   3   2  12       3048.68       3001.49        65.00 o                         
   4   2  12        333.51        327.33        21.06 o                         
   5   2  12        337.60        353.40        19.45 o                         
   6   2  12         27.59         14.42         9.53 o                         
  -8   3  12         52.04         41.67         7.87 o                         
  -7   3  12        205.68        189.18        12.97 o                         
  -6   3  12          9.47         15.29         5.05 o                         
  -5   3  12        521.57        513.11        16.72 o                         
  -4   3  12         21.01         20.30         6.24 o                         
  -3   3  12          3.54          9.88         4.04 o                         
  -2   3  12        869.61        786.42        18.14 o                         
  -1   3  12        763.28        791.26        17.72 o                         
   0   3  12          3.04         -2.75         3.27 o                         
   1   3  12          2.77          2.97         3.62 o                         
   2   3  12         37.80         35.52         5.31 o                         
   3   3  12        130.53        122.42         8.09 o                         
   4   3  12        173.17        175.16         9.45 o                         
   5   3  12        435.46        480.62        31.70 o                         
   6   3  12        343.05        343.99        21.28 o                         
  -8   4  12         24.49         18.98         5.72 o                         
  -7   4  12          0.02         -2.94         3.43 o                         
  -6   4  12         19.61         13.45         5.10 o                         
  -5   4  12        283.39        282.53        15.55 o                         
  -4   4  12         10.28         10.76         3.87 o                         
  -3   4  12          2.93          3.59         3.46 o                         
  -2   4  12       1108.77       1111.71        26.06 o                         
  -1   4  12          5.38          6.16         4.52 o                         
   0   4  12        521.65        531.19        14.78 o                         
   1   4  12        292.21        279.23        11.14 o                         
   2   4  12        381.55        396.53        12.65 o                         
   3   4  12        232.12        236.64        12.37 o                         
   4   4  12        133.32        109.70        10.62 o                         
   5   4  12        259.18        233.67        11.18 o                         
  -8   5  12        121.48         96.34        18.93 o                         
  -7   5  12        510.12        507.34        22.97 o                         
  -6   5  12        224.13        192.30        13.08 o                         
  -5   5  12        410.25        382.59        15.08 o                         
  -4   5  12        111.57        107.96        11.43 o                         
  -3   5  12         73.81         70.22         7.00 o                         
  -2   5  12       1117.94       1129.70        22.55 o                         
  -1   5  12        293.73        302.27        11.87 o                         
   0   5  12        915.02        937.71        20.23 o                         
   1   5  12        332.87        340.09        12.42 o                         
   2   5  12        518.48        522.49        17.26 o                         
   3   5  12         29.78         29.94         6.46 o                         
   4   5  12          1.46         -4.94         4.94 o                         
   5   5  12         75.66         39.19        32.24 o                         
  -7   6  12        564.31        554.79        22.26 o                         
  -6   6  12         41.98         36.66         6.10 o                         
  -5   6  12        253.61        244.27        13.00 o                         
  -4   6  12        912.82        877.70        26.54 o                         
  -3   6  12        718.97        710.20        21.56 o                         
  -2   6  12        855.75        861.17        19.86 o                         
  -1   6  12        526.26        491.19        18.92 o                         
   0   6  12         56.20         67.51        11.24 o                         
   1   6  12        210.17        231.73        11.83 o                         
   2   6  12         54.86         58.97         7.09 o                         
   3   6  12        601.96        597.73        18.62 o                         
   4   6  12          2.55         -3.74         8.32 o                         
  -7   7  12        153.30        140.05        10.44 o                         
  -6   7  12        241.13        218.83        14.64 o                         
  -5   7  12          4.02          1.42         4.33 o                         
  -4   7  12        206.77        186.31        13.04 o                         
  -3   7  12        663.93        639.26        21.24 o                         
  -2   7  12          0.28          8.63         4.99 o                         
  -1   7  12          0.12          2.21         4.87 o                         
   0   7  12        551.81        504.04        15.98 o                         
   1   7  12        403.71        383.78        16.16 o                         
   2   7  12        576.95        581.67        22.80 o                         
   3   7  12        187.28        219.60        14.03 o                         
  -7   8  12        332.52        313.62        22.45 o                         
  -6   8  12         47.56         55.01         9.66 o                         
  -5   8  12         26.45         30.48         8.01 o                         
  -4   8  12         51.65         45.19         7.99 o                         
  -3   8  12          8.92         10.61         6.39 o                         
  -2   8  12         61.21         67.15         9.11 o                         
  -1   8  12        184.59        188.24        14.51 o                         
   0   8  12       1137.53       1175.17        28.06 o                         
   1   8  12        538.37        549.01        19.64 o                         
   2   8  12        537.70        559.63        21.45 o                         
  -6   9  12          0.09         17.64         6.41 o                         
  -5   9  12        436.03        423.78        22.65 o                         
  -4   9  12       1047.60       1042.18        32.46 o                         
  -3   9  12        112.37        143.76        13.00 o                         
  -2   9  12        201.05        223.74        16.16 o                         
  -1   9  12         13.50         15.81         6.73 o                         
   0   9  12        357.22        383.07        19.55 o                         
   1   9  12         15.40         14.30         8.73 o                         
  -5  10  12        924.92        976.49        40.27 o                         
  -4  10  12       1917.74       1985.59        48.65 o                         
  -3  10  12         81.54         62.44        11.36 o                         
  -2  10  12          3.74          8.40         8.95 o                         
  -1  10  12          9.48          1.62        10.21 o                         
   2 -10  13        199.16        154.71        14.96 o                         
   3 -10  13         50.75         48.96        10.06 o                         
  -1  -9  13        440.15        450.05        23.11 o                         
   0  -9  13        669.47        686.50        68.45 o                         
   1  -9  13        106.11        119.21        16.58 o                         
   2  -9  13         81.72         78.23        12.29 o                         
   3  -9  13        125.48        134.49        12.84 o                         
   4  -9  13        159.88        117.39        12.15 o                         
   5  -9  13         22.44         18.52         7.07 o                         
  -2  -8  13         41.25         26.94         9.34 o                         
  -1  -8  13        524.70        466.90        27.11 o                         
   0  -8  13        137.25        144.32        15.81 o                         
   1  -8  13       1243.09       1238.42        32.19 o                         
   2  -8  13        220.04        235.85        14.80 o                         
   3  -8  13         57.32         52.74         8.33 o                         
   4  -8  13        378.64        378.11        17.45 o                         
   5  -8  13         32.90         30.12         8.19 o                         
   6  -8  13         17.27         21.05         7.48 o                         
  -3  -7  13          9.10         -9.53         9.53 o                         
  -2  -7  13         50.13         55.07        10.13 o                         
  -1  -7  13        836.99        908.78        27.05 o                         
   0  -7  13         76.05         75.87        12.16 o                         
   1  -7  13        590.19        599.69        34.35 o                         
   2  -7  13        154.93        132.25        10.05 o                         
   3  -7  13         79.16         78.11         7.84 o                         
   4  -7  13        275.44        279.13        14.01 o                         
   5  -7  13         91.07         83.11        15.79 o                         
   6  -7  13          2.58         -4.68         6.06 o                         
  -4  -6  13        800.24        765.57        44.70 o                         
  -3  -6  13        158.78        145.61        12.95 o                         
  -2  -6  13        281.54        281.90        18.85 o                         
  -1  -6  13        405.35        431.35        18.34 o                         
   0  -6  13         81.04         79.23        11.83 o                         
   1  -6  13        193.95        172.09        11.09 o                         
   2  -6  13        177.29        169.99        11.86 o                         
   3  -6  13          0.27         -3.28         5.05 o                         
   4  -6  13        654.47        686.79        19.36 o                         
   5  -6  13        149.02        146.93        12.71 o                         
   6  -6  13        184.64        181.31        16.59 o                         
  -5  -5  13         10.44         -3.71         8.42 o                         
  -4  -5  13        263.52        232.99        16.38 o                         
  -3  -5  13        503.86        494.83        18.90 o                         
  -2  -5  13        135.13        127.61        11.64 o                         
  -1  -5  13         11.64         14.11         6.55 o                         
   0  -5  13        208.12        218.68        13.20 o                         
   1  -5  13        121.21        120.75        10.04 o                         
   2  -5  13       1372.62       1439.25        46.91 o                         
   3  -5  13        105.62        108.91         8.17 o                         
   4  -5  13        433.82        423.16        17.21 o                         
   5  -5  13         52.33         46.96         5.97 o                         
   6  -5  13         10.70          8.06         7.28 o                         
   7  -5  13        119.09        119.12        14.80 o                         
  -5  -4  13         54.47         56.67        13.64 o                         
  -4  -4  13        787.05        761.74        26.66 o                         
  -3  -4  13        314.09        323.46        15.98 o                         
  -2  -4  13          0.81         -0.51         5.62 o                         
  -1  -4  13        517.46        532.85        15.69 o                         
   0  -4  13        136.91        123.50         9.46 o                         
   1  -4  13         61.89         57.67         6.58 o                         
   2  -4  13        563.90        588.52        15.64 o                         
   3  -4  13          1.80          2.51         3.98 o                         
   4  -4  13        252.43        255.07         9.59 o                         
   5  -4  13        174.92        162.06        15.13 o                         
   6  -4  13        694.95        695.45        26.84 o                         
   7  -4  13        304.83        321.15        24.16 o                         
  -6  -3  13         32.81         11.96        19.56 o                         
  -5  -3  13        315.28        319.31        15.49 o                         
  -4  -3  13        469.48        502.83        18.15 o                         
  -3  -3  13       2584.31       2496.80        44.11 o                         
  -2  -3  13        509.16        531.99        16.95 o                         
  -1  -3  13       1347.80       1362.41        25.43 o                         
   0  -3  13         85.96         94.37         7.78 o                         
   1  -3  13        163.12        155.98         9.75 o                         
   2  -3  13        135.54        129.03         8.66 o                         
   3  -3  13       1312.75       1287.33        26.65 o                         
   4  -3  13        708.22        699.79        16.30 o                         
   5  -3  13        607.19        601.39        24.54 o                         
   6  -3  13         15.03         11.27         7.03 o                         
   7  -3  13        446.76        474.13        25.61 o                         
  -6  -2  13        120.75        119.49        11.07 o                         
  -5  -2  13         12.60          7.32         7.02 o                         
  -4  -2  13        243.16        233.12        12.76 o                         
  -3  -2  13       1219.90       1241.95        28.54 o                         
  -2  -2  13        505.53        499.35        14.73 o                         
  -1  -2  13         19.52         26.41         5.04 o                         
   0  -2  13          1.56         -2.16         3.31 o                         
   1  -2  13        333.18        327.41        11.70 o                         
   2  -2  13         75.59         81.64         6.93 o                         
   3  -2  13        869.27        886.82        20.06 o                         
   4  -2  13         39.35         34.35         7.27 o                         
   5  -2  13        281.12        265.33        17.67 o                         
   6  -2  13        722.78        753.47        34.11 o                         
   7  -2  13        125.70        121.34        19.90 o                         
  -6  -1  13        143.59        124.34        12.38 o                         
  -5  -1  13          1.33          0.85         7.18 o                         
  -4  -1  13         10.30          4.56         6.23 o                         
  -3  -1  13         21.59         24.18         6.22 o                         
  -2  -1  13       1147.25       1170.47        22.44 o                         
  -1  -1  13        554.29        547.08        21.64 o                         
   0  -1  13        740.61        717.43        17.16 o                         
   1  -1  13        234.31        225.78        10.56 o                         
   2  -1  13         60.24         61.76         7.11 o                         
   3  -1  13         24.80         18.40         6.07 o                         
   4  -1  13         33.05         26.00         6.71 o                         
   5  -1  13          2.35         -1.97         7.21 o                         
   6  -1  13       1268.82       1355.09        38.54 o                         
  -7   0  13          1.77         -4.31         8.90 o                         
  -6   0  13        336.75        332.49        17.53 o                         
  -5   0  13        715.71        709.23        28.95 o                         
  -4   0  13         15.60         12.55         5.13 o                         
  -3   0  13        186.67        210.49        11.44 o                         
  -2   0  13         49.26         56.50         6.44 o                         
  -1   0  13        377.20        351.91        12.60 o                         
   0   0  13        481.08        525.13        17.85 o                         
   1   0  13       2093.64       2162.52        33.40 o                         
   2   0  13       1255.96       1253.23        22.08 o                         
   3   0  13        267.55        268.79         9.55 o                         
   4   0  13        166.25        150.27        13.49 o                         
   5   0  13         40.88         36.77         9.34 o                         
   6   0  13          2.08          3.46         7.19 o                         
  -7   1  13        121.17        126.73        13.62 o                         
  -6   1  13        517.23        559.15        34.05 o                         
  -5   1  13       1034.73       1007.15        41.76 o                         
  -4   1  13        340.72        342.28        20.00 o                         
  -3   1  13        316.22        341.95        13.84 o                         
  -2   1  13        130.74        127.33         9.07 o                         
  -1   1  13         24.21         20.15         4.86 o                         
   0   1  13        442.31        415.57        13.36 o                         
   1   1  13        850.74        901.70        19.22 o                         
   2   1  13       1367.39       1370.23        24.04 o                         
   3   1  13        214.61        218.12         9.31 o                         
   4   1  13        346.60        348.61        19.20 o                         
   5   1  13         15.16         15.07         7.64 o                         
   6   1  13         95.85         87.95        27.75 o                         
  -7   2  13         31.01         24.85         6.15 o                         
  -6   2  13        274.13        275.83        32.28 o                         
  -5   2  13         79.40         87.55         8.77 o                         
  -4   2  13        818.12        889.27        27.72 o
[truncated: 44,146 more chars]
